# Supplementary material for: Policy events, emotional fluctuations, and vaccination behavior: a longitudinal analysis of public opinion on HPV vaccines in China
Source: Front Public Health. 2026 Jul 14;14:1889894. doi: 10.3389/fpubh.2026.1889894 (PMC13377298; doi:10.3389/fpubh.2026.1889894)
Supplement: Supplementary Table 1 — LDA topic modeling results by phase. [file Table_1.xlsx]

## Sheet: Sheet1
序号	主题名称	关键词	主题强度%
1	2016-2018_主题1	医生、感染、阳性、病毒、hpv、转阴、唯一、HPV	36.6
2	2016-2018_主题2	hpv、转阴、感染、阳性、唯一、病毒、医生、HPV	36.5
3	2016-2018_主题3	HPV、感染、病毒、唯一、阳性、医生、转阴、hpv	26.9
4	2019-2024_主题1	HPV、hpv、疫苗、感染、健康、病毒、九价、宫颈癌、转阴	40.7
5	2019-2024_主题2	hpv、话题、感染、HPV、转阴、女性、疫苗、检查、健康、高危	40.6
6	2019-2024_主题3	HPV、感染、话题、hpv、男朋友、健康、预防、病毒、防护、生活	18.7
7	2025至今_主题1	HPV、感染、hpv、女性、病毒、健康、危型、阳性、传播	55.8
8	2025至今_主题2	HPV、感染、宫颈、病变、治疗、转阴、病毒、患者、检查、阳性	24.1
9	2025至今_主题3	HPV、疫苗、九价、hpv、接种、感染、病毒	20.1
