# Supplementary material for: Policy events, emotional fluctuations, and vaccination behavior: a longitudinal analysis of public opinion on HPV vaccines in China
Source: Front Public Health. 2026 Jul 14;14:1889894. doi: 10.3389/fpubh.2026.1889894 (PMC13377298; doi:10.3389/fpubh.2026.1889894)
Supplement: Supplementary Table 2 — HPV vaccine social media posts by platform (tieba). [file Table_2.xlsx]

## Sheet: 贴吧帖子
note_id	title	desc	note_url	publish_time	user_link	user_nickname	user_avatar	tieba_name	tieba_link	total_replay_num	total_replay_page	ip_location	source_keyword	last_modify_ts	publish_date	last_modify_date
4895511013	HPV52，希望能转阴！开贴	@灰色天空🌈：	https://tieba.baidu.com/p/4895511013	2016-12-11 15:19:17	https://tieba.baidu.com/home/main?id=tb.1.a77f7e7.yPzq8TvMCBcDvtYp2jp4iw%3Ft%3D1779378086	灰色天空🌈	https://gss0.bdstatic.com/6LZ1dD3d1sgCo2Kml5_Y_D3/sys/portrait/item/tb.1.a77f7e7.yPzq8TvMCBcDvtYp2jp4iw?t=1779378086	hpv吧	https://tieba.baidu.com/f?kw=hpv	53	2		hpv	1779378107036	2016.12.11	2026.05.21
5123201165	我就想知道感染了hpv怎么治 真是操碎了心	@美食拍客10781：	https://tieba.baidu.com/p/5123201165	2017-05-19 16:32:37	https://tieba.baidu.com/home/main?id=tb.1.6fcb197.EnR_AA7Dt3ss-wEYs2uCog%3Ft%3D1779378091	美食拍客10781	https://gss0.bdstatic.com/6LZ1dD3d1sgCo2Kml5_Y_D3/sys/portrait/item/tb.1.6fcb197.EnR_AA7Dt3ss-wEYs2uCog?t=1779378091	hpv吧	https://tieba.baidu.com/f?kw=hpv	58	2		hpv	1779378107043	2017.05.19	2026.05.21
5238723308	有去香港打过hpv疫苗的仙女吗？	rt.分享分享选诊所的心路历程以及攻略吧image_emoticon2image_emoticon2以及有近期要去打的吗	https://tieba.baidu.com/p/5238723308	2017-07-23 11:08:23	https://tieba.baidu.com/home/main?id=tb.1.1323e74c.K834-9O0KpvGQA2oVSp1ZA%3Ft%3D1779377814	dhhvivian	https://gss0.bdstatic.com/6LZ1dD3d1sgCo2Kml5_Y_D3/sys/portrait/item/tb.1.1323e74c.K834-9O0KpvGQA2oVSp1ZA?t=1779377814	友谊已走到尽头吧	https://tieba.baidu.com/f?kw=%E5%8F%8B%E8%B0%8A%E5%B7%B2%E8%B5%B0%E5%88%B0%E5%B0%BD%E5%A4%B4	53	2		hpv	1779377837431	2017.07.23	2026.05.21
5318865014	HPV到底是啥？HPV，全名人	HPV到底是啥？ HPV，全名人乳头瘤病毒，是一种球形DNA病毒。它分为高危型和低危型两种。高危型的HPV病毒会引起宫颈癌，低危型的HPV病毒会引起生殖器疣以及皮肤上的瘊子、疣。 感染了HPV病毒会有怎样的表现 往往是没有任何临床表现，但实际上HPV感染过程分为三个阶段：潜伏感染期、亚临床感染期、临床症状期。其感染有以下特点： 1、人类是HPV的唯一自然宿主 2、HPV的感染依赖于上皮细胞的分化 3、直接皮肤接触被认为是一种传播方式 4、HPV感染以多种HPV同时出现为常见	https://tieba.baidu.com/p/5318865014	2017-09-12 14:30:03	https://tieba.baidu.com/home/main?id=tb.1.8b2d3ac4.-zIdb_9k60XYwdOmkBOZAg%3Ft%3D1779377672	🌹健康管理师	https://gss0.bdstatic.com/6LZ1dD3d1sgCo2Kml5_Y_D3/sys/portrait/item/tb.1.8b2d3ac4.-zIdb_9k60XYwdOmkBOZAg?t=1779377672	hpv吧	https://tieba.baidu.com/f?kw=hpv	57	4	辽宁	hpv	1779377694061	2017.09.12	2026.05.21
5466777608	正能量！hpv高危39.低危61，霉菌全部转阴！	以下是我今天复查拿到的报告单！大家加油！努力战胜它们！image_emoticon13image_emoticon13	https://tieba.baidu.com/p/5466777608	2017-12-05 16:05:52	https://tieba.baidu.com/home/main?id=tb.1.a41037a8.UCYLbaoCrZXxBgSOBv2TuA%3Ft%3D1779175109	芹菜🍀	https://gss0.bdstatic.com/6LZ1dD3d1sgCo2Kml5_Y_D3/sys/portrait/item/tb.1.a41037a8.UCYLbaoCrZXxBgSOBv2TuA?t=1779175109	hpv吧	https://tieba.baidu.com/f?kw=hpv	59	3		hpv	1779175127131	2017.12.05	2026.05.19
5691424054	hpv 持续5年转阴了 不打针不吃药	从2014年检查hpv58阳性持续感染5年 医生说患癌的都感染此病毒 但有此病毒不代表有癌 听建议做了tct轻微炎症 不开药不打针 每年检查 。 百度过 说比正常人患癌机率大于百分之30 持续10年好大机率成癌 每年检是预防癌前病变 早知早治疗 。。 其中15年偷懒没检 就今年就5.7再去年检 刚拿了报告 开始还不敢看(网上) 打开时如下图 开心叫起。。。 这几年 我跑步过 3个月又放弃了 艾灸过 几个月又放弃了 泡脚过 几个月又放弃了 心情时好时坏 唯一的就是不熬夜了。。。 或许是运动 艾灸 泡脚治好了我 以后对自己好的点。。。 还有那些说什么特效药的 别扯了 三甲医生都是目前或说国内目前无药可治，只能靠自身抵抗力 生活谁也不易 更何况有病的我们？	https://tieba.baidu.com/p/5691424054	2018-05-09 20:57:27	https://tieba.baidu.com/home/main?id=tb.1.f6b1a163.YqgQT5VzM6625FCFJ8ZqJw%3Ft%3D1779175048	玲子姐姐☞	https://gss0.bdstatic.com/6LZ1dD3d1sgCo2Kml5_Y_D3/sys/portrait/item/tb.1.f6b1a163.YqgQT5VzM6625FCFJ8ZqJw?t=1779175048	hpv吧	https://tieba.baidu.com/f?kw=hpv	177	3		hpv	1779175055120	2018.05.09	2026.05.19
5823299319	今天HPV结果出来了，HPV81阳性，我很恐慌，这是什么原因	今天HPV结果出来了，HPV81阳性，我很恐慌，这是什么原因导致的呢？医生开了一点药	https://tieba.baidu.com/p/5823299319	2018-08-03 18:25:20	https://tieba.baidu.com/home/main?id=tb.1.3ec79d8f.7Xi8W18HtI6AXQu44QSmMQ%3Ft%3D1779395386	GZYWH琳	https://gss0.bdstatic.com/6LZ1dD3d1sgCo2Kml5_Y_D3/sys/portrait/item/tb.1.3ec79d8f.7Xi8W18HtI6AXQu44QSmMQ?t=1779395386	hpv吧	https://tieba.baidu.com/f?kw=hpv	359	8		hpv	1779395387611	2018.08.03	2026.05.22
6036592949	在剑三贴吧甚至可以问…有没有姐妹打过九价的HPV疫苗	在剑三贴吧甚至可以问…有没有姐妹打过九价的HPV疫苗	https://tieba.baidu.com/p/6036592949	2019-02-15 12:50:26	https://tieba.baidu.com/home/main?id=tb.1.bc82d339.Dm1jsY60OmTfYXViBQT5wQ%3Ft%3D1779377682	花开的淡雅	https://gss0.bdstatic.com/6LZ1dD3d1sgCo2Kml5_Y_D3/sys/portrait/item/tb.1.bc82d339.Dm1jsY60OmTfYXViBQT5wQ?t=1779377682	剑网3吧	https://tieba.baidu.com/f?kw=%E5%89%91%E7%BD%913	415	14	河北	hpv	1779377694075	2019.02.15	2026.05.21
6101680827	查出高危hpv感染后	前几天查出来hpv高危两项阳，医生说没有药物可以治疗也没有好的办法转阴，这一周直接折磨死我了整天看百度，看视频，都快吓死了，越看越可怕，还引起了一些列的联想，感觉自己跟着了魔一样，饭也不想吃了觉也睡不着了，本来很活泼一人都整蔫了！唉！！！不过有时候也在想啊，既然到处是这种病毒而且还多数女人都携带，真正得病的人也就是少数，单独去查的人很少，那就说明很普遍了，是不是可以把这个当成抽烟能导致肺癌，但是不是所有抽烟的都得了肺癌一样的去看待，也去过好多群，群里各种各样的都有，有的没管自己转阴了，有的用药好多年也不转的，有的还带了好多年病毒啥事没有的，有的一直有性生活也自己转阴了，有的几年没性生活还感染的，有的几个月转阴又转阳的，有的还查两次型号不一样了的，有个年龄大的姐姐两年没有性生活以前查没有，后来查就高危病毒，他就说她在游泳馆健身感染的，还有的病变手术了也没转的，这么多例子摆着也就说明主要还是…	https://tieba.baidu.com/p/6101680827	2019-04-15 08:28:50	https://tieba.baidu.com/home/main?id=tb.1.71523a7a.lRuTPtigLXe-zB0Bj0gN0g%3Ft%3D1779377679	小羊儿3922	https://gss0.bdstatic.com/6LZ1dD3d1sgCo2Kml5_Y_D3/sys/portrait/item/tb.1.71523a7a.lRuTPtigLXe-zB0Bj0gN0g?t=1779377679	hpv吧	https://tieba.baidu.com/f?kw=hpv	244	6		hpv	1779377694070	2019.04.15	2026.05.21
6151442841	hpv检查，感染了病毒，下周去做阴道镜，好怕，有懂的吗？严重	hpv检查，感染了病毒，下周去做阴道镜，好怕，有懂的吗？严重吗？	https://tieba.baidu.com/p/6151442841	2019-06-03 13:07:38	https://tieba.baidu.com/home/main?id=tb.1.cc1e242a.LsRI7XAxMxfSRexaeb6T7g%3Ft%3D1779377744	宝贝快乐糖糖	https://gss0.bdstatic.com/6LZ1dD3d1sgCo2Kml5_Y_D3/sys/portrait/item/tb.1.cc1e242a.LsRI7XAxMxfSRexaeb6T7g?t=1779377744	婆媳吧	https://tieba.baidu.com/f?kw=%E5%A9%86%E5%AA%B3	67	2		hpv	1779377766226	2019.06.03	2026.05.21
6265204769	hpv高危阳性，谁能给我看看医生开的这是啥药啊，说是168一	hpv高危阳性，谁能给我看看医生开的这是啥药啊，说是168一只	https://tieba.baidu.com/p/6265204769	2019-09-21 10:55:14	https://tieba.baidu.com/home/main?id=tb.1.f36f2a46.0HGTv-1bbJUnooxLTO1Vvg%3Ft%3D1779175119	🌈我是小太阳	https://gss0.bdstatic.com/6LZ1dD3d1sgCo2Kml5_Y_D3/sys/portrait/item/tb.1.f36f2a46.0HGTv-1bbJUnooxLTO1Vvg?t=1779175119	hpv吧	https://tieba.baidu.com/f?kw=hpv	52	2		hpv	1779175127140	2019.09.21	2026.05.19
6268333252	HPV到底该怎么治，转阴复不复发也是说的五花八门	之前就只问医生，这两天问了部分朋友，也没有确切的说法。有人说不用管自己就好了，和医生说的不差太多，可也有人说HPV转阴不太容易得吃药。 还有人说这个男的也得治，不然会一直复发。 求解答，只是想让自己能够安心	https://tieba.baidu.com/p/6268333252	2019-09-23 09:13:57	https://tieba.baidu.com/home/main?id=tb.1.71181c12.BJDz8pshqGlvd8CPsgRDPg%3Ft%3D1779378088	sasa92♀	https://gss0.bdstatic.com/6LZ1dD3d1sgCo2Kml5_Y_D3/sys/portrait/item/tb.1.71181c12.BJDz8pshqGlvd8CPsgRDPg?t=1779378089	女性健康吧	https://tieba.baidu.com/f?kw=%E5%A5%B3%E6%80%A7%E5%81%A5%E5%BA%B7	80	2		hpv	1779378107040	2019.09.23	2026.05.21
6268336627	HPV到底该怎么治，转阴复不复发也是说的五花八门	之前就只问医生，这两天问了部分朋友，也没有确切的说法。有人说不用管自己就好了，和医生说的不差太多，可也有人说HPV转阴不太容易得吃药， 说是很容易导致尖锐湿疣，而且不好治。 还有人说这个男的也得治，不然会一直复发。 求解答，只是想让自己能够安心	https://tieba.baidu.com/p/6268336627	2019-09-23 09:16:30	https://tieba.baidu.com/home/main?id=tb.1.71181c12.BJDz8pshqGlvd8CPsgRDPg%3Ft%3D1779175031	sasa92♀	https://gss0.bdstatic.com/6LZ1dD3d1sgCo2Kml5_Y_D3/sys/portrait/item/tb.1.71181c12.BJDz8pshqGlvd8CPsgRDPg?t=1779175031	尖锐湿疣吧	https://tieba.baidu.com/f?kw=%E5%B0%96%E9%94%90%E6%B9%BF%E7%96%A3	320	5		hpv	1779175055108	2019.09.23	2026.05.19
6269218107	刚检查出来hpv53阳性，tct重度炎症，有没有懂的姐妹，严重吗？	本人27岁，刚检查出来hpv53阳性，tct重度炎症，之前一直有宫颈糜烂和接触性出血。医生让下月月经后做阴道镜，是直接去做阴道镜还是说先锻炼身体增强免疫力？不知道怎么办，有没有懂的姐妹，这个53型严重吗？？	https://tieba.baidu.com/p/6269218107	2019-09-23 18:29:01	https://tieba.baidu.com/home/main?id=tb.1.cf3111bb.lK2tjfTz7tbGTMbBGiDE7Q%3Ft%3D1779377764	容和哇89	https://gss0.bdstatic.com/6LZ1dD3d1sgCo2Kml5_Y_D3/sys/portrait/item/tb.1.cf3111bb.lK2tjfTz7tbGTMbBGiDE7Q?t=1779377764	hpv吧	https://tieba.baidu.com/f?kw=hpv	85	2		hpv	1779377766275	2019.09.23	2026.05.21
6314764265	我是2017年查出来hpv阳性高危52，到现在都没有转阴，去	我是2017年查出来hpv阳性高危52，到现在都没有转阴，去年在医院开过干扰素，但是没有效果，今年偶然知道了田纪香，他们都说田纪香是hpv的克星，然后我买了一些，现在用第十三粒了，有人用过吗？转阴了吗？	https://tieba.baidu.com/p/6314764265	2019-10-28 19:13:40	https://tieba.baidu.com/home/main?id=tb.1.70512f7.ggtd_MJDvPQxb-tJ-tCX8Q%3Ft%3D1779377752	东方华美大曲	https://gss0.bdstatic.com/6LZ1dD3d1sgCo2Kml5_Y_D3/sys/portrait/item/tb.1.70512f7.ggtd_MJDvPQxb-tJ-tCX8Q?t=1779377752	hpv吧	https://tieba.baidu.com/f?kw=hpv	57	1		hpv	1779377766241	2019.10.28	2026.05.21
6588929518	感染了hpv真的不能备孕吗？	感染了hpv真的不能备孕吗	https://tieba.baidu.com/p/6588929518	2020-04-01 09:39:05	https://tieba.baidu.com/home/main?id=tb.1.12f8e094.SzFRu05pto6LTI82VIGY6A%3Ft%3D1779175114	贴吧用户_589J4aD🐾	https://gss0.bdstatic.com/6LZ1dD3d1sgCo2Kml5_Y_D3/sys/portrait/item/tb.1.12f8e094.SzFRu05pto6LTI82VIGY6A?t=1779175114	hpv吧	https://tieba.baidu.com/f?kw=hpv	54	3		hpv	1779175127137	2020.04.01	2026.05.19
6633635210	想去打hpv疫苗，拉拉之间算不算性行为啊	想去打hpv疫苗，拉拉之间算不算性行为啊image_emoticon28	https://tieba.baidu.com/p/6633635210	2020-04-21 21:04:44	https://tieba.baidu.com/home/main?id=tb.1.6c5663c9.Nn9do4PWejp-IUEVxltubw%3Ft%3D1779377692	小肖◎	https://gss0.bdstatic.com/6LZ1dD3d1sgCo2Kml5_Y_D3/sys/portrait/item/tb.1.6c5663c9.Nn9do4PWejp-IUEVxltubw?t=1779377692	les吧	https://tieba.baidu.com/f?kw=les	92	4		hpv	1779377694107	2020.04.21	2026.05.21
6636391409	有没有hpv和tct双阴还不规则出血和同房出血的？阴道排液，	有没有hpv和tct双阴还不规则出血和同房出血的？阴道排液，腥臭，阴道镜是炎症，真不知道该怎么办，医生也不给活检	https://tieba.baidu.com/p/6636391409	2020-04-23 06:42:36	https://tieba.baidu.com/home/main?id=tb.1.aa5a2e49.E-tRJ5OXn2kQt7mMWaN9EQ%3Ft%3D1779175045	🎏的记忆	https://gss0.bdstatic.com/6LZ1dD3d1sgCo2Kml5_Y_D3/sys/portrait/item/tb.1.aa5a2e49.E-tRJ5OXn2kQt7mMWaN9EQ?t=1779175045	宫颈吧	https://tieba.baidu.com/f?kw=%E5%AE%AB%E9%A2%88	231	2	浙江	hpv	1779175055119	2020.04.23	2026.05.19
6641109434	HPV高危感染 医生给开了药 让我每天去医院 我不想天	HPV高危感染 医生给开了药 让我每天去医院 我不想天天跑 有什么能自己在家用的药吗？	https://tieba.baidu.com/p/6641109434	2020-04-25 10:09:30	https://tieba.baidu.com/home/main?id=tb.1.f532422b.g0GxpbygUDrBntMcHCm2pA%3Ft%3D1779377757	正在输出♬	https://gss0.bdstatic.com/6LZ1dD3d1sgCo2Kml5_Y_D3/sys/portrait/item/tb.1.f532422b.g0GxpbygUDrBntMcHCm2pA?t=1779377757	hpv吧	https://tieba.baidu.com/f?kw=hpv	55	2		hpv	1779377766257	2020.04.25	2026.05.21
6645602401	Hpv持续感染一年 前两次tct没事，这次tct低度病变了	Hpv持续感染一年 前两次tct没事，这次tct低度病变了 很害怕image_emoticon9 image_emoticon9 image_emoticon9 image_emoticon9 活检升级别的可能性大吗image_emoticon9image_emoticon9image_emoticon9	https://tieba.baidu.com/p/6645602401	2020-04-27 13:45:11	https://tieba.baidu.com/home/main?id=tb.1.a7fe3897.wriKFVSFOxfQDlMydAAiwA%3Ft%3D1779377689	贴吧用户_556A7A8	https://gss0.bdstatic.com/6LZ1dD3d1sgCo2Kml5_Y_D3/sys/portrait/item/tb.1.a7fe3897.wriKFVSFOxfQDlMydAAiwA?t=1779377689	宫颈吧	https://tieba.baidu.com/f?kw=%E5%AE%AB%E9%A2%88	147	2		hpv	1779377694096	2020.04.27	2026.05.21
6954356197	hpv高危感染，活检宫颈病变怎么办		https://tieba.baidu.com/p/6954356197	2020-09-17 15:24:37	https://tieba.baidu.com/home/main?id=tb.1.4be7da28.y4ISHfoYQYkND2w7o-OIjg%3Ft%3D1779377816	Hwgyqn	https://gss0.bdstatic.com/6LZ1dD3d1sgCo2Kml5_Y_D3/sys/portrait/item/tb.1.4be7da28.y4ISHfoYQYkND2w7o-OIjg?t=1779377817	宫颈吧	https://tieba.baidu.com/f?kw=%E5%AE%AB%E9%A2%88	53	1		hpv	1779377837435	2020.09.17	2026.05.21
7248456624	女人hpv阳性怎样转阴，hpv感染吃高吉星硒片效果怎么样？	突然查出来hpv阳性是怎么回事，之前检查还没有，这个怎么能转阴，提高免疫力的话吃高吉星硒片效果怎么样，有人试过吗	https://tieba.baidu.com/p/7248456624	2021-03-04 14:28:22	https://tieba.baidu.com/home/main?id=tb.1.1edf52cc.ccWkI6trZ1sXUMu0hlVWlQ%3Ft%3D1779175122	fa园♤	https://gss0.bdstatic.com/6LZ1dD3d1sgCo2Kml5_Y_D3/sys/portrait/item/tb.1.1edf52cc.ccWkI6trZ1sXUMu0hlVWlQ?t=1779175122	hpv阳性吧	https://tieba.baidu.com/f?kw=hpv%E9%98%B3%E6%80%A7	68	1		hpv	1779175127141	2021.03.04	2026.05.19
7303691683	hpv转阴的方法有哪些，hpv高危阳性怎么治疗？#hpv#	HPV转阴要我们靠自己！ 大夫：清除HPV只能依靠自身免疫系统，保持好的生活状态，才能让免疫系统发挥好的作用： HPV转阴的方法：补充营养（维C、高蛋白质） 饮食均衡，营养丰富，不挑食，多吃高蛋白的，多吃瓜果蔬菜，少吃辛辣、油腻、油炸的食品。 HPV转阴的方法：补充微量元素（高吉星蛋白硒） 感染HPV后，对于体质差的，需要特别补充一些微量元素，更好的提高免疫力。 ▲微量元素可以吃高吉星蛋白硒，硒能够很好地被人体吸收到，增强人体免疫系统对HPV病毒的杀伤力，助于转阴，而且因为是强抗氧化物质，对保护宫颈也有帮助。 HPV转阴的方法：作息规律、不熬夜 作息要规律，不要熬夜！！！真的千万千万别熬夜！ HPV转阴的方法：多锻炼 坚持运动，适当运动锻炼，一定要每天坚持！ HPV转阴的方法：戒烟戒酒 HPV转阴的方法：保持健康的心态 保持乐观向上的心态，悲观的心态身体很容易出问题，且不易好。 有必要提…	https://tieba.baidu.com/p/7303691683	2021-04-15 16:03:15	https://tieba.baidu.com/home/main?id=tb.1.eb42269.6710u_j6GuTJZf-wqUiiig%3Ft%3D1779377742	璐村惂鐢ㄦ埛_7bCZaGK馃惥	https://gss0.bdstatic.com/6LZ1dD3d1sgCo2Kml5_Y_D3/sys/portrait/item/tb.1.eb42269.6710u_j6GuTJZf-wqUiiig?t=1779377742	hpv转阴吧	https://tieba.baidu.com/f?kw=hpv%E8%BD%AC%E9%98%B4	94	3		hpv	1779377766221	2021.04.15	2026.05.21
7342043258	hpv高危感染吃什么药，多久能转阴？	感染hpv高危52阳性，应该吃什么药，多久能转阴？	https://tieba.baidu.com/p/7342043258	2021-05-10 18:18:08	https://tieba.baidu.com/home/main?id=tb.1.b8b2b36.G3pOXLz3Ft8WdWTCCYQj7Q%3Ft%3D1779377747	璐村惂鐢ㄦ埛_07ERPQt馃惥	https://gss0.bdstatic.com/6LZ1dD3d1sgCo2Kml5_Y_D3/sys/portrait/item/tb.1.b8b2b36.G3pOXLz3Ft8WdWTCCYQj7Q?t=1779377747	hpv吧	https://tieba.baidu.com/f?kw=hpv	61	1		hpv	1779377766231	2021.05.10	2026.05.21
7379369593	hpv治疗方法有哪些	hpv治疗方法目前就靠自身免疫力，努力提高免疫力才是关键	https://tieba.baidu.com/p/7379369593	2021-05-29 10:07:05	https://tieba.baidu.com/home/main?id=tb.1.7c7c15f3.ypO_U9wmj_bH0ym39sTy5w%3Ft%3D1779175035	MY_MASERATI	https://gss0.bdstatic.com/6LZ1dD3d1sgCo2Kml5_Y_D3/sys/portrait/item/tb.1.7c7c15f3.ypO_U9wmj_bH0ym39sTy5w?t=1779175036	hpv吧	https://tieba.baidu.com/f?kw=hpv	155	4		hpv	1779175055113	2021.05.29	2026.05.19
7383976428	hpv感染原因是什么	治疗hpv可以干扰素和保妇康栓一起用吗？	https://tieba.baidu.com/p/7383976428	2021-06-01 15:25:27	https://tieba.baidu.com/home/main?id=tb.1.ac65a1b1._8OGHxOZvxRw2a7y8zLyNQ%3Ft%3D1779175038	质子中子电子º	https://gss0.bdstatic.com/6LZ1dD3d1sgCo2Kml5_Y_D3/sys/portrait/item/tb.1.ac65a1b1._8OGHxOZvxRw2a7y8zLyNQ?t=1779175038	hpv吧	https://tieba.baidu.com/f?kw=hpv	139	4		hpv	1779175055115	2021.06.01	2026.05.19
7433094278	hpv高危感染多久会癌变	@金牛佛慧云：	https://tieba.baidu.com/p/7433094278	2021-07-03 14:12:05	https://tieba.baidu.com/home/main?id=tb.1.7dc3f0ec.RBE9soCcra4JRh-nmWLDaw%3Ft%3D1779175440	金牛佛慧云	https://gss0.bdstatic.com/6LZ1dD3d1sgCo2Kml5_Y_D3/sys/portrait/item/tb.1.7dc3f0ec.RBE9soCcra4JRh-nmWLDaw?t=1779175440	hpv吧	https://tieba.baidu.com/f?kw=hpv	122	4		hpv	1779175463785	2021.07.03	2026.05.19
7598056574	请麻烦帮我看看我的HPV报告	请问，男性HPV低危阴性，高危型16 58阳性是为什么呢，好害怕，会长尖尖吗	https://tieba.baidu.com/p/7598056574	2021-11-02 19:43:12	https://tieba.baidu.com/home/main?id=tb.1.d1abe14b.JMoIEH207_yw5vPp-LROhw%3Ft%3D1779175609	明明白白人♬	https://gss0.bdstatic.com/6LZ1dD3d1sgCo2Kml5_Y_D3/sys/portrait/item/tb.1.d1abe14b.JMoIEH207_yw5vPp-LROhw?t=1779175609	脱恐吧	https://tieba.baidu.com/f?kw=%E8%84%B1%E6%81%90	5	1		hpv	1779175626894	2021.11.02	2026.05.19
7669117417	查出hpv后，我失业了！	今年不知道为什么想起来去做妇科检查，因为我从来没做过这方面的检查，因为自己姨妈正常没有不适感，也未婚未育，觉得没必要，其实自己也感到尴尬吧，因为男朋友说现在好多男生带女朋友去打九价，也要带我去打这个疫苗，听说是预防宫颈癌的，我当然乐意去打，在网上好不容易预约到了，我自己又在网上看了很多人说有性生活的女性要先体检再打疫苗最好，所以去的时候还找了医生问问，医生说之前做过hpv检测没有，我说没有，医生说最好检查一下再打，然后就决定做了检查，结果还要等一周时间，就怕错过疫苗，因为真的约到不容易。 一周后赶紧去医院拿结果，医生说感染了高危的，我真的惊吓到了，男朋友也不敢相信，医生说疫苗不用着急打了，先治疗转阴再说，我真的不敢相信，还问医生会不会出错？！医生不耐烦的说这可不是开玩笑的，并不敢出错。本来这是一家小医院，男朋友打算带我去大医院再检查一下，于是就去了三甲医院，一周后结果又出来了，竟然和上次…	https://tieba.baidu.com/p/7669117417	2021-12-23 18:34:00	https://tieba.baidu.com/home/main?id=tb.1.73dfd2fd.aPnUSCS6uchhvWbxEfCHUg%3Ft%3D1779397583	小小鼠不困	https://gss0.bdstatic.com/6LZ1dD3d1sgCo2Kml5_Y_D3/sys/portrait/item/tb.1.73dfd2fd.aPnUSCS6uchhvWbxEfCHUg?t=1779397583	hpv吧	https://tieba.baidu.com/f?kw=hpv	88	4		hpv	1779397588749	2021.12.23	2026.05.22
7917820854	hpv携带五年了，还能不能转阴了？	大家好我叫胡存英，来自重庆大山里，今年42 岁了，HPV阳性已经转阴第七年了 ，这个事情还得从2010年说起：本人感染了13种高危阳性hpv病毒携带了五年，下面分享我的踩坑经历，与转阴经历！ 假如你没有三分钟看完，hpv转阴很难！ 胡英不是医生“我是一个HPV感染者“分享自己经历久病成良医的转阴经验 大家非常关心HPV是不是就是宫颈癌，我可以告诉你，不是所有HPV都会得宫颈癌，但是宫颈癌患者绝对是携带有HPV病毒。本人于2010年出现(同房性出血）性交时出血疼痛，白带发黄偶尔会有伴有血丝，异味腥臭味很重带水样。《一天换三次内裤就感觉湿哒哒的》如果有以上情况，请立刻去医院检查了。	https://tieba.baidu.com/p/7917820854	2022-07-11 11:40:22	https://tieba.baidu.com/home/main?id=tb.1.aaef0352.S9gAvZCW_5CxxRawRn-ypQ%3Ft%3D1779395648	扶贫80	https://gss0.bdstatic.com/6LZ1dD3d1sgCo2Kml5_Y_D3/sys/portrait/item/tb.1.aaef0352.S9gAvZCW_5CxxRawRn-ypQ?t=1779395648	hpv吧	https://tieba.baidu.com/f?kw=hpv	227	12	江苏	hpv	1779395663342	2022.07.11	2026.05.22
7965267787	关于hpv，有不懂的可以留言，空闲时间会帮大家去解答	本人在医院上班，可以帮大家科普关于hpv的一些知识。有不懂得，大家可以一起交流。hpv不可怕，可怕的是对未知领域的恐惧。	https://tieba.baidu.com/p/7965267787	2022-08-08 07:08:13	https://tieba.baidu.com/home/main?id=tb.1.855ddbd4.0l5PBuiQm0V2PgS7Blaaew%3Ft%3D1779176155	stylcc	https://gss0.bdstatic.com/6LZ1dD3d1sgCo2Kml5_Y_D3/sys/portrait/item/tb.1.855ddbd4.0l5PBuiQm0V2PgS7Blaaew?t=1779176155	hpv吧	https://tieba.baidu.com/f?kw=hpv	197	6		hpv	1779176166530	2022.08.08	2026.05.19
9171003335	hpv52型，阳了6年，	其中用过很多药，跑了无数家医院，现在破罐破摔，52型，太顽固了	https://tieba.baidu.com/p/9171003335	2024-09-12 11:23:35	https://tieba.baidu.com/home/main?id=tb.1.3ea3ab5a.wg4iVxVTV23nfqRrSxrHPQ%3Ft%3D1779385490	如果可以🔥	https://gss0.bdstatic.com/6LZ1dD3d1sgCo2Kml5_Y_D3/sys/portrait/item/tb.1.3ea3ab5a.wg4iVxVTV23nfqRrSxrHPQ?t=1779385490	hpv吧	https://tieba.baidu.com/f?kw=hpv	118	5		hpv	1779385510267	2024.09.12	2026.05.22
9354531181	三铠温热治疗仪治疗HPV病毒疣有效吗？	最近很多人都在问，三铠温热治疗仪多久起效呀？ 这期给大家整理了一些资料，首先，温热肯定是有效的，根据《病毒疣基层诊疗指南》和《中西医皮肤性病学》记载，温热是治疗病毒疣是确实有效的哈，并且三铠温热治疗仪在药监局是正规备案的哦！ 根据温热疗法临床数据表明，温热3个月的皮损清除率达到64.3%，复发少见。4-6个月跟踪随访治愈率90%。 最后是温热的起效标志，当疣体不再增大或者不再扩散，或者疣体表面出现变黑的坏死区域，均是已经起效的标志，后面持续巩固即可。 最后的最后，祝愿大家无疣无虑，开心过大年哈！	https://tieba.baidu.com/p/9354531181	2024-12-23 18:36:32	https://tieba.baidu.com/home/main?id=tb.1.972687fb.wC7Z_F4aaW0MWteE-_FYUA%3Ft%3D1779377821	深圳市兰博医疗	https://gss0.bdstatic.com/6LZ1dD3d1sgCo2Kml5_Y_D3/sys/portrait/item/tb.1.972687fb.wC7Z_F4aaW0MWteE-_FYUA?t=1779377821	尖锐湿疣吧	https://tieba.baidu.com/f?kw=%E5%B0%96%E9%94%90%E6%B9%BF%E7%96%A3	56	4	广东	hpv	1779377837448	2024.12.23	2026.05.21
9728657519	查出 HPV 阳性别慌！离宫颈癌还远着呢	总有人一查出 HPV 阳性就吓哭，觉得自己马上要得宫颈癌了。先别慌！大部分 HPV 感染都像感冒一样，靠自身免疫力就能清除，根本不用过度治疗。 HPV 有 200 多种型号，真正危险的高危型不过十几种。就算感染了高危型，也只有少部分人会发展成宫颈癌前病变。这些病变还分 “轻度” 和 “重度”，轻度病变可能自己就好了，重度病变及时发现、手术切除，也能把癌症扼杀在摇篮里。 从病毒感染到宫颈癌，中间至少要经历 5-10 年。这段时间就像给身体拉响了警报，只要定期做 TCT 和 HPV 筛查，发现问题马上干预，就能把风险降到最低。 记住，HPV 感染≠宫颈癌。除了听医生的话接受治疗外，还应保持规律作息、多运动、均衡饮食，把免疫力提上来。定期体检，该治就治，才是远离宫颈癌的关键。#hpv#	https://tieba.baidu.com/p/9728657519	2025-05-21 11:03:31	https://tieba.baidu.com/home/main?id=tb.1.32fce889.kuH05m6kZtXljzmUubd2zw%3Ft%3D1779175390	五博王玉花	https://gss0.bdstatic.com/6LZ1dD3d1sgCo2Kml5_Y_D3/sys/portrait/item/tb.1.32fce889.kuH05m6kZtXljzmUubd2zw?t=1779175390	hpv吧	https://tieba.baidu.com/f?kw=hpv	15	1	河北	hpv	1779175412545	2025.05.21	2026.05.19
10124986296	HPV52阳怎么办？	作为一个HPV感染五年转阴，11年走了无数弯路，我想给大家分享一下感染HPV 52应该怎么办？ ⭐️感染HPV 52严不严重？⭐️感染HPV 52怎么办？🌟感染HPV 52阳性如何转阴？ HPV 52阳性是我们中国女性普遍感染的型号，它仅次于16.18但是52 58的话比1618转阴起来可能会更慢一些。 HPV 52感染阳性是否严重？这个主要还是要看宫颈细胞学检查的结果来做具体的判断就是我们常说的TCT检查🧐。 如果T CT没有问题提示：那么HPV定期做筛查，同时提高免疫力就可以转阴。并无大碍！ 如果HPV提示有宫颈病变，需要做阴道镜活检，及确定病变的程度是否需要手术？ HPV 52阳性是提示高危型的人头乳头瘤病毒🦠，在阴道和宫颈上皮存在感染病毒的情况。HPV感染有90%的女性都存在，主要就是依靠我们人体提高免疫力转阴！ 如果有宫颈病变，需要进一步检查确定病变位置等是否手术，但是如果是病…	https://tieba.baidu.com/p/10124986296	2025-10-14 15:30:43	https://tieba.baidu.com/home/main?id=tb.1.aaef0352.S9gAvZCW_5CxxRawRn-ypQ%3Ft%3D1779384181	扶贫80	https://gss0.bdstatic.com/6LZ1dD3d1sgCo2Kml5_Y_D3/sys/portrait/item/tb.1.aaef0352.S9gAvZCW_5CxxRawRn-ypQ?t=1779384181	hpv吧	https://tieba.baidu.com/f?kw=hpv	13	1	江苏	hpv	1779384187465	2025.10.14	2026.05.22
10600422735	典中典之hpv		https://tieba.baidu.com/p/10600422735	2026-03-30 22:20:08	https://tieba.baidu.com/home/main?id=tb.1.2ed0ed4b.y2GLOpDYoQ6toJL8S7yf2Q%3Ft%3D1779176840	Angze	https://gss0.bdstatic.com/6LZ1dD3d1sgCo2Kml5_Y_D3/sys/portrait/item/tb.1.2ed0ed4b.y2GLOpDYoQ6toJL8S7yf2Q?t=1779176840	搬石吧	https://tieba.baidu.com/f?kw=%E6%90%AC%E7%9F%B3	138	4	浙江	hpv	1779176861588	2026.03.30	2026.05.19
10633020456	感染HPV有什么忌口吗？济南军颐能检查吗	@贴吧用户_JQNZ36R860：	https://tieba.baidu.com/p/10633020456	2026-04-12 10:45:52	https://tieba.baidu.com/home/main?id=tb.1.66c2e443.XvUCwk784RR8w2QsnwjfaQ%3Ft%3D1779377833	贴吧用户_JQNZ36R860	https://gss0.bdstatic.com/6LZ1dD3d1sgCo2Kml5_Y_D3/sys/portrait/item/tb.1.66c2e443.XvUCwk784RR8w2QsnwjfaQ?t=1779377833	健康吧	https://tieba.baidu.com/f?kw=%E5%81%A5%E5%BA%B7	2	1	河南	hpv	1779377837479	2026.04.12	2026.05.21
10636068154	半枝莲私处护理抗HPV科研成果	半枝莲私处护理膏北京大学科研成果，中药超临界翠取，一周两次，疗效好。为人民服务，救死扶伤	https://tieba.baidu.com/p/10636068154	2026-04-13 15:44:04	https://tieba.baidu.com/home/main?id=tb.1.fb2e2c2f.MKTrUhEWcjP4DmbZX97dMA%3Ft%3D1779377826	半枝莲膏科研成果	https://gss0.bdstatic.com/6LZ1dD3d1sgCo2Kml5_Y_D3/sys/portrait/item/tb.1.fb2e2c2f.MKTrUhEWcjP4DmbZX97dMA?t=1779377826	hpv吧	https://tieba.baidu.com/f?kw=hpv	2	1	天津	hpv	1779377837457	2026.04.13	2026.05.21
10639003225	感染高危HPV后，我靠“三针疗法”成功转阴	终于松了口气作为一个普通女生，谁能想到高危型HPV会突然找上门。拿着写着“HPV16阳性”的体检单，我当时脑子“嗡”的一下，怕、慌、无助，全涌上来了，躲在医院走廊尽头偷偷抹了好久的眼泪。一开始我也信“靠免疫力自愈”那套。医生说先观察，我就玩命调整生活：奶茶火锅全戒，熬夜戒掉，每天早起运动，营养餐按点吃。小心翼翼养了大半年，再去复查——还是阳性！那种焦虑真的能把人压垮，每天都在想会不会往坏的方向发展，觉都睡不踏实。后来跑了好几家医院，试了些办法，病毒却像“钉子户”一样赖着不走。那段时间真的熬不住了，甚至有点绝望。直到医生跟我提到治疗性疫苗的三针疗程方案：“只需要打三针，每个月打一针，按时完成就行。”我当时心里其实是打鼓的。之前折腾了那么久，真的怕再失望。但看着一直阳性的报告，想着不能就这么一直扛着，还是咬咬牙决定试试。整个过程比我想象中轻松太多！每个月去医院打一针，全程没有难受的副作用，不…	https://tieba.baidu.com/p/10639003225	2026-04-14 18:19:15	https://tieba.baidu.com/home/main?id=tb.1.6bf43d94.ogz-lVu90NBnT3aWP_Wdxw%3Ft%3D1779377824	zbzb7916	https://gss0.bdstatic.com/6LZ1dD3d1sgCo2Kml5_Y_D3/sys/portrait/item/tb.1.6bf43d94.ogz-lVu90NBnT3aWP_Wdxw?t=1779377824	hpv吧	https://tieba.baidu.com/f?kw=hpv	2	1	广西	hpv	1779377837452	2026.04.14	2026.05.21
10652184879	蔚蓝档案7thPv有关于联邦学生会的剧情猜想	图1神似《地狱客栈》沃克斯的类人，预测是数秘会成员，与此前搅乱阿拜多斯的地下生活者属于唯恐天下不乱的人，与图4的女卫星秘密合作关系，针对代理会长七神凛，试图将她拉下联邦学生会，把联邦学生会当做自己黑暗计划的私囊。 结合凛在拥挤人群中警觉自己疑似被人监视的画面，这个电视头类人通过各种各样的电子产品监视他人，甚至可以顺着网线定位目标位置。凛或许发觉自己被人针对，故而找曾经的夺权者、马基雅维利主义者花耶寻求帮助，从而导致fox小队的立罪释放，掘地三尺找到电视头类人，彻底粉碎女卫星的阴谋。	https://tieba.baidu.com/p/10652184879	2026-04-19 19:32:54	https://tieba.baidu.com/home/main?id=tb.1.6af5a2f2.e5xnWhKcckT12EPlfhCtbQ%3Ft%3D1779380620	伊丽衣之短长Q	https://gss0.bdstatic.com/6LZ1dD3d1sgCo2Kml5_Y_D3/sys/portrait/item/tb.1.6af5a2f2.e5xnWhKcckT12EPlfhCtbQ?t=1779380620	蔚蓝档案吧	https://tieba.baidu.com/f?kw=%E8%94%9A%E8%93%9D%E6%A1%A3%E6%A1%88	33	2	广东	hpv	1779380631668	2026.04.19	2026.05.22
10669144862	HPV感染用半枝莲	HPV高危感可引起宫颈癌，低为感染用可引起尖锐湿疣，目前用半枝莲膏好，北京大学科研成果	https://tieba.baidu.com/p/10669144862	2026-04-26 10:32:59	https://tieba.baidu.com/home/main?id=tb.1.6dc53e02.bo640Zq4PnaOICEjSgst7Q%3Ft%3D1779175176	贴吧用户_aV2VUK3	https://gss0.bdstatic.com/6LZ1dD3d1sgCo2Kml5_Y_D3/sys/portrait/item/tb.1.6dc53e02.bo640Zq4PnaOICEjSgst7Q?t=1779175176	hpv吧	https://tieba.baidu.com/f?kw=hpv	3	1	天津	hpv	1779175197017	2026.04.26	2026.05.19
10673879485	北京国丹医院朱登吉：查出HPV 毛巾还能和家人共用吗	https://tieba.baidu.com/mo/q/movideo/page?thumbnail=9b504fc2d56285351278ac3fd6ef76c6a7ef6310&video=34444571_7891ad0767a7ddd84e7acb913e329ddc_698f7ca28e32&product=tieba-movideo&thread_id=10673879485	https://tieba.baidu.com/p/10673879485	2026-04-28 09:43:40	https://tieba.baidu.com/home/main?id=tb.1.f9284a24.bNd25SVElPiuQ58ALatTZg%3Ft%3D1779175528	国丹说健康	https://gss0.bdstatic.com/6LZ1dD3d1sgCo2Kml5_Y_D3/sys/portrait/item/tb.1.f9284a24.bNd25SVElPiuQ58ALatTZg?t=1779175528	hpv病毒吧	https://tieba.baidu.com/f?kw=hpv%E7%97%85%E6%AF%92	1	1	北京	hpv	1779175530338	2026.04.28	2026.05.19
10677218105	HPV感染会有味道吗？成都这家医院帮你解惑	https://tieba.baidu.com/mo/q/movideo/page?thumbnail=6d224f4a20a44623b4f3a97dde22720e0cf3d7f0&video=55873646_7d9129d7245678b05cf8ac4d3261acd0_e45b3fc8e835&product=tieba-movideo&thread_id=10677218105	https://tieba.baidu.com/p/10677218105	2026-04-29 15:33:51	https://tieba.baidu.com/home/main?id=tb.1.bf77b610.VBLRW1ouLL1mPobthSzTgA%3Ft%3D1779175624	梧桐知雅意y	https://gss0.bdstatic.com/6LZ1dD3d1sgCo2Kml5_Y_D3/sys/portrait/item/tb.1.bf77b610.VBLRW1ouLL1mPobthSzTgA?t=1779175624	山西仁安吧	https://tieba.baidu.com/f?kw=%E5%B1%B1%E8%A5%BF%E4%BB%81%E5%AE%89	1	1	四川	hpv	1779175626906	2026.04.29	2026.05.19
10677505471	低危HPV阳性会长疣体吗？安徽中医药HPV研究中心重磅答疑！	很多女性查出低危HPV阳性就慌了：是不是一定会长疣体？其实答案很明确——不一定，但风险极高！约80%的女性一生中会感染一次HPV，其中低危型占比不低，却常被大家误解。 低危型HPV（最常见6、11型），正是诱发疣体（尖锐湿疣）的“元凶”，但感染后并非立刻长疣体。多数人感染后，自身免疫力会在1-2年内清除病毒，全程无任何症状，也不会长疣体。只有当免疫力低下、病毒持续复制时，才会在生殖器、肛周等部位，长出菜花状、乳头状的小赘生物，伴轻微瘙痒或灼痛。 疣体虽不致癌，却传染性强、易反复，还会给女性带来心理负担。尤其提醒有性生活的女性，不要因没长疣体就忽视低危HPV阳性，定期监测、增强免疫力才是关键。 安徽中医药HPV研究中心提醒：低危HPV阳性≠一定长疣体，但需警惕病毒持续感染！保持良好作息、增强免疫力，定期复查，若出现异常赘生物，及时就医干预，守护生殖健康不松懈。	https://tieba.baidu.com/p/10677505471	2026-04-29 16:48:10	https://tieba.baidu.com/home/main?id=tb.1.b30b9356.XFyBvMxjfb0tcapdoK5WQg%3Ft%3D1779175572	健康03	https://gss0.bdstatic.com/6LZ1dD3d1sgCo2Kml5_Y_D3/sys/portrait/item/tb.1.b30b9356.XFyBvMxjfb0tcapdoK5WQg?t=1779175572	hpv吧	https://tieba.baidu.com/f?kw=hpv	1	1	北京	hpv	1779175578565	2026.04.29	2026.05.19
10678294586	陈红主任做客《大医生健康说》：解锁HPV高效治疗密码，引领健康	在健康成为全民热议话题的今天，北京电视台《大医生健康说》栏目再次迎来了一位医学界的佼佼者——陈红主任。作为北京HPV三甲专家组的领头人，她做客节目，与观众分享了她在HPV高效治疗领域的独到见解，解锁了HPV治疗的密码，引领了健康新潮流。 陈红主任，一位在皮肤性病诊疗领域有着深厚造诣的专家，她的出现，无疑为节目增添了浓厚的学术氛围。在节目中，她以生动的案例、通俗的语言，向观众介绍了HPV感染的现状与危害，以及当前治疗领域的挑战与机遇。 她指出，HPV感染作为一种常见的性传播疾病，不仅影响着患者的身体健康，更给他们的心理带来了巨大压力。然而，传统的治疗方法往往效果有限，且治疗周期长，给患者带来了诸多不便。因此，寻找一种高效、快捷的治疗方法，成为了医学界亟待解决的问题。 陈红主任正是这一领域的探索者与先行者。她凭借多年的临床经验与深入研究，独创了诊疗五法，为HPV患者带来了新的希望。这五法结合…	https://tieba.baidu.com/p/10678294586	2026-04-29 23:16:19	https://tieba.baidu.com/home/main?id=tb.1.937bc6d3.qyYbqaXG-o2Duxkg4f2I2w%3Ft%3D1779175396	贴吧用户_GP8G6QP	https://gss0.bdstatic.com/6LZ1dD3d1sgCo2Kml5_Y_D3/sys/portrait/item/tb.1.937bc6d3.qyYbqaXG-o2Duxkg4f2I2w?t=1779175397	hpv阳性吧	https://tieba.baidu.com/f?kw=hpv%E9%98%B3%E6%80%A7	1	1	山东	hpv	1779175412552	2026.04.29	2026.05.19
10679349741	青岛HPV阳性怎么办？想避坑能选择青岛新阳光妇产医院吗？	@狮子挂红灯：	https://tieba.baidu.com/p/10679349741	2026-04-30 11:14:06	https://tieba.baidu.com/home/main?id=tb.1.d998e218.R7ctqqfU7by0hEAj_pvDwA%3Ft%3D1779175669	狮子挂红灯	https://gss0.bdstatic.com/6LZ1dD3d1sgCo2Kml5_Y_D3/sys/portrait/item/tb.1.d998e218.R7ctqqfU7by0hEAj_pvDwA?t=1779175669	健康之友吧	https://tieba.baidu.com/f?kw=%E5%81%A5%E5%BA%B7%E4%B9%8B%E5%8F%8B	2	1	山东	hpv	1779175680996	2026.04.30	2026.05.19
10679941492	如何评价男性hpv宣传	喜欢用牢美10年前的测试定义国男呢，集美们又有机会跳出来说bro了。🐢腾的🐢人之下！image_emoticon24	https://tieba.baidu.com/p/10679941492	2026-04-30 15:46:16	https://tieba.baidu.com/home/main?id=tb.1.67987133.53V768UjMypa0eqOc-GieA%3Ft%3D1779176706	滔搏是区👏	https://gss0.bdstatic.com/6LZ1dD3d1sgCo2Kml5_Y_D3/sys/portrait/item/tb.1.67987133.53V768UjMypa0eqOc-GieA?t=1779176706	抗压背锅吧	https://tieba.baidu.com/f?kw=%E6%8A%97%E5%8E%8B%E8%83%8C%E9%94%85	64	2	广西	hpv	1779176722000	2026.04.30	2026.05.19
10680671306	HPV专家何亚习：HPV 不管感染多久，多吃这 4 种食物，转阴不发愁	https://tieba.baidu.com/mo/q/movideo/page?thumbnail=87d6277f9e2f0708a5cb591faf24b899a801f2e7&video=74567707_f587da50e3f6a032fc71f5ac29c1d473_940fcfaba98e&product=tieba-movideo&thread_id=10680671306	https://tieba.baidu.com/p/10680671306	2026-04-30 22:58:49	https://tieba.baidu.com/home/main?id=tb.1.937bc6d3.qyYbqaXG-o2Duxkg4f2I2w%3Ft%3D1779175565	贴吧用户_GP8G6QP	https://gss0.bdstatic.com/6LZ1dD3d1sgCo2Kml5_Y_D3/sys/portrait/item/tb.1.937bc6d3.qyYbqaXG-o2Duxkg4f2I2w?t=1779175565	hpv阳性吧	https://tieba.baidu.com/f?kw=hpv%E9%98%B3%E6%80%A7	1	1	山东	hpv	1779175578560	2026.04.30	2026.05.19
10681109580	大型游乐设备 儿童游乐设备 户外游乐设备 无动力游乐设备 游乐设备镜子迷宫 新型游乐设备 游乐设备展 儿童游乐小型设 #国产动画科普HPV,观众被冒犯#	https://tieba.baidu.com/mo/q/movideo/page?thumbnail=7bf40ad162d9f2d3cef859f0efec8a136227ccc0&video=69_3dff31066af5fbaece56c9863feb1063&product=tieba-movideo&thread_id=10681109580	https://tieba.baidu.com/p/10681109580	2026-05-01 02:16:45	https://tieba.baidu.com/home/main?id=tb.1.2f1a589f.Oj-3_wyeY7KNsYQiCIF91g%3Ft%3D1779175674	游乐皇后	https://gss0.bdstatic.com/6LZ1dD3d1sgCo2Kml5_Y_D3/sys/portrait/item/tb.1.2f1a589f.Oj-3_wyeY7KNsYQiCIF91g?t=1779175674	恐怖鬼城生产厂家吧	https://tieba.baidu.com/f?kw=%E6%81%90%E6%80%96%E9%AC%BC%E5%9F%8E%E7%94%9F%E4%BA%A7%E5%8E%82%E5%AE%B6	1	1	河南	hpv	1779175680999	2026.05.01	2026.05.19
10683171652	【深圳君鑫医院】|深圳君鑫HPV医院尖锐湿疣|深圳到哪里看湿疣	深圳君鑫医院，汇聚了一支由资深皮肤性病专家、生殖感染专科医师组成的医疗团队。他们不仅对HPV感染常见病、多发病有丰富诊疗经验，更在阴虱、尖锐湿疣等性传播疾病的诊治上具备深厚的医学理论知识和临床实践积累，制定个性化的诊疗方案。 医院引进先进的医疗设备，如光动力治疗仪、HPV 分型检测仪等，确保阴虱、尖锐湿疣等疾病诊疗的安全性和准确性，助力在较短的时间内恢复健康。	https://tieba.baidu.com/p/10683171652	2026-05-01 21:10:51	https://tieba.baidu.com/home/main?id=tb.1.263a9ead.ji_JjUSRMX3ROLJaIvWBqQ%3Ft%3D1779175190	空城里的小麻雀	https://gss0.bdstatic.com/6LZ1dD3d1sgCo2Kml5_Y_D3/sys/portrait/item/tb.1.263a9ead.ji_JjUSRMX3ROLJaIvWBqQ?t=1779175190	福田吧	https://tieba.baidu.com/f?kw=%E7%A6%8F%E7%94%B0	1	1	陕西	hpv	1779175197030	2026.05.01	2026.05.19
10684167894	北京国丹医院朱登吉： 感染HPV后 不想拖成宫颈癌 这些早期信号一定要注意	https://tieba.baidu.com/mo/q/movideo/page?thumbnail=8d1001e93901213f49993cc212e736d12f2e9502&video=32195137_001032e3703e4b554e42020f492c8ff4_dadf1bc4e6e9&product=tieba-movideo&thread_id=10684167894	https://tieba.baidu.com/p/10684167894	2026-05-02 09:35:00	https://tieba.baidu.com/home/main?id=tb.1.f9284a24.bNd25SVElPiuQ58ALatTZg%3Ft%3D1779175556	国丹说健康	https://gss0.bdstatic.com/6LZ1dD3d1sgCo2Kml5_Y_D3/sys/portrait/item/tb.1.f9284a24.bNd25SVElPiuQ58ALatTZg?t=1779175556	hpv阳性吧	https://tieba.baidu.com/f?kw=hpv%E9%98%B3%E6%80%A7	1	1	北京	hpv	1779175578549	2026.05.02	2026.05.19
10684297582	HPV感染中，哪些分型（亚型）比较常见？感染了会怎么样？	#HPV#（人乳头瘤病毒）已发现200余种亚型，其中最常见的感染分型主要集中在低危型和高危型两大类。青岛新阳光妇产医院提醒您：不同分型的致病性、感染部位和症状特点差异显著，了解这些能更好地做好预防和应对。低危型中，6型和11型最为常见，感染率极高，约占低危型HPV感染的90%以上。二者主要感染生殖道、肛周黏膜，核心特点是不致癌，主要引发生殖器疣、尖锐湿疣等良性病变，表现为局部赘生物，传染性强但预后较好，多数可通过治疗或自身免疫力清除。 高危型中，16型和18型是最常见且致病性最强的分型，全球超70%的宫颈癌与二者相关。16型感染率最高，侵袭性强，易引发宫颈鳞癌；18型感染率略低，但更易诱发宫颈腺癌，且感染后隐匿性强，早期无明显症状。此外，31、33、52、58型也是常见高危亚型，持续感染可能增加宫颈病变风险。这些常见分型中，低危型多引发良性病变，高危型则与恶性肿瘤相关，无论哪种感染，定期…	https://tieba.baidu.com/p/10684297582	2026-05-02 10:38:16	https://tieba.baidu.com/home/main?id=tb.1.d998e218.R7ctqqfU7by0hEAj_pvDwA%3Ft%3D1779175403	狮子挂红灯	https://gss0.bdstatic.com/6LZ1dD3d1sgCo2Kml5_Y_D3/sys/portrait/item/tb.1.d998e218.R7ctqqfU7by0hEAj_pvDwA?t=1779175403	健康吧	https://tieba.baidu.com/f?kw=%E5%81%A5%E5%BA%B7	1	1	山东	hpv	1779175412557	2026.05.02	2026.05.19
10686634294	别让HPV悄悄伤害你！成都医院揭秘女性HPV感染的表现	https://tieba.baidu.com/mo/q/movideo/page?thumbnail=d933c895d143ad4b996f2cdfc4025aafa40f066f&video=11075992_ce58596f061aedb05c77a9cadf6eb1a6_60bd6cbd0803&product=tieba-movideo&thread_id=10686634294	https://tieba.baidu.com/p/10686634294	2026-05-03 10:46:30	https://tieba.baidu.com/home/main?id=tb.1.bf77b610.VBLRW1ouLL1mPobthSzTgA%3Ft%3D1779379276	梧桐知雅意y	https://gss0.bdstatic.com/6LZ1dD3d1sgCo2Kml5_Y_D3/sys/portrait/item/tb.1.bf77b610.VBLRW1ouLL1mPobthSzTgA?t=1779379276	山西仁安吧	https://tieba.baidu.com/f?kw=%E5%B1%B1%E8%A5%BF%E4%BB%81%E5%AE%89	1	1	四川	hpv	1779379297869	2026.05.03	2026.05.22
10687301887	HPV感染都会得宫颈癌吗真相究竟是什么石家庄五博院里妇科王老师#HPV# #健康#	https://tieba.baidu.com/mo/q/movideo/page?thumbnail=90529822720e0cf34e5719e44c46f21fbe09aa09&video=41061073_c874237bdfff9047dbdf838c12e0eeff_11ee3d3c3924&product=tieba-movideo&thread_id=10687301887	https://tieba.baidu.com/p/10687301887	2026-05-03 16:05:34	https://tieba.baidu.com/home/main?id=tb.1.d59b772a.dA341R7Nlhj5R1CkjHYWtQ%3Ft%3D1779378260	王姨在线	https://gss0.bdstatic.com/6LZ1dD3d1sgCo2Kml5_Y_D3/sys/portrait/item/tb.1.d59b772a.dA341R7Nlhj5R1CkjHYWtQ?t=1779378260	hpv吧	https://tieba.baidu.com/f?kw=hpv	1	1	河北	hpv	1779378269181	2026.05.03	2026.05.21
10687460222	安徽中医药HPV研究中心提醒：感染hpv病毒一般哪三处痒？	很多人对HPV的认知只停留在“致癌”上，却忽略了它最隐蔽的预警信号——瘙痒！尤其是这3个部位发痒，反复不愈还伴随异常，大概率是HPV在“作祟”，千万别当成普通皮肤病拖延！ 第一处：私密部位（男女必看）。这是HPV感染最易发作的部位，男性多见于龟头、冠状沟，女性集中在外阴、阴道口。瘙痒多为阵发性，夜间更明显，常伴随淡红色小丘疹，极易误判为阴道炎、龟头炎，久拖可能诱发尖锐湿疣。 第二处：肛周及周边。这个部位的瘙痒最易被忽略，HPV可通过间接接触传播，表现为肛周皮肤瘙痒、干燥脱屑，严重时会长出细小疣体，若伴随便血、坠胀，一定要及时排查HPV，避免疣体扩散。 第三处：颈部及腋下。多与低危型HPV相关，瘙痒轻微且不明显，可能长出米粒大小的扁平丘疹（扁平疣），颜色接近肤色、质地柔软，常被当成湿疹、毛囊炎，反复搔抓会让疣体越长越多。 重点提醒：HPV引起的瘙痒，普通药膏无法缓解，且多伴随异常增生物。若…	https://tieba.baidu.com/p/10687460222	2026-05-03 17:23:50	https://tieba.baidu.com/home/main?id=tb.1.b30b9356.XFyBvMxjfb0tcapdoK5WQg%3Ft%3D1779175346	健康03	https://gss0.bdstatic.com/6LZ1dD3d1sgCo2Kml5_Y_D3/sys/portrait/item/tb.1.b30b9356.XFyBvMxjfb0tcapdoK5WQg?t=1779175346	六安吧	https://tieba.baidu.com/f?kw=%E5%85%AD%E5%AE%89	1	1	北京	hpv	1779175362355	2026.05.03	2026.05.19
10688027345	HPV专家何亚习：感染HPV后，只要不出现三种情况，都不是大问题	https://tieba.baidu.com/mo/q/movideo/page?thumbnail=9e2f070828381f30865adeb6ef014c086e06f06a&video=97661127_e2e5aba9379dc3e9503de7ac11bfb458_457b3f68a825&product=tieba-movideo&thread_id=10688027345	https://tieba.baidu.com/p/10688027345	2026-05-03 23:22:41	https://tieba.baidu.com/home/main?id=tb.1.937bc6d3.qyYbqaXG-o2Duxkg4f2I2w%3Ft%3D1779175562	贴吧用户_GP8G6QP	https://gss0.bdstatic.com/6LZ1dD3d1sgCo2Kml5_Y_D3/sys/portrait/item/tb.1.937bc6d3.qyYbqaXG-o2Duxkg4f2I2w?t=1779175563	hpv阳性吧	https://tieba.baidu.com/f?kw=hpv%E9%98%B3%E6%80%A7	1	1	山东	hpv	1779175578557	2026.05.03	2026.05.19
10688841940	青岛HPV诊疗哪家专业	青岛新阳光医院治疗#HPV#可以做到阳性转阴吗	https://tieba.baidu.com/p/10688841940	2026-05-04 09:28:10	https://tieba.baidu.com/home/main?id=tb.1.d998e218.R7ctqqfU7by0hEAj_pvDwA%3Ft%3D1779377985	狮子挂红灯	https://gss0.bdstatic.com/6LZ1dD3d1sgCo2Kml5_Y_D3/sys/portrait/item/tb.1.d998e218.R7ctqqfU7by0hEAj_pvDwA?t=1779377985	健康吧	https://tieba.baidu.com/f?kw=%E5%81%A5%E5%BA%B7	1	1	山东	hpv	1779378007725	2026.05.04	2026.05.21
10689760097	怎么确定自己有没有感染hpv？安徽中医药HPV研究中心重要答疑！	想知道自己有没有感染HPV？核心就3点，简单好懂还实用，看完直接清楚该怎么做！ HPV（人乳头瘤病毒）大多无症状，悄悄感染却可能埋下健康隐患，尤其是高危型，长期感染可能诱发宫颈、肛周等部位病变，别靠 “感觉” 判断，科学检测才是关键。 首先，优先做HPV检测，这是直接查病毒的 “金标准”，可单独做，也可和宫颈TCT/液基细胞学检测一起做（更全面），能明确是否感染、感染的型别（高危/低危）。 其次，留意细微信号，低危型可能引发尖锐湿疣（生殖器、肛周出现小疙瘩），高危型长期感染可能有不规则出血、分泌物异常等，但多数人完全没症状，不能靠症状判断。 最后，提醒：有性生活的女性建议每年筛查，男性有需求也可检测，早查早发现，即使感染也无需恐慌，多数能通过自身免疫力清除。	https://tieba.baidu.com/p/10689760097	2026-05-04 16:50:58	https://tieba.baidu.com/home/main?id=tb.1.b30b9356.XFyBvMxjfb0tcapdoK5WQg%3Ft%3D1779377990	健康03	https://gss0.bdstatic.com/6LZ1dD3d1sgCo2Kml5_Y_D3/sys/portrait/item/tb.1.b30b9356.XFyBvMxjfb0tcapdoK5WQg?t=1779377990	hpv吧	https://tieba.baidu.com/f?kw=hpv	1	1	北京	hpv	1779378007732	2026.05.04	2026.05.21
10689844113	安徽中医药HPV研究中心提醒：感染HPV阳性需要注意什么？	查出 HPV 阳性先别崩溃，很多女生都会遇到，做好日常养护大多能转阴！ 首先心态别焦虑，绝大多数 HPV 是一过性感染，靠自身免疫力就能清除，恐慌熬夜反而拖垮身体。 生活上立刻戒掉熬夜，少辛辣生冷，不抽烟少喝酒，多吃蛋白和果蔬，坚持运动提升免疫力，这是转阴的关键。 暂时禁止无防护同房，避免交叉反复感染，贴身衣物单独清洗、暴晒消毒，不共用浴巾、马桶圈，防止间接传染。 不盲目乱用药、轻信偏方，定期复查 HPV 和 TCT，听从专业医生指导。同时少生气、少压力，内分泌稳定更利于病毒清除。 HPV 阳性不可怕，可怕的是放任不管、作息混乱。管住生活习惯、提高免疫力，按时复查，大多数人都能顺利转阴。	https://tieba.baidu.com/p/10689844113	2026-05-04 17:33:08	https://tieba.baidu.com/home/main?id=tb.1.b30b9356.XFyBvMxjfb0tcapdoK5WQg%3Ft%3D1779175358	健康03	https://gss0.bdstatic.com/6LZ1dD3d1sgCo2Kml5_Y_D3/sys/portrait/item/tb.1.b30b9356.XFyBvMxjfb0tcapdoK5WQg?t=1779175358	滁州吧	https://tieba.baidu.com/f?kw=%E6%BB%81%E5%B7%9E	1	1	北京	hpv	1779175362362	2026.05.04	2026.05.19
10692132227	别再靠自身硬扛！尤抗赛汀开启高危HPV积极干预新模式	在女性宫颈健康管理中，高危型HPV感染与CIN1（宫颈上皮内瘤变1级）是宫颈癌防控的关键环节。不少女性检出HPV阳性后，盲目寄希望于自身免疫力自然清除病毒，选择长期观望、被动等待，却忽视了高危型HPV低自然清除率与CIN1持续进展的风险。事实上，被动硬扛并非科学选择，及时、精准的积极干预，才是阻断病毒持续感染、逆转CIN1病变的关键。尤抗赛汀抗人乳头瘤病毒（HPV）凝胶敷料，依托IgY生物抗体靶向技术，为高危HPV感染干预与CIN1逆转提供了临床新方案。 高危型HPV病毒的自然清除能力远低于大众认知，数据显示，高危型HPV的3年自然清除率仅约50%，其中HPV16、18、52、58等我国女性高发高危亚型，1年自然转阴率仅17%。持续的高危HPV感染是CIN1发生、进展的关键诱因，而约20%-30%的HPV整合型感染患者，病毒难以自然清除，若不及时干预，CIN1可能逐步进展为CIN2/3，…	https://tieba.baidu.com/p/10692132227	2026-05-05 16:41:05	https://tieba.baidu.com/home/main?id=tb.1.beaf5e4.WdWSCXEEkR0hmZDBeVZjoQ%3Ft%3D1779175348	关注女性健康zZ	https://gss0.bdstatic.com/6LZ1dD3d1sgCo2Kml5_Y_D3/sys/portrait/item/tb.1.beaf5e4.WdWSCXEEkR0hmZDBeVZjoQ?t=1779175348	高危hpv吧	https://tieba.baidu.com/f?kw=%E9%AB%98%E5%8D%B1hpv	1	1	福建	hpv	1779175362356	2026.05.05	2026.05.19
10692554634	HPV多种阳性感染，只需要五个方法轻松转阴，很多女性不知道！	关于HPV病毒转阴，很多人都喜欢用药💊 殊不知，用药💊只能把问题往深处压制 HPV病毒🦠转阴，就是靠提高免疫力！ 宫颈就像感冒🤒一样，可能多次感染！ HPV多种阳性感染，只需要五个方法轻松转阴，很多女性不知道！还有的女性👩不信任，不坚持✊使用！ 我是胡英姐姐： 一个HPV感染过五年“之久” 本人高危阳性13种HPV病毒「未分型」，直接HPV病毒已经转阴12年了……没有复发没有再次感染HPV病毒！ 之前我携带过HPV五年之久用了N种方法，途中被骗十几万5，遇到医托，用过凝胶，中药，硒，微商的 很多药💊 都没有转阴～ 失落无助遇到黄姜膏+柠檬膏+金汤熏蒸"坚持了6个月成功转阴后"胡英坚持分享了12年，帮助9000+女性成功转阴，拯救一个女人就是拯救背后一个完整的家庭，希望下一个“收获健康”的就是你🏆	https://tieba.baidu.com/p/10692554634	2026-05-05 20:12:36	https://tieba.baidu.com/home/main?id=tb.1.aaef0352.S9gAvZCW_5CxxRawRn-ypQ%3Ft%3D1779395017	扶贫80	https://gss0.bdstatic.com/6LZ1dD3d1sgCo2Kml5_Y_D3/sys/portrait/item/tb.1.aaef0352.S9gAvZCW_5CxxRawRn-ypQ?t=1779395017	hpv吧	https://tieba.baidu.com/f?kw=hpv	13	1	江苏	hpv	1779395039129	2026.05.05	2026.05.22
10692695122	【深圳君鑫门诊】|【深圳君鑫HPV医院】|【深圳君鑫HPV病毒医院】|【深圳看HPV到君鑫】	https://tieba.baidu.com/mo/q/movideo/page?thumbnail=b2119313b07eca80cc8c75f8d72397dda1448320&video=5818661_6a4ac8a533632bedde706e27a4ebd0e5_9ee7dac80ff2&product=tieba-movideo&thread_id=10692695122	https://tieba.baidu.com/p/10692695122	2026-05-05 21:56:23	https://tieba.baidu.com/home/main?id=tb.1.263a9ead.ji_JjUSRMX3ROLJaIvWBqQ%3Ft%3D1779175974	空城里的小麻雀	https://gss0.bdstatic.com/6LZ1dD3d1sgCo2Kml5_Y_D3/sys/portrait/item/tb.1.263a9ead.ji_JjUSRMX3ROLJaIvWBqQ?t=1779175974	预防吧	https://tieba.baidu.com/f?kw=%E9%A2%84%E9%98%B2	1	1	陕西	hpv	1779175983337	2026.05.05	2026.05.19
10694587766	浙江武林hpv医学特诊中心：5种高危型HPV，最后一种伪装极强	杭州HPV专科门诊-浙江武林hpv医学特诊中心：5种高危型HPV，最后一种伪装性极强！ 1. HPV16型伤害性最强 在众多高危型中，HPV16型是最最危险的，在全球范围内，超过半数的宫颈癌病例都与HPV16型感染直接相关。HPV16型之所以如此危险，是因为其产生的E6和E7蛋白能够抑制人体内的抑癌基因，正常情况下，抑癌基因会调控细胞的生长和凋亡，防止细胞异常增殖，但当被HPV16型感染后，E6和E7蛋白会干扰这一过程，使得被感染的细胞无法正常凋亡，进而无法正常凋亡，进而无限增殖，最终可能发展为浸润癌。 2. HPV18型发展速度快 HPV18型是仅次于HPV16型的危险型号，特别喜欢攻击宫颈的腺体，进而引发宫颈腺癌。与常见的宫颈鳞癌相比，宫颈腺癌的位置更深，通常藏在宫颈管内，在疾病早期，常规的宫颈刮片（TCT）检查甚至可能出现漏诊的情况，而且HPV18型的发展速度特别快，这也是它最危险…	https://tieba.baidu.com/p/10694587766	2026-05-06 16:27:11	https://tieba.baidu.com/home/main?id=tb.1.27f7b344.668RFztC72TgM3Son4z4iA%3Ft%3D1779378054	momo总监	https://gss0.bdstatic.com/6LZ1dD3d1sgCo2Kml5_Y_D3/sys/portrait/item/tb.1.27f7b344.668RFztC72TgM3Son4z4iA?t=1779378054	杭州交际吧	https://tieba.baidu.com/f?kw=%E6%9D%AD%E5%B7%9E%E4%BA%A4%E9%99%85	1	1	浙江	hpv	1779378058024	2026.05.06	2026.05.21
10694589190	HPV感染不是绝症！早治早好，这些真相你必须知道！	浙江温州宁波想看HPV感染首选哪个医院？浙江武林hpv医学特诊中心：HPV感染不是绝症！早治早好，这些真相你必须知道！ PV感染不是绝症！早治早好，这些真相你必须知道！今天就告诉大家一个真相，其实HPV感染没那么可怕，它是完全可以有效应对的！下面我们就来看看要如何有效应对，才能少走弯路！ 那些令人焦虑的症状，其实有办法应对！ HPV感染后，身体可能会发出一些信号。部分女性可能会出现生殖器疣，表现为生殖器周围、肛门周围等部位出现单个或多个淡红色小丘疹，质地柔软，顶端尖锐，之后可能逐渐增大增多，形成乳头状、菜花状或鸡冠状的赘生物。还有些女性可能没有明显症状，但在进行宫颈细胞学检查（TCT）或HPV检测时发现异常，如果长期持续的高危型HPV感染，还可能引发宫颈病变，出现同房后出血、阴道不规则流血、阴道排液等症状，不过大家千万不要被这些症状吓倒，都不是“不治之症”！ 医学不断进步，如今治疗大不同…	https://tieba.baidu.com/p/10694589190	2026-05-06 16:27:45	https://tieba.baidu.com/home/main?id=tb.1.27f7b344.668RFztC72TgM3Son4z4iA%3Ft%3D1779175257	momo总监	https://gss0.bdstatic.com/6LZ1dD3d1sgCo2Kml5_Y_D3/sys/portrait/item/tb.1.27f7b344.668RFztC72TgM3Son4z4iA?t=1779175257	杭州交际吧	https://tieba.baidu.com/f?kw=%E6%9D%AD%E5%B7%9E%E4%BA%A4%E9%99%85	1	1	浙江	hpv	1779175264063	2026.05.06	2026.05.19
10694620408	安徽中医药HPV研究中心健康提醒：hpv和tct哪个结果更重要？	做宫颈癌筛查，HPV和TCT的结果总让人犯愁——到底哪个更关键？答案很明确：没有“谁更重要”，只有“缺一不可”，二者搭配才是筛查的“黄金组合”！ HPV查“病因”：检测是否感染高危型人乳头瘤病毒（如16、18型），这是宫颈癌的“元凶”，但感染≠癌变，多数人可自行转阴，无需过度恐慌。 TCT查“结果”：观察宫颈细胞是否病变，哪怕HPV阴性，也可能因其他原因出现细胞异常；若HPV阳性，TCT能判断病变程度，避免漏诊或过度治疗。 通俗讲，HPV找“凶手”，TCT看“细胞是否受伤”。只查一个易漏诊，两者结合才能全面排查风险，筛查时别再纠结，两个都做才是对自己负责！	https://tieba.baidu.com/p/10694620408	2026-05-06 16:40:41	https://tieba.baidu.com/home/main?id=tb.1.b30b9356.XFyBvMxjfb0tcapdoK5WQg%3Ft%3D1779175394	健康03	https://gss0.bdstatic.com/6LZ1dD3d1sgCo2Kml5_Y_D3/sys/portrait/item/tb.1.b30b9356.XFyBvMxjfb0tcapdoK5WQg?t=1779175394	hpv吧	https://tieba.baidu.com/f?kw=hpv	1	1	北京	hpv	1779175412549	2026.05.06	2026.05.19
10694671063	青岛新阳光李贵荣医生耐心给患者解读报告#HPV#	https://tieba.baidu.com/mo/q/movideo/page?thumbnail=d0160924ab18972bcef6b4d5a0cd7b899f510ae4&video=869571_832f260f92d297509cbe9fb9d72e6fc5_1cbbca8afb74&product=tieba-movideo&thread_id=10694671063	https://tieba.baidu.com/p/10694671063	2026-05-06 17:08:52	https://tieba.baidu.com/home/main?id=tb.1.d998e218.R7ctqqfU7by0hEAj_pvDwA%3Ft%3D1779175461	狮子挂红灯	https://gss0.bdstatic.com/6LZ1dD3d1sgCo2Kml5_Y_D3/sys/portrait/item/tb.1.d998e218.R7ctqqfU7by0hEAj_pvDwA?t=1779175461	健康一生吧	https://tieba.baidu.com/f?kw=%E5%81%A5%E5%BA%B7%E4%B8%80%E7%94%9F	3	1	山东	hpv	1779175463800	2026.05.06	2026.05.19
10694734648	济南妇儿医院刘主任给患者解读HPV报告	#免费报告解读##hpv#	https://tieba.baidu.com/p/10694734648	2026-05-06 17:27:27	https://tieba.baidu.com/home/main?id=tb.1.89e7272a.mBaPDlAM1pWIn0O_Ye15dg%3Ft%3D1779175408	HI风是自由的	https://gss0.bdstatic.com/6LZ1dD3d1sgCo2Kml5_Y_D3/sys/portrait/item/tb.1.89e7272a.mBaPDlAM1pWIn0O_Ye15dg?t=1779175408	宫颈吧	https://tieba.baidu.com/f?kw=%E5%AE%AB%E9%A2%88	1	1	山东	hpv	1779175412560	2026.05.06	2026.05.19
10696395976	没有性生活也会感染HPV吗？济南军颐能治疗吗	@贴吧用户_JQNZ36R860：	https://tieba.baidu.com/p/10696395976	2026-05-07 10:20:27	https://tieba.baidu.com/home/main?id=tb.1.66c2e443.XvUCwk784RR8w2QsnwjfaQ%3Ft%3D1779378300	贴吧用户_JQNZ36R860	https://gss0.bdstatic.com/6LZ1dD3d1sgCo2Kml5_Y_D3/sys/portrait/item/tb.1.66c2e443.XvUCwk784RR8w2QsnwjfaQ?t=1779378300	健康之友吧	https://tieba.baidu.com/f?kw=%E5%81%A5%E5%BA%B7%E4%B9%8B%E5%8F%8B	1	1	河南	hpv	1779378321419	2026.05.07	2026.05.21
10697297679	HPV23分型检测都查什么？青岛新阳光医院查HPV23有活动吗	#HPV#	https://tieba.baidu.com/p/10697297679	2026-05-07 16:59:17	https://tieba.baidu.com/home/main?id=tb.1.d998e218.R7ctqqfU7by0hEAj_pvDwA%3Ft%3D1779175604	狮子挂红灯	https://gss0.bdstatic.com/6LZ1dD3d1sgCo2Kml5_Y_D3/sys/portrait/item/tb.1.d998e218.R7ctqqfU7by0hEAj_pvDwA?t=1779175604	健康之友吧	https://tieba.baidu.com/f?kw=%E5%81%A5%E5%BA%B7%E4%B9%8B%E5%8F%8B	2	1	山东	hpv	1779175626887	2026.05.07	2026.05.19
10697433454	北京国丹医院朱登吉： 低危HPV转阴又阳 反复原因一次说清楚	https://tieba.baidu.com/mo/q/movideo/page?thumbnail=b051f8198618367a91c537c268738bd4b31ce565&video=24051396_736b6f3124f8cb236c20faefb79b1c25_06b9c04efc0c&product=tieba-movideo&thread_id=10697433454	https://tieba.baidu.com/p/10697433454	2026-05-07 21:48:05	https://tieba.baidu.com/home/main?id=tb.1.f9284a24.bNd25SVElPiuQ58ALatTZg%3Ft%3D1779175560	国丹说健康	https://gss0.bdstatic.com/6LZ1dD3d1sgCo2Kml5_Y_D3/sys/portrait/item/tb.1.f9284a24.bNd25SVElPiuQ58ALatTZg?t=1779175560	hpv病毒吧	https://tieba.baidu.com/f?kw=hpv%E7%97%85%E6%AF%92	1	1	北京	hpv	1779175578555	2026.05.07	2026.05.19
10698942565	HPV筛查种类多？不用焦虑，一篇文章教你科学选择	提到#HPV检测#，很多人会紧张，其实它就像宫颈的“健康体检”，十分平常。常见的HPV23、28、40分型检测，如同不同精度的“病毒探测器”，核心差异在“探测范围”。青岛新阳光妇产医院提醒您，几种检测并非都要做，具体做哪种，要根据自己的实际情况来决定。HPV23分型是临床常用的“基础款”，捕捉23种常见亚型，涵盖16、18等高危型和低危型，适合大多数女性常规筛查；HPV28分型是“升级款”，在23分型基础上新增5种少见风险亚型，适合有性生活久、家族宫颈病史等高危人群；HPV40分型是“全面款”，覆盖40种亚型，能最大程度避免漏诊，适合有反复感染史、免疫较弱或对健康要求高的人。 选择很简单：普通女性选23分型即可，有高危因素选28分型，有特殊需求选40分型。需注意，检测核心是排查高危型持续感染，低危型感染多能靠自身免疫力清除，无需焦虑。 筛查时间：21-29岁首选TCT，不建议单独做HPV…	https://tieba.baidu.com/p/10698942565	2026-05-08 09:56:39	https://tieba.baidu.com/home/main?id=tb.1.d998e218.R7ctqqfU7by0hEAj_pvDwA%3Ft%3D1779175243	狮子挂红灯	https://gss0.bdstatic.com/6LZ1dD3d1sgCo2Kml5_Y_D3/sys/portrait/item/tb.1.d998e218.R7ctqqfU7by0hEAj_pvDwA?t=1779175243	尖锐湿疣吧	https://tieba.baidu.com/f?kw=%E5%B0%96%E9%94%90%E6%B9%BF%E7%96%A3	1	1	山东	hpv	1779175264053	2026.05.08	2026.05.19
10699043327	在济南军颐医院检查显示hpv31和52阳性严重吗？	@贴吧用户_JQNZ36R860：	https://tieba.baidu.com/p/10699043327	2026-05-08 10:42:10	https://tieba.baidu.com/home/main?id=tb.1.66c2e443.XvUCwk784RR8w2QsnwjfaQ%3Ft%3D1779378262	贴吧用户_JQNZ36R860	https://gss0.bdstatic.com/6LZ1dD3d1sgCo2Kml5_Y_D3/sys/portrait/item/tb.1.66c2e443.XvUCwk784RR8w2QsnwjfaQ?t=1779378262	hpv吧	https://tieba.baidu.com/f?kw=hpv	1	1	河南	hpv	1779378269188	2026.05.08	2026.05.21
10699044759	hpv阳性66严重吗？济南军颐医院可以治疗吗	@贴吧用户_JQNZ36R860：	https://tieba.baidu.com/p/10699044759	2026-05-08 10:42:52	https://tieba.baidu.com/home/main?id=tb.1.66c2e443.XvUCwk784RR8w2QsnwjfaQ%3Ft%3D1779378317	贴吧用户_JQNZ36R860	https://gss0.bdstatic.com/6LZ1dD3d1sgCo2Kml5_Y_D3/sys/portrait/item/tb.1.66c2e443.XvUCwk784RR8w2QsnwjfaQ?t=1779378317	健康之友吧	https://tieba.baidu.com/f?kw=%E5%81%A5%E5%BA%B7%E4%B9%8B%E5%8F%8B	1	1	河南	hpv	1779378321462	2026.05.08	2026.05.21
10699844245	【深圳君鑫医院】—女的检查出来有Hpv病毒感染，男的需要检查吗	许多女性被查出HPV感染，非常惶恐。有的互相猜疑，有的一年也不敢同房，严重影响夫妻关系。许多人咨询医生，我感染了HPV，丈夫需要检查吗?本文对这个问题予以解答： 一 、男性感染HPV是否普遍? 各种类型的HPV感染在人群中十分普遍。大约80%的女性一生中的某个阶段都会感染HPV。对于男性目前还难以进行详细的评估，目前还没有对男性进行大规模的研究，推测一半以上的男性会在一生中某个阶段感染HPV。有文献表明，女性患HPV感染， 在他们的配偶中， 可以查到的HPV阳性率只有16%。 这是什么原因呢?一个是因为：HPV比较适合存在于湿润的环境，HPV病毒不适合在男性的生殖器周围生长，因为这些地方不像女性生殖器那样湿润，即使有HPV感染，病毒的量也比较少; 二是因为男性生殖器周围，比如冠状沟、尿道口周围取样比较困难， 只能够取到比较少的样本，如果测量的方法不足够灵敏，就有可能测不到病毒。 但是临床…	https://tieba.baidu.com/p/10699844245	2026-05-08 16:39:43	https://tieba.baidu.com/home/main?id=tb.1.59087490.apFCNmYgp-ZR141ov4xAeA%3Ft%3D1779175241	汲乐成0gs88e	https://gss0.bdstatic.com/6LZ1dD3d1sgCo2Kml5_Y_D3/sys/portrait/item/tb.1.59087490.apFCNmYgp-ZR141ov4xAeA?t=1779175241	尖锐湿疣吧	https://tieba.baidu.com/f?kw=%E5%B0%96%E9%94%90%E6%B9%BF%E7%96%A3	1	1	陕西	hpv	1779175264052	2026.05.08	2026.05.19
10700589706	《大医生健康说》陈红主任：坚守HPV诊疗一线，用专业医术传递康	在医疗领域，总有一些人以专业与坚守，成为患者心中的希望之光。北京HPV三甲专家组领头人、北京电视台《大医生健康说》栏目特邀HPV专家陈红主任，便是这样一位在HPV诊疗一线默默耕耘、用专业医术为患者传递康复曙光的医者。 陈红主任深耕皮肤性病诊疗工作二十余年，在京城众多名老中医中脱颖而出，打破了中医“越老越吃香”的固有认知。她凭借着对医学的热爱与执着，不断钻研、探索，在HPV诊疗领域取得了卓越成就。 HPV，即人乳头瘤病毒，是一种常见的性传播疾病病毒，其感染与多种疾病的发生密切相关，尤其是宫颈癌等恶性肿瘤，严重威胁着女性的健康。面对这一严峻的健康挑战，陈红主任毅然投身于HPV诊疗一线，成为了无数患者心中的“守护神”。 在临床工作中，陈红主任运用独有的诊疗五法，为每位患者量身定制个性化方案。这诊疗五法并非一蹴而就，而是陈红主任在多年的临床实践中，结合中医理论与现代医学技术，不断总结、完善而成的…	https://tieba.baidu.com/p/10700589706	2026-05-08 22:46:09	https://tieba.baidu.com/home/main?id=tb.1.4790f431.ID9_PojS8aRWTC3kfxbiyA%3Ft%3D1779378049	迷人的盐💯	https://gss0.bdstatic.com/6LZ1dD3d1sgCo2Kml5_Y_D3/sys/portrait/item/tb.1.4790f431.ID9_PojS8aRWTC3kfxbiyA?t=1779378049	hpv阳性吧	https://tieba.baidu.com/f?kw=hpv%E9%98%B3%E6%80%A7	1	1	山东	hpv	1779378058023	2026.05.08	2026.05.21
10701650851	青岛有专业治疗HPV的医生吗？	青岛新阳光医院李贵荣治疗#HPV#怎么样？转阴率？	https://tieba.baidu.com/p/10701650851	2026-05-09 10:48:32	https://tieba.baidu.com/home/main?id=tb.1.d998e218.R7ctqqfU7by0hEAj_pvDwA%3Ft%3D1779175259	狮子挂红灯	https://gss0.bdstatic.com/6LZ1dD3d1sgCo2Kml5_Y_D3/sys/portrait/item/tb.1.d998e218.R7ctqqfU7by0hEAj_pvDwA?t=1779175259	尖锐湿疣吧	https://tieba.baidu.com/f?kw=%E5%B0%96%E9%94%90%E6%B9%BF%E7%96%A3	2	1	山东	hpv	1779175264064	2026.05.09	2026.05.19
10704024437	郑州HPV就诊指南	郑州HPV就诊指南！郑州合心醫院HPV专病门诊，环境私密、一醫一患，保护隐私超安心。公粽号可约～(内容仅供参考，如有不适请线下就醫)	https://tieba.baidu.com/p/10704024437	2026-05-10 09:38:16	https://tieba.baidu.com/home/main?id=tb.1.965aeb64.72VtHUcVoyMDcmC_SsHO5g%3Ft%3D1779378265	轉訫独恋0H3	https://gss0.bdstatic.com/6LZ1dD3d1sgCo2Kml5_Y_D3/sys/portrait/item/tb.1.965aeb64.72VtHUcVoyMDcmC_SsHO5g?t=1779378265	hpv吧	https://tieba.baidu.com/f?kw=hpv	1	1	河南	hpv	1779378269194	2026.05.10	2026.05.21
10704775237	【辟谣】HPV≠宫颈癌！别再自己吓自己了！——郑州科大医院	家人们谁懂啊！ 查出来 HPV 阳性直接慌到睡不着？ 先给大家吃个定心丸： HPV≠宫颈癌！！！ 目前约 98% 的宫颈癌，和高危型 HPV 持续感染有关 但从感染到癌变，要走好几个阶段： HPV 感染→持续感染→癌前病变→宫颈癌 不是一朝一夕的事！ HPV 其实就是一种常见病毒 有 200 多种亚型，按致癌性分高危 / 低危型 国内常见的感染型别也不一样： 👉女生：52/16/58 型比较常见 👉男生：6/11/16/52 型比较常见 说白了，早筛早防，科学应对，根本不用过度焦虑！⚠️提醒：本文仅为科普分享，不构成诊疗建议，有不适请前往正规医院就诊。	https://tieba.baidu.com/p/10704775237	2026-05-10 15:50:22	https://tieba.baidu.com/home/main?id=tb.1.bf845469.rdBS-rzeJH2WTOVusUL1KQ%3Ft%3D1779377888	krj橘子汽水	https://gss0.bdstatic.com/6LZ1dD3d1sgCo2Kml5_Y_D3/sys/portrait/item/tb.1.bf845469.rdBS-rzeJH2WTOVusUL1KQ?t=1779377888	hpv吧	https://tieba.baidu.com/f?kw=hpv	1	1	河南	hpv	1779377906181	2026.05.10	2026.05.21
10704958813	安徽中医药HPV研究中心重要提醒：尖锐湿疣究竟是什么？	很多人听到尖锐湿疣就心生恐惧，却对它一知半解，今天一次性讲清楚！它是由低危型HPV病毒感染引起的常见皮肤黏膜增生性病变，主要通过性接触传播，也可通过间接接触感染，多见于私密部位。 感染后初期大多不痛不痒，容易被忽视，慢慢会长出菜花状、乳头状小赘生物，容易反复发作、传染伴侣，拖延久了还会引发破溃、感染，给生活和心理带来巨大困扰。 它和高危型HPV不同，主要影响生殖健康，但传染性强、复发率高，早发现、早干预、规范治疗是关键。千万不要自行用药、盲目处理，以免加重病情或留下隐患。 安徽中医药临床研究中心建安中医院，专注HPV及尖锐湿疣专项诊疗，专家一对一分析病情，定制科学调理方案，阻断病毒反复，守护私密健康，帮你远离困扰。	https://tieba.baidu.com/p/10704958813	2026-05-10 17:23:01	https://tieba.baidu.com/home/main?id=tb.1.b30b9356.XFyBvMxjfb0tcapdoK5WQg%3Ft%3D1779175298	健康03	https://gss0.bdstatic.com/6LZ1dD3d1sgCo2Kml5_Y_D3/sys/portrait/item/tb.1.b30b9356.XFyBvMxjfb0tcapdoK5WQg?t=1779175298	芜湖吧	https://tieba.baidu.com/f?kw=%E8%8A%9C%E6%B9%96	1	1	北京	hpv	1779175314031	2026.05.10	2026.05.19
10705463938	（深圳君鑫医院）：HPV的传播性强-深圳君鑫湿疣医院咋回事？	因为HPV的传播性强 每个人一生中有很大的概率被感染过 虽然大多数感染会被自身免疫系统抵抗过去但还是有发展为病变的可能睡!境，所以亲密的两个人在预防上，需要共同做好检查，做好防护!预防hpv不分男女哦	https://tieba.baidu.com/p/10705463938	2026-05-10 22:19:06	https://tieba.baidu.com/home/main?id=tb.1.dffb778.3kbLwFCt5pElKhYGS-tdVA%3Ft%3D1779377948	贴吧用户_GReeeS5	https://gss0.bdstatic.com/6LZ1dD3d1sgCo2Kml5_Y_D3/sys/portrait/item/tb.1.dffb778.3kbLwFCt5pElKhYGS-tdVA?t=1779377948	hpv吧	https://tieba.baidu.com/f?kw=hpv	1	1	陕西	hpv	1779377957228	2026.05.10	2026.05.21
10705526542	长期HPV感染持续不转阴怎么办？何亚习主任分享个性化治疗调整与	HPV阳性一年、两年、甚至三年——每次复查结果都像一盆冷水，浇灭希望又浇不灭焦虑。你是不是也在深夜搜过无数遍"HPV一直不转阴怎么办"？别慌，你不是一个人在战斗。北京电视台《大医生健康说》特邀HPV专家、20余年临床经验的何亚习主任，帮助上万名患者成功转阴，她的一句话掷地有声："HPV不怕你治它，就怕你不管它。你认真对待它，它就认真离开你。" 一、先搞清楚：为什么偏偏你不转阴？ 何亚习主任一针见血指出，反复不转阴的根源往往不是病毒太强，而是你的免疫系统对它"视而不见"了——医学上叫免疫耐受。她打了个形象的比方：你体内的免疫细胞就像保安队，第一次HPV溜进来，保安没认出它；但正常情况下，保安会记住这个"坏人"，下次一拥而上把它干掉。可有些人的保安队记性差、反应慢，病毒每次都趁保安打盹时安家落户。 具体来说，三大"拦路虎"最常见：一是局部免疫微环境被破坏，合并阴道炎、宫颈糜烂等慢性炎症，炎性…	https://tieba.baidu.com/p/10705526542	2026-05-10 23:13:23	https://tieba.baidu.com/home/main?id=tb.1.4790f431.ID9_PojS8aRWTC3kfxbiyA%3Ft%3D1779378162	迷人的盐💯	https://gss0.bdstatic.com/6LZ1dD3d1sgCo2Kml5_Y_D3/sys/portrait/item/tb.1.4790f431.ID9_PojS8aRWTC3kfxbiyA?t=1779378162	健康吧	https://tieba.baidu.com/f?kw=%E5%81%A5%E5%BA%B7	1	1	山东	hpv	1779378168688	2026.05.10	2026.05.21
10706613938	远离 HPV，科学守护女性生殖健康	提到 HPV（人乳头瘤病毒），不少女性会心生恐慌，担心和宫颈癌等疾病挂钩。其实 HPV 并非 “洪水猛兽”，它是一种常见的双链 DNA 病毒，有 200 多种亚型，分为高危型和低危型。高危型持续感染可能诱发宫颈癌、外阴癌等，低危型则多导致尖锐湿疣等良性病变。了解它的传播、预防与治疗，就能科学筑牢健康防线。一、HPV 的主要传播途径 HPV 传播以性接触为核心途径，黏膜直接接触易造成感染，安全套无法完全阻断传播。其次是间接接触传播，接触被病毒污染的浴巾、内裤、马桶圈等，若皮肤黏膜有微小破损，就可能被感染。此外，母婴传播虽少见，但分娩时胎儿通过产道可能接触感染；医源性传播则因防护不当或消毒不彻底导致。 二、科学预防，主动远离感染 预防 HPV 感染，接种疫苗是最有效的手段。二价、四价、九价疫苗可针对性覆盖高危型及部分低危型，9-45 岁女性均可按需接种，即使已感染某亚型，仍能预防其他亚型感染…	https://tieba.baidu.com/p/10706613938	2026-05-11 11:35:43	https://tieba.baidu.com/home/main?id=tb.1.d9190edf.XjwfX3GqobthHH5ld38yDQ%3Ft%3D1779175248	青岛新阳光小贴士	https://gss0.bdstatic.com/6LZ1dD3d1sgCo2Kml5_Y_D3/sys/portrait/item/tb.1.d9190edf.XjwfX3GqobthHH5ld38yDQ?t=1779175248	青岛新阳光妇产医院吧	https://tieba.baidu.com/f?kw=%E9%9D%92%E5%B2%9B%E6%96%B0%E9%98%B3%E5%85%89%E5%A6%87%E4%BA%A7%E5%8C%BB%E9%99%A2	1	1	山东	hpv	1779175264056	2026.05.11	2026.05.19
10709589462	青岛新阳光妇产医院治HPV多长时间能转阴？	@狮子挂红灯：	https://tieba.baidu.com/p/10709589462	2026-05-12 14:42:51	https://tieba.baidu.com/home/main?id=tb.1.d998e218.R7ctqqfU7by0hEAj_pvDwA%3Ft%3D1779175672	狮子挂红灯	https://gss0.bdstatic.com/6LZ1dD3d1sgCo2Kml5_Y_D3/sys/portrait/item/tb.1.d998e218.R7ctqqfU7by0hEAj_pvDwA?t=1779175672	健康吧	https://tieba.baidu.com/f?kw=%E5%81%A5%E5%BA%B7	1	1	山东	hpv	1779175680998	2026.05.12	2026.05.19
10709620001	浙江武林hpv医学特诊中心：HPV有症状vs无症状，哪个更伤身	“体检HPV阳性，明明没有症状却被查出感染，这会不会更伤害身体啊？”很多女性面对HPV感染充满担忧，纠结有症状和无症状哪种对身体伤害更大，今天就为大家详细解答！ 01先了解HPV感染“基本情况” HPV（人乳头瘤病毒）有百余种亚型，分低危型和高危型，低危型主要引发生殖器疣等良性病变，如尖锐湿疣，虽不致命但会传播，影响生活质量，而高危型持续感染可能引发宫颈癌等恶性肿瘤，不过从感染到癌变需数年甚至数十年，有足够时间发现干预。划重点：不是所有HPV感染都会发展成宫颈癌，人体免疫系统能自动清除大部分感染，仅少数持续感染需警惕。 02有症状vs无症状，谁更“危险”？ ●有症状的HPV感染低危型引发尖锐湿疣，生殖器、肛门周围出现淡红色小颗粒，逐渐增多增大成赘生物，高危型引发宫颈病变，会出现阴道不规则出血、接触性出血、分泌物增多有异味等症状，这些是身体“警报”，不重视可能发展成宫颈癌。 ●无症状的HP…	https://tieba.baidu.com/p/10709620001	2026-05-12 14:55:38	https://tieba.baidu.com/home/main?id=tb.1.27f7b344.668RFztC72TgM3Son4z4iA%3Ft%3D1779377992	momo总监	https://gss0.bdstatic.com/6LZ1dD3d1sgCo2Kml5_Y_D3/sys/portrait/item/tb.1.27f7b344.668RFztC72TgM3Son4z4iA?t=1779377992	杭州交际吧	https://tieba.baidu.com/f?kw=%E6%9D%AD%E5%B7%9E%E4%BA%A4%E9%99%85	1	1	浙江	hpv	1779378007736	2026.05.12	2026.05.21
10709912936	HPV阳性不再是难题了，安徽中医药HPV研究中心安心守护！	查出HPV阳性，很多女性陷入焦虑，担心持续感染、反复转阴困难，害怕诱发宫颈问题，整日忧心忡忡。其实HPV阳性早已不是难以攻克的难题，选对专业机构，科学调理就能稳步转阴。 安徽中医药临床研究中心建安中医院，专注HPV健康领域，汇聚资深的医师团队，深耕HPV转阴调理。依托传统中医药特色，结合现代诊疗理念，针对高危型、持续阳性、反复感染等不同情况辨证施治，固本培元，帮助提升自身免疫力，阻断病毒持续侵害。 医院一对一专属指导，规避盲目调理误区，全程贴心跟进，不用过度恐慌焦虑。专业、规范、温和调理，助力女性平稳转阴，远离HPV困扰。 以医者初心守护私密健康，用专业实力破解转阴难题，给每一位女性安心可靠的健康保障。	https://tieba.baidu.com/p/10709912936	2026-05-12 17:00:33	https://tieba.baidu.com/home/main?id=tb.1.b30b9356.XFyBvMxjfb0tcapdoK5WQg%3Ft%3D1779378213	健康03	https://gss0.bdstatic.com/6LZ1dD3d1sgCo2Kml5_Y_D3/sys/portrait/item/tb.1.b30b9356.XFyBvMxjfb0tcapdoK5WQg?t=1779378213	宣城吧	https://tieba.baidu.com/f?kw=%E5%AE%A3%E5%9F%8E	1	1	北京	hpv	1779378220049	2026.05.12	2026.05.21
10711492351	HPV40 分型检测什么时候需要做？青岛新阳光医院能做吗？	日常普通体检不用做HPV40 分型，出现这些情况才建议做： 1.外阴、肛周长疑似尖锐湿疣小疙瘩； 2.普通 HPV 筛查阳性，分不清具体亚型； 3.有高危性生活史、伴侣查出 HPV 或尖锐湿疣； 4.免疫力差、HPV 反复感染迟迟不转阴； 5.宫颈病变做完治疗，需要术后复查随访。 青岛新阳光妇产医院提醒您：平时注意个人为生，做好防护，定期做相关健康体检，祝您有一个健康的身体。	https://tieba.baidu.com/p/10711492351	2026-05-13 09:18:35	https://tieba.baidu.com/home/main?id=tb.1.d998e218.R7ctqqfU7by0hEAj_pvDwA%3Ft%3D1779175194	狮子挂红灯	https://gss0.bdstatic.com/6LZ1dD3d1sgCo2Kml5_Y_D3/sys/portrait/item/tb.1.d998e218.R7ctqqfU7by0hEAj_pvDwA?t=1779175195	女性健康吧	https://tieba.baidu.com/f?kw=%E5%A5%B3%E6%80%A7%E5%81%A5%E5%BA%B7	2	1	山东	hpv	1779175197033	2026.05.13	2026.05.19
10711677358	浙江武林hpv医学特诊中心：HPV感染后病情为何恶化？	hpv病毒怎么才能彻底清除？浙江武林hpv医学特诊中心：HPV感染后病情为何恶化？这四个时期你中招了吗？ 你是否了解HPV感染后的病情发展？其实，HPV感染在特定时期，会让病情变得复杂，阻碍健康恢复，常有患者感慨，若早知道HPV感染病情易发展的时期并提前预防，就不会后续手忙脚乱，正所谓“凡事预则立”，下面就来了解一下HPV感染后病情发展的高发时期。HPV感染后病情加重通常是由外界刺激引发身体进入以下这四个时期，从而导致病毒活跃，不断加重！ 1、免疫机制紊乱时期 免疫功能紊乱会降低身体对疾病的抵抗力，影响恢复，如饮食不规律、睡眠差、缺乏运动、情绪低落等，都可能导致免疫力下降。 先天免疫力不足者，建议去正规医院找专业医生诊治，并适当锻炼，后天免疫力不足者（包括免疫力低的孩子），可通过锻炼和均衡营养恢复免疫力，若频繁感染，日常护理不足，需在医生指导下用药或用免疫调节剂。 2、生殖感染炎症时期 …	https://tieba.baidu.com/p/10711677358	2026-05-13 10:39:47	https://tieba.baidu.com/home/main?id=tb.1.27f7b344.668RFztC72TgM3Son4z4iA%3Ft%3D1779175510	momo总监	https://gss0.bdstatic.com/6LZ1dD3d1sgCo2Kml5_Y_D3/sys/portrait/item/tb.1.27f7b344.668RFztC72TgM3Son4z4iA?t=1779175510	杭州交际吧	https://tieba.baidu.com/f?kw=%E6%9D%AD%E5%B7%9E%E4%BA%A4%E9%99%85	1	1	浙江	hpv	1779175530325	2026.05.13	2026.05.19
10711677636	身上出现疣是不是HPV感染导致的？济南军颐可以检查吗	@贴吧用户_JQNZ36R860：	https://tieba.baidu.com/p/10711677636	2026-05-13 10:39:55	https://tieba.baidu.com/home/main?id=tb.1.66c2e443.XvUCwk784RR8w2QsnwjfaQ%3Ft%3D1779378319	贴吧用户_JQNZ36R860	https://gss0.bdstatic.com/6LZ1dD3d1sgCo2Kml5_Y_D3/sys/portrait/item/tb.1.66c2e443.XvUCwk784RR8w2QsnwjfaQ?t=1779378319	健康吧	https://tieba.baidu.com/f?kw=%E5%81%A5%E5%BA%B7	1	1	河南	hpv	1779378321467	2026.05.13	2026.05.21
10711678692	反复感染HPV会对身体造成什么伤害？济南军颐能治疗吗	@贴吧用户_JQNZ36R860：	https://tieba.baidu.com/p/10711678692	2026-05-13 10:40:25	https://tieba.baidu.com/home/main?id=tb.1.66c2e443.XvUCwk784RR8w2QsnwjfaQ%3Ft%3D1779175620	贴吧用户_JQNZ36R860	https://gss0.bdstatic.com/6LZ1dD3d1sgCo2Kml5_Y_D3/sys/portrait/item/tb.1.66c2e443.XvUCwk784RR8w2QsnwjfaQ?t=1779175620	健康之家吧	https://tieba.baidu.com/f?kw=%E5%81%A5%E5%BA%B7%E4%B9%8B%E5%AE%B6	1	1	河南	hpv	1779175626904	2026.05.13	2026.05.19
10712325889	hpv主要传播途径有哪些-四川泌尿外科医院	人乳头瘤病毒（HPV）的传播途径多样，其中最主要的传播方式是性接触传播。 🤝 性接触传播 这是HPV最主要、最常见的传播途径。无论是异性还是同性之间的性行为，只要发生了皮肤或黏膜的密切接触，都有可能造成病毒传播。 🤱 母婴传播 也称为垂直传播。如果母亲生殖道感染了HPV，在分娩过程中，新生儿经过产道时可能会接触到病毒而被感染。 🧴 间接接触传播 这种传播方式相对少见。病毒可能通过接触被感染者污染的物品（如内裤、浴巾、浴盆、马桶圈等）进行传播。当皮肤或黏膜有微小损伤时，接触这些被污染的物品会增加感染风险。	https://tieba.baidu.com/p/10712325889	2026-05-13 15:24:23	https://tieba.baidu.com/home/main?id=tb.1.710096f2.gpVXjpf_pd_DZIJt6tt-Vg%3Ft%3D1779377895	厍岱延132	https://gss0.bdstatic.com/6LZ1dD3d1sgCo2Kml5_Y_D3/sys/portrait/item/tb.1.710096f2.gpVXjpf_pd_DZIJt6tt-Vg?t=1779377895	山西仁安吧	https://tieba.baidu.com/f?kw=%E5%B1%B1%E8%A5%BF%E4%BB%81%E5%AE%89	1	1	四川	hpv	1779377906193	2026.05.13	2026.05.21
10714012678	青岛HPV转阴比较快的医院？	青岛新阳光妇产医院治疗HPV多久能转阴？	https://tieba.baidu.com/p/10714012678	2026-05-14 08:24:59	https://tieba.baidu.com/home/main?id=tb.1.d998e218.R7ctqqfU7by0hEAj_pvDwA%3Ft%3D1779175183	狮子挂红灯	https://gss0.bdstatic.com/6LZ1dD3d1sgCo2Kml5_Y_D3/sys/portrait/item/tb.1.d998e218.R7ctqqfU7by0hEAj_pvDwA?t=1779175183	hpv吧	https://tieba.baidu.com/f?kw=hpv	3	1	山东	hpv	1779175197025	2026.05.14	2026.05.19
10714319975	HPV潜伏期长不长？济南军颐能治疗吗	@贴吧用户_JQNZ36R860：	https://tieba.baidu.com/p/10714319975	2026-05-14 10:54:38	https://tieba.baidu.com/home/main?id=tb.1.66c2e443.XvUCwk784RR8w2QsnwjfaQ%3Ft%3D1779175678	贴吧用户_JQNZ36R860	https://gss0.bdstatic.com/6LZ1dD3d1sgCo2Kml5_Y_D3/sys/portrait/item/tb.1.66c2e443.XvUCwk784RR8w2QsnwjfaQ?t=1779175679	健康之路吧	https://tieba.baidu.com/f?kw=%E5%81%A5%E5%BA%B7%E4%B9%8B%E8%B7%AF	1	1	河南	hpv	1779175681001	2026.05.14	2026.05.19
10714348132	北京HPV专家胡月喜医生解答：阴道镜活检会加重HPV感染吗	阴道镜活检是诊断宫颈病变的重要手段，许多患者担心其操作会加重HPV感染，但医学证据表明，规范操作下这种担忧并无必要。 HPV感染主要依赖病毒持续存在和机体免疫力下降，其传播途径以性接触为主，而非通过医疗操作扩散。阴道镜活检需在严格无菌条件下进行，医生使用专用器械仅采集可疑病变部位的组织样本，不会破坏周围健康组织或人为扩大感染范围。器械的严格消毒流程可杜绝交叉感染风险，确保操作安全性。 活检后可能出现轻微出血或分泌物增多，这是宫颈创面的正常反应，与病毒载量变化无直接关联。创面通常在1-2周内自然愈合，期间需避免性生活、盆浴及使用卫生棉条，以降低继发感染风险。极少数免疫功能严重低下者可能出现局部炎症反应延长，但这属于个体差异，与HPV感染加重无必然联系。 临床数据显示，阴道镜活检不会影响HPV自然清除进程。对于高危型HPV持续感染者，活检是明确病变程度的关键步骤。通过病理检查可区分低级别病变…	https://tieba.baidu.com/p/10714348132	2026-05-14 11:07:08	https://tieba.baidu.com/home/main?id=tb.1.8e552039.XOzQP5QzHBdzSPPAxD842w%3Ft%3D1779175574	zglpmtcznxmt	https://gss0.bdstatic.com/6LZ1dD3d1sgCo2Kml5_Y_D3/sys/portrait/item/tb.1.8e552039.XOzQP5QzHBdzSPPAxD842w?t=1779175574	胡月喜医生吧	https://tieba.baidu.com/f?kw=%E8%83%A1%E6%9C%88%E5%96%9C%E5%8C%BB%E7%94%9F	1	1	北京	hpv	1779175578567	2026.05.14	2026.05.19
10715051332	安徽中医药HPV研究中心【安心咨询】没有性生活为什么会感染hpv？	别再被误导了！HPV真的不只是“性传播”专属，没有性生活，也可能悄悄被感染，很多人都踩过这个认知误区！ HPV（人乳头瘤病毒）的主要传播方式确实是性接触，但这绝非唯一途径。最常见的非性传播就是间接接触：公共马桶圈、酒店浴巾、共用毛巾，甚至洗衣机、瑜伽垫，只要被HPV污染，病毒在潮湿环境中可存活数小时，皮肤黏膜哪怕有微小破损，就可能被入侵。 除此之外，母婴传播也可能发生——孕妇若感染HPV，分娩时可能将病毒传给新生儿；极少数情况下，医源性传播（如医疗器械消毒不彻底）也可能导致感染，但概率极低。 划重点：无性生活感染HPV的概率远低于有性生活，无需过度恐慌，但也不能掉以轻心。做好个人卫生、避免共用私人物品、定期筛查，就能有效规避风险～	https://tieba.baidu.com/p/10715051332	2026-05-14 16:18:06	https://tieba.baidu.com/home/main?id=tb.1.b30b9356.XFyBvMxjfb0tcapdoK5WQg%3Ft%3D1779175342	健康03	https://gss0.bdstatic.com/6LZ1dD3d1sgCo2Kml5_Y_D3/sys/portrait/item/tb.1.b30b9356.XFyBvMxjfb0tcapdoK5WQg?t=1779175342	hpv吧	https://tieba.baidu.com/f?kw=hpv	1	1	北京	hpv	1779175362353	2026.05.14	2026.05.19
10715275791	北京国丹医院朱登吉：低危型HPV和高危型 很多人都分不清 差别到底在哪	https://tieba.baidu.com/mo/q/movideo/page?thumbnail=b051f8198618367a91c537c268738bd4b31ce565&video=31546713_cfc14d795c52a65636b00d9e1ca5291c_449d32b395ab&product=tieba-movideo&thread_id=10715275791	https://tieba.baidu.com/p/10715275791	2026-05-14 18:04:20	https://tieba.baidu.com/home/main?id=tb.1.f9284a24.bNd25SVElPiuQ58ALatTZg%3Ft%3D1779175558	国丹说健康	https://gss0.bdstatic.com/6LZ1dD3d1sgCo2Kml5_Y_D3/sys/portrait/item/tb.1.f9284a24.bNd25SVElPiuQ58ALatTZg?t=1779175558	hpv阳性吧	https://tieba.baidu.com/f?kw=hpv%E9%98%B3%E6%80%A7	1	1	北京	hpv	1779175578552	2026.05.14	2026.05.19
10716026695	❦深圳君鑫HPV|深圳君鑫HPV医院-深圳君鑫医院看HPV好一些❦❦	❦深圳君鑫HPV|深圳君鑫HPV医院-深圳君鑫医院看HPV好一些❦❦HPV是人类乳头瘤病毒，分为很多型，在国际上的权威机构说有200多型。现在中国能测的亚型当中大概有20-40种左右，比如83是HPV的83型。HPV分为高危型和低危型，高危型经过10-15年左右，往往与女性的宫颈癌发生有关系。女性发现感染了HPV高危型一般要经过1.5年左右的观察，大部分人可以自愈或者被治疗好，部分人持续存在，持续存在的高危型要注意，应经过一定的保养和治疗，而HPV低危型往往与尖锐湿疣的发生有关系。	https://tieba.baidu.com/p/10716026695	2026-05-15 00:52:02	https://tieba.baidu.com/home/main?id=tb.1.ddc0a767.x1rZxhevUA3aNDTNlIv90w%3Ft%3D1779378251	迷茫中度过残生	https://gss0.bdstatic.com/6LZ1dD3d1sgCo2Kml5_Y_D3/sys/portrait/item/tb.1.ddc0a767.x1rZxhevUA3aNDTNlIv90w?t=1779378251	尖锐吧	https://tieba.baidu.com/f?kw=%E5%B0%96%E9%94%90	1	1	陕西	hpv	1779378269153	2026.05.15	2026.05.21
10716688711	青岛哪家医院做TCT，HPV有优惠	青岛新阳光妇产医院能检查/治疗#HPV阳性#吗	https://tieba.baidu.com/p/10716688711	2026-05-15 08:55:50	https://tieba.baidu.com/home/main?id=tb.1.d998e218.R7ctqqfU7by0hEAj_pvDwA%3Ft%3D1779175459	狮子挂红灯	https://gss0.bdstatic.com/6LZ1dD3d1sgCo2Kml5_Y_D3/sys/portrait/item/tb.1.d998e218.R7ctqqfU7by0hEAj_pvDwA?t=1779175459	湿疣疱疹交流吧	https://tieba.baidu.com/f?kw=%E6%B9%BF%E7%96%A3%E7%96%B1%E7%96%B9%E4%BA%A4%E6%B5%81	3	1	山东	hpv	1779175463797	2026.05.15	2026.05.19
10716689731	青岛哪家医院做TCT，HPV有优惠	青岛新阳光妇产医院能检查/治疗#HPV阳性#吗	https://tieba.baidu.com/p/10716689731	2026-05-15 08:56:26	https://tieba.baidu.com/home/main?id=tb.1.d998e218.R7ctqqfU7by0hEAj_pvDwA%3Ft%3D1779175457	狮子挂红灯	https://gss0.bdstatic.com/6LZ1dD3d1sgCo2Kml5_Y_D3/sys/portrait/item/tb.1.d998e218.R7ctqqfU7by0hEAj_pvDwA?t=1779175457	高危hpv吧	https://tieba.baidu.com/f?kw=%E9%AB%98%E5%8D%B1hpv	3	1	山东	hpv	1779175463797	2026.05.15	2026.05.19
10716744605	感染hpv姐妹有福啦	写给长沙 HPV 阳性的姐妹们停止精神内耗，专业治疗事半功倍新湘医院谭志芳大白专注 HPV 诊疗，经验丰富手法温和，拒绝过度干预贴心细致，照顾女生敏感情绪坚持调理，终会迎来转阴需要预约公粽号搜长沙新湘医院（真实体验分享，身体不适尽快就医）	https://tieba.baidu.com/p/10716744605	2026-05-15 09:22:14	https://tieba.baidu.com/home/main?id=tb.1.91a4a003._NluL5Qi6VQLz4cTAS7kCA%3Ft%3D1779377941	城瑞染34	https://gss0.bdstatic.com/6LZ1dD3d1sgCo2Kml5_Y_D3/sys/portrait/item/tb.1.91a4a003._NluL5Qi6VQLz4cTAS7kCA?t=1779377941	hpv吧	https://tieba.baidu.com/f?kw=hpv	1	1	河南	hpv	1779377957219	2026.05.15	2026.05.21
10716785710	北京国丹医院朱登吉：免疫力对HPV有多重要 很多人都忽视了这些小事	https://tieba.baidu.com/mo/q/movideo/page?thumbnail=b051f8198618367a91c537c268738bd4b31ce565&video=26969058_df2c1a3d17e4bcd0ab7164cc9e8b498b_03289423ffec&product=tieba-movideo&thread_id=10716785710	https://tieba.baidu.com/p/10716785710	2026-05-15 09:43:11	https://tieba.baidu.com/home/main?id=tb.1.f9284a24.bNd25SVElPiuQ58ALatTZg%3Ft%3D1779378206	国丹说健康	https://gss0.bdstatic.com/6LZ1dD3d1sgCo2Kml5_Y_D3/sys/portrait/item/tb.1.f9284a24.bNd25SVElPiuQ58ALatTZg?t=1779378206	hpv阳性吧	https://tieba.baidu.com/f?kw=hpv%E9%98%B3%E6%80%A7	1	1	北京	hpv	1779378220029	2026.05.15	2026.05.21
10717609786	浙江武林hpv医学特诊中心：这些坏习惯导致尖锐湿疣病情反复加重	杭州HPV医院哪家最好？浙江武林hpv医学特诊中心：这些导致尖锐湿疣病情反复加重的坏习惯，你还在继续吗？ 尖锐湿疣是一种由人乳头瘤病毒（HPV）感染所致的常见性传播疾病，患者不仅要积极配合专业治疗，日常护理也至关重要，但在生活中，不少患者因忽视一些小细节或存在不良习惯，致使病情反复加重，这无疑给他们的康复之路增添了重重阻碍。那么，哪些“坏习惯”会导致尖锐湿疣病情反复加重呢？ 01熬夜，睡眠不足 正常成年人每天需保证6 - 8小时的睡眠时间，老年人建议8 - 10小时，儿童则应在10小时以上，对于尖锐湿疣患者而言，充足睡眠更是必不可少，长期睡眠不足会致使身体免疫力下降，而免疫力降低会让人体难以有效抵御病毒的侵袭，进而诱发尖锐湿疣病情反复。 02穿不透气衣物 像化纤制品的内裤、过紧的牛仔裤等不透气衣物，会使局部环境闷热潮湿，通风性极差，尖锐湿疣患者穿着此类衣物，外阴及肛周等患病部位会处于一个…	https://tieba.baidu.com/p/10717609786	2026-05-15 15:58:18	https://tieba.baidu.com/home/main?id=tb.1.27f7b344.668RFztC72TgM3Son4z4iA%3Ft%3D1779175410	momo总监	https://gss0.bdstatic.com/6LZ1dD3d1sgCo2Kml5_Y_D3/sys/portrait/item/tb.1.27f7b344.668RFztC72TgM3Son4z4iA?t=1779175410	杭州交际吧	https://tieba.baidu.com/f?kw=%E6%9D%AD%E5%B7%9E%E4%BA%A4%E9%99%85	1	1	浙江	hpv	1779175412562	2026.05.15	2026.05.19
10719351664	济南妇儿医院告诉你：从HPV感染到宫颈癌，到底需要多久？	这中间有一个漫长的演变过程，通常需要经历： HPV持续感染 → 宫颈低级别上皮内病变 → 高级别上皮内病变 → 原位癌 → 浸润癌，这个过程往往需要几年到十几年的时间。 有研究表明，从不做筛查的女性，从首次感染致癌型HPV到检测出宫颈癌，中位时间约在17.5年到26年之间。也就是说，宫颈癌确实是一个“慢性子”的疾病，这为筛查和干预留出了足够的时间窗口。 在这条漫长的道路上，有两个关键的“刹车点”——定期筛查和及时干预。只要在癌前病变阶段发现并处理，就能有效阻止宫颈癌的发生。这也正是宫颈癌被称为“可防可治”癌症的原因。 #hpv##HPV感染#	https://tieba.baidu.com/p/10719351664	2026-05-16 09:08:31	https://tieba.baidu.com/home/main?id=tb.1.89e7272a.mBaPDlAM1pWIn0O_Ye15dg%3Ft%3D1779378006	HI风是自由的	https://gss0.bdstatic.com/6LZ1dD3d1sgCo2Kml5_Y_D3/sys/portrait/item/tb.1.89e7272a.mBaPDlAM1pWIn0O_Ye15dg?t=1779378006	hpv阳性吧	https://tieba.baidu.com/f?kw=hpv%E9%98%B3%E6%80%A7	2	1	山东	hpv	1779378007748	2026.05.16	2026.05.21
10719761025	hpv有专用口服治疗药物，美国生产进口的，拼多多可以搜索到		https://tieba.baidu.com/p/10719761025	2026-05-16 12:26:36	https://tieba.baidu.com/home/main?id=tb.1.e54fdbd.CYMkrzbDXMI_ngt1QA4GSQ%3Ft%3D1779175611	爱滋患者-14年确诊	https://gss0.bdstatic.com/6LZ1dD3d1sgCo2Kml5_Y_D3/sys/portrait/item/tb.1.e54fdbd.CYMkrzbDXMI_ngt1QA4GSQ?t=1779175611	尖锐湿疣吧	https://tieba.baidu.com/f?kw=%E5%B0%96%E9%94%90%E6%B9%BF%E7%96%A3	1	1	广东	hpv	1779175626897	2026.05.16	2026.05.19
10720107012	HPV52接全阴了		https://tieba.baidu.com/p/10720107012	2026-05-16 15:13:08	https://tieba.baidu.com/home/main?id=tb.1.ae8a7238.v5HvlCKOwRpTASrJ4-X0rw%3Ft%3D1779378160	mm666728	https://gss0.bdstatic.com/6LZ1dD3d1sgCo2Kml5_Y_D3/sys/portrait/item/tb.1.ae8a7238.v5HvlCKOwRpTASrJ4-X0rw?t=1779378160	hpv吧	https://tieba.baidu.com/f?kw=hpv	3	1	江苏	hpv	1779378168684	2026.05.16	2026.05.21
10720482702	北京国丹医院朱登吉：HPV转阴后 还会再次感染吗？	https://tieba.baidu.com/mo/q/movideo/page?thumbnail=d5628535e5dde7112796fbe9e1efce1b9d16616d&video=26583369_e3fba3d868a7acfe382417c4d876266b_2f65ce7d32f6&product=tieba-movideo&thread_id=10720482702	https://tieba.baidu.com/p/10720482702	2026-05-16 18:40:45	https://tieba.baidu.com/home/main?id=tb.1.f17cd70c.3WvnAvJ40qMcAVkcGVE3YQ%3Ft%3D1779175521	国丹ZDJ	https://gss0.bdstatic.com/6LZ1dD3d1sgCo2Kml5_Y_D3/sys/portrait/item/tb.1.f17cd70c.3WvnAvJ40qMcAVkcGVE3YQ?t=1779175521	hpv吧	https://tieba.baidu.com/f?kw=hpv	1	1	北京	hpv	1779175530335	2026.05.16	2026.05.19
10720965010	《大医生健康说》备孕专题：谭巍主任解答备孕查出HPV怎么办	近年来，随着HPV筛查的普及，越来越多的女性在备孕体检中意外发现自己感染了HPV病毒，一时间焦虑不安，甚至有人因此推迟备孕计划。在北京电视台《大医生健康说》栏目最新一期备孕专题中，特邀HPV领域资深专家谭巍主任，为广大备孕女性答疑解惑，科学解读"备孕查出HPV到底该怎么办"。 备孕查出HPV，先别慌 "很多女性一看到HPV阳性的报告单，第一反应就是——我是不是不能怀孕了？是不是会影响孩子？"谭巍主任在节目中表示，这种担忧非常普遍，但大可不必过度恐慌。 谭巍主任拥有20余年临床经验，帮助上万名HPV患者成功转阴，是北京电视台《大医生健康说》特邀HPV专家。她指出，HPV感染在育龄女性中非常常见，据统计约80%的女性一生中至少会感染一次HPV。大部分感染属于一过性感染，人体免疫系统可以在1-2年内自行清除病毒。因此，单纯HPV阳性并不等于不能备孕。 谭巍主任：分情况、分步骤科学应对 针对备孕…	https://tieba.baidu.com/p/10720965010	2026-05-16 23:00:48	https://tieba.baidu.com/home/main?id=tb.1.937bc6d3.qyYbqaXG-o2Duxkg4f2I2w%3Ft%3D1779378035	贴吧用户_GP8G6QP	https://gss0.bdstatic.com/6LZ1dD3d1sgCo2Kml5_Y_D3/sys/portrait/item/tb.1.937bc6d3.qyYbqaXG-o2Duxkg4f2I2w?t=1779378036	hpv阳性吧	https://tieba.baidu.com/f?kw=hpv%E9%98%B3%E6%80%A7	1	1	山东	hpv	1779378058014	2026.05.16	2026.05.21
10720972385	备孕期间查出HPV，还能正常怀孕吗？谭巍主任科学指导	"查出HPV，是不是就不能要孩子了？" 这恐怕是每一位备孕女性拿到体检报告时，最心惊胆战的一句话。谭巍主任——北京电视台《大医生健康说》特邀HPV专家、拥有20余年临床经验的资深医师——曾在节目中斩钉截铁地说过一句话："HPV感染本身不影响怀孕，多数人仅是病毒携带者。" 这句话，给无数焦虑的准妈妈吃了一颗定心丸。 HPV感染≠宫颈癌，更≠不能怀孕 谭巍主任反复强调一个事实：约80%的女性一生中至少会感染一次HPV病毒。它就像宫颈"得了一场感冒"，大多数情况下，人体免疫系统可以在6个月到2年内自行清除病毒。从HPV感染发展到宫颈癌，通常需要5到10年的漫长过程。所以，单纯查出HPV阳性，和能不能怀孕之间，根本没有必然联系。 绝大多数情况下，完全可以正常备孕。 但有三种情况，需要先"踩刹车" 谭巍主任提醒，虽然HPV感染不妨碍怀孕，但备孕前必须做好"排雷"工作： 第一，排查合并感染。 如果同…	https://tieba.baidu.com/p/10720972385	2026-05-16 23:05:56	https://tieba.baidu.com/home/main?id=tb.1.937bc6d3.qyYbqaXG-o2Duxkg4f2I2w%3Ft%3D1779180138	贴吧用户_GP8G6QP	https://gss0.bdstatic.com/6LZ1dD3d1sgCo2Kml5_Y_D3/sys/portrait/item/tb.1.937bc6d3.qyYbqaXG-o2Duxkg4f2I2w?t=1779180138	hpv阳性吧	https://tieba.baidu.com/f?kw=hpv%E9%98%B3%E6%80%A7	2	1	山东	hpv	1779180140842	2026.05.16	2026.05.19
10720979797	《大医生健康说》何亚习主任呼吁：HPV筛查别只盯着TCT	每年体检季，妇科检查中的TCT（液基薄层细胞学检测）几乎是每位女性的"必查项"。但不少人不知道的是，单靠TCT筛查HPV感染，可能会漏掉重要信息。北京电视台《大医生健康说》特邀HPV专家何亚习主任公开呼吁：HPV筛查别只盯着TCT，联合检测才靠谱！ 这一观点迅速引发公众热议。 何亚习主任拥有20余年临床经验，擅长中西医特色诊治HPV感染、各级别宫颈病变，已帮助上万名HPV患者转阴。她多次做客北京卫视等科普节目，致力于传播正确的HPV知识。 "TCT查的是细胞有没有病变，HPV查的是有没有感染病毒，这是两回事。" 何亚习主任用一句话点明了核心区别。她解释说，TCT主要是看宫颈细胞是否发生了形态学改变，而HPV检测则是直接查找是否存在高危型病毒感染。两者的侧重点完全不同，不能互相替代。 在临床中，何亚习主任遇到过不少令人惋惜的案例：有些女性每年都做TCT，结果都显示"未见异常"，但一查HPV…	https://tieba.baidu.com/p/10720979797	2026-05-16 23:11:32	https://tieba.baidu.com/home/main?id=tb.1.937bc6d3.qyYbqaXG-o2Duxkg4f2I2w%3Ft%3D1779175360	贴吧用户_GP8G6QP	https://gss0.bdstatic.com/6LZ1dD3d1sgCo2Kml5_Y_D3/sys/portrait/item/tb.1.937bc6d3.qyYbqaXG-o2Duxkg4f2I2w?t=1779175360	hpv吧	https://tieba.baidu.com/f?kw=hpv	1	1	山东	hpv	1779175362363	2026.05.16	2026.05.19
10721846075	HPV感染不用担心	用半枝莲膏（半枝莲私处护理膏），北京大学科研成果，贾四友主任研发，HPV治愈率90%，疗效肯定。	https://tieba.baidu.com/p/10721846075	2026-05-17 09:40:09	https://tieba.baidu.com/home/main?id=tb.1.fb2e2c2f.MKTrUhEWcjP4DmbZX97dMA%3Ft%3D1779415871	半枝莲膏科研成果	https://gss0.bdstatic.com/6LZ1dD3d1sgCo2Kml5_Y_D3/sys/portrait/item/tb.1.fb2e2c2f.MKTrUhEWcjP4DmbZX97dMA?t=1779415871	hpv吧	https://tieba.baidu.com/f?kw=hpv	4	1	天津	hpv	1779415875599	2026.05.17	2026.05.22
10722011126	HPV转荫，向阳而生	致所有长沙和 HPV 对抗的姑娘们别怕漫长，别怕反复，曙光就在前方新湘谭志芳主任，HPV 领域靠谱专家接诊经验充足，诊疗科学稳妥温柔细致，兼顾身心，缓解焦虑愿每一位姑娘平安转阴，奔赴美好预约公粽号搜长沙新湘医院（个人真实感受，身体不适及时就诊）	https://tieba.baidu.com/p/10722011126	2026-05-17 11:04:48	https://tieba.baidu.com/home/main?id=tb.1.9c083909.xi2uPPm8k4P3qQM_Mq6EFQ%3Ft%3D1779377902	小涵sorry33	https://gss0.bdstatic.com/6LZ1dD3d1sgCo2Kml5_Y_D3/sys/portrait/item/tb.1.9c083909.xi2uPPm8k4P3qQM_Mq6EFQ?t=1779377902	hpv吧	https://tieba.baidu.com/f?kw=hpv	1	1	河南	hpv	1779377906202	2026.05.17	2026.05.21
10722048060	拒绝HPV内耗	写给长沙被 HPV 困住的姑娘们不必独自硬扛，不用偷偷难过新湘谭志芳主任，靠谱的女性专科医生细心问诊，温和治疗，兼顾身心耐心解答所有顾虑，驱散你的不安愿每一位姑娘都能转阴重生，自在发光预约公粽号搜长沙新湘医院（个人真实感受，身体不适及时就诊）	https://tieba.baidu.com/p/10722048060	2026-05-17 11:22:52	https://tieba.baidu.com/home/main?id=tb.1.4a170f5d.lhOtf5-nF4SXVgly7hls9w%3Ft%3D1779377897	桖邃0iT712	https://gss0.bdstatic.com/6LZ1dD3d1sgCo2Kml5_Y_D3/sys/portrait/item/tb.1.4a170f5d.lhOtf5-nF4SXVgly7hls9w?t=1779377897	hpv吧	https://tieba.baidu.com/f?kw=hpv	1	1	河南	hpv	1779377906195	2026.05.17	2026.05.21
10722028244	别被“一眼辨HPV”骗了！成都专业hpv医院教你正确辨别HPV感染	https://tieba.baidu.com/mo/q/movideo/page?thumbnail=09f790529822720e090f22e53dcb0a46f31fabe8&video=3674965_30504f9a190d1a87824882e92c2e810c_7486fe65c3b2&product=tieba-movideo&thread_id=10722028244	https://tieba.baidu.com/p/10722028244	2026-05-17 11:26:51	https://tieba.baidu.com/home/main?id=tb.1.bf77b610.VBLRW1ouLL1mPobthSzTgA%3Ft%3D1779176031	梧桐知雅意y	https://gss0.bdstatic.com/6LZ1dD3d1sgCo2Kml5_Y_D3/sys/portrait/item/tb.1.bf77b610.VBLRW1ouLL1mPobthSzTgA?t=1779176031	山西仁安吧	https://tieba.baidu.com/f?kw=%E5%B1%B1%E8%A5%BF%E4%BB%81%E5%AE%89	1	1	四川	hpv	1779176035775	2026.05.17	2026.05.19
10722030057	太原HPV山西仁安医院？避开hpv的谣言陷阱	https://tieba.baidu.com/mo/q/movideo/page?thumbnail=d21b0ef41bd5ad6e4139a4f5c7cb39dbb7fd3ce9&video=12447606_57f43e5adc89f185c9c16095ea8f658f_192f866103cb&product=tieba-movideo&thread_id=10722030057	https://tieba.baidu.com/p/10722030057	2026-05-17 11:28:02	https://tieba.baidu.com/home/main?id=tb.1.bf77b610.VBLRW1ouLL1mPobthSzTgA%3Ft%3D1779378844	梧桐知雅意y	https://gss0.bdstatic.com/6LZ1dD3d1sgCo2Kml5_Y_D3/sys/portrait/item/tb.1.bf77b610.VBLRW1ouLL1mPobthSzTgA?t=1779378844	山西仁安吧	https://tieba.baidu.com/f?kw=%E5%B1%B1%E8%A5%BF%E4%BB%81%E5%AE%89	1	1	四川	hpv	1779378860049	2026.05.17	2026.05.21
10722595955	感染HPV阳性说明什么呢？安徽中医药HPV研究中心重要提醒！	感染HPV阳性，核心是人乳头瘤病毒感染，但绝对不等于癌症！别一看到“阳性”就慌神，这其实是女性常见的健康信号，80%的有性生活女性，一生中至少会感染一次HPV，大多能靠自身免疫力在1-2年内清除。 HPV分低危型和高危型：低危型（如 6、11型）可能引发尖锐湿疣，无致癌风险；高危型（如 16、18型）长期持续感染，才是诱发宫颈癌的主要诱因，但 “持续感染” 通常需要 5-10 年，且概率不高。 阳性只是提醒你：目前体内有病毒，需重视但无需焦虑。关键是做进一步检查（如TCT/液基细胞学），判断宫颈细胞是否病变。若细胞正常，定期复查即可；若有异常，及时干预就能阻断癌变。 记住：HPV阳性是“预警信号”，不是“确诊通知书”，做好筛查、增强免疫力，就能轻松应对。	https://tieba.baidu.com/p/10722595955	2026-05-17 16:01:36	https://tieba.baidu.com/home/main?id=tb.1.b30b9356.XFyBvMxjfb0tcapdoK5WQg%3Ft%3D1779175512	健康03	https://gss0.bdstatic.com/6LZ1dD3d1sgCo2Kml5_Y_D3/sys/portrait/item/tb.1.b30b9356.XFyBvMxjfb0tcapdoK5WQg?t=1779175512	hpv吧	https://tieba.baidu.com/f?kw=hpv	1	1	北京	hpv	1779175530329	2026.05.17	2026.05.19
10722613799	安徽中医药HPV研究中心科普：HPV阳性真的无法避免吗？	很多人查出HPV阳性都很崩溃，难道这真的躲不开？其实答案很扎心，但也很安心：很难100%避免，但完全可以可控！ HPV主要通过性生活传播，日常接触、共用马桶、衣物一般不会感染。只要有过性生活，女性一生中感染概率高达80%，哪怕私生活干净、只有固定伴侣，也依然有中招可能，所以真的不是 “私生活混乱” 才会阳性，别自我内耗、自责焦虑。 它就像宫颈上的一场小感冒，免疫力下降、熬夜、压力大、妇科炎症，都可能让病毒趁虚而入。我们没法完全杜绝接触病毒，但能降低风险：接种HPV疫苗、做好安全防护、注意私处卫生、规律作息提升免疫力。 多数HPV都是一过性感染，靠自身免疫力就能清除。真正可怕的不是阳性本身，而是长期忽视、持续感染。与其纠结能不能完全避开，不如放平心态，做好筛查、养好身体，就算感染了，及时干预也能远离病变，不用过度恐慌。	https://tieba.baidu.com/p/10722613799	2026-05-17 16:11:16	https://tieba.baidu.com/home/main?id=tb.1.b30b9356.XFyBvMxjfb0tcapdoK5WQg%3Ft%3D1779175300	健康03	https://gss0.bdstatic.com/6LZ1dD3d1sgCo2Kml5_Y_D3/sys/portrait/item/tb.1.b30b9356.XFyBvMxjfb0tcapdoK5WQg?t=1779175300	hpv吧	https://tieba.baidu.com/f?kw=hpv	1	1	北京	hpv	1779175314033	2026.05.17	2026.05.19
10722682129	安徽中医药HPV研究中心提醒：HPV病毒有什么预防策略？	HPV（人乳头瘤病毒）并非“洪水猛兽”，但它是宫颈癌、肛门癌等多种癌症的主要诱因，做好预防就能大幅降低感染风险，简单好操作，人人都能做到！ 首要核心是接种HPV疫苗，这是最有效的预防手段。无论男女，建议在性生活开始前接种，越早越好，不同年龄段可选择适配疫苗，即使已有性生活也能接种，仍能获得保护。接种后并非一劳永逸，后续仍需配合其他预防措施。 其次，保持健康性生活至关重要。HPV主要通过性接触传播，固定单一伴侣、正确使用安全套，能有效阻断传播途径，减少感染概率。 日常防护也不能忽视，注意个人卫生，不与他人共用毛巾、浴巾、马桶坐垫等私人物品，避免间接接触感染。同时，坚持规律作息、均衡饮食、适度运动，增强自身免疫力，让身体拥有抵御病毒的“底气”。 此外，女性需定期做宫颈癌筛查，早发现、早干预，即使感染HPV，也能通过及时处理避免病情恶化。做好这几点，就能科学抵御HPV，守护自身健康。	https://tieba.baidu.com/p/10722682129	2026-05-17 16:51:30	https://tieba.baidu.com/home/main?id=tb.1.b30b9356.XFyBvMxjfb0tcapdoK5WQg%3Ft%3D1779175339	健康03	https://gss0.bdstatic.com/6LZ1dD3d1sgCo2Kml5_Y_D3/sys/portrait/item/tb.1.b30b9356.XFyBvMxjfb0tcapdoK5WQg?t=1779175339	芜湖吧	https://tieba.baidu.com/f?kw=%E8%8A%9C%E6%B9%96	1	1	北京	hpv	1779175362350	2026.05.17	2026.05.19
10722688958	安徽中医药HPV研究中心在线咨询：宫颈病变是什么？严重吗？	很多女生查出宫颈病变都会慌，其实不用过度焦虑，今天一次性讲清楚！宫颈病变，简单说就是宫颈细胞发生了异常改变，大多由高危型HPV长期持续感染引起，是宫颈癌发生前的预警信号，常见分为低级别和高级别两种。 低级别宫颈病变不算严重，多数是暂时感染，身体免疫力提升后可自行转阴，定期复查即可，一般不用过度治疗。但高级别病变就要重视了，属于癌前病变，细胞异常程度更高，若长期放任不管，几年内可能发展成宫颈癌，不过只要及时干预，治愈率非常高。 很多人没有明显症状，少数会出现同房出血、白带异常、小腹坠胀等情况，很容易被忽略。所以定期做TCT/HPV筛查特别关键，能早发现、早阻断。 宫颈病变≠宫颈癌，它是身体给我们的“缓冲期”。只要及时排查HPV、提高免疫力、遵从医嘱治疗，完全可以逆转恢复健康，不用被未知恐惧吓到，科学应对才是保护自己最好的方式。	https://tieba.baidu.com/p/10722688958	2026-05-17 16:55:19	https://tieba.baidu.com/home/main?id=tb.1.b30b9356.XFyBvMxjfb0tcapdoK5WQg%3Ft%3D1779175405	健康03	https://gss0.bdstatic.com/6LZ1dD3d1sgCo2Kml5_Y_D3/sys/portrait/item/tb.1.b30b9356.XFyBvMxjfb0tcapdoK5WQg?t=1779175405	芜湖吧	https://tieba.baidu.com/f?kw=%E8%8A%9C%E6%B9%96	1	1	北京	hpv	1779175412559	2026.05.17	2026.05.19
10722999911	HPV感染后反复发作到底该怎么应对石家庄五博院里妇科张主任健康#女性健康# #健康科普#	https://tieba.baidu.com/mo/q/movideo/page?thumbnail=a18b87d6277f9e2fd01ad3175930e924b899f387&video=52132543_0848452d18d72bf959b8f6d59af0f113_05f3b761c808&product=tieba-movideo&thread_id=10722999911	https://tieba.baidu.com/p/10722999911	2026-05-17 19:53:04	https://tieba.baidu.com/home/main?id=tb.1.ae68f57e.MKLWCP6vUKFtS4cse46ubg%3Ft%3D1779175676	五博石家庄张姨	https://gss0.bdstatic.com/6LZ1dD3d1sgCo2Kml5_Y_D3/sys/portrait/item/tb.1.ae68f57e.MKLWCP6vUKFtS4cse46ubg?t=1779175676	妇科吧	https://tieba.baidu.com/f?kw=%E5%A6%87%E7%A7%91	1	1	河北	hpv	1779175680999	2026.05.17	2026.05.19
10723218049	★★深圳君鑫医院解说：HPV 感染分为低危型与高危型★★	★★深圳君鑫医院解说：HPV 感染分为低危型与高危型★★HPV 感染分为低危型与高危型。低危型感染通常不会直接威胁生命，也非癌症，但可能引起皮肤疣、尖锐湿疣等问题，影响生活质量。虽然不必过度恐慌，但由于其传染性较强，也不可轻视。出现相关症状应尽早就医，避免自行处理导致感染扩散或二次感染。而对于高危型 HPV 感染，则需要明确感染阶段。高危型感染虽与宫颈癌等恶性肿瘤相关，但从感染到癌变通常经历较长过程，留有充足的干预窗口。感染者应重视定期筛查，并在医生指导下根据情况考虑提前干预，以阻断病情进展。	https://tieba.baidu.com/p/10723218049	2026-05-17 22:03:06	https://tieba.baidu.com/home/main?id=tb.1.263a9ead.ji_JjUSRMX3ROLJaIvWBqQ%3Ft%3D1779378153	空城里的小麻雀	https://gss0.bdstatic.com/6LZ1dD3d1sgCo2Kml5_Y_D3/sys/portrait/item/tb.1.263a9ead.ji_JjUSRMX3ROLJaIvWBqQ?t=1779378153	福田吧	https://tieba.baidu.com/f?kw=%E7%A6%8F%E7%94%B0	1	1	陕西	hpv	1779378168670	2026.05.17	2026.05.21
10723221008	（深圳君鑫医院）：HPV 感染并非单一性别的问题，男女都会有！！	（深圳君鑫医院）：HPV 感染并非单一性别的问题，男女都会有！！HPV 感染并非单一性别的问题。现实中，" 女传男、女转阴、男传女、女复发 " 的现象并不少见。尤其高危型 HPV 感染在男性中往往没有明显症状，发现时可能已引发病变或对生育能力造成影响。因此，男性更应关注自身 HPV 感染状况，提升健康意识。若一方检测出 HPV 阳性，无论男女，为了最大程度避免交叉感染与反复发作，双方都应共同参与防治。只有建立 " 伴侣共防 " 的意识，才能有效降低传播风险，保护彼此健康，真正构筑起 HPV 防治的家庭防线。科学认知、分级管理、共同行动，是应对 HPV 阳性的关键三步。	https://tieba.baidu.com/p/10723221008	2026-05-17 22:04:54	https://tieba.baidu.com/home/main?id=tb.1.263a9ead.ji_JjUSRMX3ROLJaIvWBqQ%3Ft%3D1779175293	空城里的小麻雀	https://gss0.bdstatic.com/6LZ1dD3d1sgCo2Kml5_Y_D3/sys/portrait/item/tb.1.263a9ead.ji_JjUSRMX3ROLJaIvWBqQ?t=1779175293	我只是吧	https://tieba.baidu.com/f?kw=%E6%88%91%E5%8F%AA%E6%98%AF	1	1	陕西	hpv	1779175314025	2026.05.17	2026.05.19
10723226287	**深圳君鑫医院：为什么会感染上HPV16.18.33型病毒？应该怎么治疗呢？**	https://tieba.baidu.com/mo/q/movideo/page?thumbnail=65380cd7912397dd94145c1b1f82b2b7d0a28744&video=19046700_22649cf3f23e209545fda8a7b2e38821_e20df7130d6f&product=tieba-movideo&thread_id=10723226287	https://tieba.baidu.com/p/10723226287	2026-05-17 22:10:42	https://tieba.baidu.com/home/main?id=tb.1.263a9ead.ji_JjUSRMX3ROLJaIvWBqQ%3Ft%3D1779175615	空城里的小麻雀	https://gss0.bdstatic.com/6LZ1dD3d1sgCo2Kml5_Y_D3/sys/portrait/item/tb.1.263a9ead.ji_JjUSRMX3ROLJaIvWBqQ?t=1779175615	什么都没有吧	https://tieba.baidu.com/f?kw=%E4%BB%80%E4%B9%88%E9%83%BD%E6%B2%A1%E6%9C%89	1	1	陕西	hpv	1779175626901	2026.05.17	2026.05.19
10723237479	BRTV谭巍医生：每晚这样泡脚，驱寒散瘀清病毒，HPV病毒全赶跑	https://tieba.baidu.com/mo/q/movideo/page?thumbnail=15ce36d3d539b60020abc6a8af50352ac65cb74c&video=43307669_d288b317d860db7c5bb580f8315d4510_83d63bfc6085&product=tieba-movideo&thread_id=10723237479	https://tieba.baidu.com/p/10723237479	2026-05-17 22:18:35	https://tieba.baidu.com/home/main?id=tb.1.937bc6d3.qyYbqaXG-o2Duxkg4f2I2w%3Ft%3D1779175514	贴吧用户_GP8G6QP	https://gss0.bdstatic.com/6LZ1dD3d1sgCo2Kml5_Y_D3/sys/portrait/item/tb.1.937bc6d3.qyYbqaXG-o2Duxkg4f2I2w?t=1779175514	hpv吧	https://tieba.baidu.com/f?kw=hpv	1	1	山东	hpv	1779175530330	2026.05.17	2026.05.19
10723284704	////。深圳君鑫HPV医院：HPV低危型11感染的含义是什么？能好////	HPV是一种广泛存在于自然界的病毒，具有多种型别，其中低危型HPV主要引起生殖器疣等良性病变，而高危型HPV则与宫颈癌等恶性肿瘤的发生密切相关。HPV低危型11阳性，即指个体感染了HPV低危型11病毒，这种感染通常不会引起严重的健康问题，但可能引发一系列生殖器疣的症状，如瘙痒、疼痛等。	https://tieba.baidu.com/p/10723284704	2026-05-17 22:47:36	https://tieba.baidu.com/home/main?id=tb.1.ddc0a767.x1rZxhevUA3aNDTNlIv90w%3Ft%3D1779175505	迷茫中度过残生	https://gss0.bdstatic.com/6LZ1dD3d1sgCo2Kml5_Y_D3/sys/portrait/item/tb.1.ddc0a767.x1rZxhevUA3aNDTNlIv90w?t=1779175505	尖锐吧	https://tieba.baidu.com/f?kw=%E5%B0%96%E9%94%90	1	1	陕西	hpv	1779175530321	2026.05.17	2026.05.19
10723273890	▼▼深圳君鑫医院：得了尖锐湿疣是如何一步步的的病变呢？深圳君鑫HPV医院▼▼	https://tieba.baidu.com/mo/q/movideo/page?thumbnail=a4c27d1ed21b0ef4885b51419bc451da81cb3e7a&video=269036_b9a178f41d3ea8e7da2d1c6597aca287_08d9671d26c9&product=tieba-movideo&thread_id=10723273890	https://tieba.baidu.com/p/10723273890	2026-05-17 22:51:34	https://tieba.baidu.com/home/main?id=tb.1.dffb778.3kbLwFCt5pElKhYGS-tdVA%3Ft%3D1779175309	贴吧用户_GReeeS5	https://gss0.bdstatic.com/6LZ1dD3d1sgCo2Kml5_Y_D3/sys/portrait/item/tb.1.dffb778.3kbLwFCt5pElKhYGS-tdVA?t=1779175309	hpv治疗吧	https://tieba.baidu.com/f?kw=hpv%E6%B2%BB%E7%96%97	1	1	陕西	hpv	1779175314042	2026.05.17	2026.05.19
10723281323	**深圳君鑫医院：**得了尖锐湿疣以后应该怎么回事？**深圳治疗HPV的医院	https://tieba.baidu.com/mo/q/movideo/page?thumbnail=fd1f4134970a304e508569e597c8a786c9175c0e&video=1020927_149177dc3005febbdf2ff8ed3a91cc14_3f2122e937f6&product=tieba-movideo&thread_id=10723281323	https://tieba.baidu.com/p/10723281323	2026-05-17 22:57:08	https://tieba.baidu.com/home/main?id=tb.1.ddc0a767.x1rZxhevUA3aNDTNlIv90w%3Ft%3D1779175355	迷茫中度过残生	https://gss0.bdstatic.com/6LZ1dD3d1sgCo2Kml5_Y_D3/sys/portrait/item/tb.1.ddc0a767.x1rZxhevUA3aNDTNlIv90w?t=1779175355	hpv吧	https://tieba.baidu.com/f?kw=hpv	1	1	陕西	hpv	1779175362361	2026.05.17	2026.05.19
10723315013	谭巍主任提醒：熬夜、压力大，都会拖慢HPV转阴速度	"同样是感染HPV，为什么有的人半年就转阴了，有的人两三年还是阳性？"在近期一场健康科普活动中，北京电视台《大医生健康说》特邀HPV专家谭巍主任一针见血地给出了答案——熬夜和压力大，正在悄悄拖慢你的HPV转阴速度。 谭巍主任从事HPV临床诊治工作20余年，帮助上万名HPV患者成功转阴，对影响转阴的各种因素有着深刻的临床洞察。她指出，HPV能否顺利转阴，核心在于人体自身的免疫系统。"免疫力强的人，病毒清除得快；免疫力差的人，病毒就赖着不走，甚至可能持续感染，进一步发展为宫颈病变。" 那么，哪些行为在"偷走"你的免疫力？谭巍主任列出了两大"元凶"。 第一，长期熬夜。 谭巍主任解释，人体免疫细胞的修复和再生主要在夜间深度睡眠中完成。长期熬夜会导致免疫细胞活性下降，T细胞、NK细胞等"抗病毒主力军"的战斗力大打折扣。"我门诊上有不少年轻患者，二十几岁，天天熬到凌晨一两点，HPV感染后迟迟不转阴，…	https://tieba.baidu.com/p/10723315013	2026-05-17 23:11:20	https://tieba.baidu.com/home/main?id=tb.1.937bc6d3.qyYbqaXG-o2Duxkg4f2I2w%3Ft%3D1779175392	贴吧用户_GP8G6QP	https://gss0.bdstatic.com/6LZ1dD3d1sgCo2Kml5_Y_D3/sys/portrait/item/tb.1.937bc6d3.qyYbqaXG-o2Duxkg4f2I2w?t=1779175392	hpv阳性吧	https://tieba.baidu.com/f?kw=hpv%E9%98%B3%E6%80%A7	1	1	山东	hpv	1779175412548	2026.05.17	2026.05.19
10723322761	长期久坐熬夜，会不会诱发HPV感染？谭巍主任分析诱因	"谭主任，我也没乱来啊，怎么就感染HPV了？"每次听到患者这样的困惑，我都会反问一句："你平时几点睡觉？每天坐多久？" 答案往往让人沉默——凌晨一两点，一坐就是八个小时。 今天我就把话撂在这里：熬夜和久坐虽然不是HPV的直接感染途径，但它们是让你"中招"后迟迟不转阴、甚至反复复发的最大帮凶！ 熬夜：你的免疫系统正在"罢工" HPV主要通过性接触传播，这一点毋庸置疑。但为什么同样接触了病毒，有人半年就自愈了，有人三年还是阳性？答案就藏在你的免疫力里。 人体免疫系统在夜间23点至凌晨3点进入修复高峰。如果你这时候还在刷手机，后果很严重： NK细胞（自然杀伤细胞）活性下降30%—50%。NK细胞是清除病毒感染细胞的"主力军"，它一偷懒，病毒就狂欢。 皮质醇（压力激素）水平飙升，直接抑制免疫功能，同时释放大量炎症因子，给HPV创造了一个"温暖舒适"的繁殖环境。 我在临床中发现，HPV感染者中有一…	https://tieba.baidu.com/p/10723322761	2026-05-17 23:18:06	https://tieba.baidu.com/home/main?id=tb.1.937bc6d3.qyYbqaXG-o2Duxkg4f2I2w%3Ft%3D1779175296	贴吧用户_GP8G6QP	https://gss0.bdstatic.com/6LZ1dD3d1sgCo2Kml5_Y_D3/sys/portrait/item/tb.1.937bc6d3.qyYbqaXG-o2Duxkg4f2I2w?t=1779175296	hpv阳性吧	https://tieba.baidu.com/f?kw=hpv%E9%98%B3%E6%80%A7	1	1	山东	hpv	1779175314029	2026.05.17	2026.05.19
10724197179	白带异常、同房出血？成都HPV医院：这是癌变警报！	https://tieba.baidu.com/mo/q/movideo/page?thumbnail=564e9258d109b3defd13d1688abf6c81800a4c05&video=85403676_043ad875585437c22bea5edee68f8329_9c2faafe10d6&product=tieba-movideo&thread_id=10724197179	https://tieba.baidu.com/p/10724197179	2026-05-18 09:49:36	https://tieba.baidu.com/home/main?id=tb.1.bf77b610.VBLRW1ouLL1mPobthSzTgA%3Ft%3D1779378295	梧桐知雅意y	https://gss0.bdstatic.com/6LZ1dD3d1sgCo2Kml5_Y_D3/sys/portrait/item/tb.1.bf77b610.VBLRW1ouLL1mPobthSzTgA?t=1779378295	山西仁安吧	https://tieba.baidu.com/f?kw=%E5%B1%B1%E8%A5%BF%E4%BB%81%E5%AE%89	1	1	四川	hpv	1779378321409	2026.05.18	2026.05.21
10724279144	HPV高危感用干扰素，敷料无效可用半枝莲科研成果治	半枝莲私处护理膏（半枝莲膏）BEI北京大学贾四友主任研发，HPV治愈率90-%以上。疗效好，价格不贵	https://tieba.baidu.com/p/10724279144	2026-05-18 10:23:07	https://tieba.baidu.com/home/main?id=tb.1.fb2e2c2f.MKTrUhEWcjP4DmbZX97dMA%3Ft%3D1779175181	半枝莲膏科研成果	https://gss0.bdstatic.com/6LZ1dD3d1sgCo2Kml5_Y_D3/sys/portrait/item/tb.1.fb2e2c2f.MKTrUhEWcjP4DmbZX97dMA?t=1779175181	hpv吧	https://tieba.baidu.com/f?kw=hpv	4	1	天津	hpv	1779175197022	2026.05.18	2026.05.19
10724284781	HPV感染用半枝莲科研成果	半枝莲科研成果中药超临界翠取，一周两次疗效好，价格不贵	https://tieba.baidu.com/p/10724284781	2026-05-18 10:25:46	https://tieba.baidu.com/home/main?id=tb.1.fb2e2c2f.MKTrUhEWcjP4DmbZX97dMA%3Ft%3D1779175613	半枝莲膏科研成果	https://gss0.bdstatic.com/6LZ1dD3d1sgCo2Kml5_Y_D3/sys/portrait/item/tb.1.fb2e2c2f.MKTrUhEWcjP4DmbZX97dMA?t=1779175613	宫颈吧	https://tieba.baidu.com/f?kw=%E5%AE%AB%E9%A2%88	1	1	天津	hpv	1779175626899	2026.05.18	2026.05.19
10724308700	HPV感染皮肤引起的皮肤疣济南军颐可以治疗吗？	@贴吧用户_JQNZ36R860：	https://tieba.baidu.com/p/10724308700	2026-05-18 10:36:52	https://tieba.baidu.com/home/main?id=tb.1.66c2e443.XvUCwk784RR8w2QsnwjfaQ%3Ft%3D1779175507	贴吧用户_JQNZ36R860	https://gss0.bdstatic.com/6LZ1dD3d1sgCo2Kml5_Y_D3/sys/portrait/item/tb.1.66c2e443.XvUCwk784RR8w2QsnwjfaQ?t=1779175507	hpv吧	https://tieba.baidu.com/f?kw=hpv	1	1	河南	hpv	1779175530324	2026.05.18	2026.05.19
10724309920	HPV感染皮肤引起的皮肤疣济南军颐可以治疗吗？	@贴吧用户_JQNZ36R860：	https://tieba.baidu.com/p/10724309920	2026-05-18 10:37:27	https://tieba.baidu.com/home/main?id=tb.1.66c2e443.XvUCwk784RR8w2QsnwjfaQ%3Ft%3D1779175660	贴吧用户_JQNZ36R860	https://gss0.bdstatic.com/6LZ1dD3d1sgCo2Kml5_Y_D3/sys/portrait/item/tb.1.66c2e443.XvUCwk784RR8w2QsnwjfaQ?t=1779175660	健康一生吧	https://tieba.baidu.com/f?kw=%E5%81%A5%E5%BA%B7%E4%B8%80%E7%94%9F	1	1	河南	hpv	1779175680987	2026.05.18	2026.05.19
10724310394	反复的感染高危型HPV会引发什么？济南军颐可以检查吗	@贴吧用户_JQNZ36R860：	https://tieba.baidu.com/p/10724310394	2026-05-18 10:37:39	https://tieba.baidu.com/home/main?id=tb.1.66c2e443.XvUCwk784RR8w2QsnwjfaQ%3Ft%3D1779175658	贴吧用户_JQNZ36R860	https://gss0.bdstatic.com/6LZ1dD3d1sgCo2Kml5_Y_D3/sys/portrait/item/tb.1.66c2e443.XvUCwk784RR8w2QsnwjfaQ?t=1779175658	健康之家吧	https://tieba.baidu.com/f?kw=%E5%81%A5%E5%BA%B7%E4%B9%8B%E5%AE%B6	1	1	河南	hpv	1779175680982	2026.05.18	2026.05.19
10724419063	HPV专家胡月喜医生提醒：看诊HPV期间，您要知道的注意事项	当发现自己可能感染HPV或是已经确诊后前往看诊，了解相关注意事项十分关键，这有助于更高效地与医生沟通，保障诊疗效果。 看诊前，要整理好自身的健康信息。比如记录下月经情况，包括周期是否规律、经期长短、经量多少等，因为HPV感染可能与激素水平变化有关，这些信息能为医生判断病情提供参考。同时，梳理既往病史，像是否有过妇科炎症、免疫系统疾病等，以及是否做过相关手术，都要清晰告知医生。另外，提前了解家族中是否有宫颈癌等妇科肿瘤病史，这对评估自身患病风险有重要意义。 看诊时，要如实回答医生的所有问题。医生可能会询问性生活史，包括性伴侣数量、初次性生活年龄等，不要因为害羞而隐瞒，这些信息对判断感染途径和制定治疗方案至关重要。在检查过程中，要放松身体，积极配合。例如进行妇科检查时，过度紧张可能导致肌肉收缩，影响检查的准确性。 看诊后，要严格遵循医嘱。如果医生开具了药物，要按照规定的剂量和疗程按时使用，不…	https://tieba.baidu.com/p/10724419063	2026-05-18 11:28:14	https://tieba.baidu.com/home/main?id=tb.1.8e552039.XOzQP5QzHBdzSPPAxD842w%3Ft%3D1779175576	zglpmtcznxmt	https://gss0.bdstatic.com/6LZ1dD3d1sgCo2Kml5_Y_D3/sys/portrait/item/tb.1.8e552039.XOzQP5QzHBdzSPPAxD842w?t=1779175576	胡月喜医生吧	https://tieba.baidu.com/f?kw=%E8%83%A1%E6%9C%88%E5%96%9C%E5%8C%BB%E7%94%9F	1	1	北京	hpv	1779175578567	2026.05.18	2026.05.19
10724441024	北京专治HPV51医院[健康分析]高危HPV应对策略，女性需知晓！	当体检报告上赫然写着"高危型HPV阳性"时，不少女性顿时如临大敌，恐惧、焦虑、不知所措。但请先深呼吸——高危HPV虽然危险，却绝非不可战胜。掌握正确的应对策略，你完全可以将风险降到最低。 首先，冷静评估是第一步。高危HPV并不等于宫颈癌，它只是病毒感染的一种状态。感染后能否进展为癌变，取决于感染型号、持续时间以及自身免疫力等多重因素。拿到报告后，务必第一时间联合TCT检查结果综合判断：若TCT正常，说明宫颈细胞尚未发生异常，只需定期随访即可；若TCT异常，则需进一步做阴道镜及活检，明确病变程度。 其次，定期复查是核心策略。高危HPV感染后，建议每6至12个月复查一次HPV和TCT。研究表明，约70%至80%的高危HPV感染可在一至两年内被免疫系统自然清除。即使持续感染，从HPV感染到宫颈癌通常需要十年以上的漫长过程，这段"窗口期"就是你最宝贵的干预时机。 再者，提升免疫力是根本之道。没有…	https://tieba.baidu.com/p/10724441024	2026-05-18 11:38:23	https://tieba.baidu.com/home/main?id=tb.1.8e552039.XOzQP5QzHBdzSPPAxD842w%3Ft%3D1779175399	zglpmtcznxmt	https://gss0.bdstatic.com/6LZ1dD3d1sgCo2Kml5_Y_D3/sys/portrait/item/tb.1.8e552039.XOzQP5QzHBdzSPPAxD842w?t=1779175399	北京崇文门中医医院吧	https://tieba.baidu.com/f?kw=%E5%8C%97%E4%BA%AC%E5%B4%87%E6%96%87%E9%97%A8%E4%B8%AD%E5%8C%BB%E5%8C%BB%E9%99%A2	1	1	北京	hpv	1779175412554	2026.05.18	2026.05.19
10724475492	北京治疗HPV52医院新选择，北京崇文门中医医院专治HPV特色疗法受青睐	https://tieba.baidu.com/mo/q/movideo/page?thumbnail=78f0f736afc3793182c49f36adc4b74543a91104&video=826889_9f3e9b29a37514cd7b8f81db2bdc2374_145edfc30341&product=tieba-movideo&thread_id=10724475492	https://tieba.baidu.com/p/10724475492	2026-05-18 12:03:15	https://tieba.baidu.com/home/main?id=tb.1.8e552039.XOzQP5QzHBdzSPPAxD842w%3Ft%3D1779175774	zglpmtcznxmt	https://gss0.bdstatic.com/6LZ1dD3d1sgCo2Kml5_Y_D3/sys/portrait/item/tb.1.8e552039.XOzQP5QzHBdzSPPAxD842w?t=1779175774	北京崇文门中医医院吧	https://tieba.baidu.com/f?kw=%E5%8C%97%E4%BA%AC%E5%B4%87%E6%96%87%E9%97%A8%E4%B8%AD%E5%8C%BB%E5%8C%BB%E9%99%A2	1	1	北京	hpv	1779175786048	2026.05.18	2026.05.19
10724932580	浙江武林hpv医学特诊中心：HPV感染多久才能察觉？	杭州有看hpv的专科医院吗？浙江武林hpv医学特诊中心：HPV感染多久才能察觉？如何尽早发现？ 很多女性在感染HPV后，往往因为早期症状不明显而忽视，等到病情发展，出现更严重状况时才追悔莫及，HPV感染是一种较为常见的情况，部分高危型HPV持续感染还可能引发宫颈癌等严重疾病，这不仅增加了治疗的难度，对身体的伤害也更大。 那么，HPV感染早期究竟有哪些症状呢？我们又该如何在早期就及时发现HPV感染，从而获得规范的治疗呢？ 早期可能出现的症状 皮肤黏膜异常 低危型HPV感染可能会引起皮肤或黏膜的疣状病变，比如在生殖器周围、肛门周围等部位，可能会出现淡红色或灰褐色的小丘疹，质地柔软，顶端尖锐，随着时间推移可能逐渐增多、增大，形成乳头状、菜花状或鸡冠状的赘生物，这就是常见的尖锐湿疣，不过这些疣体可能不会引起疼痛或瘙痒等明显不适，所以容易被忽视。 异常分泌物 女性感染高危型HPV后，如果病毒持续感…	https://tieba.baidu.com/p/10724932580	2026-05-18 15:22:10	https://tieba.baidu.com/home/main?id=tb.1.27f7b344.668RFztC72TgM3Son4z4iA%3Ft%3D1779175307	momo总监	https://gss0.bdstatic.com/6LZ1dD3d1sgCo2Kml5_Y_D3/sys/portrait/item/tb.1.27f7b344.668RFztC72TgM3Son4z4iA?t=1779175307	杭州交际吧	https://tieba.baidu.com/f?kw=%E6%9D%AD%E5%B7%9E%E4%BA%A4%E9%99%85	1	1	浙江	hpv	1779175314040	2026.05.18	2026.05.19
10724937023	浙江武林hpv医学特诊中心：性生活过多会让尖锐湿疣病情加重吗	杭州HPV医院哪家最好？浙江武林hpv医学特诊中心：性生活过多，会让尖锐湿疣病情加重吗？ 在性健康话题中，尖锐湿疣和性生活频率之间的关系常常引发人们的关注和疑问，实际上，性生活过多本身并不会直接导致尖锐湿疣病情加重，但其中的一些关联因素却可能对病情发展产生影响。 尖锐湿疣的形成原因 尖锐湿疣是由人乳头瘤病毒（HPV）感染所引发的，尤其是低危型HPV 6和11型最为常见，它主要通过性接触传播，包括直接的性行为接触以及间接接触被病毒污染的物品，像毛巾、浴盆等。性生活过多并不意味着就一定会感染HPV进而患上尖锐湿疣，关键在于是否接触到含有HPV病毒的分泌物或皮肤黏膜，以及自身免疫系统对病毒的抵御能力，当人体免疫系统较弱时，接触到HPV病毒后更容易被感染；而免疫系统较强的人，即便有少量病毒接触，也可能凭借自身的免疫防御机制将病毒清除，不会发病。 是否会因性生活过多而加重病情 虽然性生活过多不是尖…	https://tieba.baidu.com/p/10724937023	2026-05-18 15:24:02	https://tieba.baidu.com/home/main?id=tb.1.27f7b344.668RFztC72TgM3Son4z4iA%3Ft%3D1779175401	momo总监	https://gss0.bdstatic.com/6LZ1dD3d1sgCo2Kml5_Y_D3/sys/portrait/item/tb.1.27f7b344.668RFztC72TgM3Son4z4iA?t=1779175401	杭州交际吧	https://tieba.baidu.com/f?kw=%E6%9D%AD%E5%B7%9E%E4%BA%A4%E9%99%85	1	1	浙江	hpv	1779175412556	2026.05.18	2026.05.19
10725058672	hpv病毒传播途径-山西仁安医院张晋文	性接触传播（最常见）： 这是最主要的途径。无论是阴道交、肛交还是口交，只要生殖器部位的皮肤或黏膜发生了接触，病毒就可能趁虚而入。 间接接触（几率较低）： 虽然不常见，但如果你接触了被病毒污染的浴巾、内衣裤、马桶垫或浴缸，且你的皮肤刚好有微小的破损，也有可能被传染。 母婴传播： 孕妇如果感染了HPV，在生产经过产道时，可能会传染给新生儿。	https://tieba.baidu.com/p/10725058672	2026-05-18 16:17:03	https://tieba.baidu.com/home/main?id=tb.1.710096f2.gpVXjpf_pd_DZIJt6tt-Vg%3Ft%3D1779175291	厍岱延132	https://gss0.bdstatic.com/6LZ1dD3d1sgCo2Kml5_Y_D3/sys/portrait/item/tb.1.710096f2.gpVXjpf_pd_DZIJt6tt-Vg?t=1779175291	山西仁安吧	https://tieba.baidu.com/f?kw=%E5%B1%B1%E8%A5%BF%E4%BB%81%E5%AE%89	1	1	四川	hpv	1779175314020	2026.05.18	2026.05.19
10725184827	为何女性更普遍接种HPV疫苗，男性接种较少	HPV病毒并非只侵袭女性，男女都会感染，但现实中女性接种HPV疫苗远多于男性，主要源于健康影响、筛查体系与社会认知等多重原因。从健康影响来看，HPV持续感染对女性的健康威胁更大。高危型HPV是引发女性宫颈相关病变的首要元凶，这类病变发病率较高，且早期症状隐蔽，容易被忽视。而男性感染HPV后，大多仅引发寻常疣、尖锐湿疣等轻微症状，诱发相关器官病变的概率极低，健康风险远低于女性，因此主动防护的紧迫感较弱。其次是筛查与预防渠道的差异。女性有完善的宫颈筛查体系，能提前发现病毒感染，大众对女性宫颈健康的重视程度极高，适龄女性接种疫苗已成为主流的健康防护方式。男性缺乏常态化的HPV筛查项目，多数人察觉不到自身的感染风险，主动接种的意识也相对淡薄。再者是社会普及观念的影响。长久以来，HPV疫苗的科普多围绕女性健康防护展开，宣传重心偏向女性群体，导致大众普遍形成“HPV疫苗是女性专属”的固有印象。不过从…	https://tieba.baidu.com/p/10725184827	2026-05-18 17:12:21	https://tieba.baidu.com/home/main?id=tb.1.d998e218.R7ctqqfU7by0hEAj_pvDwA%3Ft%3D1779177200	狮子挂红灯	https://gss0.bdstatic.com/6LZ1dD3d1sgCo2Kml5_Y_D3/sys/portrait/item/tb.1.d998e218.R7ctqqfU7by0hEAj_pvDwA?t=1779177200	健康吧	https://tieba.baidu.com/f?kw=%E5%81%A5%E5%BA%B7	2	1	山东	hpv	1779177207213	2026.05.18	2026.05.19
10725239052	孕期查出HPV会影响宝宝能顺产吗石家庄五博院里妇科王老师助健康#女性健康# #HPV#	https://tieba.baidu.com/mo/q/movideo/page?thumbnail=632762d0f703918f45360cca173d269758eec4cf&video=58434953_45a218631b763c4cdd128b60af80373c_c71fc66db54d&product=tieba-movideo&thread_id=10725239052	https://tieba.baidu.com/p/10725239052	2026-05-18 17:40:11	https://tieba.baidu.com/home/main?id=tb.1.d59b772a.dA341R7Nlhj5R1CkjHYWtQ%3Ft%3D1779175976	王姨在线	https://gss0.bdstatic.com/6LZ1dD3d1sgCo2Kml5_Y_D3/sys/portrait/item/tb.1.d59b772a.dA341R7Nlhj5R1CkjHYWtQ?t=1779175976	女性健康吧	https://tieba.baidu.com/f?kw=%E5%A5%B3%E6%80%A7%E5%81%A5%E5%BA%B7	1	1	河北	hpv	1779175983340	2026.05.18	2026.05.19
10725273398	北京国丹医院朱登吉：HPV最怕的不是同房 而是这三件事	https://tieba.baidu.com/mo/q/movideo/page?thumbnail=1d950a7b02087bf46ba11ff6b4d3572c11dfcf64&video=29844028_6ca9a08065e0e5479aef82b885f5d448_ad1618bcc6b0&product=tieba-movideo&thread_id=10725273398	https://tieba.baidu.com/p/10725273398	2026-05-18 18:00:44	https://tieba.baidu.com/home/main?id=tb.1.f17cd70c.3WvnAvJ40qMcAVkcGVE3YQ%3Ft%3D1779175525	国丹ZDJ	https://gss0.bdstatic.com/6LZ1dD3d1sgCo2Kml5_Y_D3/sys/portrait/item/tb.1.f17cd70c.3WvnAvJ40qMcAVkcGVE3YQ?t=1779175525	hpv吧	https://tieba.baidu.com/f?kw=hpv	1	1	北京	hpv	1779175530337	2026.05.18	2026.05.19
10725332580	我有hpv病毒	不知道是怎么染上的，还用激光烧过	https://tieba.baidu.com/p/10725332580	2026-05-18 18:18:59	https://tieba.baidu.com/home/main?id=tb.1.76323a4.iCsd7Tc-S3RrFLL0yXa1cA%3Ft%3D1779175606	古寺鬼灯	https://gss0.bdstatic.com/6LZ1dD3d1sgCo2Kml5_Y_D3/sys/portrait/item/tb.1.76323a4.iCsd7Tc-S3RrFLL0yXa1cA?t=1779175606	精分康复吧	https://tieba.baidu.com/f?kw=%E7%B2%BE%E5%88%86%E5%BA%B7%E5%A4%8D	1	1	重庆	hpv	1779175626890	2026.05.18	2026.05.19
10725810600	？？？检查HPV阳性咋回事？深圳君鑫HPV检查去哪里？	HPV检测是一种宫颈癌的筛查测试，但检查并不能告诉你是否患有癌症。相反，该检查检测会的是HPV的存在，这种病毒会导致宫颈癌。某些类型的HPV - 包括16型和18型 - 会增加你患宫颈癌的风险。 知道自己是否感染了一种会使你处于宫颈癌高风险的HPV病毒，这意味着你和你的医生可以更好地决定你的医疗保健的下一步。这些步骤可能包括后续监测，进一步检测或治疗异常或癌前细胞。不建议在30岁以下的女性中常规使用HPV检测，也不是非常有帮助。HPV通过性接触传播，在年轻女性中非常常见，因此，检测结果通常呈阳性。然而，HPV感染通常在一两年内自行消失。导致癌症的宫颈病变需要数年 - 通常是10年或更长 - 才能形成。由于这些原因，你可能会遵循一系列的观察等	https://tieba.baidu.com/p/10725810600	2026-05-18 22:10:12	https://tieba.baidu.com/home/main?id=tb.1.263a9ead.ji_JjUSRMX3ROLJaIvWBqQ%3Ft%3D1779377893	空城里的小麻雀	https://gss0.bdstatic.com/6LZ1dD3d1sgCo2Kml5_Y_D3/sys/portrait/item/tb.1.263a9ead.ji_JjUSRMX3ROLJaIvWBqQ?t=1779377893	君鑫吧	https://tieba.baidu.com/f?kw=%E5%90%9B%E9%91%AB	1	1	陕西	hpv	1779377906190	2026.05.18	2026.05.21
10725814570	深圳检查HPV的医院-深圳君鑫医院解说检查HPV呈假阳性假阴性的	深圳检查HPV的医院-深圳君鑫医院解说检查HPV呈假阳性假阴性的。 假阳性。假阳性检测结果表明，如果你确实没有携带HPV病毒，那么你就患有高危型HPV病毒。假阳性结果可能导致不必要的检查，例如阴道镜检查或活组织检查，以及对检查结果的过度焦虑。假阴性。假阴性检测结果意味着你确实感染了HPV，但检测结果表明你没有感染。这可能会导致适当的后续检测或延迟。	https://tieba.baidu.com/p/10725814570	2026-05-18 22:12:33	https://tieba.baidu.com/home/main?id=tb.1.263a9ead.ji_JjUSRMX3ROLJaIvWBqQ%3Ft%3D1779175569	空城里的小麻雀	https://gss0.bdstatic.com/6LZ1dD3d1sgCo2Kml5_Y_D3/sys/portrait/item/tb.1.263a9ead.ji_JjUSRMX3ROLJaIvWBqQ?t=1779175569	我建吧	https://tieba.baidu.com/f?kw=%E6%88%91%E5%BB%BA	1	1	陕西	hpv	1779175578565	2026.05.18	2026.05.19
10725830523	【发帖先看置顶】HPV18阳性到深圳君鑫医院让HPV18转阴！！	HPV18阳性可通过增强免疫力、定期检查、药物治疗、手术干预、调整生活方式等方法来促进转阴。 1、增强免疫力：免疫力是对抗HPV病毒的关键。保持均衡的饮食，摄入富含维生素、矿物质和蛋白质的食物，如新鲜蔬菜、水果、全谷类、瘦肉、鱼类等，有助于维持身体正常的生理功能和免疫系统的健康。适度进行体育锻炼，如散步、慢跑、瑜伽、游泳等，能够增强体质，提高免疫力。保证充足的睡眠，每晚7 - 8小时的高质量睡眠，有利于身体的恢复和免疫系统的修复。 2、定期检查：HPV18阳性患者需要定期进行相关检查，包括HPV检测和宫颈细胞学检查等。一般建议每半年到一年进行一次复查，以便及时了解病毒的清除情况和宫颈的健康状况。如果检查结果出现异常变化，能够及时采取进一步的治疗措施。 3、药物治疗：在医生的指导下，可以使用一些药物来辅助治疗。常见的药物有干扰素、抗HPV生物蛋白敷料、保妇康栓等。干扰素具有抗病毒、调节免疫…	https://tieba.baidu.com/p/10725830523	2026-05-18 22:21:47	https://tieba.baidu.com/home/main?id=tb.1.ddc0a767.x1rZxhevUA3aNDTNlIv90w%3Ft%3D1779175261	迷茫中度过残生	https://gss0.bdstatic.com/6LZ1dD3d1sgCo2Kml5_Y_D3/sys/portrait/item/tb.1.ddc0a767.x1rZxhevUA3aNDTNlIv90w?t=1779175262	中医吧	https://tieba.baidu.com/f?kw=%E4%B8%AD%E5%8C%BB	1	1	陕西	hpv	1779175264066	2026.05.18	2026.05.19
10725828191	@#@深圳君鑫医院教你怎么样避免感染上HPV6.HPV11.HPV33.HPV39？@#@	https://tieba.baidu.com/mo/q/movideo/page?thumbnail=9d16fdfaaf51f3def1ed8b64d2eef01f3a297956&video=19046700_22649cf3f23e209545fda8a7b2e38821_e20df7130d6f&product=tieba-movideo&thread_id=10725828191	https://tieba.baidu.com/p/10725828191	2026-05-18 23:32:29	https://tieba.baidu.com/home/main?id=tb.1.ddc0a767.x1rZxhevUA3aNDTNlIv90w%3Ft%3D1779175762	迷茫中度过残生	https://gss0.bdstatic.com/6LZ1dD3d1sgCo2Kml5_Y_D3/sys/portrait/item/tb.1.ddc0a767.x1rZxhevUA3aNDTNlIv90w?t=1779175762	我为你建吧	https://tieba.baidu.com/f?kw=%E6%88%91%E4%B8%BA%E4%BD%A0%E5%BB%BA	1	1	陕西	hpv	1779175764646	2026.05.18	2026.05.19
10726977741	解读HPV疫苗：为何女性接种更普遍？接种前后筛查必看	HPV病毒并非只侵袭女性，男女都会感染，但现实中女性接种HPV疫苗远多于男性，同时很多人对HPV接种前后的筛查存在认知误区，不清楚其重要性。其实，接种HPV疫苗与HPV筛查并不冲突，二者结合才能更好地实现健康防护，具体原因及筛查意义如下。首先说说接种HPV疫苗前做筛查的意义。HPV疫苗主要用于预防病毒感染，而非治疗已有的感染。如果在接种前已经感染了某种型别的HPV，疫苗对该型别的病毒就无法发挥预防作用，相当于“为时已晚”。通过接种前的筛查，能明确自身是否已经感染HPV，若存在感染，可先进行针对性干预，待身体恢复后再接种疫苗，避免疫苗接种后无法达到预期防护效果，同时也能让接种者更清楚自身健康状况，做到心中有数。 其次是接种疫苗后仍需做筛查的必要性。一方面，HPV疫苗并非能覆盖所有高危型HPV，目前市面上的疫苗只能预防常见的几种或十几种高危型别，无法做到全面覆盖，仍有感染其他未覆盖型别HPV…	https://tieba.baidu.com/p/10726977741	2026-05-19 10:22:58	https://tieba.baidu.com/home/main?id=tb.1.d9190edf.XjwfX3GqobthHH5ld38yDQ%3Ft%3D1779175353	青岛新阳光小贴士	https://gss0.bdstatic.com/6LZ1dD3d1sgCo2Kml5_Y_D3/sys/portrait/item/tb.1.d9190edf.XjwfX3GqobthHH5ld38yDQ?t=1779175353	青岛新阳光妇产医院吧	https://tieba.baidu.com/f?kw=%E9%9D%92%E5%B2%9B%E6%96%B0%E9%98%B3%E5%85%89%E5%A6%87%E4%BA%A7%E5%8C%BB%E9%99%A2	1	1	山东	hpv	1779175362359	2026.05.19	2026.05.19
10726993426	没有性生活为什么会感染上HPV？济南军颐可以检查吗	@贴吧用户_JQNZ36R860：	https://tieba.baidu.com/p/10726993426	2026-05-19 10:30:06	https://tieba.baidu.com/home/main?id=tb.1.66c2e443.XvUCwk784RR8w2QsnwjfaQ%3Ft%3D1779378297	贴吧用户_JQNZ36R860	https://gss0.bdstatic.com/6LZ1dD3d1sgCo2Kml5_Y_D3/sys/portrait/item/tb.1.66c2e443.XvUCwk784RR8w2QsnwjfaQ?t=1779378297	健康一生吧	https://tieba.baidu.com/f?kw=%E5%81%A5%E5%BA%B7%E4%B8%80%E7%94%9F	1	1	河南	hpv	1779378321414	2026.05.19	2026.05.21
10726993966	感染HPV长疣体济南军颐可以治疗吗？	@贴吧用户_JQNZ36R860：	https://tieba.baidu.com/p/10726993966	2026-05-19 10:30:19	https://tieba.baidu.com/home/main?id=tb.1.66c2e443.XvUCwk784RR8w2QsnwjfaQ%3Ft%3D1779175665	贴吧用户_JQNZ36R860	https://gss0.bdstatic.com/6LZ1dD3d1sgCo2Kml5_Y_D3/sys/portrait/item/tb.1.66c2e443.XvUCwk784RR8w2QsnwjfaQ?t=1779175665	健康之家吧	https://tieba.baidu.com/f?kw=%E5%81%A5%E5%BA%B7%E4%B9%8B%E5%AE%B6	1	1	河南	hpv	1779175680992	2026.05.19	2026.05.19
10726994520	感染HPV长疣体济南军颐可以治疗吗？	@贴吧用户_JQNZ36R860：	https://tieba.baidu.com/p/10726994520	2026-05-19 10:30:33	https://tieba.baidu.com/home/main?id=tb.1.66c2e443.XvUCwk784RR8w2QsnwjfaQ%3Ft%3D1779175667	贴吧用户_JQNZ36R860	https://gss0.bdstatic.com/6LZ1dD3d1sgCo2Kml5_Y_D3/sys/portrait/item/tb.1.66c2e443.XvUCwk784RR8w2QsnwjfaQ?t=1779175667	健康之路吧	https://tieba.baidu.com/f?kw=%E5%81%A5%E5%BA%B7%E4%B9%8B%E8%B7%AF	1	1	河南	hpv	1779175680993	2026.05.19	2026.05.19
10726995273	感染HPV长疣体济南军颐可以治疗吗？	@贴吧用户_JQNZ36R860：	https://tieba.baidu.com/p/10726995273	2026-05-19 10:30:52	https://tieba.baidu.com/home/main?id=tb.1.66c2e443.XvUCwk784RR8w2QsnwjfaQ%3Ft%3D1779175663	贴吧用户_JQNZ36R860	https://gss0.bdstatic.com/6LZ1dD3d1sgCo2Kml5_Y_D3/sys/portrait/item/tb.1.66c2e443.XvUCwk784RR8w2QsnwjfaQ?t=1779175663	健康养生吧	https://tieba.baidu.com/f?kw=%E5%81%A5%E5%BA%B7%E5%85%BB%E7%94%9F	1	1	河南	hpv	1779175680990	2026.05.19	2026.05.19
10727118554	北京HPV专家胡月喜医生科普：宫颈癌的“幕后推手”——HPV	宫颈癌作为女性生殖系统高发恶性肿瘤，其发生与HPV（人乳头瘤病毒）感染密切相关。全球范围内，超过90%的宫颈癌病例可归因于高危型HPV的持续感染，这一病毒堪称宫颈癌的“幕后推手”。 HPV是一个庞大的病毒家族，包含200余种亚型，其中HPV16、18型最为“凶险”。它们通过性接触、母婴垂直传播或间接接触污染物品侵入人体，优先定植于宫颈上皮细胞。病毒基因组整合到宿主细胞DNA后，其编码的E6、E7癌蛋白会分别降解抑癌蛋白p53和视网膜母细胞瘤蛋白（pRb），导致细胞周期失控，引发异常增殖。这一过程如同“定时炸弹”，从低级别宫颈上皮内瘤变（CIN1）逐步发展为高级别病变（CIN3），最终突破基底膜形成浸润癌，整个过程可能持续10-20年。 尽管80%的女性一生中可能感染HPV，但多数感染可通过免疫系统在1-2年内自行清除。然而，当免疫功能受损（如HIV感染、长期使用免疫抑制剂）或存在吸烟、多…	https://tieba.baidu.com/p/10727118554	2026-05-19 11:26:39	https://tieba.baidu.com/home/main?id=tb.1.8e552039.XOzQP5QzHBdzSPPAxD842w%3Ft%3D1779175567	zglpmtcznxmt	https://gss0.bdstatic.com/6LZ1dD3d1sgCo2Kml5_Y_D3/sys/portrait/item/tb.1.8e552039.XOzQP5QzHBdzSPPAxD842w?t=1779175567	胡月喜医生吧	https://tieba.baidu.com/f?kw=%E8%83%A1%E6%9C%88%E5%96%9C%E5%8C%BB%E7%94%9F	1	1	北京	hpv	1779175578562	2026.05.19	2026.05.19
10727184121	北京治疗hpv52正规医院_ [医疗分析]长期不同房，能不能消除HPV？	"只要不过性生活，HPV自然就会消失"——这恐怕是无数感染者最渴望的答案。然而真相残酷而清晰：长期不同房，并不能直接消除HPV。 HPV的清除，从来不取决于你"有没有同房"，而取决于你的免疫力够不够强。人体免疫系统才是清除HPV的唯一主力军，约70%至90%免疫力正常的感染者，可在12至24个月内通过T淋巴细胞和巨噬细胞的协同作战，将病毒自然清除。这一过程与性行为频率并无直接因果关系。研究更表明，持续禁欲并未显著提升HPV清除率，反而可能因心理压力增大、皮质醇水平升高而抑制免疫功能，适得其反。 当然，不同房并非毫无意义。它能有效切断交叉感染的链条，避免将病毒传染给伴侣，也能减少反复感染对宫颈黏膜的刺激与损伤。但仅凭"不同房"三个字，就想让病毒自行消失，无异于守株待兔。更何况，HPV的传播途径远不止性接触——接触被污染的毛巾、衣物，甚至医疗器械，都可能造成间接感染。临床数据甚至显示，长期无…	https://tieba.baidu.com/p/10727184121	2026-05-19 11:56:08	https://tieba.baidu.com/home/main?id=tb.1.8e552039.XOzQP5QzHBdzSPPAxD842w%3Ft%3D1779175344	zglpmtcznxmt	https://gss0.bdstatic.com/6LZ1dD3d1sgCo2Kml5_Y_D3/sys/portrait/item/tb.1.8e552039.XOzQP5QzHBdzSPPAxD842w?t=1779175344	北京崇文门中医医院吧	https://tieba.baidu.com/f?kw=%E5%8C%97%E4%BA%AC%E5%B4%87%E6%96%87%E9%97%A8%E4%B8%AD%E5%8C%BB%E5%8C%BB%E9%99%A2	1	1	北京	hpv	1779175362354	2026.05.19	2026.05.19
10727463966	千年相伴，百年解码：HPV 病毒的前世今生	HPV（人乳头瘤病毒）是一种古老且常见的病毒，它与人类的羁绊贯穿演化长河，从古代的 “皮肤赘物” 到现代明确的病毒身份，从无措应对到精准防控，人类对它的认知与防治历经了漫长的探索。 一、起源：与人类共生的古老病毒 HPV 的起源可追溯至千万年前，它属于嗜上皮性 DNA 病毒，早在人类演化初期就已与人类祖先共生。考古研究发现，距今 4.5 万年前的史前人类遗骸中，就已检测到高危型 HPV 的基因片段；5300 年前的 “冰人奥茨” 体内，也存在 HPV16 型病毒痕迹，证实 HPV 早已伴随人类演化。病毒与宿主长期协同进化，逐渐形成极高的物种特异性，仅感染人类及灵长类动物，不会跨物种传播。 二、传播：隐蔽且普遍的感染途径 HPV 传播方式以皮肤黏膜直接接触为主，性接触是最主要的传播途径，少数可通过间接接触（如共用毛巾、衣物）或母婴传播。病毒偏好侵袭皮肤和黏膜上皮细胞，感染后大多无明显症状，…	https://tieba.baidu.com/p/10727463966	2026-05-19 14:07:23	https://tieba.baidu.com/home/main?id=tb.1.d998e218.R7ctqqfU7by0hEAj_pvDwA%3Ft%3D1779175252	狮子挂红灯	https://gss0.bdstatic.com/6LZ1dD3d1sgCo2Kml5_Y_D3/sys/portrait/item/tb.1.d998e218.R7ctqqfU7by0hEAj_pvDwA?t=1779175253	hpv吧	https://tieba.baidu.com/f?kw=hpv	1	1	山东	hpv	1779175264059	2026.05.19	2026.05.19
10727465680	千年相伴，百年解码：HPV 病毒的前世今生	HPV（人乳头瘤病毒）是一种古老且常见的病毒，它与人类的羁绊贯穿演化长河，从古代的 “皮肤赘物” 到现代明确的病毒身份，从无措应对到精准防控，人类对它的认知与防治历经了漫长的探索。 一、起源：与人类共生的古老病毒 HPV 的起源可追溯至千万年前，它属于嗜上皮性 DNA 病毒，早在人类演化初期就已与人类祖先共生。考古研究发现，距今 4.5 万年前的史前人类遗骸中，就已检测到高危型 HPV 的基因片段；5300 年前的 “冰人奥茨” 体内，也存在 HPV16 型病毒痕迹，证实 HPV 早已伴随人类演化。病毒与宿主长期协同进化，逐渐形成极高的物种特异性，仅感染人类及灵长类动物，不会跨物种传播。 二、传播：隐蔽且普遍的感染途径 HPV 传播方式以皮肤黏膜直接接触为主，性接触是最主要的传播途径，少数可通过间接接触（如共用毛巾、衣物）或母婴传播。病毒偏好侵袭皮肤和黏膜上皮细胞，感染后大多无明显症状，…	https://tieba.baidu.com/p/10727465680	2026-05-19 14:08:07	https://tieba.baidu.com/home/main?id=tb.1.d998e218.R7ctqqfU7by0hEAj_pvDwA%3Ft%3D1779175452	狮子挂红灯	https://gss0.bdstatic.com/6LZ1dD3d1sgCo2Kml5_Y_D3/sys/portrait/item/tb.1.d998e218.R7ctqqfU7by0hEAj_pvDwA?t=1779175452	健康吧	https://tieba.baidu.com/f?kw=%E5%81%A5%E5%BA%B7	1	1	山东	hpv	1779175463793	2026.05.19	2026.05.19
10727468108	千年相伴，百年解码：HPV 病毒的前世今生	HPV（人乳头瘤病毒）是一种古老且常见的病毒，它与人类的羁绊贯穿演化长河，从古代的 “皮肤赘物” 到现代明确的病毒身份，从无措应对到精准防控，人类对它的认知与防治历经了漫长的探索。 一、起源：与人类共生的古老病毒 HPV 的起源可追溯至千万年前，它属于嗜上皮性 DNA 病毒，早在人类演化初期就已与人类祖先共生。考古研究发现，距今 4.5 万年前的史前人类遗骸中，就已检测到高危型 HPV 的基因片段；5300 年前的 “冰人奥茨” 体内，也存在 HPV16 型病毒痕迹，证实 HPV 早已伴随人类演化。病毒与宿主长期协同进化，逐渐形成极高的物种特异性，仅感染人类及灵长类动物，不会跨物种传播。 二、传播：隐蔽且普遍的感染途径 HPV 传播方式以皮肤黏膜直接接触为主，性接触是最主要的传播途径，少数可通过间接接触（如共用毛巾、衣物）或母婴传播。病毒偏好侵袭皮肤和黏膜上皮细胞，感染后大多无明显症状，…	https://tieba.baidu.com/p/10727468108	2026-05-19 14:09:08	https://tieba.baidu.com/home/main?id=tb.1.d998e218.R7ctqqfU7by0hEAj_pvDwA%3Ft%3D1779175450	狮子挂红灯	https://gss0.bdstatic.com/6LZ1dD3d1sgCo2Kml5_Y_D3/sys/portrait/item/tb.1.d998e218.R7ctqqfU7by0hEAj_pvDwA?t=1779175450	健康之家吧	https://tieba.baidu.com/f?kw=%E5%81%A5%E5%BA%B7%E4%B9%8B%E5%AE%B6	1	1	山东	hpv	1779175463792	2026.05.19	2026.05.19
10727542171	检查 hpv 挂什么科｜长沙长海医院 HPV 专病门诊正规靠谱	检查 HPV 优先挂 HPV 专病门诊，女性可选妇科，男性可选男科 / 泌尿外科，有疣体挂皮肤性病科。长沙长海医院 HPV 专病门诊（执业许可证：79236555X43010217A1002），正规资质、男女同检、收费透明、口碑良好，一站式解决 HPV 筛查与诊疗需求。 一、不同人群挂号指南：对应不跑错 1. 女性检查 HPV 常规宫颈筛查：挂妇科或HPV 专病门诊。 目的：宫颈 HPV+TCT 联合筛查，预防宫颈癌。 症状：白带异常、接触性出血、外阴瘙痒。 2. 男性检查 HPV 常规筛查 / 伴侣阳性：挂男科 / 泌尿外科或HPV 专病门诊。 症状：阴茎 / 肛周疙瘩、菜花、瘙痒、水泡。 注意：男性 70% 无症状，隐匿感染率高。 3. 有疣体 / 皮肤增生 男女通用：挂皮肤性病科或HPV 专病门诊。 典型表现：生殖部位肉粒、肉芽、菜花状赘生物、瘙痒。 4. 选择：直接挂 HPV 专…	https://tieba.baidu.com/p/10727542171	2026-05-19 14:40:27	https://tieba.baidu.com/home/main?id=tb.1.6fd37d3a.-6_JFsq4s7VkEFtbYD5fbg%3Ft%3D1779175516	彪酷必游小泪1Z	https://gss0.bdstatic.com/6LZ1dD3d1sgCo2Kml5_Y_D3/sys/portrait/item/tb.1.6fd37d3a.-6_JFsq4s7VkEFtbYD5fbg?t=1779175517	hpv阳性吧	https://tieba.baidu.com/f?kw=hpv%E9%98%B3%E6%80%A7	1	1	湖南	hpv	1779175530332	2026.05.19	2026.05.19
10728483778	请教各位义父	私处有赘生物一颗，比米粒小点暗红色顶端一点白，HPV23项只有68是阳性，醋酸白实验是阳性可能是尖锐湿疣吗，如果不是可能是什么	https://tieba.baidu.com/p/10728483778	2026-05-19 21:51:03	https://tieba.baidu.com/home/main?id=tb.1.3dd21a2c.c2eIzy6IoZSITkwVPBx0kw%3Ft%3D1779377611	贴吧用户_J4142V7	https://gss0.bdstatic.com/6LZ1dD3d1sgCo2Kml5_Y_D3/sys/portrait/item/tb.1.3dd21a2c.c2eIzy6IoZSITkwVPBx0kw?t=1779377611	尖锐湿疣吧	https://tieba.baidu.com/f?kw=%E5%B0%96%E9%94%90%E6%B9%BF%E7%96%A3	7	1	山西	hpv	1779377622667	2026.05.19	2026.05.21
10728531049	查出HPV高危阳性心慌焦虑？陈红主任疏导情绪科学调理转阴	很多女性拿到体检报告的那一刻，看到"HPV高危阳性"几个字，整个人就懵了。脑子里立刻蹦出一连串可怕的念头：会不会得宫颈癌？是不是没救了？越想越怕，晚上睡不着，白天吃不下，甚至有人偷偷哭了好几回。 先别慌，高危阳性≠宫颈癌。 HPV感染其实非常普遍，大约80%的女性一生中都会感染至少一次HPV。大部分人靠自身免疫力，在1-2年内就能自行清除。只有持续感染高危型HPV，才有可能慢慢发展，这个过程通常需要8-10年甚至更久。所以，查出阳性的第一步，不是吓自己，而是正确面对。 但"知道道理"和"真正不焦虑"是两回事。 很多患者跟陈红主任说："道理我都懂，可就是控制不住地害怕。"陈红主任非常理解这种心理。她是北京电视台《大医生健康说》栏目的特邀HPV专家，也是北京HPV三甲专家组领头人，深耕皮肤性病诊疗二十余年，见过太多被焦虑拖垮的患者。 她常说一句话："情绪是免疫力的开关，你越怕，免疫系统越罢工…	https://tieba.baidu.com/p/10728531049	2026-05-19 22:18:04	https://tieba.baidu.com/home/main?id=tb.1.937bc6d3.qyYbqaXG-o2Duxkg4f2I2w%3Ft%3D1779378051	贴吧用户_GP8G6QP	https://gss0.bdstatic.com/6LZ1dD3d1sgCo2Kml5_Y_D3/sys/portrait/item/tb.1.937bc6d3.qyYbqaXG-o2Duxkg4f2I2w?t=1779378051	hpv阳性吧	https://tieba.baidu.com/f?kw=hpv%E9%98%B3%E6%80%A7	1	1	山东	hpv	1779378058023	2026.05.19	2026.05.21
10729402832	尖锐湿疣HPV检测阴性或阳性准确吗？不要被药贩子和庸医欺骗了！	我针对尖锐湿疣HPV检测报告说明，HPV检测就是浪费钱，没有鸟用，如果你是聪明的尖锐湿疣患者，我建议你选择六家医院以上做HPV检测报告单对比一下就知道HPV检测有没有用了。选择二家县医院，一家县人民医院，一家县中医院（HPV检测报告单）；选择二家不同私立专科医院（HPV检测报告单）； 选择二家三甲医院，一家省人民医院，一家医科大学附属医院（HPV检测报告单）； 如果六家医院检查报告单对比结果不同，你是猪也会明白什么意思了。	https://tieba.baidu.com/p/10729402832	2026-05-20 08:20:37	https://tieba.baidu.com/home/main?id=tb.1.a9872e3c.b1bEUSFdjFtrEfexJ3nDMA%3Ft%3D1779397640	战疣岁月	https://gss0.bdstatic.com/6LZ1dD3d1sgCo2Kml5_Y_D3/sys/portrait/item/tb.1.a9872e3c.b1bEUSFdjFtrEfexJ3nDMA?t=1779397640	尖锐湿疣吧	https://tieba.baidu.com/f?kw=%E5%B0%96%E9%94%90%E6%B9%BF%E7%96%A3	9	1	广东	hpv	1779397657568	2026.05.20	2026.05.22
10729545109	别再把HIV和HPV搞混了！差一个字母完全不一样！郑州科大医院	家人们谁懂啊！好多人还分不清这俩病毒！ ✅ HIV 是艾滋病毒，主要攻击免疫系统 ✅ HPV 是人乳头瘤病毒，和宫颈癌、湿疣相关 传播途径、症状都不一样！ 附上对比图，看完再也不懵！郑州科大医院提醒：身体出现异常一定要及时就医检查，切勿自行猜测或拖延。	https://tieba.baidu.com/p/10729545109	2026-05-20 09:28:05	https://tieba.baidu.com/home/main?id=tb.1.bf845469.rdBS-rzeJH2WTOVusUL1KQ%3Ft%3D1779378001	krj橘子汽水	https://gss0.bdstatic.com/6LZ1dD3d1sgCo2Kml5_Y_D3/sys/portrait/item/tb.1.bf845469.rdBS-rzeJH2WTOVusUL1KQ?t=1779378001	hpv吧	https://tieba.baidu.com/f?kw=hpv	1	1	河南	hpv	1779378007746	2026.05.20	2026.05.21
10729639784	成都HPV患者注意！所谓“特效药”都是骗局，四川泌尿外科医院	https://tieba.baidu.com/mo/q/movideo/page?thumbnail=49540923dd54564edad2c739f5de9c82d1584f7e&video=47575979_e616aa48db45f5993496ad68ef0f9f30_798ee5a25d87&product=tieba-movideo&thread_id=10729639784	https://tieba.baidu.com/p/10729639784	2026-05-20 10:14:47	https://tieba.baidu.com/home/main?id=tb.1.bf77b610.VBLRW1ouLL1mPobthSzTgA%3Ft%3D1779378267	梧桐知雅意y	https://gss0.bdstatic.com/6LZ1dD3d1sgCo2Kml5_Y_D3/sys/portrait/item/tb.1.bf77b610.VBLRW1ouLL1mPobthSzTgA?t=1779378267	山西仁安吧	https://tieba.baidu.com/f?kw=%E5%B1%B1%E8%A5%BF%E4%BB%81%E5%AE%89	1	1	四川	hpv	1779378269199	2026.05.20	2026.05.21
10729644369	男性HPV传播链有多可怕？太原男性hpv医院哪家好	https://tieba.baidu.com/mo/q/movideo/page?thumbnail=7bf40ad162d9f2d39ca207efefec8a136327cc7b&video=20407052_2cf527f253ae2b2763dcc7d018a0c27a_9b31263aef9d&product=tieba-movideo&thread_id=10729644369	https://tieba.baidu.com/p/10729644369	2026-05-20 10:15:25	https://tieba.baidu.com/home/main?id=tb.1.bf77b610.VBLRW1ouLL1mPobthSzTgA%3Ft%3D1779379376	梧桐知雅意y	https://gss0.bdstatic.com/6LZ1dD3d1sgCo2Kml5_Y_D3/sys/portrait/item/tb.1.bf77b610.VBLRW1ouLL1mPobthSzTgA?t=1779379376	山西仁安吧	https://tieba.baidu.com/f?kw=%E5%B1%B1%E8%A5%BF%E4%BB%81%E5%AE%89	1	1	四川	hpv	1779379393460	2026.05.20	2026.05.22
10729522074	北京国丹医院朱登吉：查出HPV到底多久 复查一次才对	https://tieba.baidu.com/mo/q/movideo/page?thumbnail=b051f8198618367a91c537c268738bd4b31ce565&video=26196907_486dc9e80feac7ff78f65eaebacdbe07_2fa807c4cc2f&product=tieba-movideo&thread_id=10729522074	https://tieba.baidu.com/p/10729522074	2026-05-20 10:18:41	https://tieba.baidu.com/home/main?id=tb.1.f9284a24.bNd25SVElPiuQ58ALatTZg%3Ft%3D1779378199	国丹说健康	https://gss0.bdstatic.com/6LZ1dD3d1sgCo2Kml5_Y_D3/sys/portrait/item/tb.1.f9284a24.bNd25SVElPiuQ58ALatTZg?t=1779378199	hpv阳性吧	https://tieba.baidu.com/f?kw=hpv%E9%98%B3%E6%80%A7	1	1	北京	hpv	1779378220007	2026.05.20	2026.05.21
10729522619	北京国丹医院朱登吉：查出HPV到底多久 复查一次才对	https://tieba.baidu.com/mo/q/movideo/page?thumbnail=b051f8198618367a91c537c268738bd4b31ce565&video=26196907_486dc9e80feac7ff78f65eaebacdbe07_2fa807c4cc2f&product=tieba-movideo&thread_id=10729522619	https://tieba.baidu.com/p/10729522619	2026-05-20 10:19:23	https://tieba.baidu.com/home/main?id=tb.1.f9284a24.bNd25SVElPiuQ58ALatTZg%3Ft%3D1779378202	国丹说健康	https://gss0.bdstatic.com/6LZ1dD3d1sgCo2Kml5_Y_D3/sys/portrait/item/tb.1.f9284a24.bNd25SVElPiuQ58ALatTZg?t=1779378202	hpv病毒吧	https://tieba.baidu.com/f?kw=hpv%E7%97%85%E6%AF%92	1	1	北京	hpv	1779378220014	2026.05.20	2026.05.21
10729731843	免疫力低下的人会更容易感染HPV吗？济南军颐能检查吗	@贴吧用户_JQNZ36R860：	https://tieba.baidu.com/p/10729731843	2026-05-20 10:52:06	https://tieba.baidu.com/home/main?id=tb.1.66c2e443.XvUCwk784RR8w2QsnwjfaQ%3Ft%3D1779378302	贴吧用户_JQNZ36R860	https://gss0.bdstatic.com/6LZ1dD3d1sgCo2Kml5_Y_D3/sys/portrait/item/tb.1.66c2e443.XvUCwk784RR8w2QsnwjfaQ?t=1779378302	健康吧	https://tieba.baidu.com/f?kw=%E5%81%A5%E5%BA%B7	1	1	河南	hpv	1779378321426	2026.05.20	2026.05.21
10729732294	免疫力低下的人会更容易感染HPV吗？济南军颐能检查吗	@贴吧用户_JQNZ36R860：	https://tieba.baidu.com/p/10729732294	2026-05-20 10:52:17	https://tieba.baidu.com/home/main?id=tb.1.66c2e443.XvUCwk784RR8w2QsnwjfaQ%3Ft%3D1779378304	贴吧用户_JQNZ36R860	https://gss0.bdstatic.com/6LZ1dD3d1sgCo2Kml5_Y_D3/sys/portrait/item/tb.1.66c2e443.XvUCwk784RR8w2QsnwjfaQ?t=1779378304	健康一生吧	https://tieba.baidu.com/f?kw=%E5%81%A5%E5%BA%B7%E4%B8%80%E7%94%9F	1	1	河南	hpv	1779378321432	2026.05.20	2026.05.21
10729738870	哈哈哈。刚才去食堂吃饭	好几个已婚女同事说。体检出HPV高。怀疑宫颈癌。还有几个说16。18高。另外一个说前三项高。说得热火朝天的。我心想。单身就是好image_emoticon22我是不是捡便宜了image_emoticon22z这辈子也就子宫肌瘤了。别的妇科病不会得	https://tieba.baidu.com/p/10729738870	2026-05-20 10:55:15	https://tieba.baidu.com/home/main?id=tb.1.147c35db.FudJ_68tuWd7Lehx9j3djw%3Ft%3D1779385557	素数灯塔水母	https://gss0.bdstatic.com/6LZ1dD3d1sgCo2Kml5_Y_D3/sys/portrait/item/tb.1.147c35db.FudJ_68tuWd7Lehx9j3djw?t=1779385557	相亲吧	https://tieba.baidu.com/f?kw=%E7%9B%B8%E4%BA%B2	35	1	黑龙江	hpv	1779385579817	2026.05.20	2026.05.22
10729817955	HPV专家胡月喜医生分析：HPV18不治疗会自行转阴吗	HPV18属于高危型人乳头瘤病毒，不治疗是否会自行转阴不能一概而论，与个体免疫状态、感染时间等多种因素密切相关。 年轻且免疫功能正常的女性，感染HPV18后自行转阴的概率相对较高。临床观察显示，30岁以下女性约70% - 80%的HPV感染可在12 - 24个月内自行转阴。这是因为机体产生的细胞免疫应答能有效识别并清除被感染的鳞状上皮细胞，树突状细胞和细胞毒性T淋巴细胞在其中发挥关键作用。若感染病毒载量少、时间短，且患者免疫力强，可能在3 - 6个月内自然转阴。 然而，并非所有感染HPV18的人都能自行转阴。30岁以上女性或免疫功能低下者，如长期吸烟、患有慢性疾病、接受免疫抑制治疗的人群，HPV18持续感染概率显著增加，病毒自然清除率可能降低至50%以下。若HPV18持续感染超过1 - 2年，病毒DNA可能整合至宿主细胞基因组，引发宫颈上皮内瘤变，此时自行转阴的可能性更低。 对于HPV1…	https://tieba.baidu.com/p/10729817955	2026-05-20 11:30:39	https://tieba.baidu.com/home/main?id=tb.1.8e552039.XOzQP5QzHBdzSPPAxD842w%3Ft%3D1779378150	zglpmtcznxmt	https://gss0.bdstatic.com/6LZ1dD3d1sgCo2Kml5_Y_D3/sys/portrait/item/tb.1.8e552039.XOzQP5QzHBdzSPPAxD842w?t=1779378150	胡月喜医生吧	https://tieba.baidu.com/f?kw=%E8%83%A1%E6%9C%88%E5%96%9C%E5%8C%BB%E7%94%9F	1	1	北京	hpv	1779378168665	2026.05.20	2026.05.21
10729835066	北京好的HPV56专科医院分析：HPV感染与宫颈癌有什么关系？	提到宫颈癌，很多人第一反应就是害怕。但你知道吗？宫颈癌其实是目前人类唯一明确病因、可防可控的癌症，而这个"罪魁祸首"，就是HPV——人乳头瘤病毒。 几乎所有宫颈癌病例（约99.7%）都与高危型HPV的持续感染密切相关。在所有HPV型别中，HPV16和HPV18最为危险，约70%的宫颈癌由这两种型别引起。此外，HPV31、33、45、52、58等同样属于高危型别，尤其是HPV52和58，在中国女性中的感染率远高于全球平均水平，值得格外警惕。 但感染了HPV，并不意味着一定会得宫颈癌。事实上，约80%的女性一生中至少会感染一次HPV，其中绝大多数在1到2年内会被自身免疫系统自然清除。真正危险的，是高危型HPV的持续感染——当病毒长期驻扎在宫颈上皮细胞中，不断干扰细胞的正常调控机制，才可能一步步从低级别病变发展为高级别病变，最终演变为宫颈癌。这个过程通常需要8到15年甚至更久，这也意味着我们有…	https://tieba.baidu.com/p/10729835066	2026-05-20 11:38:24	https://tieba.baidu.com/home/main?id=tb.1.8e552039.XOzQP5QzHBdzSPPAxD842w%3Ft%3D1779378164	zglpmtcznxmt	https://gss0.bdstatic.com/6LZ1dD3d1sgCo2Kml5_Y_D3/sys/portrait/item/tb.1.8e552039.XOzQP5QzHBdzSPPAxD842w?t=1779378164	北京崇文门中医医院吧	https://tieba.baidu.com/f?kw=%E5%8C%97%E4%BA%AC%E5%B4%87%E6%96%87%E9%97%A8%E4%B8%AD%E5%8C%BB%E5%8C%BB%E9%99%A2	1	1	北京	hpv	1779378168692	2026.05.20	2026.05.21
10729840415	北京治HPV为何都选北京崇文门中医医院？HPV专病专治优势突出	https://tieba.baidu.com/mo/q/movideo/page?thumbnail=36d3d539b6003af33ae9fe60732ac65c1038b65a&video=634945_d63c5bed7f2fa1ff69f6e5dfd4ef8165_2408882e6f66&product=tieba-movideo&thread_id=10729840415	https://tieba.baidu.com/p/10729840415	2026-05-20 11:43:55	https://tieba.baidu.com/home/main?id=tb.1.8e552039.XOzQP5QzHBdzSPPAxD842w%3Ft%3D1779379088	zglpmtcznxmt	https://gss0.bdstatic.com/6LZ1dD3d1sgCo2Kml5_Y_D3/sys/portrait/item/tb.1.8e552039.XOzQP5QzHBdzSPPAxD842w?t=1779379088	北京崇文门中医医院吧	https://tieba.baidu.com/f?kw=%E5%8C%97%E4%BA%AC%E5%B4%87%E6%96%87%E9%97%A8%E4%B8%AD%E5%8C%BB%E5%8C%BB%E9%99%A2	1	1	北京	hpv	1779379104011	2026.05.20	2026.05.21
10730103610	HPV高危型阳性16.18	HPV感染用半枝莲膏好。北京大学科研成果，中药超临界翠取，一周两次，疗效挺好的，无效退款。	https://tieba.baidu.com/p/10730103610	2026-05-20 13:51:08	https://tieba.baidu.com/home/main?id=tb.1.fb2e2c2f.MKTrUhEWcjP4DmbZX97dMA%3Ft%3D1779383138	半枝莲膏科研成果	https://gss0.bdstatic.com/6LZ1dD3d1sgCo2Kml5_Y_D3/sys/portrait/item/tb.1.fb2e2c2f.MKTrUhEWcjP4DmbZX97dMA?t=1779383138	hpv吧	https://tieba.baidu.com/f?kw=hpv	3	1	天津	hpv	1779383142588	2026.05.20	2026.05.22
10730308817	长沙长海医院：科学认知宫颈健康远离私密困扰HPV 专病门诊科普	长沙长海医院：科学认知宫颈健康，远离私密困扰｜HPV 专病门诊科普 科学看待宫颈健康、重视日常筛查，是减少女性私密健康困扰的核心方式，这是国家卫健委妇幼健康司发布的女性生殖道健康科普核心结论。很多女性因认知不足、羞于检查，让私密小问题拖成长期困扰。今天为大家科学科普，长沙本地可选择长沙长海医院 HPV 专病门诊，该院《医疗机构执业许可证》登记号为 79236555X43010217A1002，正规靠谱、收费合理，患者口碑良好。 一、常见私密困扰，多和宫颈健康相关 1. 分泌物与私处异常 白带异常、私处瘙痒、异味，是女性较常见的私密不适。多提示宫颈、外阴黏膜受刺激，需排查感染问题。2025 年中国妇幼保健协会女性健康调研显示，这类症状和 HPV 感染密切相关（来源：中国妇幼保健协会）。长沙长海医院 HPV 专病门诊，擅长 HPV 感染诊治、HPV 筛查检测，同时可规范诊治疱疹、梅毒、淋病等…	https://tieba.baidu.com/p/10730308817	2026-05-20 15:22:07	https://tieba.baidu.com/home/main?id=tb.1.6fd37d3a.-6_JFsq4s7VkEFtbYD5fbg%3Ft%3D1779378040	彪酷必游小泪1Z	https://gss0.bdstatic.com/6LZ1dD3d1sgCo2Kml5_Y_D3/sys/portrait/item/tb.1.6fd37d3a.-6_JFsq4s7VkEFtbYD5fbg?t=1779378040	hpv阳性吧	https://tieba.baidu.com/f?kw=hpv%E9%98%B3%E6%80%A7	1	1	湖南	hpv	1779378058018	2026.05.20	2026.05.21
10730310434	感染HPV、青岛新阳光查HPV分型和TCT吗	@狮子挂红灯：	https://tieba.baidu.com/p/10730310434	2026-05-20 15:22:48	https://tieba.baidu.com/home/main?id=tb.1.d998e218.R7ctqqfU7by0hEAj_pvDwA%3Ft%3D1779378258	狮子挂红灯	https://gss0.bdstatic.com/6LZ1dD3d1sgCo2Kml5_Y_D3/sys/portrait/item/tb.1.d998e218.R7ctqqfU7by0hEAj_pvDwA?t=1779378258	hpv吧	https://tieba.baidu.com/f?kw=hpv	1	1	山东	hpv	1779378269174	2026.05.20	2026.05.21
10730311877	感染HPV、青岛新阳光查HPV分型和TCT吗	@狮子挂红灯：	https://tieba.baidu.com/p/10730311877	2026-05-20 15:23:25	https://tieba.baidu.com/home/main?id=tb.1.d998e218.R7ctqqfU7by0hEAj_pvDwA%3Ft%3D1779378255	狮子挂红灯	https://gss0.bdstatic.com/6LZ1dD3d1sgCo2Kml5_Y_D3/sys/portrait/item/tb.1.d998e218.R7ctqqfU7by0hEAj_pvDwA?t=1779378255	高危hpv吧	https://tieba.baidu.com/f?kw=%E9%AB%98%E5%8D%B1hpv	1	1	山东	hpv	1779378269168	2026.05.20	2026.05.21
10730313061	感染HPV、青岛新阳光查HPV分型和TCT吗	@狮子挂红灯：	https://tieba.baidu.com/p/10730313061	2026-05-20 15:23:56	https://tieba.baidu.com/home/main?id=tb.1.d998e218.R7ctqqfU7by0hEAj_pvDwA%3Ft%3D1779378705	狮子挂红灯	https://gss0.bdstatic.com/6LZ1dD3d1sgCo2Kml5_Y_D3/sys/portrait/item/tb.1.d998e218.R7ctqqfU7by0hEAj_pvDwA?t=1779378705	健康吧	https://tieba.baidu.com/f?kw=%E5%81%A5%E5%BA%B7	1	1	山东	hpv	1779378713754	2026.05.20	2026.05.21
10730314790	感染HPV、青岛新阳光查HPV分型和TCT吗	@狮子挂红灯：	https://tieba.baidu.com/p/10730314790	2026-05-20 15:24:42	https://tieba.baidu.com/home/main?id=tb.1.d998e218.R7ctqqfU7by0hEAj_pvDwA%3Ft%3D1779379149	狮子挂红灯	https://gss0.bdstatic.com/6LZ1dD3d1sgCo2Kml5_Y_D3/sys/portrait/item/tb.1.d998e218.R7ctqqfU7by0hEAj_pvDwA?t=1779379149	女性健康吧	https://tieba.baidu.com/f?kw=%E5%A5%B3%E6%80%A7%E5%81%A5%E5%BA%B7	1	1	山东	hpv	1779379153236	2026.05.20	2026.05.21
10730316258	感染HPV、青岛新阳光查HPV分型和TCT吗	@狮子挂红灯：	https://tieba.baidu.com/p/10730316258	2026-05-20 15:25:21	https://tieba.baidu.com/home/main?id=tb.1.d998e218.R7ctqqfU7by0hEAj_pvDwA%3Ft%3D1779377835	狮子挂红灯	https://gss0.bdstatic.com/6LZ1dD3d1sgCo2Kml5_Y_D3/sys/portrait/item/tb.1.d998e218.R7ctqqfU7by0hEAj_pvDwA?t=1779377835	健康养生吧	https://tieba.baidu.com/f?kw=%E5%81%A5%E5%BA%B7%E5%85%BB%E7%94%9F	2	1	山东	hpv	1779377837486	2026.05.20	2026.05.21
10730319654	感染HPV、青岛新阳光查HPV分型和TCT吗	@狮子挂红灯：	https://tieba.baidu.com/p/10730319654	2026-05-20 15:26:55	https://tieba.baidu.com/home/main?id=tb.1.d998e218.R7ctqqfU7by0hEAj_pvDwA%3Ft%3D1779378712	狮子挂红灯	https://gss0.bdstatic.com/6LZ1dD3d1sgCo2Kml5_Y_D3/sys/portrait/item/tb.1.d998e218.R7ctqqfU7by0hEAj_pvDwA?t=1779378712	健康之路吧	https://tieba.baidu.com/f?kw=%E5%81%A5%E5%BA%B7%E4%B9%8B%E8%B7%AF	1	1	山东	hpv	1779378713774	2026.05.20	2026.05.21
10730374417	感染HPV、青岛新阳光查HPV分型和TCT吗	@狮子挂红灯：	https://tieba.baidu.com/p/10730374417	2026-05-20 15:51:24	https://tieba.baidu.com/home/main?id=tb.1.d998e218.R7ctqqfU7by0hEAj_pvDwA%3Ft%3D1779378758	狮子挂红灯	https://gss0.bdstatic.com/6LZ1dD3d1sgCo2Kml5_Y_D3/sys/portrait/item/tb.1.d998e218.R7ctqqfU7by0hEAj_pvDwA?t=1779378758	健康一生吧	https://tieba.baidu.com/f?kw=%E5%81%A5%E5%BA%B7%E4%B8%80%E7%94%9F	1	1	山东	hpv	1779378762574	2026.05.20	2026.05.21
10730394022	感染HPV、青岛新阳光查HPV分型和TCT吗	@狮子挂红灯：	https://tieba.baidu.com/p/10730394022	2026-05-20 16:00:17	https://tieba.baidu.com/home/main?id=tb.1.d998e218.R7ctqqfU7by0hEAj_pvDwA%3Ft%3D1779378362	狮子挂红灯	https://gss0.bdstatic.com/6LZ1dD3d1sgCo2Kml5_Y_D3/sys/portrait/item/tb.1.d998e218.R7ctqqfU7by0hEAj_pvDwA?t=1779378362	健康之家吧	https://tieba.baidu.com/f?kw=%E5%81%A5%E5%BA%B7%E4%B9%8B%E5%AE%B6	1	1	山东	hpv	1779378371372	2026.05.20	2026.05.21
10730403850	浙江武林hpv医学特诊中心：尖锐湿疣复发会改变位置吗？	杭州HPV生殖感染门诊-杭州武林hpv医学特诊中心：尖锐湿疣复发会改变位置吗？ 尖锐湿疣是由人乳头瘤病毒（HPV）感染引起的一种常见的性传播疾病，主要表现为生殖器及肛门周围出现疣状皮肤新生物，尽管经过治疗，尖锐湿疣仍有可能复发，而复发时是否会改变位置是许多患者关心的问题。 尖锐湿疣复发可能改变位置 尖锐湿疣的复发既可能发生在原来的病灶部位，也可能出现在周边或其他部位，复发位置的变化主要与以下因素有关： 1.病毒残留与扩散 尖锐湿疣的治疗通常只能去除肉眼可见的疣体，而HPV病毒可能仍潜伏在周围皮肤或黏膜中，当机体免疫力下降或局部环境适宜时，病毒可能重新激活，导致在原部位附近或其他部位出现新的疣体。 2.性行为与传播途径 尖锐湿疣主要通过性接触传播，如果患者在治疗期间或治愈后仍有不洁性行为，病毒可能通过性接触传播到其他部位，导致复发位置发生变化。 3.局部环境因素 HPV病毒偏好温暖潮湿的环…	https://tieba.baidu.com/p/10730403850	2026-05-20 16:04:17	https://tieba.baidu.com/home/main?id=tb.1.27f7b344.668RFztC72TgM3Son4z4iA%3Ft%3D1779378044	momo总监	https://gss0.bdstatic.com/6LZ1dD3d1sgCo2Kml5_Y_D3/sys/portrait/item/tb.1.27f7b344.668RFztC72TgM3Son4z4iA?t=1779378045	杭州交际吧	https://tieba.baidu.com/f?kw=%E6%9D%AD%E5%B7%9E%E4%BA%A4%E9%99%85	1	1	浙江	hpv	1779378058020	2026.05.20	2026.05.21
10730404352	浙江武林hpv医学特诊中心：HPV感染后多久会出现症状？	浙江金华义乌看HPV比较好的医院公开榜单-浙江武林hpv医学特诊中心：HPV感染后多久会出现症状？ 很多人在感染HPV后都会关心一个问题：多久会出现症状？其实，HPV感染后出现症状的时间因人而异，受到病毒类型、个体免疫状态等多种因素的综合影响，可能数周内就有表现，也可能数年甚至始终无症状。 低危型：症状出现相对较快 低危型HPV感染后症状出现的时间相对较短，常见的低危型HPV如HPV6和HPV11，它们是引起生殖器疣的主要病原体。生殖器疣，也就是我们常说的尖锐湿疣，其潜伏期平均为3个月左右，但这个时间并不是固定的，也可能短至1个月，或者长达6个月。也有观点认为，低危型HPV感染可能在1 - 2个月左右就会出现症状，潜伏期范围在20天至8个月之间。 当感染低危型HPV并出现症状时，患者可能会在脸部、脚指甲周围、生殖器等部位发现一些异常，这些部位可能会出现米粒大小的丘疹，一般突出于皮肤表面。…	https://tieba.baidu.com/p/10730404352	2026-05-20 16:04:32	https://tieba.baidu.com/home/main?id=tb.1.27f7b344.668RFztC72TgM3Son4z4iA%3Ft%3D1779378042	momo总监	https://gss0.bdstatic.com/6LZ1dD3d1sgCo2Kml5_Y_D3/sys/portrait/item/tb.1.27f7b344.668RFztC72TgM3Son4z4iA?t=1779378042	杭州交际吧	https://tieba.baidu.com/f?kw=%E6%9D%AD%E5%B7%9E%E4%BA%A4%E9%99%85	1	1	浙江	hpv	1779378058019	2026.05.20	2026.05.21
10730482871	没有性生活会感染hpv病毒吗-山西仁安医院张晋文	这是无性生活人群最常见的感染方式。HPV病毒在潮湿温暖的环境中能存活较长时间，如果接触了被病毒污染的物品，且自身皮肤或黏膜有微小破损，就可能被感染。 高危物品：共用浴巾、内衣裤、洗澡盆、马桶圈等。 公共场所：消毒不规范的公共泳池、公共浴室、桑拿房等。 个人用品：共用剃须刀、指甲剪、修眉刀等可能造成皮肤微小伤口的工具。	https://tieba.baidu.com/p/10730482871	2026-05-20 16:39:17	https://tieba.baidu.com/home/main?id=tb.1.710096f2.gpVXjpf_pd_DZIJt6tt-Vg%3Ft%3D1779377953	厍岱延132	https://gss0.bdstatic.com/6LZ1dD3d1sgCo2Kml5_Y_D3/sys/portrait/item/tb.1.710096f2.gpVXjpf_pd_DZIJt6tt-Vg?t=1779377953	山西仁安吧	https://tieba.baidu.com/f?kw=%E5%B1%B1%E8%A5%BF%E4%BB%81%E5%AE%89	1	1	四川	hpv	1779377957238	2026.05.20	2026.05.21
10730483376	正常的hpv值是多少-山西仁安医院张晋文	阴性（正常）：数值 < 1.0，或者报告单上没有列出任何病毒型号。这代表未感染，是理想状态。 阳性（异常）：数值 ≥ 1.0，或者报告单上明确列出了如“HPV-16”、“HPV-52”等具体型号。数值越高（如超过2.0），通常提示体内的病毒载量较高。 注意：不同医院使用的试剂品牌不同，参考范围会有细微差异，最准确的方法是看报告单后面是否有“↑”箭头或“阳性”字样。	https://tieba.baidu.com/p/10730483376	2026-05-20 16:39:30	https://tieba.baidu.com/home/main?id=tb.1.710096f2.gpVXjpf_pd_DZIJt6tt-Vg%3Ft%3D1779377999	厍岱延132	https://gss0.bdstatic.com/6LZ1dD3d1sgCo2Kml5_Y_D3/sys/portrait/item/tb.1.710096f2.gpVXjpf_pd_DZIJt6tt-Vg?t=1779377999	山西仁安吧	https://tieba.baidu.com/f?kw=%E5%B1%B1%E8%A5%BF%E4%BB%81%E5%AE%89	1	1	四川	hpv	1779378007744	2026.05.20	2026.05.21
10730555083	精准就医！安徽中医药HPV研究中心专家一对一守护女性健康！	HPV阳性、宫颈病变、尖锐湿疣？看病怕漏诊、怕隐私泄露、怕过度治疗？安徽中医药临床研究中心，资深专家一对一私诊，中西医精准施治，全程护航女性健康！ 我们搭建HPV分型+TCT+阴道镜三维精准筛查，精准锁定16/18/52等高危型病毒，明确宫颈状态，不误诊不漏诊，为治疗提供科学依据。 院内专家团队深耕HPV多年，一医一患一诊室，私密问诊无干扰。针对HPV感染、宫颈病变等，摒弃单一治疗，以中医“扶正祛邪”为核心，内服中药固本提升免疫，外用药物改善宫颈微环境，配合西医物理疗法精准清病灶，内外兼修，高效转阴，降低复发。 全程一对一跟踪康复，建立专属健康档案，无假日诊疗+线上便捷预约，身心同调，帮你告别焦虑。精准就医，少走弯路，守护宫颈健康，我们更专业！	https://tieba.baidu.com/p/10730555083	2026-05-20 17:11:42	https://tieba.baidu.com/home/main?id=tb.1.b30b9356.XFyBvMxjfb0tcapdoK5WQg%3Ft%3D1779378038	健康03	https://gss0.bdstatic.com/6LZ1dD3d1sgCo2Kml5_Y_D3/sys/portrait/item/tb.1.b30b9356.XFyBvMxjfb0tcapdoK5WQg?t=1779378038	合肥吧	https://tieba.baidu.com/f?kw=%E5%90%88%E8%82%A5	1	1	北京	hpv	1779378058016	2026.05.20	2026.05.21
10730734980	HPV16感染不要担心	用半枝莲膏（半枝私处护理膏好，北京大学科研成果，中药提取物疗效肯定	https://tieba.baidu.com/p/10730734980	2026-05-20 18:34:23	https://tieba.baidu.com/home/main?id=tb.1.fb2e2c2f.MKTrUhEWcjP4DmbZX97dMA%3Ft%3D1779377831	半枝莲膏科研成果	https://gss0.bdstatic.com/6LZ1dD3d1sgCo2Kml5_Y_D3/sys/portrait/item/tb.1.fb2e2c2f.MKTrUhEWcjP4DmbZX97dMA?t=1779377831	hpv吧	https://tieba.baidu.com/f?kw=hpv	2	1	天津	hpv	1779377837472	2026.05.20	2026.05.21
10730936314	男同除了艾滋还会得什么病？（柚木司镇楼）	1. 梅毒 2. 尖锐湿疣（HPV感染） 3. 淋病 4. 衣原体感染 5. 生殖器疱疹（HSV） 6. 乙肝 7. 阴虱 8. 直肠损伤 9. 直肠炎 10. 痔疮 11. 肠道细菌 12. 软下疳 13. 性病淋巴肉芽肿 14. 尿道炎 15. 真菌感染 16. 肛痿 17. 肛周感染 18. 肛裂 19. 直肠出血 20. 前列腺炎 21. 肠道寄生虫感染 22. 丙肝	https://tieba.baidu.com/p/10730936314	2026-05-20 20:06:39	https://tieba.baidu.com/home/main?id=tb.1.7746340.2iSvDP9mgFJPviHkG4CR8A%3Ft%3D1779377828	暖公你崛起吧	https://gss0.bdstatic.com/6LZ1dD3d1sgCo2Kml5_Y_D3/sys/portrait/item/tb.1.7746340.2iSvDP9mgFJPviHkG4CR8A?t=1779377828	反原耽吧	https://tieba.baidu.com/f?kw=%E5%8F%8D%E5%8E%9F%E8%80%BD	2	1	广东	hpv	1779377837462	2026.05.20	2026.05.21
10730970468	HPV感染不同阶段，身体会发出哪些信号	济南妇儿医院为您解答：如果感染持续发展，身体可能会逐渐出现这些迹象 初期：身上可能出现淡褐色细长的小肉粒，常出现在颈部、手臂等处，单个或成片，具有传染性。 中期：白带可能出现异常，如呈白色水样或带血丝。 中后期：私密部位可能出现菜花样、鸡冠状的疣体，伴有瘙痒，且易传染。 后期：若感染持续，可能引起下腹疼痛，提示宫颈健康已亮起“红灯”。#HPV##hpv感染#	https://tieba.baidu.com/p/10730970468	2026-05-20 20:21:30	https://tieba.baidu.com/home/main?id=tb.1.89e7272a.mBaPDlAM1pWIn0O_Ye15dg%3Ft%3D1779378105	HI风是自由的	https://gss0.bdstatic.com/6LZ1dD3d1sgCo2Kml5_Y_D3/sys/portrait/item/tb.1.89e7272a.mBaPDlAM1pWIn0O_Ye15dg?t=1779378105	宫颈吧	https://tieba.baidu.com/f?kw=%E5%AE%AB%E9%A2%88	1	1	山东	hpv	1779378107066	2026.05.20	2026.05.21
10730995011	HPV感染不同阶段，身体会发出哪些信号	济南妇儿医院为您解答：如果感染持续发展，身体可能会逐渐出现这些迹象 初期：身上可能出现淡褐色细长的小肉粒，常出现在颈部、手臂等处，单个或成片，具有传染性。 中期：白带可能出现异常，如呈白色水样或带血丝。 中后期：私密部位可能出现菜花样、鸡冠状的疣体，伴有瘙痒，且易传染。 后期：若感染持续，可能引起下腹疼痛，提示宫颈健康已亮起“红灯”。 #hpv##HPV感染#	https://tieba.baidu.com/p/10730995011	2026-05-20 20:33:50	https://tieba.baidu.com/home/main?id=tb.1.89e7272a.mBaPDlAM1pWIn0O_Ye15dg%3Ft%3D1779378103	HI风是自由的	https://gss0.bdstatic.com/6LZ1dD3d1sgCo2Kml5_Y_D3/sys/portrait/item/tb.1.89e7272a.mBaPDlAM1pWIn0O_Ye15dg?t=1779378103	hpv阳性吧	https://tieba.baidu.com/f?kw=hpv%E9%98%B3%E6%80%A7	1	1	山东	hpv	1779378107064	2026.05.20	2026.05.21
10731206325	深耕妇科临床多年，陈红主任总结HPV高效转阴实用经验	近年来，HPV感染已成为威胁女性健康的"头号隐患"之一。据统计，约80%的女性一生中至少感染一次HPV，而持续感染则可能发展为宫颈病变，甚至宫颈癌。面对这一严峻形势，如何实现HPV高效转阴，成为万千女性迫切关注的焦点。对此，北京HPV三甲专家组领头人、北京电视台《大医生健康说》栏目特邀专家陈红主任，凭借二十余年深耕皮肤性病诊疗的丰富临床经验，总结出一套行之有效的HPV高效转阴实用经验，为广大女性朋友带来了实实在在的希望。 "很多患者来找我的时候，已经辗转多家医院，心态几乎崩溃。"陈红主任在接受本报采访时坦言，"HPV转阴并不是一件遥不可及的事，关键在于方法对不对、方案准不准。" 陈红主任指出，临床上HPV转阴失败的最大原因，在于"千人一方"的治疗模式。每个人的体质、感染型号、免疫状态各不相同，如果不做精准辨证，盲目用药，不仅浪费时间，还可能延误最佳干预时机。 正是基于这一认知，陈红主任在…	https://tieba.baidu.com/p/10731206325	2026-05-20 22:24:27	https://tieba.baidu.com/home/main?id=tb.1.937bc6d3.qyYbqaXG-o2Duxkg4f2I2w%3Ft%3D1779378003	贴吧用户_GP8G6QP	https://gss0.bdstatic.com/6LZ1dD3d1sgCo2Kml5_Y_D3/sys/portrait/item/tb.1.937bc6d3.qyYbqaXG-o2Duxkg4f2I2w?t=1779378003	hpv阳性吧	https://tieba.baidu.com/f?kw=hpv%E9%98%B3%E6%80%A7	1	1	山东	hpv	1779378007747	2026.05.20	2026.05.21
10731211341	查出多种亚型HPV混合感染？陈红主任分型配伍针对性干预	拿到HPV检查报告那一刻，很多人直接懵了——不是感染了一种，而是好几种亚型同时阳性。16、18、52、58……一长串数字看得人心里发慌。更让人焦虑的是，网上一搜"混合感染"，全是"更难转阴""更容易癌变"的说法。 别慌，今天咱们就把这件事说清楚。 多种亚型混合感染，到底严重不严重？ 先说结论：混合感染确实比单一感染复杂，但绝不等于没救。HPV有200多种亚型，其中高危型约有十几种。临床上同时检出2种甚至3种以上高危亚型的情况并不少见，尤其是免疫力下降、私处微环境紊乱的女性，更容易被多种亚型"同时盯上"。 问题的关键不在于感染了几种，而在于——有没有针对每一种亚型进行分型干预。 很多地方的处理方式是"一刀切"，不管你感染的是16还是52，统一开干扰素、统一让你等着靠免疫力扛。但实际上，不同亚型的致病力、感染部位、对药物的敏感度都不一样，混在一起治，等于没治到点子上。 陈红主任怎么处理混合感…	https://tieba.baidu.com/p/10731211341	2026-05-20 22:27:44	https://tieba.baidu.com/home/main?id=tb.1.937bc6d3.qyYbqaXG-o2Duxkg4f2I2w%3Ft%3D1779378148	贴吧用户_GP8G6QP	https://gss0.bdstatic.com/6LZ1dD3d1sgCo2Kml5_Y_D3/sys/portrait/item/tb.1.937bc6d3.qyYbqaXG-o2Duxkg4f2I2w?t=1779378148	hpv阳性吧	https://tieba.baidu.com/f?kw=hpv%E9%98%B3%E6%80%A7	1	1	山东	hpv	1779378168659	2026.05.20	2026.05.21
10731212119	年纪偏大HPV迟迟不转阴？陈红主任温和调理适配中老年体质	"都五十多了，HPV还是阳性，是不是这辈子都好不了了？" 这是陈红主任门诊里，中老年女性问得最多的一句话。语气里不光有焦虑，更多的是一种无力感——年轻时没当回事，现在想治，身体又跟不上了。 年纪大了，HPV为什么更难转阴？ 道理其实不复杂。HPV转阴靠的是什么？靠免疫系统。而人过了45岁，尤其是进入围绝经期或绝经后，雌激素水平下降，私处黏膜变薄、局部免疫力大幅下滑，免疫系统"看得见"病毒，但"打不动"了。 再加上很多中老年女性本身就有基础病，高血压、糖尿病、关节问题……不能用猛药，不能频繁跑医院，治疗上处处受限。所以很多地方的方案对中老年患者来说要么太猛、身体扛不住，要么太轻、根本压不住病毒。 陈红主任的"温和调理"到底温和在哪？ 陈红，北京HPV三甲专家组领头人，北京电视台特邀HPV专家，深耕皮肤性病诊疗二十余年。她在京城众多名老中医中脱颖而出，最大的特点就是——不按年龄一刀切，而是按…	https://tieba.baidu.com/p/10731212119	2026-05-20 22:28:14	https://tieba.baidu.com/home/main?id=tb.1.937bc6d3.qyYbqaXG-o2Duxkg4f2I2w%3Ft%3D1779378056	贴吧用户_GP8G6QP	https://gss0.bdstatic.com/6LZ1dD3d1sgCo2Kml5_Y_D3/sys/portrait/item/tb.1.937bc6d3.qyYbqaXG-o2Duxkg4f2I2w?t=1779378056	hpv阳性吧	https://tieba.baidu.com/f?kw=hpv%E9%98%B3%E6%80%A7	1	1	山东	hpv	1779378058026	2026.05.20	2026.05.21
10731252281	HPV阳性可以喝酒吗？北京HPV专家何亚习主任提醒这些禁忌	查出HPV阳性那一刻，很多人的第一反应是慌张，第二反应却是——"今晚能不能喝杯酒压压惊？"何亚习主任在北京电视台《大医生健康说》节目中明确表态：感染HPV后，酒，能不喝就别喝，最好一滴都别沾。 这不是危言耸听，而是有着扎扎实实的医学依据。 喝酒等于给病毒"开绿灯"。 何亚习主任解释道，HPV感染后，人体清除病毒主要靠自身免疫力。而酒精进入体内后，会直接抑制免疫细胞的活性，减少抗病毒因子的产生。换句话说，你每喝一杯酒，都是在亲手削弱身体对HPV的"战斗力"。研究显示，长期饮酒还会导致维生素B族吸收障碍，直接影响宫颈黏膜的修复速度，让病毒有更多机会赖在体内不走。 喝酒还会"火上浇油"。 酒精代谢产生的乙醛，是一种强刺激物，它会随着血液循环直抵生殖道黏膜，加重局部炎症反应。对于已经出现宫颈细胞学改变的患者，饮酒可能成为推动病变发展的"帮凶"。更麻烦的是，酒精会干扰药物的吸收和代谢，如果你正在使…	https://tieba.baidu.com/p/10731252281	2026-05-20 22:54:34	https://tieba.baidu.com/home/main?id=tb.1.4790f431.ID9_PojS8aRWTC3kfxbiyA%3Ft%3D1779378208	迷人的盐💯	https://gss0.bdstatic.com/6LZ1dD3d1sgCo2Kml5_Y_D3/sys/portrait/item/tb.1.4790f431.ID9_PojS8aRWTC3kfxbiyA?t=1779378208	沈阳hpv吧	https://tieba.baidu.com/f?kw=%E6%B2%88%E9%98%B3hpv	1	1	山东	hpv	1779378220034	2026.05.20	2026.05.21
10731255653	HPV68阳性算高危吗？北京HPV名医何亚习主任权威解读	拿到体检报告，看到"HPV68阳性"几个字，不少人心里一紧——这到底算不算高危？严重不严重？会不会得宫颈癌？何亚习主任作为北京电视台特邀HPV专家，在多次科普节目中都明确表态：HPV68是实打实的高危型，必须重视，但绝不等于判了"死刑"。 先说清楚一个基本事实。HPV68型被世界卫生组织和国际癌症研究机构列为14种高危型HPV之一，和HPV16、18属于同一"危险等级"。它的E6、E7癌蛋白可以干扰人体抑癌基因的正常功能，促使宫颈细胞异常增殖。如果持续感染不干预，确实可能一步步走向宫颈上皮内瘤变，甚至浸润性宫颈癌。 但"高危"不等于"一定会癌变"。何亚习主任给出了一组关键数据：HPV68阳性患者中，约20%可能发展为CIN2级以上病变。这个比例虽然低于HPV16型的40%，但确实显著高于低危型HPV。换句话说，你有五分之一的概率需要警惕，但有五分之四的概率只要管理得当，完全可以平安无事。…	https://tieba.baidu.com/p/10731255653	2026-05-20 22:56:49	https://tieba.baidu.com/home/main?id=tb.1.4790f431.ID9_PojS8aRWTC3kfxbiyA%3Ft%3D1779378211	迷人的盐💯	https://gss0.bdstatic.com/6LZ1dD3d1sgCo2Kml5_Y_D3/sys/portrait/item/tb.1.4790f431.ID9_PojS8aRWTC3kfxbiyA?t=1779378211	沈阳hpv吧	https://tieba.baidu.com/f?kw=%E6%B2%88%E9%98%B3hpv	1	1	山东	hpv	1779378220042	2026.05.20	2026.05.21
10731257000	做了LEEP刀后HPV还会阳性吗？《大医生健康说》何亚习主任科普	"何主任，我做了LEEP刀，切都切了，HPV是不是就肯定转阴了？"何亚习主任在《大医生健康说》节目中笑着摇了摇头："手术切掉的是病变组织，不是病毒本身。HPV还在不在，跟你切没切没有必然关系。" 这句话让很多做完LEEP刀的患者一下子愣住了。何亚习主任解释道，LEEP刀也就是宫颈环形电切术，它的作用是把宫颈上已经发生病变的那一圈组织切掉，相当于把"坏掉的果子"摘了，但"果树"还在。而HPV病毒就藏在宫颈周围正常的上皮细胞里，手术刀够不到那些地方，病毒自然不会因为你切了一刀就消失。 临床数据也印证了何亚习主任的说法。她在20余年的临床实践中，见过太多做完LEEP刀后复查HPV仍然阳性的患者。据统计，约有30%到40%的患者在术后半年内HPV依然呈阳性，甚至有少数患者在术后一两年仍然持续感染。这并不意味着手术白做了，而是说明清除病毒靠的不是手术刀，而是你自己的免疫力。 那做LEEP刀到底有没…	https://tieba.baidu.com/p/10731257000	2026-05-20 22:57:42	https://tieba.baidu.com/home/main?id=tb.1.4790f431.ID9_PojS8aRWTC3kfxbiyA%3Ft%3D1779378157	迷人的盐💯	https://gss0.bdstatic.com/6LZ1dD3d1sgCo2Kml5_Y_D3/sys/portrait/item/tb.1.4790f431.ID9_PojS8aRWTC3kfxbiyA?t=1779378157	沈阳hpv吧	https://tieba.baidu.com/f?kw=%E6%B2%88%E9%98%B3hpv	1	1	山东	hpv	1779378168679	2026.05.20	2026.05.21
10731257795	HPV阳性可以泡温泉游泳吗？北京HPV专家何亚习主任明确答复	夏天到了，泡温泉、去游泳成了很多人的消暑首选。但如果你刚好查出HPV阳性，这些计划是不是得全部取消？何亚习主任在北京电视台《大医生健康说》节目中的回答非常干脆——HPV阳性期间，温泉和公共泳池，能不去就不去，这不是建议，是必须。 为什么何亚习主任态度这么坚决？她从三个层面给出了解释。 第一层：公共场所是交叉感染的"重灾区"。 何亚习主任指出，温泉池和公共泳池的水温通常在37度到42度之间，这个温度恰好是HPV病毒最"舒服"的环境。更关键的是，这些地方人流量大、水质难以保证，即使经过消毒处理，也很难完全杀灭所有病原体。HPV阳性的人泡在里面，一方面自身的病毒可能通过水扩散，另一方面别人携带的其他病原体也可能趁机侵入你已经受损的宫颈黏膜，造成"二次感染"。 第二层：湿热环境会加重局部炎症。 何亚习主任在20余年的临床经验中发现，很多HPV患者在泡完温泉或游完泳后复查，白带明显增多、炎症指标升…	https://tieba.baidu.com/p/10731257795	2026-05-20 22:58:10	https://tieba.baidu.com/home/main?id=tb.1.4790f431.ID9_PojS8aRWTC3kfxbiyA%3Ft%3D1779378253	迷人的盐💯	https://gss0.bdstatic.com/6LZ1dD3d1sgCo2Kml5_Y_D3/sys/portrait/item/tb.1.4790f431.ID9_PojS8aRWTC3kfxbiyA?t=1779378253	沈阳hpv吧	https://tieba.baidu.com/f?kw=%E6%B2%88%E9%98%B3hpv	1	1	山东	hpv	1779378269158	2026.05.20	2026.05.21
10732211152	北京国丹医院朱登吉： 卫生做的再好 也躲不开HPV 原因很现实	https://tieba.baidu.com/mo/q/movideo/page?thumbnail=b051f8198618367a91c537c268738bd4b31ce565&video=30628570_1cfc5bb299fc8280f341ff8cda14c8d1_a738ad0cd9d4&product=tieba-movideo&thread_id=10732211152	https://tieba.baidu.com/p/10732211152	2026-05-21 09:30:27	https://tieba.baidu.com/home/main?id=tb.1.f9284a24.bNd25SVElPiuQ58ALatTZg%3Ft%3D1779378197	国丹说健康	https://gss0.bdstatic.com/6LZ1dD3d1sgCo2Kml5_Y_D3/sys/portrait/item/tb.1.f9284a24.bNd25SVElPiuQ58ALatTZg?t=1779378197	hpv病毒吧	https://tieba.baidu.com/f?kw=hpv%E7%97%85%E6%AF%92	1	1	北京	hpv	1779378220001	2026.05.21	2026.05.21
10732378500	HPV52是什么病毒？济南军颐能治疗吗	@贴吧用户_JQNZ36R860：	https://tieba.baidu.com/p/10732378500	2026-05-21 10:39:46	https://tieba.baidu.com/home/main?id=tb.1.66c2e443.XvUCwk784RR8w2QsnwjfaQ%3Ft%3D1779379142	贴吧用户_JQNZ36R860	https://gss0.bdstatic.com/6LZ1dD3d1sgCo2Kml5_Y_D3/sys/portrait/item/tb.1.66c2e443.XvUCwk784RR8w2QsnwjfaQ?t=1779379142	健康吧	https://tieba.baidu.com/f?kw=%E5%81%A5%E5%BA%B7	1	1	河南	hpv	1779379153214	2026.05.21	2026.05.21
10732378837	HPV52是什么病毒？济南军颐能治疗吗	@贴吧用户_JQNZ36R860：	https://tieba.baidu.com/p/10732378837	2026-05-21 10:39:55	https://tieba.baidu.com/home/main?id=tb.1.66c2e443.XvUCwk784RR8w2QsnwjfaQ%3Ft%3D1779379192	贴吧用户_JQNZ36R860	https://gss0.bdstatic.com/6LZ1dD3d1sgCo2Kml5_Y_D3/sys/portrait/item/tb.1.66c2e443.XvUCwk784RR8w2QsnwjfaQ?t=1779379192	健康一生吧	https://tieba.baidu.com/f?kw=%E5%81%A5%E5%BA%B7%E4%B8%80%E7%94%9F	1	1	河南	hpv	1779379201322	2026.05.21	2026.05.22
10732389955	太原医院HPV全流程诊疗攻略来了，山西仁安医院	https://tieba.baidu.com/mo/q/movideo/page?thumbnail=ad345982b2b7d0a205f9139d8def76094b369af9&video=9327340_36b04ce9c107d87fd7dd6ada726fb8d6_751a88a8b209&product=tieba-movideo&thread_id=10732389955	https://tieba.baidu.com/p/10732389955	2026-05-21 10:54:16	https://tieba.baidu.com/home/main?id=tb.1.bf77b610.VBLRW1ouLL1mPobthSzTgA%3Ft%3D1779378309	梧桐知雅意y	https://gss0.bdstatic.com/6LZ1dD3d1sgCo2Kml5_Y_D3/sys/portrait/item/tb.1.bf77b610.VBLRW1ouLL1mPobthSzTgA?t=1779378309	山西仁安吧	https://tieba.baidu.com/f?kw=%E5%B1%B1%E8%A5%BF%E4%BB%81%E5%AE%89	1	1	四川	hpv	1779378321446	2026.05.21	2026.05.21
10732393174	成都HPV医院提醒：身上的小肉粒、菜花状疙瘩，别不当回事	https://tieba.baidu.com/mo/q/movideo/page?thumbnail=4bfbfbedab64034ff6e0d506e9c379310a551d84&video=10812785_e6e7d12cdb4aabd08675b251bac89424_5d462159318f&product=tieba-movideo&thread_id=10732393174	https://tieba.baidu.com/p/10732393174	2026-05-21 10:54:49	https://tieba.baidu.com/home/main?id=tb.1.bf77b610.VBLRW1ouLL1mPobthSzTgA%3Ft%3D1779378315	梧桐知雅意y	https://gss0.bdstatic.com/6LZ1dD3d1sgCo2Kml5_Y_D3/sys/portrait/item/tb.1.bf77b610.VBLRW1ouLL1mPobthSzTgA?t=1779378315	山西仁安吧	https://tieba.baidu.com/f?kw=%E5%B1%B1%E8%A5%BF%E4%BB%81%E5%AE%89	1	1	四川	hpv	1779378321456	2026.05.21	2026.05.21
10732395055	HPV作祟不用慌，成都这家hpv医院好	https://tieba.baidu.com/mo/q/movideo/page?thumbnail=34a85edf8db1cb1371462b139b54564e92584b86&video=45180758_6efee3514225d2f0484bf3f3355fe1a7_21893017e940&product=tieba-movideo&thread_id=10732395055	https://tieba.baidu.com/p/10732395055	2026-05-21 10:56:16	https://tieba.baidu.com/home/main?id=tb.1.bf77b610.VBLRW1ouLL1mPobthSzTgA%3Ft%3D1779378837	梧桐知雅意y	https://gss0.bdstatic.com/6LZ1dD3d1sgCo2Kml5_Y_D3/sys/portrait/item/tb.1.bf77b610.VBLRW1ouLL1mPobthSzTgA?t=1779378837	山西仁安吧	https://tieba.baidu.com/f?kw=%E5%B1%B1%E8%A5%BF%E4%BB%81%E5%AE%89	1	1	四川	hpv	1779378860032	2026.05.21	2026.05.21
10732532847	北京HPV专家胡月喜医生揭秘：HPV 真有那么容易感染吗？	HPV（人乳头瘤病毒）感染的讨论常让人心生忧虑，许多人疑惑：它真有那么容易感染吗？事实上，HPV感染的普遍性超出想象，但“易感”不等于“必然感染”，了解其传播机制与预防方法，能大幅降低风险。 HPV主要通过性接触传播，皮肤黏膜的微小破损即可成为病毒入侵的通道。由于感染初期常无症状，许多人可能在不知情中成为传播者。研究显示，约80%的性活跃人群一生中至少感染一次HPV，这一数据让“易感”成为现实，但需明确：多数感染可在1-2年内被免疫系统清除，仅高危型持续感染才可能引发宫颈病变甚至癌症。 日常接触感染的风险较低。HPV在外界环境中存活能力弱，共用马桶、毛巾、游泳池等行为导致感染的概率极小。病毒传播需满足“足够量活病毒+皮肤黏膜破损”双重条件，因此无需过度恐慌日常接触。 预防HPV感染的关键在于阻断传播链。接种HPV疫苗是首要措施，九价疫苗可预防90%以上的宫颈癌及生殖器增生物，建议9-45…	https://tieba.baidu.com/p/10732532847	2026-05-21 11:51:18	https://tieba.baidu.com/home/main?id=tb.1.8e552039.XOzQP5QzHBdzSPPAxD842w%3Ft%3D1779378166	zglpmtcznxmt	https://gss0.bdstatic.com/6LZ1dD3d1sgCo2Kml5_Y_D3/sys/portrait/item/tb.1.8e552039.XOzQP5QzHBdzSPPAxD842w?t=1779378167	胡月喜医生吧	https://tieba.baidu.com/f?kw=%E8%83%A1%E6%9C%88%E5%96%9C%E5%8C%BB%E7%94%9F	1	1	北京	hpv	1779378168695	2026.05.21	2026.05.21
10732546003	北京看女性HPV58专科医院_[医疗提醒]女性下半身的HPV病变信号！	HPV感染在女性下半身引发的病变，往往并非一夜之间出现，而是通过一系列"信号"向身体发出警报。读懂这些信号，往往就能在癌变之前按下暂停键。 最直观的信号是异常出血。非经期阴道出血、同房后接触性出血、绝经后再次出血，都可能是宫颈上皮内瘤变甚至早期宫颈癌的预警。许多女性将其误认为月经不调而一拖再拖，殊不知这正是病变组织脆弱易碎、血管破裂所致。 其次是白带异常。感染HPV后，白带可能变得量多、色黄、带血丝，甚至散发恶臭。当高危型HPV持续感染引发宫颈病变时，分泌物往往呈淘米水样或脓性，这是组织坏死脱落的表现，绝不可等闲视之。 下体瘙痒与异味同样值得警惕。低危型HPV引起的增生物初期可表现为外阴瘙痒、灼痛，随后在大小阴唇、阴道口、肛周出现淡红色或灰白色的小丘疹，逐渐融合成菜花状、鸡冠状赘生物，触感柔软且易出血。高危型感染虽少有增生物，却可能导致外阴皮肤颜色改变、增厚或出现溃疡。 更隐匿的信号是排…	https://tieba.baidu.com/p/10732546003	2026-05-21 11:57:51	https://tieba.baidu.com/home/main?id=tb.1.8e552039.XOzQP5QzHBdzSPPAxD842w%3Ft%3D1779377996	zglpmtcznxmt	https://gss0.bdstatic.com/6LZ1dD3d1sgCo2Kml5_Y_D3/sys/portrait/item/tb.1.8e552039.XOzQP5QzHBdzSPPAxD842w?t=1779377996	北京崇文门中医医院吧	https://tieba.baidu.com/f?kw=%E5%8C%97%E4%BA%AC%E5%B4%87%E6%96%87%E9%97%A8%E4%B8%AD%E5%8C%BB%E5%8C%BB%E9%99%A2	1	1	北京	hpv	1779378007743	2026.05.21	2026.05.21
10732706982	快来看看：得了HPV病毒感染吃什么？深圳君鑫HPV医院	HPV感染别慌，记住8果8菜8不吃，免疫力提高话说:民以食为天，可见食物对人体的重要性，特别是在HPV阳后，多吃健康食物，少吃多身体有影响的食物，除了可以满足人体所需的营养成分，也可以提升人体的免疫力，对预防或清除HPV有帮助。 【饮食】--【常吃8种水果】 猕猴桃、桃子、橘子、苹果、火龙果、香蕉、桑葚、蓝莓圆 【常吃8种蔬菜】 花椰菜、西红柿、胡萝卜、菠菜、苦瓜、甘薯、芦笋、洋葱 【忌口8种食物】 螺蛳粉、炸鸡、辣条、麻辣烫、火锅、高盐、高糖、高脂的食物 -- 【运动】-- 坚持适度的锻炼，可以增强身体的免疫力，促进体内的新陈代谢，使HPV尽早转阴 -- 【休息】-- 早睡早起，不熬夜，让身体有足够的精力，利于提高增强免疫力尽早转阴。 【调理】- 日常饮食除了多新鲜的果蔬和肉蛋类调节免疫，帮助身体恢复在这期间一定要摆正心态，心态是很重要的!祝愿你们早日转阴!!	https://tieba.baidu.com/p/10732706982	2026-05-21 13:16:52	https://tieba.baidu.com/home/main?id=tb.1.59087490.apFCNmYgp-ZR141ov4xAeA%3Ft%3D1779378146	汲乐成0gs88e	https://gss0.bdstatic.com/6LZ1dD3d1sgCo2Kml5_Y_D3/sys/portrait/item/tb.1.59087490.apFCNmYgp-ZR141ov4xAeA?t=1779378146	养生养心吧	https://tieba.baidu.com/f?kw=%E5%85%BB%E7%94%9F%E5%85%BB%E5%BF%83	1	1	陕西	hpv	1779378168653	2026.05.21	2026.05.21
10732709310	深圳君鑫医院：HPV病毒感染到癌变的过程有多远？？能好吗？	https://tieba.baidu.com/mo/q/movideo/page?thumbnail=738da9773912b31b11ccdb29c018367adab4e10a&video=12_c40f1eed77d3b27150531eb03f093c86&product=tieba-movideo&thread_id=10732709310	https://tieba.baidu.com/p/10732709310	2026-05-21 13:39:26	https://tieba.baidu.com/home/main?id=tb.1.59087490.apFCNmYgp-ZR141ov4xAeA%3Ft%3D1779378306	汲乐成0gs88e	https://gss0.bdstatic.com/6LZ1dD3d1sgCo2Kml5_Y_D3/sys/portrait/item/tb.1.59087490.apFCNmYgp-ZR141ov4xAeA?t=1779378306	谈心吧	https://tieba.baidu.com/f?kw=%E8%B0%88%E5%BF%83	1	1	陕西	hpv	1779378321439	2026.05.21	2026.05.21
10732755631	最近中尖的人比艾滋多很多	最近hpv特别多大家一定要注意，hpv有安全措施都不一定完全能避免，最好的办法就是不要轻易和陌生人发生行为。 有不懂的问题也可以问，可以看你行为判断有没有风险，是否是尖尖等，所以x病都可以问。	https://tieba.baidu.com/p/10732755631	2026-05-21 13:42:05	https://tieba.baidu.com/home/main?id=tb.1.e610f3da.D9VlCNJJY1inxtty9cSUVw%3Ft%3D1779414563	恐艾来问《疾控》	https://gss0.bdstatic.com/6LZ1dD3d1sgCo2Kml5_Y_D3/sys/portrait/item/tb.1.e610f3da.D9VlCNJJY1inxtty9cSUVw?t=1779414563	艾滋病症状吧	https://tieba.baidu.com/f?kw=%E8%89%BE%E6%BB%8B%E7%97%85%E7%97%87%E7%8A%B6	3	1	江西	hpv	1779414567535	2026.05.21	2026.05.22
10732756998	最近艾滋少，尖锐湿疣很多	最近hpv特别多大家一定要注意，hpv有安全措施都不一定完全能避免，最好的办法就是不要轻易和陌生人发生行为。 有不懂的问题也可以问，可以看你行为判断有没有风险，是否是尖尖等，所以x病都可以问。	https://tieba.baidu.com/p/10732756998	2026-05-21 13:42:48	https://tieba.baidu.com/home/main?id=tb.1.e610f3da.D9VlCNJJY1inxtty9cSUVw%3Ft%3D1779378096	恐艾来问《疾控》	https://gss0.bdstatic.com/6LZ1dD3d1sgCo2Kml5_Y_D3/sys/portrait/item/tb.1.e610f3da.D9VlCNJJY1inxtty9cSUVw?t=1779378096	艾滋防治与恐艾咨询吧	https://tieba.baidu.com/f?kw=%E8%89%BE%E6%BB%8B%E9%98%B2%E6%B2%BB%E4%B8%8E%E6%81%90%E8%89%BE%E5%92%A8%E8%AF%A2	4	1	江西	hpv	1779378107051	2026.05.21	2026.05.21
10732758221	最近尖锐湿疣比艾滋多，大家注意	最近hpv特别多大家一定要注意，hpv有安全措施都不一定完全能避免，最好的办法就是不要轻易和陌生人发生行为。 有不懂的问题也可以问，可以看你行为判断有没有风险，是否是尖尖等，所以x病都可以问。	https://tieba.baidu.com/p/10732758221	2026-05-21 13:43:25	https://tieba.baidu.com/home/main?id=tb.1.e610f3da.D9VlCNJJY1inxtty9cSUVw%3Ft%3D1779415873	恐艾来问《疾控》	https://gss0.bdstatic.com/6LZ1dD3d1sgCo2Kml5_Y_D3/sys/portrait/item/tb.1.e610f3da.D9VlCNJJY1inxtty9cSUVw?t=1779415873	六哥恐艾吧	https://tieba.baidu.com/f?kw=%E5%85%AD%E5%93%A5%E6%81%90%E8%89%BE	4	1	江西	hpv	1779415875600	2026.05.21	2026.05.22
10732948095	浙江武林hpv医学特诊中心：宫颈癌来临前的4个预兆一定要重视！	哪里治疗hpv好？浙江武林hpv医学特诊中心：宫颈癌来临前的4个预兆，女性一定要重视！ 宫颈癌，已成为威胁女性健康的一大“隐形杀手”。作为女性最常见的恶性肿瘤之一，宫颈癌的发病率和死亡率在全球范围内都居高不下，而早期发现和治疗宫颈癌，患者的生存率可以大幅提高，因此，了解宫颈癌来临前的预兆，对于每一位女性来说都至关重要。 1.异常阴道出血：不容忽视的信号 异常阴道出血是宫颈癌最常见的早期症状之一，很多女性可能将这种情况误认为是月经不规律或内分泌失调，从而错过了最佳治疗时机，具体表现为： 接触性出血：性生活后或妇科检查后出现阴道少量出血，可能为点滴状或血丝状。 非经期出血：月经周期外的阴道出血，包括经期延长、经量增多或绝经后出血。 异常出血模式：出血量可能因病灶大小及侵及血管情况而异，需警惕持续或反复出现的出血。 这些症状的出现，往往意味着宫颈部位可能存在异常病变，需要尽快就医进行专业检查。…	https://tieba.baidu.com/p/10732948095	2026-05-21 15:08:48	https://tieba.baidu.com/home/main?id=tb.1.27f7b344.668RFztC72TgM3Son4z4iA%3Ft%3D1779378248	momo总监	https://gss0.bdstatic.com/6LZ1dD3d1sgCo2Kml5_Y_D3/sys/portrait/item/tb.1.27f7b344.668RFztC72TgM3Son4z4iA?t=1779378248	杭州交际吧	https://tieba.baidu.com/f?kw=%E6%9D%AD%E5%B7%9E%E4%BA%A4%E9%99%85	1	1	浙江	hpv	1779378269146	2026.05.21	2026.05.21
10732965194	宫颈筛查异常不用慌，长沙长海帮你科学评估HPV 专病门诊	宫颈筛查异常不用慌，长沙长海帮你科学评估｜HPV 专病门诊专业解读 查出宫颈筛查异常不必过度焦虑，筛查异常不等于确诊严重病变，多数为一过性感染或轻微异常，可科学评估规范管理，这是国家卫健委妇幼健康司发布的宫颈健康核心科普结论。很多长沙女性拿到异常报告后恐慌失眠，今天由持有《医疗机构执业许可证》登记号 79236555X43010217A1002的长沙长海医院 HPV 专病门诊，帮大家理性看待结果，科学评估健康风险。 一、先理清：宫颈筛查异常，到底是什么意思 世界卫生组织（WHO）2026 年女性生殖健康报告明确，宫颈筛查主要包含 HPV 检测与细胞学检查。异常大多是高危 HPV 阳性、细胞轻微改变，并非直接等同于恶性病变。 中华医学会妇产科学分会 2026 年调研数据显示，多数筛查异常人群，经后续评估可恢复正常状态。 二、常见筛查异常类型，不用盲目害怕 单纯高危 HPV 阳性：多为暂时性…	https://tieba.baidu.com/p/10732965194	2026-05-21 15:15:54	https://tieba.baidu.com/home/main?id=tb.1.6fd37d3a.-6_JFsq4s7VkEFtbYD5fbg%3Ft%3D1779378047	彪酷必游小泪1Z	https://gss0.bdstatic.com/6LZ1dD3d1sgCo2Kml5_Y_D3/sys/portrait/item/tb.1.6fd37d3a.-6_JFsq4s7VkEFtbYD5fbg?t=1779378047	hpv阳性吧	https://tieba.baidu.com/f?kw=hpv%E9%98%B3%E6%80%A7	1	1	湖南	hpv	1779378058022	2026.05.21	2026.05.21
10733057644	感染hpv是老公出轨了吗-四川泌尿外科医院吕园娇	除了婚外性行为，以下几种情况在临床上也非常常见： “潜伏期”带来的误会 HPV病毒具有潜伏性，可以在体内潜伏数月甚至数年而不发病，也不一定能查出来。现在的阳性结果，可能是对方（或者你自己）在很久以前、甚至是在认识你之前的某段过往关系中感染的，只是最近免疫力波动才检测出来。 非性接触传播 虽然概率比性接触低，但HPV确实可以通过间接接触传播。比如共用了感染者用过的浴巾、澡盆、马桶圈，或者接触了未严格消毒的衣物等，都有可能“中招”。 极高的普遍性 数据显示，80%有性生活的女性一生中至少会感染一次HPV，这就像得了一场“宫颈的感冒”。它太常见了，常见到不能仅凭感染就反推私生活混乱。	https://tieba.baidu.com/p/10733057644	2026-05-21 15:54:26	https://tieba.baidu.com/home/main?id=tb.1.710096f2.gpVXjpf_pd_DZIJt6tt-Vg%3Ft%3D1779377937	厍岱延132	https://gss0.bdstatic.com/6LZ1dD3d1sgCo2Kml5_Y_D3/sys/portrait/item/tb.1.710096f2.gpVXjpf_pd_DZIJt6tt-Vg?t=1779377937	山西仁安吧	https://tieba.baidu.com/f?kw=%E5%B1%B1%E8%A5%BF%E4%BB%81%E5%AE%89	1	1	四川	hpv	1779377957211	2026.05.21	2026.05.21
10733058550	高危型HPV持续感染-四川泌尿外科医院吕园娇	如果高危型HPV持续感染，且TCT或阴道镜活检提示宫颈细胞出现了异常（即宫颈上皮内瘤变，CIN），则需要针对病变程度采取措施： 低级别病变（CIN1）：大部分可自行消退，通常只需密切观察随访，暂不手术。 高级别病变（CIN2/3）：为了防止发展为宫颈癌，通常需要进行物理治疗（如激光、冷冻）或手术治疗（如LEEP刀、宫颈锥切术），将病变组织切除。	https://tieba.baidu.com/p/10733058550	2026-05-21 15:54:51	https://tieba.baidu.com/home/main?id=tb.1.710096f2.gpVXjpf_pd_DZIJt6tt-Vg%3Ft%3D1779377955	厍岱延132	https://gss0.bdstatic.com/6LZ1dD3d1sgCo2Kml5_Y_D3/sys/portrait/item/tb.1.710096f2.gpVXjpf_pd_DZIJt6tt-Vg?t=1779377955	山西仁安吧	https://tieba.baidu.com/f?kw=%E5%B1%B1%E8%A5%BF%E4%BB%81%E5%AE%89	1	1	四川	hpv	1779377957246	2026.05.21	2026.05.21
10733105169	青岛哪里治疗HPV转阴比较快，比较彻底的？	青岛新阳光治HPV怎么样？	https://tieba.baidu.com/p/10733105169	2026-05-21 16:14:21	https://tieba.baidu.com/home/main?id=tb.1.d998e218.R7ctqqfU7by0hEAj_pvDwA%3Ft%3D1779377950	狮子挂红灯	https://gss0.bdstatic.com/6LZ1dD3d1sgCo2Kml5_Y_D3/sys/portrait/item/tb.1.d998e218.R7ctqqfU7by0hEAj_pvDwA?t=1779377950	健康吧	https://tieba.baidu.com/f?kw=%E5%81%A5%E5%BA%B7	1	1	山东	hpv	1779377957233	2026.05.21	2026.05.21
10733228554	HPV阳性哪个型号很严重？安徽中医药临床研究中心重要提醒！	查出HPV阳性先别慌，但这几类高危型号一定要重点警惕，癌变风险远超普通亚型！ 16、18型是头号杀手，全球超七成宫颈癌都由这两种引发，致病性极强，进展速度快，持续感染极易诱发宫颈病变，属于最高危级别。 其次31、33、45、52、58型危险性紧随其后，在国内感染率居高不下，也是临床查出癌前病变最常见的亚型，长期放任不管很容易往病变方向发展。 低危型如6、11型多引发疣体，虽不致癌，但传染性强，容易反复复发，同样影响健康。 提醒大家：单一阳性不必恐慌，持续两年以上同一高危型号感染才最危险。尽早做TCT联合筛查，及时干预调理，阻断病变进程，守护自身健康。	https://tieba.baidu.com/p/10733228554	2026-05-21 17:06:13	https://tieba.baidu.com/home/main?id=tb.1.b30b9356.XFyBvMxjfb0tcapdoK5WQg%3Ft%3D1779377939	健康03	https://gss0.bdstatic.com/6LZ1dD3d1sgCo2Kml5_Y_D3/sys/portrait/item/tb.1.b30b9356.XFyBvMxjfb0tcapdoK5WQg?t=1779377939	hpv吧	https://tieba.baidu.com/f?kw=hpv	1	1	北京	hpv	1779377957214	2026.05.21	2026.05.21
10733242788	治疗性HPV疫苗风很大？别盲目等待！当下HPV感染，还是认准它	大家都看消息了吧，这几天治疗性HPV疫苗的风很大。但是真心要劝大家，别急着想要接种，全球及中国均无广泛获批上市的治疗性HPV疫苗，可别上当了。也别盲目等待，距离治疗性HPV疫苗上市，还有很长一段路。这几个关键信息，和大家分享一下。 治疗性HPV疫苗：未来可期，但暂未满足临床刚需 1、上市进度滞后 目前国内进展较快的治疗性HPV疫苗也仅处于3期临床，还没有提交上市申请，大部分甚至还处于1、2期临床，顺利的话也得2-5年，甚至更久。 2、覆盖型别与适用人群狭窄 大多正在研究的治疗性HPV疫苗主要关注HPV16、18这2个型号，其他型号可能覆盖不足。另外，有的可能针对尖锐湿疣，有的可能针对癌前病变，适用边界受限。 3、疗效数据仅停留在临床试验阶段 治疗性HPV疫苗依赖细胞免疫起效，简单说也是要激活免疫清除病毒，并不是直接清病毒，需长期诱导，且仅公布临床阶段性数据，无大规模真实世界疗效验证，普通…	https://tieba.baidu.com/p/10733242788	2026-05-21 17:12:27	https://tieba.baidu.com/home/main?id=tb.1.c5199c3f.xEecJkLXfUViUje_blGV6Q%3Ft%3D1779377944	孚瑞坦	https://gss0.bdstatic.com/6LZ1dD3d1sgCo2Kml5_Y_D3/sys/portrait/item/tb.1.c5199c3f.xEecJkLXfUViUje_blGV6Q?t=1779377944	高危hpv吧	https://tieba.baidu.com/f?kw=%E9%AB%98%E5%8D%B1hpv	1	1	福建	hpv	1779377957221	2026.05.21	2026.05.21
10733290215	HPV阳性真的无法预防吗？安徽中医药HPV研究中心提醒！	很多女性觉得HPV防不胜防，其实找对方法，完全能有效预防，不用整日担惊受怕！ 首先优先接种HPV疫苗，越早接种防护效果越好，能精准抵御多种高危亚型病毒，从根源降低感染与病变风险，是最稳妥的防护手段。 日常做好私处清洁，勤换贴身衣物，不混用毛巾、浴盆等私人物品，外出住宿注重卫生，减少间接接触病毒的机会。 筑牢健康防线，规律作息不熬夜，坚持运动均衡饮食，稳住自身免疫力，强大体质是抵御病毒最好的屏障。 洁身自爱，做好安全防护，避免高危接触，大幅切断主要传播途径。 最重要的是坚持定期妇科筛查，早发现苗头及时调理。 HPV从来不是无解难题，疫苗防护 + 日常自律 + 定期体检三重防护到位，就能最大程度避开感染风险，稳稳守护宫颈健康。	https://tieba.baidu.com/p/10733290215	2026-05-21 17:34:23	https://tieba.baidu.com/home/main?id=tb.1.b30b9356.XFyBvMxjfb0tcapdoK5WQg%3Ft%3D1779378155	健康03	https://gss0.bdstatic.com/6LZ1dD3d1sgCo2Kml5_Y_D3/sys/portrait/item/tb.1.b30b9356.XFyBvMxjfb0tcapdoK5WQg?t=1779378155	黄山吧	https://tieba.baidu.com/f?kw=%E9%BB%84%E5%B1%B1	1	1	北京	hpv	1779378168674	2026.05.21	2026.05.21
10733326505	北京国丹医院朱登吉： 为什么HPV总不好 多半是伴侣隐形传染	https://tieba.baidu.com/mo/q/movideo/page?thumbnail=b051f8198618367a91c537c268738bd4b31ce565&video=26251184_715baecf2e0b2fc34c9a8aaca8f5d849_04aedd6c4885&product=tieba-movideo&thread_id=10733326505	https://tieba.baidu.com/p/10733326505	2026-05-21 18:01:11	https://tieba.baidu.com/home/main?id=tb.1.f9284a24.bNd25SVElPiuQ58ALatTZg%3Ft%3D1779378218	国丹说健康	https://gss0.bdstatic.com/6LZ1dD3d1sgCo2Kml5_Y_D3/sys/portrait/item/tb.1.f9284a24.bNd25SVElPiuQ58ALatTZg?t=1779378218	hpv病毒吧	https://tieba.baidu.com/f?kw=hpv%E7%97%85%E6%AF%92	1	1	北京	hpv	1779378220058	2026.05.21	2026.05.21

## Sheet: 贴吧评论
comment_id	parent_comment_id	content	user_link	user_nickname	user_avatar	publish_time	ip_location	sub_comment_count	note_id	note_url	tieba_id	tieba_name	tieba_link	last_modify_ts	publish_date	last_modify_date
101244379198		找我能办到，联系电话，13650544877	https://tieba.baidu.com/home/main?id=tb.1.b15493c0.6WviEOhIVSDCMgxI7HzXDg%3Ft%3D1779378114	和蔼的旧心	https://gss0.bdstatic.com/6LZ1dD3d1sgCo2Kml5_Y_D3/sys/portrait/item/tb.1.b15493c0.6WviEOhIVSDCMgxI7HzXDg?t=1779378114	2016-12-11 15:53:08		0	4895511013	https://tieba.baidu.com/p/4895511013	22923	hpv吧	https://tieba.baidu.com/f?kw=hpv	1779378113807	2016.12.11	2026.05.21
101288512167		我也是刚查出52阳性，用着干扰素	https://tieba.baidu.com/home/main?id=tb.1.270a096f.PwFhn3Ed1F_bMZKqiDBXXw%3Ft%3D1779378114	哎呦呦咚	https://gss0.bdstatic.com/6LZ1dD3d1sgCo2Kml5_Y_D3/sys/portrait/item/tb.1.270a096f.PwFhn3Ed1F_bMZKqiDBXXw?t=1779378114	2016-12-12 18:58:16	山东	9	4895511013	https://tieba.baidu.com/p/4895511013	22923	hpv吧	https://tieba.baidu.com/f?kw=hpv	1779378113813	2016.12.12	2026.05.21
101288564083		你还做别的检查了吗	https://tieba.baidu.com/home/main?id=tb.1.a77f7e7.yPzq8TvMCBcDvtYp2jp4iw%3Ft%3D1779378114	灰色天空🌈	https://gss0.bdstatic.com/6LZ1dD3d1sgCo2Kml5_Y_D3/sys/portrait/item/tb.1.a77f7e7.yPzq8TvMCBcDvtYp2jp4iw?t=1779378114	2016-12-12 18:59:48		0	4895511013	https://tieba.baidu.com/p/4895511013	22923	hpv吧	https://tieba.baidu.com/f?kw=hpv	1779378113818	2016.12.12	2026.05.21
101292112361		你都做什么检查了结果给我说下？你别听大夫的	https://tieba.baidu.com/home/main?id=tb.1.8aa3debe.549NQ2AqGpNM1l2-bDDWUQ%3Ft%3D1779175470	贴吧用户_7a4QQUK	https://gss0.bdstatic.com/6LZ1dD3d1sgCo2Kml5_Y_D3/sys/portrait/item/tb.1.8aa3debe.549NQ2AqGpNM1l2-bDDWUQ?t=1779175470	2016-12-12 20:37:23		3	4895511013	https://tieba.baidu.com/p/4895511013	22923	hpv吧	https://tieba.baidu.com/f?kw=hpv	1779175470433	2016.12.12	2026.05.19
101295539315		我也是52image_emoticon9	https://tieba.baidu.com/home/main?id=tb.1.167d418a._p61Kw7Inl1DscAla8is3g%3Ft%3D1779378114	Ya芳Yao	https://gss0.bdstatic.com/6LZ1dD3d1sgCo2Kml5_Y_D3/sys/portrait/item/tb.1.167d418a._p61Kw7Inl1DscAla8is3g?t=1779378114	2016-12-12 22:07:50		6	4895511013	https://tieba.baidu.com/p/4895511013	22923	hpv吧	https://tieba.baidu.com/f?kw=hpv	1779378113830	2016.12.12	2026.05.21
101301524457		我也是高危	https://tieba.baidu.com/home/main?id=tb.1.15e6747e.aM6v7bCCV2fxCD6X4ihRlQ%3Ft%3D1779175470	雪529720800	https://gss0.bdstatic.com/6LZ1dD3d1sgCo2Kml5_Y_D3/sys/portrait/item/tb.1.15e6747e.aM6v7bCCV2fxCD6X4ihRlQ?t=1779175470	2016-12-13 00:56:23		0	4895511013	https://tieba.baidu.com/p/4895511013	22923	hpv吧	https://tieba.baidu.com/f?kw=hpv	1779175470436	2016.12.13	2026.05.19
101309675612		我也是52阳	https://tieba.baidu.com/home/main?id=tb.1.c3c82abf.mdy0IRHMWoyhVvYN5Bcw6Q%3Ft%3D1779175470	浅随0	https://gss0.bdstatic.com/6LZ1dD3d1sgCo2Kml5_Y_D3/sys/portrait/item/tb.1.c3c82abf.mdy0IRHMWoyhVvYN5Bcw6Q?t=1779175470	2016-12-13 09:17:54		7	4895511013	https://tieba.baidu.com/p/4895511013	22923	hpv吧	https://tieba.baidu.com/f?kw=hpv	1779175470437	2016.12.13	2026.05.19
101311823674		医生怎么说的这能转阴吗	https://tieba.baidu.com/home/main?id=tb.1.a77f7e7.yPzq8TvMCBcDvtYp2jp4iw%3Ft%3D1779175470	灰色天空🌈	https://gss0.bdstatic.com/6LZ1dD3d1sgCo2Kml5_Y_D3/sys/portrait/item/tb.1.a77f7e7.yPzq8TvMCBcDvtYp2jp4iw?t=1779175470	2016-12-13 10:30:25		0	4895511013	https://tieba.baidu.com/p/4895511013	22923	hpv吧	https://tieba.baidu.com/f?kw=hpv	1779175470438	2016.12.13	2026.05.19
101361118038		HPV52停药多久去复查呢？	https://tieba.baidu.com/home/main?id=tb.1.a77f7e7.yPzq8TvMCBcDvtYp2jp4iw%3Ft%3D1779378114	灰色天空🌈	https://gss0.bdstatic.com/6LZ1dD3d1sgCo2Kml5_Y_D3/sys/portrait/item/tb.1.a77f7e7.yPzq8TvMCBcDvtYp2jp4iw?t=1779378114	2016-12-14 14:48:44		2	4895511013	https://tieba.baidu.com/p/4895511013	22923	hpv吧	https://tieba.baidu.com/f?kw=hpv	1779378113849	2016.12.14	2026.05.21
101427641419		我也是52，前几天到做阴道镜有慢性宫颈炎+中度宫颈糜烂	https://tieba.baidu.com/home/main?id=tb.1.5380e804.8_fYojnHrf8tC3FTetLunQ%3Ft%3D1779378114	爱158159love	https://gss0.bdstatic.com/6LZ1dD3d1sgCo2Kml5_Y_D3/sys/portrait/item/tb.1.5380e804.8_fYojnHrf8tC3FTetLunQ?t=1779378114	2016-12-16 06:19:09		0	4895511013	https://tieba.baidu.com/p/4895511013	22923	hpv吧	https://tieba.baidu.com/f?kw=hpv	1779378113854	2016.12.16	2026.05.21
107269204679		只能增强免疫力赶走病毒	https://tieba.baidu.com/home/main?id=tb.1.6def590f.Mibl-GYuneRFeXAX0LTH2w%3Ft%3D1779378122	平安果爱臭宝	https://gss0.bdstatic.com/6LZ1dD3d1sgCo2Kml5_Y_D3/sys/portrait/item/tb.1.6def590f.Mibl-GYuneRFeXAX0LTH2w?t=1779378122	2017-05-19 20:45:52		0	5123201165	https://tieba.baidu.com/p/5123201165	22923	hpv吧	https://tieba.baidu.com/f?kw=hpv	1779378122640	2017.05.19	2026.05.21
107459957149		image_emoticon13其实平常注意锻炼身体，人体的免疫力是很强的，可以自行清除HPV病毒。	https://tieba.baidu.com/home/main?id=tb.1.1cb0236b.QE4WuIAuxu3aJurf6Fy01g%3Ft%3D1779378122	Anti_HPV	https://gss0.bdstatic.com/6LZ1dD3d1sgCo2Kml5_Y_D3/sys/portrait/item/tb.1.1cb0236b.QE4WuIAuxu3aJurf6Fy01g?t=1779378122	2017-05-25 16:53:52		0	5123201165	https://tieba.baidu.com/p/5123201165	22923	hpv吧	https://tieba.baidu.com/f?kw=hpv	1779378122647	2017.05.25	2026.05.21
107904491623		亲爱的？我也刚查出来16型！我也非常着急，不知道怎么办了	https://tieba.baidu.com/home/main?id=tb.1.9bd1ecc5.TLXXrZsN4deS6D1IZJyN7A%3Ft%3D1779175479	wwcc622	https://gss0.bdstatic.com/6LZ1dD3d1sgCo2Kml5_Y_D3/sys/portrait/item/tb.1.9bd1ecc5.TLXXrZsN4deS6D1IZJyN7A?t=1779175479	2017-06-08 18:21:52		2	5123201165	https://tieba.baidu.com/p/5123201165	22923	hpv吧	https://tieba.baidu.com/f?kw=hpv	1779175479044	2017.06.08	2026.05.19
108037096734		有病就得治疗	https://tieba.baidu.com/home/main?id=tb.1.73e2ac73.TpohUYJsKalP8JSsEA6n0Q%3Ft%3D1779175479	Demon路sJester	https://gss0.bdstatic.com/6LZ1dD3d1sgCo2Kml5_Y_D3/sys/portrait/item/tb.1.73e2ac73.TpohUYJsKalP8JSsEA6n0Q?t=1779175479	2017-06-12 16:33:48	四川	3	5123201165	https://tieba.baidu.com/p/5123201165	22923	hpv吧	https://tieba.baidu.com/f?kw=hpv	1779175479046	2017.06.12	2026.05.19
108216989740		增强免疫力，建议接种hpv疫苗，可以+health_HK了解详情	https://tieba.baidu.com/home/main?id=tb.1.d0a73727.YcATrg6IZLBclNqGuQw2VA%3Ft%3D1779175479	270129119	https://gss0.bdstatic.com/6LZ1dD3d1sgCo2Kml5_Y_D3/sys/portrait/item/tb.1.d0a73727.YcATrg6IZLBclNqGuQw2VA?t=1779175479	2017-06-17 17:00:41		0	5123201165	https://tieba.baidu.com/p/5123201165	22923	hpv吧	https://tieba.baidu.com/f?kw=hpv	1779175479048	2017.06.17	2026.05.19
108244018736		楼主，我是16➕53image_emoticon66	https://tieba.baidu.com/home/main?id=tb.1.31029bf3.36BjnYFy6Hw1Q7cT6UsYJQ%3Ft%3D1779378122	Amerry20	https://gss0.bdstatic.com/6LZ1dD3d1sgCo2Kml5_Y_D3/sys/portrait/item/tb.1.31029bf3.36BjnYFy6Hw1Q7cT6UsYJQ?t=1779378122	2017-06-18 11:21:16		0	5123201165	https://tieba.baidu.com/p/5123201165	22923	hpv吧	https://tieba.baidu.com/f?kw=hpv	1779378122669	2017.06.18	2026.05.21
108245509653		得知道你怎么感染的，可以私聊我	https://tieba.baidu.com/home/main?id=tb.1.910cfc2.eqzyTLYkPuR8SoicHgJ7RQ%3Ft%3D1779175479	张鱼爱李鱼	https://gss0.bdstatic.com/6LZ1dD3d1sgCo2Kml5_Y_D3/sys/portrait/item/tb.1.910cfc2.eqzyTLYkPuR8SoicHgJ7RQ?t=1779175479	2017-06-18 12:09:41		0	5123201165	https://tieba.baidu.com/p/5123201165	22923	hpv吧	https://tieba.baidu.com/f?kw=hpv	1779175479052	2017.06.18	2026.05.19
108640241554		一句话，去正规三甲医院，没想象的那么严重	https://tieba.baidu.com/home/main?id=tb.1.447427a6.OLA11UA50TjG4FX3Rskusw%3Ft%3D1779378122	幸福的西部牧民	https://gss0.bdstatic.com/6LZ1dD3d1sgCo2Kml5_Y_D3/sys/portrait/item/tb.1.447427a6.OLA11UA50TjG4FX3Rskusw?t=1779378122	2017-06-28 10:24:42		0	5123201165	https://tieba.baidu.com/p/5123201165	22923	hpv吧	https://tieba.baidu.com/f?kw=hpv	1779378122682	2017.06.28	2026.05.21
109015593730		很好治	https://tieba.baidu.com/home/main?id=tb.1.42361a23.mdoX4UmZbufQuXfzqGVsaw%3Ft%3D1779378122	好好的一定要🍀	https://gss0.bdstatic.com/6LZ1dD3d1sgCo2Kml5_Y_D3/sys/portrait/item/tb.1.42361a23.mdoX4UmZbufQuXfzqGVsaw?t=1779378122	2017-07-07 02:55:50	四川	0	5123201165	https://tieba.baidu.com/p/5123201165	22923	hpv吧	https://tieba.baidu.com/f?kw=hpv	1779378122687	2017.07.07	2026.05.21
109015601300		我治好了已经	https://tieba.baidu.com/home/main?id=tb.1.42361a23.mdoX4UmZbufQuXfzqGVsaw%3Ft%3D1779378122	好好的一定要🍀	https://gss0.bdstatic.com/6LZ1dD3d1sgCo2Kml5_Y_D3/sys/portrait/item/tb.1.42361a23.mdoX4UmZbufQuXfzqGVsaw?t=1779378122	2017-07-07 02:56:14	四川	0	5123201165	https://tieba.baidu.com/p/5123201165	22923	hpv吧	https://tieba.baidu.com/f?kw=hpv	1779378122690	2017.07.07	2026.05.21
109711059927		没去过，不知道大陆什么时候能普及	https://tieba.baidu.com/home/main?id=tb.1.5e6510c6.LKO79v4NqJqDjD7QTAeAcA%3Ft%3D1779175199	💖爱咋咋地💖	https://gss0.bdstatic.com/6LZ1dD3d1sgCo2Kml5_Y_D3/sys/portrait/item/tb.1.5e6510c6.LKO79v4NqJqDjD7QTAeAcA?t=1779175199	2017-07-23 11:09:30		2	5238723308	https://tieba.baidu.com/p/5238723308	3495346	友谊已走到尽头吧	https://tieba.baidu.com/f?kw=%E5%8F%8B%E8%B0%8A%E5%B7%B2%E8%B5%B0%E5%88%B0%E5%B0%BD%E5%A4%B4	1779175199299	2017.07.23	2026.05.19
109711070883			https://tieba.baidu.com/home/main?id=tb.1.1323e74c.K834-9O0KpvGQA2oVSp1ZA%3Ft%3D1779175199	dhhvivian	https://gss0.bdstatic.com/6LZ1dD3d1sgCo2Kml5_Y_D3/sys/portrait/item/tb.1.1323e74c.K834-9O0KpvGQA2oVSp1ZA?t=1779175199	2017-07-23 11:09:50		0	5238723308	https://tieba.baidu.com/p/5238723308	3495346	友谊已走到尽头吧	https://tieba.baidu.com/f?kw=%E5%8F%8B%E8%B0%8A%E5%B7%B2%E8%B5%B0%E5%88%B0%E5%B0%BD%E5%A4%B4	1779175199300	2017.07.23	2026.05.19
109711114414		疫苗这种东西其实我是不建议的，我是去疾控见习过的，老实说不是非常必要就不要了，有很多不确定因素	https://tieba.baidu.com/home/main?id=tb.1.4d5b163e.xj8arocRGq3SLWmmvtYxkQ%3Ft%3D1779377840	babyElier	https://gss0.bdstatic.com/6LZ1dD3d1sgCo2Kml5_Y_D3/sys/portrait/item/tb.1.4d5b163e.xj8arocRGq3SLWmmvtYxkQ?t=1779377840	2017-07-23 11:11:12		7	5238723308	https://tieba.baidu.com/p/5238723308	3495346	友谊已走到尽头吧	https://tieba.baidu.com/f?kw=%E5%8F%8B%E8%B0%8A%E5%B7%B2%E8%B5%B0%E5%88%B0%E5%B0%BD%E5%A4%B4	1779377839836	2017.07.23	2026.05.21
109711386739		我也想问，打算国庆去打	https://tieba.baidu.com/home/main?id=tb.1.2e147a0c.eCBZDtEOfyfwITovBGMlag%3Ft%3D1779377840	在左呆	https://gss0.bdstatic.com/6LZ1dD3d1sgCo2Kml5_Y_D3/sys/portrait/item/tb.1.2e147a0c.eCBZDtEOfyfwITovBGMlag?t=1779377840	2017-07-23 11:19:41		1	5238723308	https://tieba.baidu.com/p/5238723308	3495346	友谊已走到尽头吧	https://tieba.baidu.com/f?kw=%E5%8F%8B%E8%B0%8A%E5%B7%B2%E8%B5%B0%E5%88%B0%E5%B0%BD%E5%A4%B4	1779377839843	2017.07.23	2026.05.21
109711390204		我也想问，打算国庆去打	https://tieba.baidu.com/home/main?id=tb.1.2e147a0c.eCBZDtEOfyfwITovBGMlag%3Ft%3D1779175199	在左呆	https://gss0.bdstatic.com/6LZ1dD3d1sgCo2Kml5_Y_D3/sys/portrait/item/tb.1.2e147a0c.eCBZDtEOfyfwITovBGMlag?t=1779175199	2017-07-23 11:19:48		0	5238723308	https://tieba.baidu.com/p/5238723308	3495346	友谊已走到尽头吧	https://tieba.baidu.com/f?kw=%E5%8F%8B%E8%B0%8A%E5%B7%B2%E8%B5%B0%E5%88%B0%E5%B0%BD%E5%A4%B4	1779175199303	2017.07.23	2026.05.19
109711599143		我朋友去香港打过，海港城上面就有一家打HPV的，打了好像会有一点副作用，看个人体质	https://tieba.baidu.com/home/main?id=tb.1.ba41a7fd.j06-CLwIxox0GSPguCltRw%3Ft%3D1779175199	Bieber✨	https://gss0.bdstatic.com/6LZ1dD3d1sgCo2Kml5_Y_D3/sys/portrait/item/tb.1.ba41a7fd.j06-CLwIxox0GSPguCltRw?t=1779175199	2017-07-23 11:26:18		0	5238723308	https://tieba.baidu.com/p/5238723308	3495346	友谊已走到尽头吧	https://tieba.baidu.com/f?kw=%E5%8F%8B%E8%B0%8A%E5%B7%B2%E8%B5%B0%E5%88%B0%E5%B0%BD%E5%A4%B4	1779175199305	2017.07.23	2026.05.19
109711623662		每次看到这种贴，总感觉像是在打广告	https://tieba.baidu.com/home/main?id=tb.1.7ceb150a.oiVLfqB6pMvX-YLOkntgLQ%3Ft%3D1779377840	流觞天秤	https://gss0.bdstatic.com/6LZ1dD3d1sgCo2Kml5_Y_D3/sys/portrait/item/tb.1.7ceb150a.oiVLfqB6pMvX-YLOkntgLQ?t=1779377840	2017-07-23 11:27:03		1	5238723308	https://tieba.baidu.com/p/5238723308	3495346	友谊已走到尽头吧	https://tieba.baidu.com/f?kw=%E5%8F%8B%E8%B0%8A%E5%B7%B2%E8%B5%B0%E5%88%B0%E5%B0%BD%E5%A4%B4	1779377839859	2017.07.23	2026.05.21
109711653295		之前新闻说是不是今年国内开始可以注射了	https://tieba.baidu.com/home/main?id=tb.1.affe8875.bI2C4HK0WSi8e4xAKj9iug%3Ft%3D1779377840	C🎓C	https://gss0.bdstatic.com/6LZ1dD3d1sgCo2Kml5_Y_D3/sys/portrait/item/tb.1.affe8875.bI2C4HK0WSi8e4xAKj9iug?t=1779377840	2017-07-23 11:27:57		0	5238723308	https://tieba.baidu.com/p/5238723308	3495346	友谊已走到尽头吧	https://tieba.baidu.com/f?kw=%E5%8F%8B%E8%B0%8A%E5%B7%B2%E8%B5%B0%E5%88%B0%E5%B0%BD%E5%A4%B4	1779377839865	2017.07.23	2026.05.21
109711716554		计划9月份去	https://tieba.baidu.com/home/main?id=tb.1.632106b9.y3_YvQnxVZYSQZYtYnL3oA%3Ft%3D1779175199	Karen💫	https://gss0.bdstatic.com/6LZ1dD3d1sgCo2Kml5_Y_D3/sys/portrait/item/tb.1.632106b9.y3_YvQnxVZYSQZYtYnL3oA?t=1779175199	2017-07-23 11:29:52		0	5238723308	https://tieba.baidu.com/p/5238723308	3495346	友谊已走到尽头吧	https://tieba.baidu.com/f?kw=%E5%8F%8B%E8%B0%8A%E5%B7%B2%E8%B5%B0%E5%88%B0%E5%B0%BD%E5%A4%B4	1779175199307	2017.07.23	2026.05.19
109711812260		9月去打，如果你要打你还是先预约吧，我6月叫别人问的，已经轮到9月份了	https://tieba.baidu.com/home/main?id=tb.1.69ef3858.-wetlqGDORdQqLHnq04sbA%3Ft%3D1779175199	我最美别烦我🍼	https://gss0.bdstatic.com/6LZ1dD3d1sgCo2Kml5_Y_D3/sys/portrait/item/tb.1.69ef3858.-wetlqGDORdQqLHnq04sbA?t=1779175199	2017-07-23 11:32:51		0	5238723308	https://tieba.baidu.com/p/5238723308	3495346	友谊已走到尽头吧	https://tieba.baidu.com/f?kw=%E5%8F%8B%E8%B0%8A%E5%B7%B2%E8%B5%B0%E5%88%B0%E5%B0%BD%E5%A4%B4	1779175199309	2017.07.23	2026.05.19
111904832826		脖子上起猴子 可能感染么？ dtxj	https://tieba.baidu.com/home/main?id=tb.1.4c660bd9.bKmu8NBPHUKHkzn6CVzQkA%3Ft%3D1779377701	贴吧用户_QMCNGyE	https://gss0.bdstatic.com/6LZ1dD3d1sgCo2Kml5_Y_D3/sys/portrait/item/tb.1.4c660bd9.bKmu8NBPHUKHkzn6CVzQkA?t=1779377701	2017-09-12 20:16:30	广西	0	5318865014	https://tieba.baidu.com/p/5318865014	22923	hpv吧	https://tieba.baidu.com/f?kw=hpv	1779377700907	2017.09.12	2026.05.21
112066397492		需要打HPV九合一疫苗可以找我。	https://tieba.baidu.com/home/main?id=tb.1.c60178cb.KQMSu1B88VhTx4Fo3Ag_Zw%3Ft%3D1779175061	中港医疗	https://gss0.bdstatic.com/6LZ1dD3d1sgCo2Kml5_Y_D3/sys/portrait/item/tb.1.c60178cb.KQMSu1B88VhTx4Fo3Ag_Zw?t=1779175061	2017-09-15 22:38:22		0	5318865014	https://tieba.baidu.com/p/5318865014	22923	hpv吧	https://tieba.baidu.com/f?kw=hpv	1779175061730	2017.09.15	2026.05.19
113042268535		大家注意一下： 抗HPV生物蛋白隐形膜是治疗病毒感染的一款产品，仅针对HPV，通过它的作用，使HPV失活排出体外，可以使低级别上皮内病变LSIL(CINⅠ级)得到逆转；一旦发展到了高级别上皮内病变HSIL(CINⅡ～Ⅲ级）则需要手术治疗，术后再使用其抗HPV感染治疗。 意思就是说本产品主要作用是灭活清除HPV感染，而癌前病变和癌变是需要手术治疗的。手机微信13804058508加后入微信群	https://tieba.baidu.com/home/main?id=tb.1.8b2d3ac4.-zIdb_9k60XYwdOmkBOZAg%3Ft%3D1779175061	🌹健康管理师	https://gss0.bdstatic.com/6LZ1dD3d1sgCo2Kml5_Y_D3/sys/portrait/item/tb.1.8b2d3ac4.-zIdb_9k60XYwdOmkBOZAg?t=1779175061	2017-10-06 14:19:07	辽宁	0	5318865014	https://tieba.baidu.com/p/5318865014	22923	hpv吧	https://tieba.baidu.com/f?kw=hpv	1779175061732	2017.10.06	2026.05.19
115937913940		今年四月份查出高危39，并伴有霉菌，真的超级难过呢	https://tieba.baidu.com/home/main?id=tb.1.a41037a8.UCYLbaoCrZXxBgSOBv2TuA%3Ft%3D1779175142	芹菜🍀	https://gss0.bdstatic.com/6LZ1dD3d1sgCo2Kml5_Y_D3/sys/portrait/item/tb.1.a41037a8.UCYLbaoCrZXxBgSOBv2TuA?t=1779175142	2017-12-05 16:06:19		0	5466777608	https://tieba.baidu.com/p/5466777608	22923	hpv吧	https://tieba.baidu.com/f?kw=hpv	1779175142456	2017.12.05	2026.05.19
115937929037		刚知道时，一直百度危害。。真的是担惊受怕的	https://tieba.baidu.com/home/main?id=tb.1.a41037a8.UCYLbaoCrZXxBgSOBv2TuA%3Ft%3D1779377782	芹菜🍀	https://gss0.bdstatic.com/6LZ1dD3d1sgCo2Kml5_Y_D3/sys/portrait/item/tb.1.a41037a8.UCYLbaoCrZXxBgSOBv2TuA?t=1779377782	2017-12-05 16:06:57		0	5466777608	https://tieba.baidu.com/p/5466777608	22923	hpv吧	https://tieba.baidu.com/f?kw=hpv	1779377782132	2017.12.05	2026.05.21
115937946325		后来听说可以用免疫力战胜它，就一直百度如何提高免疫力	https://tieba.baidu.com/home/main?id=tb.1.a41037a8.UCYLbaoCrZXxBgSOBv2TuA%3Ft%3D1779377782	芹菜🍀	https://gss0.bdstatic.com/6LZ1dD3d1sgCo2Kml5_Y_D3/sys/portrait/item/tb.1.a41037a8.UCYLbaoCrZXxBgSOBv2TuA?t=1779377782	2017-12-05 16:07:40		0	5466777608	https://tieba.baidu.com/p/5466777608	22923	hpv吧	https://tieba.baidu.com/f?kw=hpv	1779377782134	2017.12.05	2026.05.21
115937960769		后来的结果就是每天一颗苹果，一瓶乳酸菌酸奶！	https://tieba.baidu.com/home/main?id=tb.1.a41037a8.UCYLbaoCrZXxBgSOBv2TuA%3Ft%3D1779377782	芹菜🍀	https://gss0.bdstatic.com/6LZ1dD3d1sgCo2Kml5_Y_D3/sys/portrait/item/tb.1.a41037a8.UCYLbaoCrZXxBgSOBv2TuA?t=1779377782	2017-12-05 16:08:16		1	5466777608	https://tieba.baidu.com/p/5466777608	22923	hpv吧	https://tieba.baidu.com/f?kw=hpv	1779377782138	2017.12.05	2026.05.21
115937964469		我很懒的，我都没有运动。。。	https://tieba.baidu.com/home/main?id=tb.1.a41037a8.UCYLbaoCrZXxBgSOBv2TuA%3Ft%3D1779377782	芹菜🍀	https://gss0.bdstatic.com/6LZ1dD3d1sgCo2Kml5_Y_D3/sys/portrait/item/tb.1.a41037a8.UCYLbaoCrZXxBgSOBv2TuA?t=1779377782	2017-12-05 16:08:26		0	5466777608	https://tieba.baidu.com/p/5466777608	22923	hpv吧	https://tieba.baidu.com/f?kw=hpv	1779377782143	2017.12.05	2026.05.21
115937992598		恭喜	https://tieba.baidu.com/home/main?id=tb.1.d6cbe805._Pi7X5WcpZMnNJFwzzPBCQ%3Ft%3D1779377782	tyl45112520125	https://gss0.bdstatic.com/6LZ1dD3d1sgCo2Kml5_Y_D3/sys/portrait/item/tb.1.d6cbe805._Pi7X5WcpZMnNJFwzzPBCQ?t=1779377782	2017-12-05 16:09:37	江苏	1	5466777608	https://tieba.baidu.com/p/5466777608	22923	hpv吧	https://tieba.baidu.com/f?kw=hpv	1779377782149	2017.12.05	2026.05.21
115937995380		医生建议半年到一年复查，期间都在隔天用一次辛复宁，心很累。垃圾食品几乎都不吃了，我是很爱辣的人，辣的都不吃了	https://tieba.baidu.com/home/main?id=tb.1.a41037a8.UCYLbaoCrZXxBgSOBv2TuA%3Ft%3D1779377782	芹菜🍀	https://gss0.bdstatic.com/6LZ1dD3d1sgCo2Kml5_Y_D3/sys/portrait/item/tb.1.a41037a8.UCYLbaoCrZXxBgSOBv2TuA?t=1779377782	2017-12-05 16:09:45		0	5466777608	https://tieba.baidu.com/p/5466777608	22923	hpv吧	https://tieba.baidu.com/f?kw=hpv	1779377782152	2017.12.05	2026.05.21
115938011096		男朋友一直陪伴着我，我挺欣慰的！	https://tieba.baidu.com/home/main?id=tb.1.a41037a8.UCYLbaoCrZXxBgSOBv2TuA%3Ft%3D1779377782	芹菜🍀	https://gss0.bdstatic.com/6LZ1dD3d1sgCo2Kml5_Y_D3/sys/portrait/item/tb.1.a41037a8.UCYLbaoCrZXxBgSOBv2TuA?t=1779377782	2017-12-05 16:10:25		3	5466777608	https://tieba.baidu.com/p/5466777608	22923	hpv吧	https://tieba.baidu.com/f?kw=hpv	1779377782159	2017.12.05	2026.05.21
115938021050		你用了多久的药啊	https://tieba.baidu.com/home/main?id=tb.1.d6cbe805._Pi7X5WcpZMnNJFwzzPBCQ%3Ft%3D1779377782	tyl45112520125	https://gss0.bdstatic.com/6LZ1dD3d1sgCo2Kml5_Y_D3/sys/portrait/item/tb.1.d6cbe805._Pi7X5WcpZMnNJFwzzPBCQ?t=1779377782	2017-12-05 16:10:51	江苏	1	5466777608	https://tieba.baidu.com/p/5466777608	22923	hpv吧	https://tieba.baidu.com/f?kw=hpv	1779377782166	2017.12.05	2026.05.21
115938043663		后来百度说三个月停药后可以复查，八月底我们就去复查了。得到的结果是hpv61。。那心情简直了。。。心如死灰的感觉，而且霉菌依旧还在	https://tieba.baidu.com/home/main?id=tb.1.a41037a8.UCYLbaoCrZXxBgSOBv2TuA%3Ft%3D1779175142	芹菜🍀	https://gss0.bdstatic.com/6LZ1dD3d1sgCo2Kml5_Y_D3/sys/portrait/item/tb.1.a41037a8.UCYLbaoCrZXxBgSOBv2TuA?t=1779175142	2017-12-05 16:11:51		0	5466777608	https://tieba.baidu.com/p/5466777608	22923	hpv吧	https://tieba.baidu.com/f?kw=hpv	1779175142470	2017.12.05	2026.05.19
119625807080		今次医生说若还没转阴 即使tct没事 也要做阴道镜 我始终听医生的 听他的可能会花多点点钱 不听 后悔了 只能冤自己 所以 听医生的听医生的听医生的！！！	https://tieba.baidu.com/home/main?id=tb.1.f6b1a163.YqgQT5VzM6625FCFJ8ZqJw%3Ft%3D1779377728	玲子姐姐☞	https://gss0.bdstatic.com/6LZ1dD3d1sgCo2Kml5_Y_D3/sys/portrait/item/tb.1.f6b1a163.YqgQT5VzM6625FCFJ8ZqJw?t=1779377728	2018-05-09 20:59:54		39	5691424054	https://tieba.baidu.com/p/5691424054	22923	hpv吧	https://tieba.baidu.com/f?kw=hpv	1779377727951	2018.05.09	2026.05.21
119628419394		恭喜楼主	https://tieba.baidu.com/home/main?id=tb.1.b5b88fbf.DQI_qXwYLA6Sdty4pcTBlg%3Ft%3D1779377728	感悟醒悟😄	https://gss0.bdstatic.com/6LZ1dD3d1sgCo2Kml5_Y_D3/sys/portrait/item/tb.1.b5b88fbf.DQI_qXwYLA6Sdty4pcTBlg?t=1779377728	2018-05-09 23:28:34		0	5691424054	https://tieba.baidu.com/p/5691424054	22923	hpv吧	https://tieba.baidu.com/f?kw=hpv	1779377727954	2018.05.09	2026.05.21
119675827821		一个单身妈妈求帮助，孩子才4岁！	https://tieba.baidu.com/home/main?id=tb.1.86aea327.XglcHyarobNc5mQZ9uHbHg%3Ft%3D1779175087	考拉2018🐨	https://gss0.bdstatic.com/6LZ1dD3d1sgCo2Kml5_Y_D3/sys/portrait/item/tb.1.86aea327.XglcHyarobNc5mQZ9uHbHg?t=1779175087	2018-05-12 16:52:21		1	5691424054	https://tieba.baidu.com/p/5691424054	22923	hpv吧	https://tieba.baidu.com/f?kw=hpv	1779175087860	2018.05.12	2026.05.19
119713252030		想问问其他基因是什么意思	https://tieba.baidu.com/home/main?id=tb.1.10d62658.YRnpvVY327DCjxNXdakvQw%3Ft%3D1779175087	Irene171671	https://gss0.bdstatic.com/6LZ1dD3d1sgCo2Kml5_Y_D3/sys/portrait/item/tb.1.10d62658.YRnpvVY327DCjxNXdakvQw?t=1779175087	2018-05-14 18:38:08		8	5691424054	https://tieba.baidu.com/p/5691424054	22923	hpv吧	https://tieba.baidu.com/f?kw=hpv	1779175087861	2018.05.14	2026.05.19
119731095073		楼主就一个型号不用怕的。我去年感染了4个型号。而且还有16 18目前还在到处求医	https://tieba.baidu.com/home/main?id=tb.1.714280ef.J2aM1vRny8_an5iVM8CkJA%3Ft%3D1779377728	Dalin♬	https://gss0.bdstatic.com/6LZ1dD3d1sgCo2Kml5_Y_D3/sys/portrait/item/tb.1.714280ef.J2aM1vRny8_an5iVM8CkJA?t=1779377728	2018-05-15 17:35:27	江苏	21	5691424054	https://tieba.baidu.com/p/5691424054	22923	hpv吧	https://tieba.baidu.com/f?kw=hpv	1779377727968	2018.05.15	2026.05.21
120444679922		高危型HPV持续感染是引起宫颈病变的必要条件。	https://tieba.baidu.com/home/main?id=tb.1.8b2d3ac4.-zIdb_9k60XYwdOmkBOZAg%3Ft%3D1779377701	🌹健康管理师	https://gss0.bdstatic.com/6LZ1dD3d1sgCo2Kml5_Y_D3/sys/portrait/item/tb.1.8b2d3ac4.-zIdb_9k60XYwdOmkBOZAg?t=1779377701	2018-06-23 12:55:31	辽宁	0	5318865014	https://tieba.baidu.com/p/5318865014	22923	hpv吧	https://tieba.baidu.com/f?kw=hpv	1779377700923	2018.06.23	2026.05.21
120469555755		高危型HPV持续性感染是引发宫颈癌的必要条件，及时予以清除，就能有效地防治宫颈癌。调查显示，80%多的妇女一生中会感染高危型HPV，其中一部分会自愈，称为一过性感染，还有约20-30%的感染患者很难自我清除，称为持续性感染，这部分高危HPV持续性感染患者即为宫颈癌发生的高风险人群，因此，临床上及时清除高危HPV持续性感染是有效预防宫颈癌的关键所在。	https://tieba.baidu.com/home/main?id=tb.1.8b2d3ac4.-zIdb_9k60XYwdOmkBOZAg%3Ft%3D1779175061	🌹健康管理师	https://gss0.bdstatic.com/6LZ1dD3d1sgCo2Kml5_Y_D3/sys/portrait/item/tb.1.8b2d3ac4.-zIdb_9k60XYwdOmkBOZAg?t=1779175061	2018-06-24 17:33:10	辽宁	0	5318865014	https://tieba.baidu.com/p/5318865014	22923	hpv吧	https://tieba.baidu.com/f?kw=hpv	1779175061735	2018.06.24	2026.05.19
120721324567		p16/Ki-67同时表达提示细胞周期调控失调 p16基因是细胞周期素依赖性激酶（CDK）抑制剂的典型代表，与多种肿瘤有关，称为多肿瘤抑制基因，其基因产物对CDK4的活性有抑制作用，因而也称为p16INK4。 p16过度表达提示正常细胞处于细胞周期的阻滞期，短时间的HPV感染不会影响细胞周期的调控，而持续性HPV感染的细胞的异常增生，导致p16过表达，因此p16过表达可作为宫颈病变的标志物。而Ki-67是一种标志着细胞周期进展及增殖期细胞的核抗原基因，其表达仅限于细胞增殖周期的G1、S、G2期和M期，且在G0期表达缺失。Ki-67过度表达提示细胞处于细胞周期的增殖期。通常生理机能正常的细胞，p16和Ki-67的表达会相互拮抗，不会同时出现。如果，p16和Ki-67同时过度表达，则提示pRb蛋白失活，细胞周期调控失调。因此，在同一细胞中同时检测p16和Ki-67可作为细胞周期失调的标志物，…	https://tieba.baidu.com/home/main?id=tb.1.8b2d3ac4.-zIdb_9k60XYwdOmkBOZAg%3Ft%3D1779377701	🌹健康管理师	https://gss0.bdstatic.com/6LZ1dD3d1sgCo2Kml5_Y_D3/sys/portrait/item/tb.1.8b2d3ac4.-zIdb_9k60XYwdOmkBOZAg?t=1779377701	2018-07-08 11:16:36	辽宁	0	5318865014	https://tieba.baidu.com/p/5318865014	22923	hpv吧	https://tieba.baidu.com/f?kw=hpv	1779377700930	2018.07.08	2026.05.21
120741049335		超过80%的女性一生中均感染过HPV，但大多为一过性感染。病毒可通过自身免疫机制得到清除，一般清除时间为感染后８～12个月。只有少部分患者的病毒感染会持续存在，并进一步形成病变。不同年龄层的人群对病毒的清除率不同。30岁以下女性的HPV清除率明显高于30岁以上女性对病毒的清除率。30岁以上的女性在感染HPV后不易清除，通过持续感染造成细胞异型性改变，进而形成病变甚至不可逆转的癌变。	https://tieba.baidu.com/home/main?id=tb.1.8b2d3ac4.-zIdb_9k60XYwdOmkBOZAg%3Ft%3D1779175061	🌹健康管理师	https://gss0.bdstatic.com/6LZ1dD3d1sgCo2Kml5_Y_D3/sys/portrait/item/tb.1.8b2d3ac4.-zIdb_9k60XYwdOmkBOZAg?t=1779175061	2018-07-09 13:18:21	辽宁	0	5318865014	https://tieba.baidu.com/p/5318865014	22923	hpv吧	https://tieba.baidu.com/f?kw=hpv	1779175061738	2018.07.09	2026.05.19
120741129828		中国大陆13年宫颈癌临床流行病学大数据评价 来源：中国实用妇科与产科杂志2018-01-26 作者：刘萍，南方医科大学南方医院妇产科 宫颈癌是最常见的女性生殖道恶性肿瘤，发病率在女性恶性肿瘤中居第二位，在某些发展中国家甚至位居首位。宫颈癌全球每年新发病例约50万，占所有癌症新发病例的5%，其中80%以上在发展中国家。每年超过26万的妇女死于宫颈癌，主要在低、中收入国家。中国每年新发病例达13.15万，宫颈癌死亡人数每年约5.3万，约占全部女性恶性肿瘤死亡人数的18.4%。可见宫颈癌是危害我国女性健康与生命的重要疾病。	https://tieba.baidu.com/home/main?id=tb.1.8b2d3ac4.-zIdb_9k60XYwdOmkBOZAg%3Ft%3D1779377701	🌹健康管理师	https://gss0.bdstatic.com/6LZ1dD3d1sgCo2Kml5_Y_D3/sys/portrait/item/tb.1.8b2d3ac4.-zIdb_9k60XYwdOmkBOZAg?t=1779377701	2018-07-09 13:23:28	辽宁	0	5318865014	https://tieba.baidu.com/p/5318865014	22923	hpv吧	https://tieba.baidu.com/f?kw=hpv	1779377700939	2018.07.09	2026.05.21
120753937240		一过性感染需不需要干预？ 高危HPV一过性感染可通过被感染细胞上移脱落而自我清除，本不需要干预性治疗，但由于病毒在感染过程中，生产大量的游离态病毒，这些病毒又会通过宫颈上皮存在的微创而重新感染基底细胞，形成循环感染，增加持续性感染的发生率。因此，尽早对高危HPV一过性感染予以干预，是经济有效的预防持续性感染的临床处置措施，干预的“靶点”是直接杀灭“高危HPV游离态病毒”。	https://tieba.baidu.com/home/main?id=tb.1.8b2d3ac4.-zIdb_9k60XYwdOmkBOZAg%3Ft%3D1779175061	🌹健康管理师	https://gss0.bdstatic.com/6LZ1dD3d1sgCo2Kml5_Y_D3/sys/portrait/item/tb.1.8b2d3ac4.-zIdb_9k60XYwdOmkBOZAg?t=1779175061	2018-07-10 06:55:15	辽宁	0	5318865014	https://tieba.baidu.com/p/5318865014	22923	hpv吧	https://tieba.baidu.com/f?kw=hpv	1779175061744	2018.07.10	2026.05.19
120755438761		预防性疫苗和治疗性疫苗的一个重要的区别就是“靶子”的不同。预防性疫苗模拟的是L1和L2这两种衣壳蛋白，也就是提高机体识别病毒“外衣”的能力来防止病毒感染。而某些HPV的这两种蛋白的表达水平低下，削弱了疫苗的预防作用，这使得宫颈癌患者即使打了疫苗，癌细胞也会恣意生长。而治疗性疫苗针对的靶子是E6和E7这两种毒力蛋白，一方面这两种蛋白是导致细胞增殖失去控制的罪魁祸首，另一方面这两个蛋白是病毒为自己争取生存空间的法宝。如果能让人体的免疫系统来攻击这个靶点，病毒也就没有藏身之地了。这也是治疗性疫苗最重要的尝试位点。	https://tieba.baidu.com/home/main?id=tb.1.8b2d3ac4.-zIdb_9k60XYwdOmkBOZAg%3Ft%3D1779175061	🌹健康管理师	https://gss0.bdstatic.com/6LZ1dD3d1sgCo2Kml5_Y_D3/sys/portrait/item/tb.1.8b2d3ac4.-zIdb_9k60XYwdOmkBOZAg?t=1779175061	2018-07-10 09:33:34	辽宁	0	5318865014	https://tieba.baidu.com/p/5318865014	22923	hpv吧	https://tieba.baidu.com/f?kw=hpv	1779175061746	2018.07.10	2026.05.19
120775568344		你怎么好的	https://tieba.baidu.com/home/main?id=tb.1.bbb59106.6_BIvBD_RDI5qF74Vj9KEg%3Ft%3D1779377728	猫7的生活	https://gss0.bdstatic.com/6LZ1dD3d1sgCo2Kml5_Y_D3/sys/portrait/item/tb.1.bbb59106.6_BIvBD_RDI5qF74Vj9KEg?t=1779377728	2018-07-11 12:14:48		1	5691424054	https://tieba.baidu.com/p/5691424054	22923	hpv吧	https://tieba.baidu.com/f?kw=hpv	1779377727972	2018.07.11	2026.05.21
120921081242		恭喜楼主image_emoticon24	https://tieba.baidu.com/home/main?id=tb.1.253db351.-aergmB9Be9qWzk1SQnyEw%3Ft%3D1779175087	禅允l	https://gss0.bdstatic.com/6LZ1dD3d1sgCo2Kml5_Y_D3/sys/portrait/item/tb.1.253db351.-aergmB9Be9qWzk1SQnyEw?t=1779175087	2018-07-19 13:08:17		0	5691424054	https://tieba.baidu.com/p/5691424054	22923	hpv吧	https://tieba.baidu.com/f?kw=hpv	1779175087865	2018.07.19	2026.05.19
120950865602		楼主，今天出结果，我也是hpv58。我最近一年都在健身，理疗之类的。查了一下，第一次查出有这个。看你的自己能转阴，感觉有信心了！我要加油。我想问一下你的这个是什么感觉，宫颈有感觉吗？	https://tieba.baidu.com/home/main?id=tb.1.cc09679b.-LSuC7E1SLBXA3HtBv5KLA%3Ft%3D1779175087	小小蘑菇l	https://gss0.bdstatic.com/6LZ1dD3d1sgCo2Kml5_Y_D3/sys/portrait/item/tb.1.cc09679b.-LSuC7E1SLBXA3HtBv5KLA?t=1779175087	2018-07-20 22:13:40		13	5691424054	https://tieba.baidu.com/p/5691424054	22923	hpv吧	https://tieba.baidu.com/f?kw=hpv	1779175087866	2018.07.20	2026.05.19
120950922351		祝您早日康复	https://tieba.baidu.com/home/main?id=tb.1.e5883936.UCQc5R8Ag2M3rN6WArzrVA%3Ft%3D1779175087	里丿斯0r	https://gss0.bdstatic.com/6LZ1dD3d1sgCo2Kml5_Y_D3/sys/portrait/item/tb.1.e5883936.UCQc5R8Ag2M3rN6WArzrVA?t=1779175087	2018-07-20 22:16:34	山东	0	5691424054	https://tieba.baidu.com/p/5691424054	22923	hpv吧	https://tieba.baidu.com/f?kw=hpv	1779175087868	2018.07.20	2026.05.19
120951037888		你们怎么知道自己感染的，有什么不舒服吗？	https://tieba.baidu.com/home/main?id=tb.1.e42b12dc.UsEcIZLgj8FPzOPzYmn-Cw%3Ft%3D1779175087	不要为我感伤	https://gss0.bdstatic.com/6LZ1dD3d1sgCo2Kml5_Y_D3/sys/portrait/item/tb.1.e42b12dc.UsEcIZLgj8FPzOPzYmn-Cw?t=1779175087	2018-07-20 22:22:28	贵州	7	5691424054	https://tieba.baidu.com/p/5691424054	22923	hpv吧	https://tieba.baidu.com/f?kw=hpv	1779175087868	2018.07.20	2026.05.19
121236472791		心态好点吧，会好的	https://tieba.baidu.com/home/main?id=tb.1.b223a651.6AwCQmLSJsKQbQFnr-aI8w%3Ft%3D1779395636	Houer37	https://gss0.bdstatic.com/6LZ1dD3d1sgCo2Kml5_Y_D3/sys/portrait/item/tb.1.b223a651.6AwCQmLSJsKQbQFnr-aI8w?t=1779395636	2018-08-03 20:39:20		1	5823299319	https://tieba.baidu.com/p/5823299319	22923	hpv吧	https://tieba.baidu.com/f?kw=hpv	1779395635340	2018.08.03	2026.05.22
121256528732		楼主没有疣体吧？	https://tieba.baidu.com/home/main?id=tb.1.5433a656.3fO5qi4-4CSCeZT9KV2SnA%3Ft%3D1779418626	刚刚给回家看看	https://gss0.bdstatic.com/6LZ1dD3d1sgCo2Kml5_Y_D3/sys/portrait/item/tb.1.5433a656.3fO5qi4-4CSCeZT9KV2SnA?t=1779418626	2018-08-04 20:52:24		21	5823299319	https://tieba.baidu.com/p/5823299319	22923	hpv吧	https://tieba.baidu.com/f?kw=hpv	1779418625847	2018.08.04	2026.05.22
121258398124		不要无视它，早发现早治疗	https://tieba.baidu.com/home/main?id=tb.1.33610517.kdhLRSmVhQN5l6-ywKw5hg%3Ft%3D1779395152	信念2019😘	https://gss0.bdstatic.com/6LZ1dD3d1sgCo2Kml5_Y_D3/sys/portrait/item/tb.1.33610517.kdhLRSmVhQN5l6-ywKw5hg?t=1779395152	2018-08-04 22:32:28		0	5823299319	https://tieba.baidu.com/p/5823299319	22923	hpv吧	https://tieba.baidu.com/f?kw=hpv	1779395150858	2018.08.04	2026.05.22
121259086701		早发现早调理好的	https://tieba.baidu.com/home/main?id=tb.1.6c49e890.mBAREm7IgmHnYUIh3dQm1w%3Ft%3D1779418976	妮妮维雅😄	https://gss0.bdstatic.com/6LZ1dD3d1sgCo2Kml5_Y_D3/sys/portrait/item/tb.1.6c49e890.mBAREm7IgmHnYUIh3dQm1w?t=1779418976	2018-08-04 23:08:11		0	5823299319	https://tieba.baidu.com/p/5823299319	22923	hpv吧	https://tieba.baidu.com/f?kw=hpv	1779418975665	2018.08.04	2026.05.22
121263177587		发现了就尽早治疗，+dxqsmm	https://tieba.baidu.com/home/main?id=tb.1.4f947df5.5nFgW6Zro2WO6mjt3fGTFw%3Ft%3D1779395221	雪晴😘	https://gss0.bdstatic.com/6LZ1dD3d1sgCo2Kml5_Y_D3/sys/portrait/item/tb.1.4f947df5.5nFgW6Zro2WO6mjt3fGTFw?t=1779395221	2018-08-05 07:23:03		0	5823299319	https://tieba.baidu.com/p/5823299319	22923	hpv吧	https://tieba.baidu.com/f?kw=hpv	1779395220659	2018.08.05	2026.05.22
121265397417		我也是低危的	https://tieba.baidu.com/home/main?id=tb.1.d6cbe805._Pi7X5WcpZMnNJFwzzPBCQ%3Ft%3D1779418905	tyl45112520125	https://gss0.bdstatic.com/6LZ1dD3d1sgCo2Kml5_Y_D3/sys/portrait/item/tb.1.d6cbe805._Pi7X5WcpZMnNJFwzzPBCQ?t=1779418906	2018-08-05 10:29:54	江苏	14	5823299319	https://tieba.baidu.com/p/5823299319	22923	hpv吧	https://tieba.baidu.com/f?kw=hpv	1779418905615	2018.08.05	2026.05.22
121265463179		81很冷的型号叭，没什么事的	https://tieba.baidu.com/home/main?id=tb.1.d7c68e7b.PRbhrWWz0DgVUk0GjE1M1g%3Ft%3D1779418626	林可_QwQ	https://gss0.bdstatic.com/6LZ1dD3d1sgCo2Kml5_Y_D3/sys/portrait/item/tb.1.d7c68e7b.PRbhrWWz0DgVUk0GjE1M1g?t=1779418626	2018-08-05 10:33:57		2	5823299319	https://tieba.baidu.com/p/5823299319	22923	hpv吧	https://tieba.baidu.com/f?kw=hpv	1779418625861	2018.08.05	2026.05.22
121271833200		平时多增强抵抗力，积极治疗吧	https://tieba.baidu.com/home/main?id=tb.1.763d6cc8.C4K7LmUFvGek8LqaPdNukw%3Ft%3D1779395360	qiuyun🎏	https://gss0.bdstatic.com/6LZ1dD3d1sgCo2Kml5_Y_D3/sys/portrait/item/tb.1.763d6cc8.C4K7LmUFvGek8LqaPdNukw?t=1779395360	2018-08-05 16:52:15		0	5823299319	https://tieba.baidu.com/p/5823299319	22923	hpv吧	https://tieba.baidu.com/f?kw=hpv	1779395359453	2018.08.05	2026.05.22
121272678120		低微冷门型号，用电干扰素就好了	https://tieba.baidu.com/home/main?id=tb.1.536337a0.TmjQzQeqRlTn3a8D0yTPnQ%3Ft%3D1779418696	HPV咨询问答	https://gss0.bdstatic.com/6LZ1dD3d1sgCo2Kml5_Y_D3/sys/portrait/item/tb.1.536337a0.TmjQzQeqRlTn3a8D0yTPnQ?t=1779418696	2018-08-05 17:41:04		0	5823299319	https://tieba.baidu.com/p/5823299319	22923	hpv吧	https://tieba.baidu.com/f?kw=hpv	1779418695940	2018.08.05	2026.05.22
121283948276		我有81.83.56.16	https://tieba.baidu.com/home/main?id=tb.1.f9d4d7b.PZUGdAMIxGZXU6Pkfqb9MQ%3Ft%3D1779418555	绝口不提水瓶	https://gss0.bdstatic.com/6LZ1dD3d1sgCo2Kml5_Y_D3/sys/portrait/item/tb.1.f9d4d7b.PZUGdAMIxGZXU6Pkfqb9MQ?t=1779418555	2018-08-06 09:17:39		45	5823299319	https://tieba.baidu.com/p/5823299319	22923	hpv吧	https://tieba.baidu.com/f?kw=hpv	1779418555406	2018.08.06	2026.05.22
124109518592		一直都是听说这个疫苗，对它的了解仅来于百度	https://tieba.baidu.com/home/main?id=tb.1.bc82d339.Dm1jsY60OmTfYXViBQT5wQ%3Ft%3D1779175079	花开的淡雅	https://gss0.bdstatic.com/6LZ1dD3d1sgCo2Kml5_Y_D3/sys/portrait/item/tb.1.bc82d339.Dm1jsY60OmTfYXViBQT5wQ?t=1779175079	2019-02-15 12:51:01	河北	2	6036592949	https://tieba.baidu.com/p/6036592949	1185508	剑网3吧	https://tieba.baidu.com/f?kw=%E5%89%91%E7%BD%913	1779175079119	2019.02.15	2026.05.19
124109522430		先马	https://tieba.baidu.com/home/main?id=tb.1.1f25e3ea.D7Th87nckmbtpGz3MbVj4A%3Ft%3D1779377719	贴吧用户_QA8eWA2	https://gss0.bdstatic.com/6LZ1dD3d1sgCo2Kml5_Y_D3/sys/portrait/item/tb.1.1f25e3ea.D7Th87nckmbtpGz3MbVj4A?t=1779377719	2019-02-15 12:51:17		0	6036592949	https://tieba.baidu.com/p/6036592949	1185508	剑网3吧	https://tieba.baidu.com/f?kw=%E5%89%91%E7%BD%913	1779377719028	2019.02.15	2026.05.21
124109528306		有没有姐妹去打过啊 想问下价格，国内可以打吗，打完是什么感觉，会很痛吗？	https://tieba.baidu.com/home/main?id=tb.1.bc82d339.Dm1jsY60OmTfYXViBQT5wQ%3Ft%3D1779175079	花开的淡雅	https://gss0.bdstatic.com/6LZ1dD3d1sgCo2Kml5_Y_D3/sys/portrait/item/tb.1.bc82d339.Dm1jsY60OmTfYXViBQT5wQ?t=1779175079	2019-02-15 12:51:40	河北	2	6036592949	https://tieba.baidu.com/p/6036592949	1185508	剑网3吧	https://tieba.baidu.com/f?kw=%E5%89%91%E7%BD%913	1779175079122	2019.02.15	2026.05.19
124109540416		看到百度说年龄限制到27岁。我怕再不去我就过了时间了image_emoticon6	https://tieba.baidu.com/home/main?id=tb.1.bc82d339.Dm1jsY60OmTfYXViBQT5wQ%3Ft%3D1779175079	花开的淡雅	https://gss0.bdstatic.com/6LZ1dD3d1sgCo2Kml5_Y_D3/sys/portrait/item/tb.1.bc82d339.Dm1jsY60OmTfYXViBQT5wQ?t=1779175079	2019-02-15 12:52:29	河北	3	6036592949	https://tieba.baidu.com/p/6036592949	1185508	剑网3吧	https://tieba.baidu.com/f?kw=%E5%89%91%E7%BD%913	1779175079123	2019.02.15	2026.05.19
124109553498		1300多一支，要打3针年龄是16-26岁	https://tieba.baidu.com/home/main?id=tb.1.78e96058.JW9UejNUJMY9TKoMuPqZDg%3Ft%3D1779377719	🌱傍花随柳🌱	https://gss0.bdstatic.com/6LZ1dD3d1sgCo2Kml5_Y_D3/sys/portrait/item/tb.1.78e96058.JW9UejNUJMY9TKoMuPqZDg?t=1779377719	2019-02-15 12:53:21	安徽	0	6036592949	https://tieba.baidu.com/p/6036592949	1185508	剑网3吧	https://tieba.baidu.com/f?kw=%E5%89%91%E7%BD%913	1779377719046	2019.02.15	2026.05.21
124109569603		但是据说香港那边好像年龄宽一点，说明书上是到26岁，而且也只说做了这个年龄段的测试	https://tieba.baidu.com/home/main?id=tb.1.78e96058.JW9UejNUJMY9TKoMuPqZDg%3Ft%3D1779175079	🌱傍花随柳🌱	https://gss0.bdstatic.com/6LZ1dD3d1sgCo2Kml5_Y_D3/sys/portrait/item/tb.1.78e96058.JW9UejNUJMY9TKoMuPqZDg?t=1779175079	2019-02-15 12:54:26	安徽	0	6036592949	https://tieba.baidu.com/p/6036592949	1185508	剑网3吧	https://tieba.baidu.com/f?kw=%E5%89%91%E7%BD%913	1779175079125	2019.02.15	2026.05.19
124109576383		有什么用啊	https://tieba.baidu.com/home/main?id=tb.1.26052e8c.7MwggeEznmAbL9ddLf5b5Q%3Ft%3D1779377719	奶龙宝宝:-(	https://gss0.bdstatic.com/6LZ1dD3d1sgCo2Kml5_Y_D3/sys/portrait/item/tb.1.26052e8c.7MwggeEznmAbL9ddLf5b5Q?t=1779377719	2019-02-15 12:54:53	浙江	1	6036592949	https://tieba.baidu.com/p/6036592949	1185508	剑网3吧	https://tieba.baidu.com/f?kw=%E5%89%91%E7%BD%913	1779377719057	2019.02.15	2026.05.21
124109594693		打过 九价就是可以预防子宫颈癌,生殖器疣,肛门癌,HPV病毒等九种，男女都建议接种 四价就是能预防四种hpv病毒 所以能打九价就打九价	https://tieba.baidu.com/home/main?id=tb.1.3ba5764f.JJrX7N9xKXz1LQYJ1QZ7dw%3Ft%3D1779175079	曳沫舞	https://gss0.bdstatic.com/6LZ1dD3d1sgCo2Kml5_Y_D3/sys/portrait/item/tb.1.3ba5764f.JJrX7N9xKXz1LQYJ1QZ7dw?t=1779175079	2019-02-15 12:56:04	湖北	7	6036592949	https://tieba.baidu.com/p/6036592949	1185508	剑网3吧	https://tieba.baidu.com/f?kw=%E5%89%91%E7%BD%913	1779175079128	2019.02.15	2026.05.19
124109598832		百度看到有几个城市可以打，有姐妹打过吗	https://tieba.baidu.com/home/main?id=tb.1.bc82d339.Dm1jsY60OmTfYXViBQT5wQ%3Ft%3D1779175079	花开的淡雅	https://gss0.bdstatic.com/6LZ1dD3d1sgCo2Kml5_Y_D3/sys/portrait/item/tb.1.bc82d339.Dm1jsY60OmTfYXViBQT5wQ?t=1779175079	2019-02-15 12:56:20	河北	2	6036592949	https://tieba.baidu.com/p/6036592949	1185508	剑网3吧	https://tieba.baidu.com/f?kw=%E5%89%91%E7%BD%913	1779175079130	2019.02.15	2026.05.19
124109605474		现在其他地方9价不多，但是也有了，要是你们那没有，可以考虑去海南或者香港，苗比较供应的上	https://tieba.baidu.com/home/main?id=tb.1.78e96058.JW9UejNUJMY9TKoMuPqZDg%3Ft%3D1779175079	🌱傍花随柳🌱	https://gss0.bdstatic.com/6LZ1dD3d1sgCo2Kml5_Y_D3/sys/portrait/item/tb.1.78e96058.JW9UejNUJMY9TKoMuPqZDg?t=1779175079	2019-02-15 12:56:48	安徽	0	6036592949	https://tieba.baidu.com/p/6036592949	1185508	剑网3吧	https://tieba.baidu.com/f?kw=%E5%89%91%E7%BD%913	1779175079130	2019.02.15	2026.05.19
125121792229		我也是	https://tieba.baidu.com/home/main?id=tb.1.c409bc35.6tqvKoiBDRFOvNpSk3IP4g%3Ft%3D1779175074	苏打水😈	https://gss0.bdstatic.com/6LZ1dD3d1sgCo2Kml5_Y_D3/sys/portrait/item/tb.1.c409bc35.6tqvKoiBDRFOvNpSk3IP4g?t=1779175074	2019-04-15 08:51:38		18	6101680827	https://tieba.baidu.com/p/6101680827	22923	hpv吧	https://tieba.baidu.com/f?kw=hpv	1779175074777	2019.04.15	2026.05.19
125122255275		多锻炼身体，保持良好的心态	https://tieba.baidu.com/home/main?id=tb.1.2696ad7a.U9TORN7SNtiN74Qu1ml4Kw%3Ft%3D1779377714	心如止水瑶妈😄	https://gss0.bdstatic.com/6LZ1dD3d1sgCo2Kml5_Y_D3/sys/portrait/item/tb.1.2696ad7a.U9TORN7SNtiN74Qu1ml4Kw?t=1779377714	2019-04-15 09:25:27		3	6101680827	https://tieba.baidu.com/p/6101680827	22923	hpv吧	https://tieba.baidu.com/f?kw=hpv	1779377714595	2019.04.15	2026.05.21
125122258103		我也是、天天百度 还做噩梦 感觉人精神都不正常了	https://tieba.baidu.com/home/main?id=tb.1.c9d441c.VxDi7CxI5KjDIdkoTK5UKQ%3Ft%3D1779175074	贴吧用户_QJXS8t7	https://gss0.bdstatic.com/6LZ1dD3d1sgCo2Kml5_Y_D3/sys/portrait/item/tb.1.c9d441c.VxDi7CxI5KjDIdkoTK5UKQ?t=1779175074	2019-04-15 09:25:39		30	6101680827	https://tieba.baidu.com/p/6101680827	22923	hpv吧	https://tieba.baidu.com/f?kw=hpv	1779175074780	2019.04.15	2026.05.19
125122268689		我也是、天天百度 越搜越害怕 越害怕越要搜 还做噩梦…	https://tieba.baidu.com/home/main?id=tb.1.c9d441c.VxDi7CxI5KjDIdkoTK5UKQ%3Ft%3D1779377714	贴吧用户_QJXS8t7	https://gss0.bdstatic.com/6LZ1dD3d1sgCo2Kml5_Y_D3/sys/portrait/item/tb.1.c9d441c.VxDi7CxI5KjDIdkoTK5UKQ?t=1779377714	2019-04-15 09:26:22		25	6101680827	https://tieba.baidu.com/p/6101680827	22923	hpv吧	https://tieba.baidu.com/f?kw=hpv	1779377714598	2019.04.15	2026.05.21
125123732774		一样的 没怎么吃饭了	https://tieba.baidu.com/home/main?id=tb.1.c7423177.NbdJTXL-Aq4FfleOpMn1sA%3Ft%3D1779175074	贴吧用户_75KCDC8	https://gss0.bdstatic.com/6LZ1dD3d1sgCo2Kml5_Y_D3/sys/portrait/item/tb.1.c7423177.NbdJTXL-Aq4FfleOpMn1sA?t=1779175074	2019-04-15 10:56:37		5	6101680827	https://tieba.baidu.com/p/6101680827	22923	hpv吧	https://tieba.baidu.com/f?kw=hpv	1779175074784	2019.04.15	2026.05.19
125126230974		我刚开始查出来也是害怕，老是百度	https://tieba.baidu.com/home/main?id=tb.1.fd4c89f1.QlRXPJChCNbzzSuI5v9R0A%3Ft%3D1779377714	贴吧用户_54t7P83306	https://gss0.bdstatic.com/6LZ1dD3d1sgCo2Kml5_Y_D3/sys/portrait/item/tb.1.fd4c89f1.QlRXPJChCNbzzSuI5v9R0A?t=1779377714	2019-04-15 13:23:41		6	6101680827	https://tieba.baidu.com/p/6101680827	22923	hpv吧	https://tieba.baidu.com/f?kw=hpv	1779377714602	2019.04.15	2026.05.21
125126353120		别太放心上了，心情好才能有助于转阴，我也是刚查出hPv阳性时也胡思乱想，现在心态好了，要相信我们自身的抵抗力，蛮多人查出来有病毒感染，靠自身免疫力治愈的！	https://tieba.baidu.com/home/main?id=tb.1.58ff5089.ANrrDZt4Ei-xw-XjxIxuUQ%3Ft%3D1779377714	贴吧用户_5Kt4eZQ	https://gss0.bdstatic.com/6LZ1dD3d1sgCo2Kml5_Y_D3/sys/portrait/item/tb.1.58ff5089.ANrrDZt4Ei-xw-XjxIxuUQ?t=1779377714	2019-04-15 13:31:07		6	6101680827	https://tieba.baidu.com/p/6101680827	22923	hpv吧	https://tieba.baidu.com/f?kw=hpv	1779377714605	2019.04.15	2026.05.21
125127275925		我遇到好几个了，陆陆续续都好了。	https://tieba.baidu.com/home/main?id=tb.1.c12253be.5XfrL3dmVSR4BzNzc0eQRQ%3Ft%3D1779175074	翟福平	https://gss0.bdstatic.com/6LZ1dD3d1sgCo2Kml5_Y_D3/sys/portrait/item/tb.1.c12253be.5XfrL3dmVSR4BzNzc0eQRQ?t=1779175074	2019-04-15 14:26:46		6	6101680827	https://tieba.baidu.com/p/6101680827	22923	hpv吧	https://tieba.baidu.com/f?kw=hpv	1779175074788	2019.04.15	2026.05.19
125129715619		真不知道怎么活了	https://tieba.baidu.com/home/main?id=tb.1.3dfedd4f.PG0cZ8RwaJAbJecagRMhIw%3Ft%3D1779175074	董950807	https://gss0.bdstatic.com/6LZ1dD3d1sgCo2Kml5_Y_D3/sys/portrait/item/tb.1.3dfedd4f.PG0cZ8RwaJAbJecagRMhIw?t=1779175074	2019-04-15 16:49:58		19	6101680827	https://tieba.baidu.com/p/6101680827	22923	hpv吧	https://tieba.baidu.com/f?kw=hpv	1779175074790	2019.04.15	2026.05.19
125130051359		喝古法黄姜膏，可以转阴的	https://tieba.baidu.com/home/main?id=tb.1.be451c5b.9lJE5W5ZK5RvWMO1CaAeDA%3Ft%3D1779377714	贴吧用户_QA7GW88	https://gss0.bdstatic.com/6LZ1dD3d1sgCo2Kml5_Y_D3/sys/portrait/item/tb.1.be451c5b.9lJE5W5ZK5RvWMO1CaAeDA?t=1779377714	2019-04-15 17:09:37		0	6101680827	https://tieba.baidu.com/p/6101680827	22923	hpv吧	https://tieba.baidu.com/f?kw=hpv	1779377714615	2019.04.15	2026.05.21
125929545733		别自己吓自己。阴道镜做后，看情况做个活检。。。我去年也是53阳性。做了阴道镜和活检没事。	https://tieba.baidu.com/home/main?id=tb.1.308e3ece.6H6muBrPSG5X8rQk1LFgtg%3Ft%3D1779377773	贴吧用户_5V7yGyK	https://gss0.bdstatic.com/6LZ1dD3d1sgCo2Kml5_Y_D3/sys/portrait/item/tb.1.308e3ece.6H6muBrPSG5X8rQk1LFgtg?t=1779377773	2019-06-03 13:14:24		4	6151442841	https://tieba.baidu.com/p/6151442841	439929	婆媳吧	https://tieba.baidu.com/f?kw=%E5%A9%86%E5%AA%B3	1779377773142	2019.06.03	2026.05.21
125929552247		只知道叫尖锐湿疣，其他的不懂	https://tieba.baidu.com/home/main?id=tb.1.53948107.uue7CKI4Zy4HmDqED-rWjg%3Ft%3D1779377773	上帝💯来碗情商	https://gss0.bdstatic.com/6LZ1dD3d1sgCo2Kml5_Y_D3/sys/portrait/item/tb.1.53948107.uue7CKI4Zy4HmDqED-rWjg?t=1779377773	2019-06-03 13:14:52	山东	1	6151442841	https://tieba.baidu.com/p/6151442841	439929	婆媳吧	https://tieba.baidu.com/f?kw=%E5%A9%86%E5%AA%B3	1779377773147	2019.06.03	2026.05.21
125929713810		不懂，不过我也刚做过，纯粹的体检，医生给开了这个项目，然后检查没问题就没管，医生说最好每年都查一下，女的有些妇科病很正常，只要这个查了没问题就可以不用管。你还是问问医生好了。	https://tieba.baidu.com/home/main?id=tb.1.5fa3534a.MMx217MxHoPRYhLJyPbnLw%3Ft%3D1779377773	jelly恋儿	https://gss0.bdstatic.com/6LZ1dD3d1sgCo2Kml5_Y_D3/sys/portrait/item/tb.1.5fa3534a.MMx217MxHoPRYhLJyPbnLw?t=1779377773	2019-06-03 13:26:43		0	6151442841	https://tieba.baidu.com/p/6151442841	439929	婆媳吧	https://tieba.baidu.com/f?kw=%E5%A9%86%E5%AA%B3	1779377773153	2019.06.03	2026.05.21
125929925566		最好是夫妻都查一下	https://tieba.baidu.com/home/main?id=tb.1.e1d2aeb0.zcmibWxl3sqAGlOXc6n2fA%3Ft%3D1779175133	天蝎梅子同学	https://gss0.bdstatic.com/6LZ1dD3d1sgCo2Kml5_Y_D3/sys/portrait/item/tb.1.e1d2aeb0.zcmibWxl3sqAGlOXc6n2fA?t=1779175133	2019-06-03 13:42:18	山东	0	6151442841	https://tieba.baidu.com/p/6151442841	439929	婆媳吧	https://tieba.baidu.com/f?kw=%E5%A9%86%E5%AA%B3	1779175133847	2019.06.03	2026.05.19
125930057872		这个病不好治	https://tieba.baidu.com/home/main?id=tb.1.e178ba36.lHmnfv0mayDJ65jqWcRX-A%3Ft%3D1779377773	冰洲石	https://gss0.bdstatic.com/6LZ1dD3d1sgCo2Kml5_Y_D3/sys/portrait/item/tb.1.e178ba36.lHmnfv0mayDJ65jqWcRX-A?t=1779377773	2019-06-03 13:52:07		2	6151442841	https://tieba.baidu.com/p/6151442841	439929	婆媳吧	https://tieba.baidu.com/f?kw=%E5%A9%86%E5%AA%B3	1779377773164	2019.06.03	2026.05.21
125930182161		免疫力好自己就能杀死病毒了，你这tct没事，问题不大，顶多是个癌前病变，注意饮食锻炼身体	https://tieba.baidu.com/home/main?id=tb.1.51a60c96.EsXfGziHe5SupEIvnBzvxA%3Ft%3D1779377773	Stella~	https://gss0.bdstatic.com/6LZ1dD3d1sgCo2Kml5_Y_D3/sys/portrait/item/tb.1.51a60c96.EsXfGziHe5SupEIvnBzvxA?t=1779377773	2019-06-03 14:01:19	辽宁	0	6151442841	https://tieba.baidu.com/p/6151442841	439929	婆媳吧	https://tieba.baidu.com/f?kw=%E5%A9%86%E5%AA%B3	1779377773170	2019.06.03	2026.05.21
125930285680		别怕，初次检查而己，夫妻双方都去检查，一起治疗。平时注意卫生	https://tieba.baidu.com/home/main?id=tb.1.ebf9ea4.Y3oAUcUbk9ZzRPmQqpoC4Q%3Ft%3D1779175133	芷幽草wuxl6233	https://gss0.bdstatic.com/6LZ1dD3d1sgCo2Kml5_Y_D3/sys/portrait/item/tb.1.ebf9ea4.Y3oAUcUbk9ZzRPmQqpoC4Q?t=1779175133	2019-06-03 14:08:53		0	6151442841	https://tieba.baidu.com/p/6151442841	439929	婆媳吧	https://tieba.baidu.com/f?kw=%E5%A9%86%E5%AA%B3	1779175133850	2019.06.03	2026.05.19
125930469078		没事的，心情一定要放宽。我去年检查是16型高危病毒，已经是癌前病变了，做了锥切手术，现在二胎怀孕中，生完再复查。	https://tieba.baidu.com/home/main?id=tb.1.ff3f199f.3tfXHeig8Y6GTxzsie0TZA%3Ft%3D1779175133	💞王木木💕	https://gss0.bdstatic.com/6LZ1dD3d1sgCo2Kml5_Y_D3/sys/portrait/item/tb.1.ff3f199f.3tfXHeig8Y6GTxzsie0TZA?t=1779175133	2019-06-03 14:22:07	四川	7	6151442841	https://tieba.baidu.com/p/6151442841	439929	婆媳吧	https://tieba.baidu.com/f?kw=%E5%A9%86%E5%AA%B3	1779175133852	2019.06.03	2026.05.19
125930989341		每年复查	https://tieba.baidu.com/home/main?id=tb.1.56e99c5c.t51v04RjT8Up26F5z0nxig%3Ft%3D1779377773	zx18790414919z	https://gss0.bdstatic.com/6LZ1dD3d1sgCo2Kml5_Y_D3/sys/portrait/item/tb.1.56e99c5c.t51v04RjT8Up26F5z0nxig?t=1779377773	2019-06-03 14:58:53		0	6151442841	https://tieba.baidu.com/p/6151442841	439929	婆媳吧	https://tieba.baidu.com/f?kw=%E5%A9%86%E5%AA%B3	1779377773191	2019.06.03	2026.05.21
125931090836		还是听医生的吧！你这个好像是皮肤性高危型组，有可能是尖锐湿疣。这个的话就是性病了。你老公应该也检查一下。然后就听医生的治疗一下。	https://tieba.baidu.com/home/main?id=tb.1.596f2ad1.vcGdsMBJAOfcYaRViAwczQ%3Ft%3D1779377773	吹息薇	https://gss0.bdstatic.com/6LZ1dD3d1sgCo2Kml5_Y_D3/sys/portrait/item/tb.1.596f2ad1.vcGdsMBJAOfcYaRViAwczQ?t=1779377773	2019-06-03 15:05:57		0	6151442841	https://tieba.baidu.com/p/6151442841	439929	婆媳吧	https://tieba.baidu.com/f?kw=%E5%A9%86%E5%AA%B3	1779377773204	2019.06.03	2026.05.21
127625435520		坑你钱的吧，一个月4000千多块钱，太恐怖了吧，	https://tieba.baidu.com/home/main?id=tb.1.779dd44d.WkeCIZdSBugvcCVAvwUGvQ%3Ft%3D1779175159	微笑的背后☜☜	https://gss0.bdstatic.com/6LZ1dD3d1sgCo2Kml5_Y_D3/sys/portrait/item/tb.1.779dd44d.WkeCIZdSBugvcCVAvwUGvQ?t=1779175159	2019-09-21 11:40:14		10	6265204769	https://tieba.baidu.com/p/6265204769	22923	hpv吧	https://tieba.baidu.com/f?kw=hpv	1779175159859	2019.09.21	2026.05.19
127625453248		敷料是洗液 转什么因子应该是口服药吧	https://tieba.baidu.com/home/main?id=tb.1.73292925.7gt21QjZ4Kt-_gaQvOfEzA%3Ft%3D1779377800	方片柒2017	https://gss0.bdstatic.com/6LZ1dD3d1sgCo2Kml5_Y_D3/sys/portrait/item/tb.1.73292925.7gt21QjZ4Kt-_gaQvOfEzA?t=1779377800	2019-09-21 11:41:46		2	6265204769	https://tieba.baidu.com/p/6265204769	22923	hpv吧	https://tieba.baidu.com/f?kw=hpv	1779377799782	2019.09.21	2026.05.21
127626371517		你是什么医院开的	https://tieba.baidu.com/home/main?id=tb.1.1ba282dc.kAsT5twvxl_drpgPwp_hLQ%3Ft%3D1779175159	德宏搬家拉货安装维修	https://gss0.bdstatic.com/6LZ1dD3d1sgCo2Kml5_Y_D3/sys/portrait/item/tb.1.1ba282dc.kAsT5twvxl_drpgPwp_hLQ?t=1779175159	2019-09-21 13:05:01	云南	1	6265204769	https://tieba.baidu.com/p/6265204769	22923	hpv吧	https://tieba.baidu.com/f?kw=hpv	1779175159863	2019.09.21	2026.05.19
127627285403		hpv蛋白敷料,和转移因子胶囊，后者是吃的增强抵抗力的， 这个敷料确实不便宜，我认识的一个病友用的这种吧花了4千多 用了50天好像，检查转阴了，但是后来我清理微信不小心把她删了，过后她又加的我说又感染了image_emoticon8	https://tieba.baidu.com/home/main?id=tb.1.eb1bc100.wo7iH9o6_An2xD5JuOM8tQ%3Ft%3D1779175159	人世空空º	https://gss0.bdstatic.com/6LZ1dD3d1sgCo2Kml5_Y_D3/sys/portrait/item/tb.1.eb1bc100.wo7iH9o6_An2xD5JuOM8tQ?t=1779175159	2019-09-21 14:29:22		2	6265204769	https://tieba.baidu.com/p/6265204769	22923	hpv吧	https://tieba.baidu.com/f?kw=hpv	1779175159864	2019.09.21	2026.05.19
127627505141		我是2017年7月份感染高危68和低危43，宫颈和外阴都同时感染了，这个HPV是没有特效药治疗的，主要靠免疫力提高去清除，我目前喝黄姜膏，复查后高危68转阴了，还剩下一个低危43,我有个朋友结婚了是三个孩子的妈妈，她携带病毒5年，她也是看别人喝这个转阴，然后她自己心里也没多想，就一天喝四杯黄姜膏，谁知道她四个月就转阴了（不是特别严重的话靠食疗也别用药，我外阴用药都糜烂，好痛苦啊，医生叫我宫颈也用干扰素，我不用，我怕了，会越用越严重，很多人都是这种情况），这要看个人体质，不熬夜，不吃辣不吃海鲜，不吃发酵物，只吃提高免疫力和有营养的东西，免疫力提高了病毒才能自己清除的，平时一定要保持好的心情，不要心里老想着这个病有多可怕的，放松去面对，你弱它就强。	https://tieba.baidu.com/home/main?id=tb.1.96b007d3.pX7ZJs5RgPhR8fOgN5KvwQ%3Ft%3D1779175159	夜深夜美夜动人	https://gss0.bdstatic.com/6LZ1dD3d1sgCo2Kml5_Y_D3/sys/portrait/item/tb.1.96b007d3.pX7ZJs5RgPhR8fOgN5KvwQ?t=1779175159	2019-09-21 14:49:21		2	6265204769	https://tieba.baidu.com/p/6265204769	22923	hpv吧	https://tieba.baidu.com/f?kw=hpv	1779175159865	2019.09.21	2026.05.19
127627739110		6000一个可真黑	https://tieba.baidu.com/home/main?id=tb.1.8b6d0af1.iyPFstXUFvD2o8b1U6wl1A%3Ft%3D1779377800	再见吧----	https://gss0.bdstatic.com/6LZ1dD3d1sgCo2Kml5_Y_D3/sys/portrait/item/tb.1.8b6d0af1.iyPFstXUFvD2o8b1U6wl1A?t=1779377800	2019-09-21 15:10:39	黑龙江	0	6265204769	https://tieba.baidu.com/p/6265204769	22923	hpv吧	https://tieba.baidu.com/f?kw=hpv	1779377799789	2019.09.21	2026.05.21
127628275728		第一个是邦立克，我们这里418一盒三支，我用了效果也不好。哎，三个月后复查还是阳性。	https://tieba.baidu.com/home/main?id=tb.1.e0d79eb3.Czc8SyqW8CRaCoHmotvhBg%3Ft%3D1779377800	wbdlqc7424	https://gss0.bdstatic.com/6LZ1dD3d1sgCo2Kml5_Y_D3/sys/portrait/item/tb.1.e0d79eb3.Czc8SyqW8CRaCoHmotvhBg?t=1779377800	2019-09-21 15:59:17	山东	2	6265204769	https://tieba.baidu.com/p/6265204769	22923	hpv吧	https://tieba.baidu.com/f?kw=hpv	1779377799791	2019.09.21	2026.05.21
127631023807		我开的金波hpv318一支，治病是硬道理，别心疼钱啦	https://tieba.baidu.com/home/main?id=tb.1.a8416572.W4ZBOUU8XCjsJd8Yp_FcMg%3Ft%3D1779377800	贴吧用户_7JNy94E	https://gss0.bdstatic.com/6LZ1dD3d1sgCo2Kml5_Y_D3/sys/portrait/item/tb.1.a8416572.W4ZBOUU8XCjsJd8Yp_FcMg?t=1779377800	2019-09-21 20:05:35		1	6265204769	https://tieba.baidu.com/p/6265204769	22923	hpv吧	https://tieba.baidu.com/f?kw=hpv	1779377799796	2019.09.21	2026.05.21
127632518013		喝中药治疗也管用啊	https://tieba.baidu.com/home/main?id=tb.1.155e2d7d.I2VEoUPFaht4Ov74_agKCw%3Ft%3D1779175159	尼枚的😳	https://gss0.bdstatic.com/6LZ1dD3d1sgCo2Kml5_Y_D3/sys/portrait/item/tb.1.155e2d7d.I2VEoUPFaht4Ov74_agKCw?t=1779175159	2019-09-21 22:11:08		0	6265204769	https://tieba.baidu.com/p/6265204769	22923	hpv吧	https://tieba.baidu.com/f?kw=hpv	1779175159871	2019.09.21	2026.05.19
127635365201		你是治疗什么呢	https://tieba.baidu.com/home/main?id=tb.1.91d8e77b.vjzn0iVNcPZreNHkMfXRrg%3Ft%3D1779377800	调理身体问题	https://gss0.bdstatic.com/6LZ1dD3d1sgCo2Kml5_Y_D3/sys/portrait/item/tb.1.91d8e77b.vjzn0iVNcPZreNHkMfXRrg?t=1779377800	2019-09-22 04:46:32		0	6265204769	https://tieba.baidu.com/p/6265204769	22923	hpv吧	https://tieba.baidu.com/f?kw=hpv	1779377799802	2019.09.22	2026.05.21
127649546391		HPV一般是比较容易转阴的，快或者慢看个人体质	https://tieba.baidu.com/home/main?id=tb.1.dca1f2ac.sNaT70ruGPFbK_AnKtU12A%3Ft%3D1779378118	璐村惂鐢ㄦ埛_0R7AM13馃惥	https://gss0.bdstatic.com/6LZ1dD3d1sgCo2Kml5_Y_D3/sys/portrait/item/tb.1.dca1f2ac.sNaT70ruGPFbK_AnKtU12A?t=1779378118	2019-09-23 09:47:24		0	6268333252	https://tieba.baidu.com/p/6268333252	197808	女性健康吧	https://tieba.baidu.com/f?kw=%E5%A5%B3%E6%80%A7%E5%81%A5%E5%BA%B7	1779378118232	2019.09.23	2026.05.21
127649568503		如果HPV病毒未清除，肯定会复发。可以试试高吉星蛋白硒，提高免疫力对HPV转阴很有帮助，很多人都吃这个转阴打的，主要还是个人免疫力问题。	https://tieba.baidu.com/home/main?id=tb.1.dca1f2ac.sNaT70ruGPFbK_AnKtU12A%3Ft%3D1779175474	璐村惂鐢ㄦ埛_0R7AM13馃惥	https://gss0.bdstatic.com/6LZ1dD3d1sgCo2Kml5_Y_D3/sys/portrait/item/tb.1.dca1f2ac.sNaT70ruGPFbK_AnKtU12A?t=1779175474	2019-09-23 09:49:22		5	6268333252	https://tieba.baidu.com/p/6268333252	197808	女性健康吧	https://tieba.baidu.com/f?kw=%E5%A5%B3%E6%80%A7%E5%81%A5%E5%BA%B7	1779175474720	2019.09.23	2026.05.19
127649582412		男的其实有必要查，因为男的携带就很容易再次感染给你，一直复发	https://tieba.baidu.com/home/main?id=tb.1.dca1f2ac.sNaT70ruGPFbK_AnKtU12A%3Ft%3D1779378118	璐村惂鐢ㄦ埛_0R7AM13馃惥	https://gss0.bdstatic.com/6LZ1dD3d1sgCo2Kml5_Y_D3/sys/portrait/item/tb.1.dca1f2ac.sNaT70ruGPFbK_AnKtU12A?t=1779378118	2019-09-23 09:50:36		7	6268333252	https://tieba.baidu.com/p/6268333252	197808	女性健康吧	https://tieba.baidu.com/f?kw=%E5%A5%B3%E6%80%A7%E5%81%A5%E5%BA%B7	1779378118248	2019.09.23	2026.05.21
127649594162		一般HPV很容易转阴的，看个人体质	https://tieba.baidu.com/home/main?id=tb.1.dca1f2ac.sNaT70ruGPFbK_AnKtU12A%3Ft%3D1779175057	璐村惂鐢ㄦ埛_0R7AM13馃惥	https://gss0.bdstatic.com/6LZ1dD3d1sgCo2Kml5_Y_D3/sys/portrait/item/tb.1.dca1f2ac.sNaT70ruGPFbK_AnKtU12A?t=1779175057	2019-09-23 09:51:39		6	6268336627	https://tieba.baidu.com/p/6268336627	56375	尖锐湿疣吧	https://tieba.baidu.com/f?kw=%E5%B0%96%E9%94%90%E6%B9%BF%E7%96%A3	1779175057454	2019.09.23	2026.05.19
127649615484		要转阴的话，可以试试高吉星蛋白硒，对HPV转阴效果很好。不过男的这方面还是要多注意，要是男的携带可能会再次感染给你，同房要戴套	https://tieba.baidu.com/home/main?id=tb.1.dca1f2ac.sNaT70ruGPFbK_AnKtU12A%3Ft%3D1779175057	璐村惂鐢ㄦ埛_0R7AM13馃惥	https://gss0.bdstatic.com/6LZ1dD3d1sgCo2Kml5_Y_D3/sys/portrait/item/tb.1.dca1f2ac.sNaT70ruGPFbK_AnKtU12A?t=1779175057	2019-09-23 09:53:32		12	6268336627	https://tieba.baidu.com/p/6268336627	56375	尖锐湿疣吧	https://tieba.baidu.com/f?kw=%E5%B0%96%E9%94%90%E6%B9%BF%E7%96%A3	1779175057457	2019.09.23	2026.05.19
127650006229		大数据分析不要治了，只需定期复查，因为从高危型HPV感染发展成宫颈癌要数年甚至十几年时间，而通过定期检查是能够发现这个癌变过程的，可以通过干预阻止宫颈癌的发生。	https://tieba.baidu.com/home/main?id=tb.1.d2218bfc.4Gnd7bbq5g6bWTokGy7r0A%3Ft%3D1779175474	检逸健康	https://gss0.bdstatic.com/6LZ1dD3d1sgCo2Kml5_Y_D3/sys/portrait/item/tb.1.d2218bfc.4Gnd7bbq5g6bWTokGy7r0A?t=1779175474	2019-09-23 10:26:36		5	6268333252	https://tieba.baidu.com/p/6268333252	197808	女性健康吧	https://tieba.baidu.com/f?kw=%E5%A5%B3%E6%80%A7%E5%81%A5%E5%BA%B7	1779175474723	2019.09.23	2026.05.19
127652505781		神医就算了。。。	https://tieba.baidu.com/home/main?id=tb.1.71181c12.BJDz8pshqGlvd8CPsgRDPg%3Ft%3D1779377696	sasa92♀	https://gss0.bdstatic.com/6LZ1dD3d1sgCo2Kml5_Y_D3/sys/portrait/item/tb.1.71181c12.BJDz8pshqGlvd8CPsgRDPg?t=1779377696	2019-09-23 13:55:12		6	6268336627	https://tieba.baidu.com/p/6268336627	56375	尖锐湿疣吧	https://tieba.baidu.com/f?kw=%E5%B0%96%E9%94%90%E6%B9%BF%E7%96%A3	1779377696477	2019.09.23	2026.05.21
127652685028		男的要是也有，当然可能会复发了	https://tieba.baidu.com/home/main?id=tb.1.5a0e52fa.sbN-s-0wQBZRTTMqhvmYeg%3Ft%3D1779377696	金淘客钱庄	https://gss0.bdstatic.com/6LZ1dD3d1sgCo2Kml5_Y_D3/sys/portrait/item/tb.1.5a0e52fa.sbN-s-0wQBZRTTMqhvmYeg?t=1779377696	2019-09-23 14:10:43		21	6268336627	https://tieba.baidu.com/p/6268336627	56375	尖锐湿疣吧	https://tieba.baidu.com/f?kw=%E5%B0%96%E9%94%90%E6%B9%BF%E7%96%A3	1779377696481	2019.09.23	2026.05.21
127654597766		是不是男的不治好，就没法安心了	https://tieba.baidu.com/home/main?id=tb.1.71181c12.BJDz8pshqGlvd8CPsgRDPg%3Ft%3D1779378118	sasa92♀	https://gss0.bdstatic.com/6LZ1dD3d1sgCo2Kml5_Y_D3/sys/portrait/item/tb.1.71181c12.BJDz8pshqGlvd8CPsgRDPg?t=1779378118	2019-09-23 16:46:07		7	6268333252	https://tieba.baidu.com/p/6268333252	197808	女性健康吧	https://tieba.baidu.com/f?kw=%E5%A5%B3%E6%80%A7%E5%81%A5%E5%BA%B7	1779378118270	2019.09.23	2026.05.21
127656235901		我也53 去年12月查出来，tct正常，今年再查还是53 tct不明意义了， 上周五做活检了	https://tieba.baidu.com/home/main?id=tb.1.14982e08.uo8S3A7g_oZf9nrQPKO-3g%3Ft%3D1779175168	elaine936	https://gss0.bdstatic.com/6LZ1dD3d1sgCo2Kml5_Y_D3/sys/portrait/item/tb.1.14982e08.uo8S3A7g_oZf9nrQPKO-3g?t=1779175168	2019-09-23 19:05:40		28	6269218107	https://tieba.baidu.com/p/6269218107	22923	hpv吧	https://tieba.baidu.com/f?kw=hpv	1779175168638	2019.09.23	2026.05.19
127657459583		小马过河的故事。	https://tieba.baidu.com/home/main?id=tb.1.fe951c48.cjAw-l3sqDNaolcy2eKzuQ%3Ft%3D1779175057	hpv科普	https://gss0.bdstatic.com/6LZ1dD3d1sgCo2Kml5_Y_D3/sys/portrait/item/tb.1.fe951c48.cjAw-l3sqDNaolcy2eKzuQ?t=1779175057	2019-09-23 20:49:47	黑龙江	1	6268336627	https://tieba.baidu.com/p/6268336627	56375	尖锐湿疣吧	https://tieba.baidu.com/f?kw=%E5%B0%96%E9%94%90%E6%B9%BF%E7%96%A3	1779175057460	2019.09.23	2026.05.19
127658510589		我也53，去年正常，今年c1了	https://tieba.baidu.com/home/main?id=tb.1.80efcd8c.BaOaZPws8POoCUO43_NYRg%3Ft%3D1779377808	阿鲁沙l	https://gss0.bdstatic.com/6LZ1dD3d1sgCo2Kml5_Y_D3/sys/portrait/item/tb.1.80efcd8c.BaOaZPws8POoCUO43_NYRg?t=1779377809	2019-09-23 22:15:32		3	6269218107	https://tieba.baidu.com/p/6269218107	22923	hpv吧	https://tieba.baidu.com/f?kw=hpv	1779377808705	2019.09.23	2026.05.21
127661318613		还是去做看看吧，我上个月查的tct正常，16-18也是阴，其他高危，昨天医生都没说阴道镜，直接让去活检，昨天去没做成，下个月去做，现在就是怕疼	https://tieba.baidu.com/home/main?id=tb.1.66e6f71c.nPD-KfNG2Ph2Fy3utP6Vbg%3Ft%3D1779175168	只想开怀大笑🐷	https://gss0.bdstatic.com/6LZ1dD3d1sgCo2Kml5_Y_D3/sys/portrait/item/tb.1.66e6f71c.nPD-KfNG2Ph2Fy3utP6Vbg?t=1779175168	2019-09-24 06:06:44		19	6269218107	https://tieba.baidu.com/p/6269218107	22923	hpv吧	https://tieba.baidu.com/f?kw=hpv	1779175168642	2019.09.24	2026.05.19
127664186581		高危是不是不长东西啊？	https://tieba.baidu.com/home/main?id=tb.1.f4123a8a.KPivPBdVSrnuWd2naLtkyw%3Ft%3D1779175168	看淡了💧	https://gss0.bdstatic.com/6LZ1dD3d1sgCo2Kml5_Y_D3/sys/portrait/item/tb.1.f4123a8a.KPivPBdVSrnuWd2naLtkyw?t=1779175168	2019-09-24 11:40:13	山东	1	6269218107	https://tieba.baidu.com/p/6269218107	22923	hpv吧	https://tieba.baidu.com/f?kw=hpv	1779175168643	2019.09.24	2026.05.19
127665686795		image_emoticon15	https://tieba.baidu.com/home/main?id=tb.1.71181c12.BJDz8pshqGlvd8CPsgRDPg%3Ft%3D1779377696	sasa92♀	https://gss0.bdstatic.com/6LZ1dD3d1sgCo2Kml5_Y_D3/sys/portrait/item/tb.1.71181c12.BJDz8pshqGlvd8CPsgRDPg?t=1779377696	2019-09-24 13:54:04		0	6268336627	https://tieba.baidu.com/p/6268336627	56375	尖锐湿疣吧	https://tieba.baidu.com/f?kw=%E5%B0%96%E9%94%90%E6%B9%BF%E7%96%A3	1779377696486	2019.09.24	2026.05.21
127668121373		你要是抵抗力好就不用吃药，	https://tieba.baidu.com/home/main?id=tb.1.5a0e52fa.sbN-s-0wQBZRTTMqhvmYeg%3Ft%3D1779175474	金淘客钱庄	https://gss0.bdstatic.com/6LZ1dD3d1sgCo2Kml5_Y_D3/sys/portrait/item/tb.1.5a0e52fa.sbN-s-0wQBZRTTMqhvmYeg?t=1779175474	2019-09-24 17:14:48		6	6268333252	https://tieba.baidu.com/p/6268333252	197808	女性健康吧	https://tieba.baidu.com/f?kw=%E5%A5%B3%E6%80%A7%E5%81%A5%E5%BA%B7	1779175474727	2019.09.24	2026.05.19
127677699721		cin1期	https://tieba.baidu.com/home/main?id=tb.1.8128cdd9.iu0GI7oJtZCPBiyTdUwjEA%3Ft%3D1779377808	贴吧用户_5857MWP	https://gss0.bdstatic.com/6LZ1dD3d1sgCo2Kml5_Y_D3/sys/portrait/item/tb.1.8128cdd9.iu0GI7oJtZCPBiyTdUwjEA?t=1779377809	2019-09-25 12:41:37	天津	3	6269218107	https://tieba.baidu.com/p/6269218107	22923	hpv吧	https://tieba.baidu.com/f?kw=hpv	1779377808718	2019.09.25	2026.05.21
127677702215		可以用半枝莲膏	https://tieba.baidu.com/home/main?id=tb.1.8128cdd9.iu0GI7oJtZCPBiyTdUwjEA%3Ft%3D1779377808	贴吧用户_5857MWP	https://gss0.bdstatic.com/6LZ1dD3d1sgCo2Kml5_Y_D3/sys/portrait/item/tb.1.8128cdd9.iu0GI7oJtZCPBiyTdUwjEA?t=1779377809	2019-09-25 12:41:50	天津	0	6269218107	https://tieba.baidu.com/p/6269218107	22923	hpv吧	https://tieba.baidu.com/f?kw=hpv	1779377808725	2019.09.25	2026.05.21
127677716315		不严重	https://tieba.baidu.com/home/main?id=tb.1.a0e9ee28.nsuPXGN_1SyIfuW8Tk5Jow%3Ft%3D1779377808	贴吧用户_6S5DE7GCR	https://gss0.bdstatic.com/6LZ1dD3d1sgCo2Kml5_Y_D3/sys/portrait/item/tb.1.a0e9ee28.nsuPXGN_1SyIfuW8Tk5Jow?t=1779377808	2019-09-25 12:43:06		2	6269218107	https://tieba.baidu.com/p/6269218107	22923	hpv吧	https://tieba.baidu.com/f?kw=hpv	1779377808727	2019.09.25	2026.05.21
127678108962		image_emoticon72怎么还有跟我说神医的，简直了	https://tieba.baidu.com/home/main?id=tb.1.71181c12.BJDz8pshqGlvd8CPsgRDPg%3Ft%3D1779175057	sasa92♀	https://gss0.bdstatic.com/6LZ1dD3d1sgCo2Kml5_Y_D3/sys/portrait/item/tb.1.71181c12.BJDz8pshqGlvd8CPsgRDPg?t=1779175057	2019-09-25 13:17:48		7	6268336627	https://tieba.baidu.com/p/6268336627	56375	尖锐湿疣吧	https://tieba.baidu.com/f?kw=%E5%B0%96%E9%94%90%E6%B9%BF%E7%96%A3	1779175057462	2019.09.25	2026.05.19
127689068070		一个同事姐姐竟然也感染hpv，怎么这么多人感染	https://tieba.baidu.com/home/main?id=tb.1.71181c12.BJDz8pshqGlvd8CPsgRDPg%3Ft%3D1779377696	sasa92♀	https://gss0.bdstatic.com/6LZ1dD3d1sgCo2Kml5_Y_D3/sys/portrait/item/tb.1.71181c12.BJDz8pshqGlvd8CPsgRDPg?t=1779377696	2019-09-26 10:22:59		7	6268336627	https://tieba.baidu.com/p/6268336627	56375	尖锐湿疣吧	https://tieba.baidu.com/f?kw=%E5%B0%96%E9%94%90%E6%B9%BF%E7%96%A3	1779377696496	2019.09.26	2026.05.21
127702373729		HPV吃高吉星蛋白硒好	https://tieba.baidu.com/home/main?id=tb.1.dca1f2ac.sNaT70ruGPFbK_AnKtU12A%3Ft%3D1779175057	璐村惂鐢ㄦ埛_0R7AM13馃惥	https://gss0.bdstatic.com/6LZ1dD3d1sgCo2Kml5_Y_D3/sys/portrait/item/tb.1.dca1f2ac.sNaT70ruGPFbK_AnKtU12A?t=1779175057	2019-09-27 10:44:04		11	6268336627	https://tieba.baidu.com/p/6268336627	56375	尖锐湿疣吧	https://tieba.baidu.com/f?kw=%E5%B0%96%E9%94%90%E6%B9%BF%E7%96%A3	1779175057465	2019.09.27	2026.05.19
127713503579		多问问身边的人	https://tieba.baidu.com/home/main?id=tb.1.5a0e52fa.sbN-s-0wQBZRTTMqhvmYeg%3Ft%3D1779378118	金淘客钱庄	https://gss0.bdstatic.com/6LZ1dD3d1sgCo2Kml5_Y_D3/sys/portrait/item/tb.1.5a0e52fa.sbN-s-0wQBZRTTMqhvmYeg?t=1779378118	2019-09-28 08:46:24		1	6268333252	https://tieba.baidu.com/p/6268333252	197808	女性健康吧	https://tieba.baidu.com/f?kw=%E5%A5%B3%E6%80%A7%E5%81%A5%E5%BA%B7	1779378118282	2019.09.28	2026.05.21
127718378530		并没有一些人说的那么可怕	https://tieba.baidu.com/home/main?id=tb.1.221dd83.zkAoWsz3ZOSe1b4cRaIhBA%3Ft%3D1779378118	行者中国梦	https://gss0.bdstatic.com/6LZ1dD3d1sgCo2Kml5_Y_D3/sys/portrait/item/tb.1.221dd83.zkAoWsz3ZOSe1b4cRaIhBA?t=1779378118	2019-09-28 16:44:05		0	6268333252	https://tieba.baidu.com/p/6268333252	197808	女性健康吧	https://tieba.baidu.com/f?kw=%E5%A5%B3%E6%80%A7%E5%81%A5%E5%BA%B7	1779378118288	2019.09.28	2026.05.21
127718507019		你这个肯定得治，不然就是一颗定时炸弹	https://tieba.baidu.com/home/main?id=tb.1.86e15e7f.8IUW209wMFYFH8_a14Xhww%3Ft%3D1779175474	🍭yn4780	https://gss0.bdstatic.com/6LZ1dD3d1sgCo2Kml5_Y_D3/sys/portrait/item/tb.1.86e15e7f.8IUW209wMFYFH8_a14Xhww?t=1779175474	2019-09-28 16:55:53		1	6268333252	https://tieba.baidu.com/p/6268333252	197808	女性健康吧	https://tieba.baidu.com/f?kw=%E5%A5%B3%E6%80%A7%E5%81%A5%E5%BA%B7	1779175474734	2019.09.28	2026.05.19
127737357125		放松心情，出去玩	https://tieba.baidu.com/home/main?id=tb.1.71181c12.BJDz8pshqGlvd8CPsgRDPg%3Ft%3D1779175474	sasa92♀	https://gss0.bdstatic.com/6LZ1dD3d1sgCo2Kml5_Y_D3/sys/portrait/item/tb.1.71181c12.BJDz8pshqGlvd8CPsgRDPg?t=1779175474	2019-09-30 08:49:48		0	6268333252	https://tieba.baidu.com/p/6268333252	197808	女性健康吧	https://tieba.baidu.com/f?kw=%E5%A5%B3%E6%80%A7%E5%81%A5%E5%BA%B7	1779175474736	2019.09.30	2026.05.19
127794808842		我也是hpv53，怎么办	https://tieba.baidu.com/home/main?id=tb.1.dce0a1d6.oBmJ7jEZfLCqKCSV_kxVKA%3Ft%3D1779377808	晓晓满满	https://gss0.bdstatic.com/6LZ1dD3d1sgCo2Kml5_Y_D3/sys/portrait/item/tb.1.dce0a1d6.oBmJ7jEZfLCqKCSV_kxVKA?t=1779377809	2019-10-05 08:00:08	黑龙江	1	6269218107	https://tieba.baidu.com/p/6269218107	22923	hpv吧	https://tieba.baidu.com/f?kw=hpv	1779377808730	2019.10.05	2026.05.21
127821341192		看来看去也不知道男的怎么解决	https://tieba.baidu.com/home/main?id=tb.1.6e84f465.Orp-n_oz-ag_hxt0-7_Eiw%3Ft%3D1779377696	不去再想😄	https://gss0.bdstatic.com/6LZ1dD3d1sgCo2Kml5_Y_D3/sys/portrait/item/tb.1.6e84f465.Orp-n_oz-ag_hxt0-7_Eiw?t=1779377696	2019-10-07 11:15:28		8	6268336627	https://tieba.baidu.com/p/6268336627	56375	尖锐湿疣吧	https://tieba.baidu.com/f?kw=%E5%B0%96%E9%94%90%E6%B9%BF%E7%96%A3	1779377696505	2019.10.07	2026.05.21
127927334797		hpv高危。53.可用半枝莲膏。半枝莲膏是北京大学滨海医院研发一周一次，3月转阴。	https://tieba.baidu.com/home/main?id=tb.1.68d1e6e3.nT-KZRUzN_6DZJDi2tD9Nw%3Ft%3D1779175168	jiasitou	https://gss0.bdstatic.com/6LZ1dD3d1sgCo2Kml5_Y_D3/sys/portrait/item/tb.1.68d1e6e3.nT-KZRUzN_6DZJDi2tD9Nw?t=1779175168	2019-10-15 19:39:10		0	6269218107	https://tieba.baidu.com/p/6269218107	22923	hpv吧	https://tieba.baidu.com/f?kw=hpv	1779175168654	2019.10.15	2026.05.19
127927840901		别怕，提高免疫力自然就好了，我也是低危型用食疗三个月转阴了，保持良好心情	https://tieba.baidu.com/home/main?id=tb.1.685fca68.YuDpVPCPI6_jWuZEgZdw0A%3Ft%3D1779175168	葱花b	https://gss0.bdstatic.com/6LZ1dD3d1sgCo2Kml5_Y_D3/sys/portrait/item/tb.1.685fca68.YuDpVPCPI6_jWuZEgZdw0A?t=1779175168	2019-10-15 20:24:21		3	6269218107	https://tieba.baidu.com/p/6269218107	22923	hpv吧	https://tieba.baidu.com/f?kw=hpv	1779175168656	2019.10.15	2026.05.19
128087672739		你长过湿疣吗	https://tieba.baidu.com/home/main?id=tb.1.ebac3701.JOjv0DKij_ZNRIUCCpe5Vg%3Ft%3D1779377786	冷落清秋节-	https://gss0.bdstatic.com/6LZ1dD3d1sgCo2Kml5_Y_D3/sys/portrait/item/tb.1.ebac3701.JOjv0DKij_ZNRIUCCpe5Vg?t=1779377786	2019-10-28 19:58:46	安徽	10	6314764265	https://tieba.baidu.com/p/6314764265	22923	hpv吧	https://tieba.baidu.com/f?kw=hpv	1779377786532	2019.10.28	2026.05.21
128139765329		我也是52型，活检2级，准备锥切中啊	https://tieba.baidu.com/home/main?id=tb.1.e932cdc8.Weg218sd5tnKPRhrgEFEdw%3Ft%3D1779377786	佳妹妹坨	https://gss0.bdstatic.com/6LZ1dD3d1sgCo2Kml5_Y_D3/sys/portrait/item/tb.1.e932cdc8.Weg218sd5tnKPRhrgEFEdw?t=1779377786	2019-11-01 22:46:58		1	6314764265	https://tieba.baidu.com/p/6314764265	22923	hpv吧	https://tieba.baidu.com/f?kw=hpv	1779377786534	2019.11.01	2026.05.21
128313532166		楼主你用的药在哪里买的多少钱一盒	https://tieba.baidu.com/home/main?id=tb.1.38125a27.jIcWtsD-cRS4rEeWYR9TRg%3Ft%3D1779377786	小小ლლ♬	https://gss0.bdstatic.com/6LZ1dD3d1sgCo2Kml5_Y_D3/sys/portrait/item/tb.1.38125a27.jIcWtsD-cRS4rEeWYR9TRg?t=1779377786	2019-11-13 19:40:19		2	6314764265	https://tieba.baidu.com/p/6314764265	22923	hpv吧	https://tieba.baidu.com/f?kw=hpv	1779377786536	2019.11.13	2026.05.21
128512289233		楼楼转阴没	https://tieba.baidu.com/home/main?id=tb.1.481f12e8.usZuAznKd8Ed5xc310Qq9g%3Ft%3D1779377786	我爱雪花微微访	https://gss0.bdstatic.com/6LZ1dD3d1sgCo2Kml5_Y_D3/sys/portrait/item/tb.1.481f12e8.usZuAznKd8Ed5xc310Qq9g?t=1779377786	2019-11-26 08:18:07		0	6314764265	https://tieba.baidu.com/p/6314764265	22923	hpv吧	https://tieba.baidu.com/f?kw=hpv	1779377786537	2019.11.26	2026.05.21
128512299715		年底复查，你呢？	https://tieba.baidu.com/home/main?id=tb.1.70512f7.ggtd_MJDvPQxb-tJ-tCX8Q%3Ft%3D1779377786	东方华美大曲	https://gss0.bdstatic.com/6LZ1dD3d1sgCo2Kml5_Y_D3/sys/portrait/item/tb.1.70512f7.ggtd_MJDvPQxb-tJ-tCX8Q?t=1779377786	2019-11-26 08:19:15		10	6314764265	https://tieba.baidu.com/p/6314764265	22923	hpv吧	https://tieba.baidu.com/f?kw=hpv	1779377786539	2019.11.26	2026.05.21
128512816451		我9月份查出52阳。11月份刚复查转阴了。用了一盒维宫康，吃复合维生素，每天坚持快走+慢走1万步。我觉得对付hpv最好的方法就是保持好心态，检查锻炼增强机体免疫力。	https://tieba.baidu.com/home/main?id=tb.1.c33efc86.HNt2HQeBHtCUbVxntZky7w%3Ft%3D1779377786	S灬沫沫	https://gss0.bdstatic.com/6LZ1dD3d1sgCo2Kml5_Y_D3/sys/portrait/item/tb.1.c33efc86.HNt2HQeBHtCUbVxntZky7w?t=1779377786	2019-11-26 09:07:05		16	6314764265	https://tieba.baidu.com/p/6314764265	22923	hpv吧	https://tieba.baidu.com/f?kw=hpv	1779377786539	2019.11.26	2026.05.21
129855775327		给大家推荐一个人，食疗我转阴了578988310可以试试看	https://tieba.baidu.com/home/main?id=tb.1.664bca22.QKCCDYwwNeKB6yEmug9s1g%3Ft%3D1779377786	水陌路	https://gss0.bdstatic.com/6LZ1dD3d1sgCo2Kml5_Y_D3/sys/portrait/item/tb.1.664bca22.QKCCDYwwNeKB6yEmug9s1g?t=1779377786	2020-02-09 21:17:10		0	6314764265	https://tieba.baidu.com/p/6314764265	22923	hpv吧	https://tieba.baidu.com/f?kw=hpv	1779377786540	2020.02.09	2026.05.21
130493330582		亲，你用的田纪香效果怎么样了，好了吗	https://tieba.baidu.com/home/main?id=tb.1.700060ae.An3Vr79-zCFp5PNdVfL7xg%3Ft%3D1779175146	虾小米菇凉	https://gss0.bdstatic.com/6LZ1dD3d1sgCo2Kml5_Y_D3/sys/portrait/item/tb.1.700060ae.An3Vr79-zCFp5PNdVfL7xg?t=1779175146	2020-03-06 21:43:02		2	6314764265	https://tieba.baidu.com/p/6314764265	22923	hpv吧	https://tieba.baidu.com/f?kw=hpv	1779175146786	2020.03.06	2026.05.19
130608516551		纯中药无痛治疗，HPV转阴根治，告别尖锐湿疣，可签约治疗，以医院检验报告为准，无效退款，用户名就是微信	https://tieba.baidu.com/home/main?id=tb.1.fdc02372.Cu06fGWkN64dd75cJq38ow%3Ft%3D1779377786	wx18980885844	https://gss0.bdstatic.com/6LZ1dD3d1sgCo2Kml5_Y_D3/sys/portrait/item/tb.1.fdc02372.Cu06fGWkN64dd75cJq38ow?t=1779377786	2020-03-11 02:21:46		1	6314764265	https://tieba.baidu.com/p/6314764265	22923	hpv吧	https://tieba.baidu.com/f?kw=hpv	1779377786542	2020.03.11	2026.05.21
131180720146		可以八	https://tieba.baidu.com/home/main?id=tb.1.a773887.SjpEynkANGqFPF-YS7CpGg%3Ft%3D1779175151	月半小夜曲五五	https://gss0.bdstatic.com/6LZ1dD3d1sgCo2Kml5_Y_D3/sys/portrait/item/tb.1.a773887.SjpEynkANGqFPF-YS7CpGg?t=1779175151	2020-04-01 09:54:46	四川	3	6588929518	https://tieba.baidu.com/p/6588929518	22923	hpv吧	https://tieba.baidu.com/f?kw=hpv	1779175151089	2020.04.01	2026.05.19
131196208464		最好不要	https://tieba.baidu.com/home/main?id=tb.1.51ea56bb.9uDOSKoO5JmsM9iR7SZoSg%3Ft%3D1779175151	C48056	https://gss0.bdstatic.com/6LZ1dD3d1sgCo2Kml5_Y_D3/sys/portrait/item/tb.1.51ea56bb.9uDOSKoO5JmsM9iR7SZoSg?t=1779175151	2020-04-01 22:31:08		0	6588929518	https://tieba.baidu.com/p/6588929518	22923	hpv吧	https://tieba.baidu.com/f?kw=hpv	1779175151091	2020.04.01	2026.05.19
131196219481		不要	https://tieba.baidu.com/home/main?id=tb.1.51ea56bb.9uDOSKoO5JmsM9iR7SZoSg%3Ft%3D1779377791	C48056	https://gss0.bdstatic.com/6LZ1dD3d1sgCo2Kml5_Y_D3/sys/portrait/item/tb.1.51ea56bb.9uDOSKoO5JmsM9iR7SZoSg?t=1779377791	2020-04-01 22:31:38		1	6588929518	https://tieba.baidu.com/p/6588929518	22923	hpv吧	https://tieba.baidu.com/f?kw=hpv	1779377790925	2020.04.01	2026.05.21
131196232934		我转阴了	https://tieba.baidu.com/home/main?id=tb.1.51ea56bb.9uDOSKoO5JmsM9iR7SZoSg%3Ft%3D1779175151	C48056	https://gss0.bdstatic.com/6LZ1dD3d1sgCo2Kml5_Y_D3/sys/portrait/item/tb.1.51ea56bb.9uDOSKoO5JmsM9iR7SZoSg?t=1779175151	2020-04-01 22:32:15		0	6588929518	https://tieba.baidu.com/p/6588929518	22923	hpv吧	https://tieba.baidu.com/f?kw=hpv	1779175151094	2020.04.01	2026.05.19
131398847949		中药治疗啊，圆你当妈妈的梦	https://tieba.baidu.com/home/main?id=tb.1.c576d126.Ex-BR5AMHCVFSarsRRUWGw%3Ft%3D1779175151	夜很安静男人	https://gss0.bdstatic.com/6LZ1dD3d1sgCo2Kml5_Y_D3/sys/portrait/item/tb.1.c576d126.Ex-BR5AMHCVFSarsRRUWGw?t=1779175151	2020-04-10 09:15:31	河南	1	6588929518	https://tieba.baidu.com/p/6588929518	22923	hpv吧	https://tieba.baidu.com/f?kw=hpv	1779175151094	2020.04.10	2026.05.19
131413564096		这个咨询一下医生	https://tieba.baidu.com/home/main?id=tb.1.5a0e52fa.sbN-s-0wQBZRTTMqhvmYeg%3Ft%3D1779175151	金淘客钱庄	https://gss0.bdstatic.com/6LZ1dD3d1sgCo2Kml5_Y_D3/sys/portrait/item/tb.1.5a0e52fa.sbN-s-0wQBZRTTMqhvmYeg?t=1779175151	2020-04-10 20:07:05		0	6588929518	https://tieba.baidu.com/p/6588929518	22923	hpv吧	https://tieba.baidu.com/f?kw=hpv	1779175151096	2020.04.10	2026.05.19
131416265968		不要	https://tieba.baidu.com/home/main?id=tb.1.91cd57f3.o1HxZYQHUzdocamxz-EM6g%3Ft%3D1779377791	贴吧用户_a4CbQEN	https://gss0.bdstatic.com/6LZ1dD3d1sgCo2Kml5_Y_D3/sys/portrait/item/tb.1.91cd57f3.o1HxZYQHUzdocamxz-EM6g?t=1779377791	2020-04-10 21:58:43		2	6588929518	https://tieba.baidu.com/p/6588929518	22923	hpv吧	https://tieba.baidu.com/f?kw=hpv	1779377790956	2020.04.10	2026.05.21
131445144586		可以怀孕！	https://tieba.baidu.com/home/main?id=tb.1.591e44d8.-YFMfD1CadRLchdM6HoOTg%3Ft%3D1779377791	丑丑妞07	https://gss0.bdstatic.com/6LZ1dD3d1sgCo2Kml5_Y_D3/sys/portrait/item/tb.1.591e44d8.-YFMfD1CadRLchdM6HoOTg?t=1779377791	2020-04-12 00:29:48		0	6588929518	https://tieba.baidu.com/p/6588929518	22923	hpv吧	https://tieba.baidu.com/f?kw=hpv	1779377790964	2020.04.12	2026.05.21
131445149824		可以怀孕	https://tieba.baidu.com/home/main?id=tb.1.591e44d8.-YFMfD1CadRLchdM6HoOTg%3Ft%3D1779377791	丑丑妞07	https://gss0.bdstatic.com/6LZ1dD3d1sgCo2Kml5_Y_D3/sys/portrait/item/tb.1.591e44d8.-YFMfD1CadRLchdM6HoOTg?t=1779377791	2020-04-12 00:30:05		0	6588929518	https://tieba.baidu.com/p/6588929518	22923	hpv吧	https://tieba.baidu.com/f?kw=hpv	1779377790974	2020.04.12	2026.05.21
131462522229		可以的。	https://tieba.baidu.com/home/main?id=tb.1.9148b89d.TAacs4krrdAcyNOL3CZQ_w%3Ft%3D1779175151	旅途上风景	https://gss0.bdstatic.com/6LZ1dD3d1sgCo2Kml5_Y_D3/sys/portrait/item/tb.1.9148b89d.TAacs4krrdAcyNOL3CZQ_w?t=1779175151	2020-04-12 19:01:54		0	6588929518	https://tieba.baidu.com/p/6588929518	22923	hpv吧	https://tieba.baidu.com/f?kw=hpv	1779175151099	2020.04.12	2026.05.19
131679385607		害怕医生问起来不知道怎么回答	https://tieba.baidu.com/home/main?id=tb.1.6c5663c9.Nn9do4PWejp-IUEVxltubw%3Ft%3D1779175096	小肖◎	https://gss0.bdstatic.com/6LZ1dD3d1sgCo2Kml5_Y_D3/sys/portrait/item/tb.1.6c5663c9.Nn9do4PWejp-IUEVxltubw?t=1779175096	2020-04-21 21:05:02		5	6633635210	https://tieba.baidu.com/p/6633635210	171023	les吧	https://tieba.baidu.com/f?kw=les	1779175096487	2020.04.21	2026.05.19
131679393333		吧里有人打了吗？来解答	https://tieba.baidu.com/home/main?id=tb.1.6c5663c9.Nn9do4PWejp-IUEVxltubw%3Ft%3D1779377737	小肖◎	https://gss0.bdstatic.com/6LZ1dD3d1sgCo2Kml5_Y_D3/sys/portrait/item/tb.1.6c5663c9.Nn9do4PWejp-IUEVxltubw?t=1779377737	2020-04-21 21:05:23		0	6633635210	https://tieba.baidu.com/p/6633635210	171023	les吧	https://tieba.baidu.com/f?kw=les	1779377736763	2020.04.21	2026.05.21
131679412403		用手指应该不会感染hpv病毒吧？	https://tieba.baidu.com/home/main?id=tb.1.6c5663c9.Nn9do4PWejp-IUEVxltubw%3Ft%3D1779377737	小肖◎	https://gss0.bdstatic.com/6LZ1dD3d1sgCo2Kml5_Y_D3/sys/portrait/item/tb.1.6c5663c9.Nn9do4PWejp-IUEVxltubw?t=1779377737	2020-04-21 21:06:14		0	6633635210	https://tieba.baidu.com/p/6633635210	171023	les吧	https://tieba.baidu.com/f?kw=les	1779377736765	2020.04.21	2026.05.21
131679416961		可以直接打吗image_emoticon9	https://tieba.baidu.com/home/main?id=tb.1.6c5663c9.Nn9do4PWejp-IUEVxltubw%3Ft%3D1779377737	小肖◎	https://gss0.bdstatic.com/6LZ1dD3d1sgCo2Kml5_Y_D3/sys/portrait/item/tb.1.6c5663c9.Nn9do4PWejp-IUEVxltubw?t=1779377737	2020-04-21 21:06:26		0	6633635210	https://tieba.baidu.com/p/6633635210	171023	les吧	https://tieba.baidu.com/f?kw=les	1779377736766	2020.04.21	2026.05.21
131679420092		求解	https://tieba.baidu.com/home/main?id=tb.1.6c5663c9.Nn9do4PWejp-IUEVxltubw%3Ft%3D1779175096	小肖◎	https://gss0.bdstatic.com/6LZ1dD3d1sgCo2Kml5_Y_D3/sys/portrait/item/tb.1.6c5663c9.Nn9do4PWejp-IUEVxltubw?t=1779175096	2020-04-21 21:06:35		0	6633635210	https://tieba.baidu.com/p/6633635210	171023	les吧	https://tieba.baidu.com/f?kw=les	1779175096495	2020.04.21	2026.05.19
131679422887		来人啊	https://tieba.baidu.com/home/main?id=tb.1.6c5663c9.Nn9do4PWejp-IUEVxltubw%3Ft%3D1779175096	小肖◎	https://gss0.bdstatic.com/6LZ1dD3d1sgCo2Kml5_Y_D3/sys/portrait/item/tb.1.6c5663c9.Nn9do4PWejp-IUEVxltubw?t=1779175096	2020-04-21 21:06:43		0	6633635210	https://tieba.baidu.com/p/6633635210	171023	les吧	https://tieba.baidu.com/f?kw=les	1779175096495	2020.04.21	2026.05.19
131679451302		那个算diy	https://tieba.baidu.com/home/main?id=tb.1.79235a47.Pd5nePe-bmkzIqlX1WS3ow%3Ft%3D1779377737	贴吧用户_Q786yRA453	https://gss0.bdstatic.com/6LZ1dD3d1sgCo2Kml5_Y_D3/sys/portrait/item/tb.1.79235a47.Pd5nePe-bmkzIqlX1WS3ow?t=1779377737	2020-04-21 21:08:00		4	6633635210	https://tieba.baidu.com/p/6633635210	171023	les吧	https://tieba.baidu.com/f?kw=les	1779377736775	2020.04.21	2026.05.21
131679575221		diy有被笑到谢谢	https://tieba.baidu.com/home/main?id=tb.1.415d15f9._CVxNce0GCBANWSwKWp5PQ%3Ft%3D1779377737	歧清-	https://gss0.bdstatic.com/6LZ1dD3d1sgCo2Kml5_Y_D3/sys/portrait/item/tb.1.415d15f9._CVxNce0GCBANWSwKWp5PQ?t=1779377737	2020-04-21 21:13:34		0	6633635210	https://tieba.baidu.com/p/6633635210	171023	les吧	https://tieba.baidu.com/f?kw=les	1779377736777	2020.04.21	2026.05.21
131679638057		别做不就好了吗image_emoticon25	https://tieba.baidu.com/home/main?id=tb.1.634b46a5.TM3hJFlgU5A2hO77K_EudQ%3Ft%3D1779175096	styofe	https://gss0.bdstatic.com/6LZ1dD3d1sgCo2Kml5_Y_D3/sys/portrait/item/tb.1.634b46a5.TM3hJFlgU5A2hO77K_EudQ?t=1779175096	2020-04-21 21:16:24		2	6633635210	https://tieba.baidu.com/p/6633635210	171023	les吧	https://tieba.baidu.com/f?kw=les	1779175096500	2020.04.21	2026.05.19
131679762483		算吧？	https://tieba.baidu.com/home/main?id=tb.1.655f95d4.VMD78LcrMvuj_17hR9AqUg%3Ft%3D1779175096	起早贪黑捡瓶子	https://gss0.bdstatic.com/6LZ1dD3d1sgCo2Kml5_Y_D3/sys/portrait/item/tb.1.655f95d4.VMD78LcrMvuj_17hR9AqUg?t=1779175096	2020-04-21 21:21:59	陕西	1	6633635210	https://tieba.baidu.com/p/6633635210	171023	les吧	https://tieba.baidu.com/f?kw=les	1779175096501	2020.04.21	2026.05.19
131711097776		我跟你一样的情况，我要求活检，大夫给我活检了，刚刚送到病理科。	https://tieba.baidu.com/home/main?id=tb.1.4015165e.LeO1Q_me7ryKKU3yMVkj9w%3Ft%3D1779175083	思无邪的光景	https://gss0.bdstatic.com/6LZ1dD3d1sgCo2Kml5_Y_D3/sys/portrait/item/tb.1.4015165e.LeO1Q_me7ryKKU3yMVkj9w?t=1779175083	2020-04-23 10:11:58		19	6636391409	https://tieba.baidu.com/p/6636391409	1287882	宫颈吧	https://tieba.baidu.com/f?kw=%E5%AE%AB%E9%A2%88	1779175083453	2020.04.23	2026.05.19
131714832293		你内膜病理出来了吗？等出来了再说吧，我感觉不是宫颈问题	https://tieba.baidu.com/home/main?id=tb.1.a161cf8f.o-nGrExP1ACFsZiOoiEuCw%3Ft%3D1779175083	lucky是个球	https://gss0.bdstatic.com/6LZ1dD3d1sgCo2Kml5_Y_D3/sys/portrait/item/tb.1.a161cf8f.o-nGrExP1ACFsZiOoiEuCw?t=1779175083	2020-04-23 13:22:53		47	6636391409	https://tieba.baidu.com/p/6636391409	1287882	宫颈吧	https://tieba.baidu.com/f?kw=%E5%AE%AB%E9%A2%88	1779175083454	2020.04.23	2026.05.19
131717990946		你做过阴道镜吗？	https://tieba.baidu.com/home/main?id=tb.1.4015165e.LeO1Q_me7ryKKU3yMVkj9w%3Ft%3D1779175083	思无邪的光景	https://gss0.bdstatic.com/6LZ1dD3d1sgCo2Kml5_Y_D3/sys/portrait/item/tb.1.4015165e.LeO1Q_me7ryKKU3yMVkj9w?t=1779175083	2020-04-23 15:53:44		5	6636391409	https://tieba.baidu.com/p/6636391409	1287882	宫颈吧	https://tieba.baidu.com/f?kw=%E5%AE%AB%E9%A2%88	1779175083455	2020.04.23	2026.05.19
131718736919		不用担心，hpv全阴，几乎不会的宫颈重大疾病。所以安心治疗炎症即可	https://tieba.baidu.com/home/main?id=tb.1.a5ef8058.3i66SUxqzh8IK2w244AoKQ%3Ft%3D1779175083	悄悄地DZ	https://gss0.bdstatic.com/6LZ1dD3d1sgCo2Kml5_Y_D3/sys/portrait/item/tb.1.a5ef8058.3i66SUxqzh8IK2w244AoKQ?t=1779175083	2020-04-23 16:27:54	江苏	7	6636391409	https://tieba.baidu.com/p/6636391409	1287882	宫颈吧	https://tieba.baidu.com/f?kw=%E5%AE%AB%E9%A2%88	1779175083455	2020.04.23	2026.05.19
131719350283		是不是阴道炎	https://tieba.baidu.com/home/main?id=tb.1.a88f4405.rUX3GEn6gmcmojbvvFO7Xg%3Ft%3D1779377723	chang009645132	https://gss0.bdstatic.com/6LZ1dD3d1sgCo2Kml5_Y_D3/sys/portrait/item/tb.1.a88f4405.rUX3GEn6gmcmojbvvFO7Xg?t=1779377723	2020-04-23 16:55:56		1	6636391409	https://tieba.baidu.com/p/6636391409	1287882	宫颈吧	https://tieba.baidu.com/f?kw=%E5%AE%AB%E9%A2%88	1779377723543	2020.04.23	2026.05.21
131756193537		啥药	https://tieba.baidu.com/home/main?id=tb.1.bc2bb44a.nYLsjuRkzuuGmyKyzY1KhA%3Ft%3D1779377795	名字呢🐵	https://gss0.bdstatic.com/6LZ1dD3d1sgCo2Kml5_Y_D3/sys/portrait/item/tb.1.bc2bb44a.nYLsjuRkzuuGmyKyzY1KhA?t=1779377795	2020-04-25 10:13:50		4	6641109434	https://tieba.baidu.com/p/6641109434	22923	hpv吧	https://tieba.baidu.com/f?kw=hpv	1779377795377	2020.04.25	2026.05.21
131763514840		自己用药	https://tieba.baidu.com/home/main?id=tb.1.73d3f0d7._w1QfJ3TEPbvEToYwtxQyQ%3Ft%3D1779377795	折翼天使兰若梦	https://gss0.bdstatic.com/6LZ1dD3d1sgCo2Kml5_Y_D3/sys/portrait/item/tb.1.73d3f0d7._w1QfJ3TEPbvEToYwtxQyQ?t=1779377795	2020-04-25 16:36:44	吉林	1	6641109434	https://tieba.baidu.com/p/6641109434	22923	hpv吧	https://tieba.baidu.com/f?kw=hpv	1779377795380	2020.04.25	2026.05.21
131780629016		医院对于HPV阳性没有很好的办法，一般就是开干扰素，我这边有朋友就是在医院治疗了好久都没有效果，后来有一个医生说让她试用一个产品，说不定效果会不错。朋友听了医生的建议坚持使用，现在半年复查，HPV高危阳性已经转阴了，还特意跟给介绍这个产品的医生到了个喜。健康真的太重要了！	https://tieba.baidu.com/home/main?id=tb.1.f21817a1.nTbGz8Ge84ccZqOOFZ2y0w%3Ft%3D1779377795	trying1024	https://gss0.bdstatic.com/6LZ1dD3d1sgCo2Kml5_Y_D3/sys/portrait/item/tb.1.f21817a1.nTbGz8Ge84ccZqOOFZ2y0w?t=1779377795	2020-04-26 12:00:43		3	6641109434	https://tieba.baidu.com/p/6641109434	22923	hpv吧	https://tieba.baidu.com/f?kw=hpv	1779377795382	2020.04.26	2026.05.21
131782780911		我也同房出血，平时也不规则出血，头大	https://tieba.baidu.com/home/main?id=tb.1.25c907b6.nIuPTnwoMPmz3MOvCRN0OQ%3Ft%3D1779377723	宝💋💋💋	https://gss0.bdstatic.com/6LZ1dD3d1sgCo2Kml5_Y_D3/sys/portrait/item/tb.1.25c907b6.nIuPTnwoMPmz3MOvCRN0OQ?t=1779377723	2020-04-26 13:53:53	浙江	6	6636391409	https://tieba.baidu.com/p/6636391409	1287882	宫颈吧	https://tieba.baidu.com/f?kw=%E5%AE%AB%E9%A2%88	1779377723545	2020.04.26	2026.05.21
131791404172		还得去医院 去正规医院	https://tieba.baidu.com/home/main?id=tb.1.bc2bb44a.nYLsjuRkzuuGmyKyzY1KhA%3Ft%3D1779377795	名字呢🐵	https://gss0.bdstatic.com/6LZ1dD3d1sgCo2Kml5_Y_D3/sys/portrait/item/tb.1.bc2bb44a.nYLsjuRkzuuGmyKyzY1KhA?t=1779377795	2020-04-26 21:09:32		1	6641109434	https://tieba.baidu.com/p/6641109434	22923	hpv吧	https://tieba.baidu.com/f?kw=hpv	1779377795387	2020.04.26	2026.05.21
131793594641		楼主检查了吗	https://tieba.baidu.com/home/main?id=tb.1.6484d56b.v16MrsQsT_44_eYU2yK8fA%3Ft%3D1779175083	贴吧用户_7AGMCCX	https://gss0.bdstatic.com/6LZ1dD3d1sgCo2Kml5_Y_D3/sys/portrait/item/tb.1.6484d56b.v16MrsQsT_44_eYU2yK8fA?t=1779175083	2020-04-26 22:49:26		3	6636391409	https://tieba.baidu.com/p/6636391409	1287882	宫颈吧	https://tieba.baidu.com/f?kw=%E5%AE%AB%E9%A2%88	1779175083460	2020.04.26	2026.05.19
131794643334		性病中医的确厉害，hpv转阴也没花多少钱	https://tieba.baidu.com/home/main?id=tb.1.a1cbfc61.sbYEGkJ4dyy7IGi50OUZ5g%3Ft%3D1779175155	去看花海196	https://gss0.bdstatic.com/6LZ1dD3d1sgCo2Kml5_Y_D3/sys/portrait/item/tb.1.a1cbfc61.sbYEGkJ4dyy7IGi50OUZ5g?t=1779175155	2020-04-26 23:38:19		3	6641109434	https://tieba.baidu.com/p/6641109434	22923	hpv吧	https://tieba.baidu.com/f?kw=hpv	1779175155550	2020.04.26	2026.05.19
131806771491		我这边有一个肿瘤患者群，你要进去问问吗？联系：szadkf03	https://tieba.baidu.com/home/main?id=tb.1.eb88b9a8.To6h0HR0NfLCz5aoo33IOQ%3Ft%3D1779175092	疏雨孟尝😘	https://gss0.bdstatic.com/6LZ1dD3d1sgCo2Kml5_Y_D3/sys/portrait/item/tb.1.eb88b9a8.To6h0HR0NfLCz5aoo33IOQ?t=1779175092	2020-04-27 15:12:12		0	6645602401	https://tieba.baidu.com/p/6645602401	1287882	宫颈吧	https://tieba.baidu.com/f?kw=%E5%AE%AB%E9%A2%88	1779175092172	2020.04.27	2026.05.19
131809431338		尽快YD镜检查，这是无法预估的。	https://tieba.baidu.com/home/main?id=tb.1.a5ef8058.3i66SUxqzh8IK2w244AoKQ%3Ft%3D1779377732	悄悄地DZ	https://gss0.bdstatic.com/6LZ1dD3d1sgCo2Kml5_Y_D3/sys/portrait/item/tb.1.a5ef8058.3i66SUxqzh8IK2w244AoKQ?t=1779377732	2020-04-27 17:24:23	江苏	8	6645602401	https://tieba.baidu.com/p/6645602401	1287882	宫颈吧	https://tieba.baidu.com/f?kw=%E5%AE%AB%E9%A2%88	1779377732416	2020.04.27	2026.05.21
131810405837		我是tct lisl 活检cin2	https://tieba.baidu.com/home/main?id=tb.1.f7281206.6lnLklyAT1cAT3XCN9PZIQ%3Ft%3D1779175092	月光1201	https://gss0.bdstatic.com/6LZ1dD3d1sgCo2Kml5_Y_D3/sys/portrait/item/tb.1.f7281206.6lnLklyAT1cAT3XCN9PZIQ?t=1779175092	2020-04-27 18:13:55		6	6645602401	https://tieba.baidu.com/p/6645602401	1287882	宫颈吧	https://tieba.baidu.com/f?kw=%E5%AE%AB%E9%A2%88	1779175092175	2020.04.27	2026.05.19
131817031204		楼主每年都做tcthpv么	https://tieba.baidu.com/home/main?id=tb.1.17166e8b.sG4mkxVPilJiJRSAlCqT9A%3Ft%3D1779377732	健健康康👧	https://gss0.bdstatic.com/6LZ1dD3d1sgCo2Kml5_Y_D3/sys/portrait/item/tb.1.17166e8b.sG4mkxVPilJiJRSAlCqT9A?t=1779377732	2020-04-27 23:45:08		1	6645602401	https://tieba.baidu.com/p/6645602401	1287882	宫颈吧	https://tieba.baidu.com/f?kw=%E5%AE%AB%E9%A2%88	1779377732421	2020.04.27	2026.05.21
131820471186		做了阴道镜 医生说高度病变。。。image_emoticon33	https://tieba.baidu.com/home/main?id=tb.1.a7fe3897.wriKFVSFOxfQDlMydAAiwA%3Ft%3D1779175092	贴吧用户_556A7A8	https://gss0.bdstatic.com/6LZ1dD3d1sgCo2Kml5_Y_D3/sys/portrait/item/tb.1.a7fe3897.wriKFVSFOxfQDlMydAAiwA?t=1779175092	2020-04-28 07:17:04		1	6645602401	https://tieba.baidu.com/p/6645602401	1287882	宫颈吧	https://tieba.baidu.com/f?kw=%E5%AE%AB%E9%A2%88	1779175092178	2020.04.28	2026.05.19
131822490316		什么时候出活检结果呀	https://tieba.baidu.com/home/main?id=tb.1.17166e8b.sG4mkxVPilJiJRSAlCqT9A%3Ft%3D1779377732	健健康康👧	https://gss0.bdstatic.com/6LZ1dD3d1sgCo2Kml5_Y_D3/sys/portrait/item/tb.1.17166e8b.sG4mkxVPilJiJRSAlCqT9A?t=1779377732	2020-04-28 09:46:47		1	6645602401	https://tieba.baidu.com/p/6645602401	1287882	宫颈吧	https://tieba.baidu.com/f?kw=%E5%AE%AB%E9%A2%88	1779377732429	2020.04.28	2026.05.21
131829190335		你长了尤体没有？怎么可能需要每天去医院，你不是去的三甲医院吧	https://tieba.baidu.com/home/main?id=tb.1.d7f15bcc.WsVsJA1tUihouV9F6wn1Kw%3Ft%3D1779377795	会好起来的🔥	https://gss0.bdstatic.com/6LZ1dD3d1sgCo2Kml5_Y_D3/sys/portrait/item/tb.1.d7f15bcc.WsVsJA1tUihouV9F6wn1Kw?t=1779377795	2020-04-28 15:40:39		2	6641109434	https://tieba.baidu.com/p/6641109434	22923	hpv吧	https://tieba.baidu.com/f?kw=hpv	1779377795392	2020.04.28	2026.05.21
131842257982		我今天也做阴道镜，楼主你感染11种吗，多锻炼	https://tieba.baidu.com/home/main?id=tb.1.6378db3e.U_cW3qUg4Q2q_B2FtYcIyA%3Ft%3D1779175092	热情的可可21	https://gss0.bdstatic.com/6LZ1dD3d1sgCo2Kml5_Y_D3/sys/portrait/item/tb.1.6378db3e.U_cW3qUg4Q2q_B2FtYcIyA?t=1779175092	2020-04-29 08:02:49		1	6645602401	https://tieba.baidu.com/p/6645602401	1287882	宫颈吧	https://tieba.baidu.com/f?kw=%E5%AE%AB%E9%A2%88	1779175092180	2020.04.29	2026.05.19
131864456374		自己用怕用不到位，	https://tieba.baidu.com/home/main?id=tb.1.1a3e5764.Ws9_vDDIXIolaBhmzQ5RfQ%3Ft%3D1779377795	ok空白空白空白	https://gss0.bdstatic.com/6LZ1dD3d1sgCo2Kml5_Y_D3/sys/portrait/item/tb.1.1a3e5764.Ws9_vDDIXIolaBhmzQ5RfQ?t=1779377795	2020-04-30 08:53:24		4	6641109434	https://tieba.baidu.com/p/6641109434	22923	hpv吧	https://tieba.baidu.com/f?kw=hpv	1779377795394	2020.04.30	2026.05.21
131906152856		可以自己用的，我可以帮你，在家就能搞定	https://tieba.baidu.com/home/main?id=tb.1.bd34ec6f.Sc1sffvr2QI-YyuBnPWMeA%3Ft%3D1779377795	洁妃雅ლ	https://gss0.bdstatic.com/6LZ1dD3d1sgCo2Kml5_Y_D3/sys/portrait/item/tb.1.bd34ec6f.Sc1sffvr2QI-YyuBnPWMeA?t=1779377795	2020-05-02 09:14:19		2	6641109434	https://tieba.baidu.com/p/6641109434	22923	hpv吧	https://tieba.baidu.com/f?kw=hpv	1779377795395	2020.05.02	2026.05.21
131950317957		谁告诉你厚醋白就是癌变的，胡说八道，我问过不下5分顶尖专家，都说胡扯，炎症或者外皮上移都会发生厚醋白上皮这种情况，拟诊是不准的。	https://tieba.baidu.com/home/main?id=tb.1.a8d6b19f.Nx9dO5Mz_PXRwxoLztLEAw%3Ft%3D1779377732	喷火娃🔥🔥🔥	https://gss0.bdstatic.com/6LZ1dD3d1sgCo2Kml5_Y_D3/sys/portrait/item/tb.1.a8d6b19f.Nx9dO5Mz_PXRwxoLztLEAw?t=1779377732	2020-05-04 12:35:16	江苏	54	6645602401	https://tieba.baidu.com/p/6645602401	1287882	宫颈吧	https://tieba.baidu.com/f?kw=%E5%AE%AB%E9%A2%88	1779377732433	2020.05.04	2026.05.21
131951364726			https://tieba.baidu.com/home/main?id=tb.1.fb2e2c2f.MKTrUhEWcjP4DmbZX97dMA%3Ft%3D1779377732	半枝莲膏科研成果	https://gss0.bdstatic.com/6LZ1dD3d1sgCo2Kml5_Y_D3/sys/portrait/item/tb.1.fb2e2c2f.MKTrUhEWcjP4DmbZX97dMA?t=1779377732	2020-05-04 13:33:32	天津	3	6645602401	https://tieba.baidu.com/p/6645602401	1287882	宫颈吧	https://tieba.baidu.com/f?kw=%E5%AE%AB%E9%A2%88	1779377732439	2020.05.04	2026.05.21
131953505275		请问你们的同房出血是什么样的？纸巾上一擦有血吗？多不多？	https://tieba.baidu.com/home/main?id=tb.1.5470b3c2.kAkrhpFoRd_o_c2jo8S2lQ%3Ft%3D1779175083	hywz😘	https://gss0.bdstatic.com/6LZ1dD3d1sgCo2Kml5_Y_D3/sys/portrait/item/tb.1.5470b3c2.kAkrhpFoRd_o_c2jo8S2lQ?t=1779175083	2020-05-04 15:31:06		1	6636391409	https://tieba.baidu.com/p/6636391409	1287882	宫颈吧	https://tieba.baidu.com/f?kw=%E5%AE%AB%E9%A2%88	1779175083460	2020.05.04	2026.05.19
131976906927		施法迪真的能帮到你，你可以了解一下。了解一下不吃亏。	https://tieba.baidu.com/home/main?id=tb.1.589b2ed1.YFSqvyKnufrxK2FbiGV0VQ%3Ft%3D1779175092	施法迪🎁	https://gss0.bdstatic.com/6LZ1dD3d1sgCo2Kml5_Y_D3/sys/portrait/item/tb.1.589b2ed1.YFSqvyKnufrxK2FbiGV0VQ?t=1779175092	2020-05-05 17:33:32		3	6645602401	https://tieba.baidu.com/p/6645602401	1287882	宫颈吧	https://tieba.baidu.com/f?kw=%E5%AE%AB%E9%A2%88	1779175092183	2020.05.05	2026.05.19
132054521253		楼主，请问你现在阴道排液有好了吗？	https://tieba.baidu.com/home/main?id=tb.1.6e75df98.jN4TdQUGLijJYbP3uwTt5w%3Ft%3D1779175083	贴吧用户_QJRePWZ	https://gss0.bdstatic.com/6LZ1dD3d1sgCo2Kml5_Y_D3/sys/portrait/item/tb.1.6e75df98.jN4TdQUGLijJYbP3uwTt5w?t=1779175083	2020-05-09 08:25:35		4	6636391409	https://tieba.baidu.com/p/6636391409	1287882	宫颈吧	https://tieba.baidu.com/f?kw=%E5%AE%AB%E9%A2%88	1779175083461	2020.05.09	2026.05.19
132128435372		转阴了吗楼主？？image_emoticon9我hpv52两年了，在考虑要不要用田纪香	https://tieba.baidu.com/home/main?id=tb.1.29bcb23f.1SupbjiP36p8MoZaBc7zYA%3Ft%3D1779377786	一只云朵儿	https://gss0.bdstatic.com/6LZ1dD3d1sgCo2Kml5_Y_D3/sys/portrait/item/tb.1.29bcb23f.1SupbjiP36p8MoZaBc7zYA?t=1779377786	2020-05-12 18:30:35		2	6314764265	https://tieba.baidu.com/p/6314764265	22923	hpv吧	https://tieba.baidu.com/f?kw=hpv	1779377786544	2020.05.12	2026.05.21
132265199347		我现在治疗已经快一个月了 感觉好像比以前好多了	https://tieba.baidu.com/home/main?id=tb.1.f532422b.g0GxpbygUDrBntMcHCm2pA%3Ft%3D1779377795	正在输出♬	https://gss0.bdstatic.com/6LZ1dD3d1sgCo2Kml5_Y_D3/sys/portrait/item/tb.1.f532422b.g0GxpbygUDrBntMcHCm2pA?t=1779377795	2020-05-19 09:47:59		0	6641109434	https://tieba.baidu.com/p/6641109434	22923	hpv吧	https://tieba.baidu.com/f?kw=hpv	1779377795397	2020.05.19	2026.05.21
132303395958		我是同房疼痛，分泌物少，干，然后很一点点，不仔细都看不出来那种粉色，几乎都不能确定是不是血那种，你是这样的吗	https://tieba.baidu.com/home/main?id=tb.1.fdf4db01.6p8CAd1gEUuUQXjz0ha_Hg%3Ft%3D1779175083	贴吧用户_07NGJ6D	https://gss0.bdstatic.com/6LZ1dD3d1sgCo2Kml5_Y_D3/sys/portrait/item/tb.1.fdf4db01.6p8CAd1gEUuUQXjz0ha_Hg?t=1779175083	2020-05-21 00:34:49		5	6636391409	https://tieba.baidu.com/p/6636391409	1287882	宫颈吧	https://tieba.baidu.com/f?kw=%E5%AE%AB%E9%A2%88	1779175083463	2020.05.21	2026.05.19
132696004607		感染HPV不用怕，用施法迪，一般情况4周搞定。	https://tieba.baidu.com/home/main?id=tb.1.589b2ed1.YFSqvyKnufrxK2FbiGV0VQ%3Ft%3D1779377795	施法迪🎁	https://gss0.bdstatic.com/6LZ1dD3d1sgCo2Kml5_Y_D3/sys/portrait/item/tb.1.589b2ed1.YFSqvyKnufrxK2FbiGV0VQ?t=1779377795	2020-06-09 16:11:42		0	6641109434	https://tieba.baidu.com/p/6641109434	22923	hpv吧	https://tieba.baidu.com/f?kw=hpv	1779377795399	2020.06.09	2026.05.21
134937396304		1级病变还好些，2级以后就得手术了，看看医生给你开干扰素不，然后在自己买点高吉星硒片提高下免疫力，这样还能转阴快些，一直持续感染就危险了，千万不熬夜！	https://tieba.baidu.com/home/main?id=tb.1.325599c.u2R4W47ih_CmcuU_1MSVsw%3Ft%3D1779377844	可爱的huhu11	https://gss0.bdstatic.com/6LZ1dD3d1sgCo2Kml5_Y_D3/sys/portrait/item/tb.1.325599c.u2R4W47ih_CmcuU_1MSVsw?t=1779377844	2020-09-17 16:09:32		10	6954356197	https://tieba.baidu.com/p/6954356197	1287882	宫颈吧	https://tieba.baidu.com/f?kw=%E5%AE%AB%E9%A2%88	1779377844389	2020.09.17	2026.05.21
134959562568		你感染的哪个型号啊亲，我是高危16，活检报告还没出来，担心死了	https://tieba.baidu.com/home/main?id=tb.1.1f84f763.hxcBwVOVR8G0FXka6scXKQ%3Ft%3D1779175207	梦的开始🌱	https://gss0.bdstatic.com/6LZ1dD3d1sgCo2Kml5_Y_D3/sys/portrait/item/tb.1.1f84f763.hxcBwVOVR8G0FXka6scXKQ?t=1779175207	2020-09-18 14:32:37		8	6954356197	https://tieba.baidu.com/p/6954356197	1287882	宫颈吧	https://tieba.baidu.com/f?kw=%E5%AE%AB%E9%A2%88	1779175207883	2020.09.18	2026.05.19
134961236848		跟我结果一样	https://tieba.baidu.com/home/main?id=tb.1.3bdb77ff.zSnT4noVrE9JJldyv5OD_g%3Ft%3D1779175207	hchy666111	https://gss0.bdstatic.com/6LZ1dD3d1sgCo2Kml5_Y_D3/sys/portrait/item/tb.1.3bdb77ff.zSnT4noVrE9JJldyv5OD_g?t=1779175207	2020-09-18 15:55:07		1	6954356197	https://tieba.baidu.com/p/6954356197	1287882	宫颈吧	https://tieba.baidu.com/f?kw=%E5%AE%AB%E9%A2%88	1779175207885	2020.09.18	2026.05.19
135117093301		我也是宫颈病变，楼主怎么治疗的，有啥好的建议没	https://tieba.baidu.com/home/main?id=tb.1.cc22cec8.tQRV9md3Css1gT43LO0P1A%3Ft%3D1779175207	竹青阁士◎	https://gss0.bdstatic.com/6LZ1dD3d1sgCo2Kml5_Y_D3/sys/portrait/item/tb.1.cc22cec8.tQRV9md3Css1gT43LO0P1A?t=1779175207	2020-09-21 17:15:26		9	6954356197	https://tieba.baidu.com/p/6954356197	1287882	宫颈吧	https://tieba.baidu.com/f?kw=%E5%AE%AB%E9%A2%88	1779175207886	2020.09.21	2026.05.19
135234499792		宫颈病变是癌吗	https://tieba.baidu.com/home/main?id=tb.1.4a57833.870hE9C_eR7J8nOih8DLJQ%3Ft%3D1779377844	璐村惂鐢ㄦ埛_0VaaeQP馃惥	https://gss0.bdstatic.com/6LZ1dD3d1sgCo2Kml5_Y_D3/sys/portrait/item/tb.1.4a57833.870hE9C_eR7J8nOih8DLJQ?t=1779377844	2020-09-26 13:45:26		3	6954356197	https://tieba.baidu.com/p/6954356197	1287882	宫颈吧	https://tieba.baidu.com/f?kw=%E5%AE%AB%E9%A2%88	1779377844409	2020.09.26	2026.05.21
135719744846		一级病变没什么事，多注意提高免疫力锻炼身体，禁同房。	https://tieba.baidu.com/home/main?id=tb.1.7607b8b2.2Vu3ef7Ft1nhOkr_xumz1A%3Ft%3D1779175207	高天0629☎	https://gss0.bdstatic.com/6LZ1dD3d1sgCo2Kml5_Y_D3/sys/portrait/item/tb.1.7607b8b2.2Vu3ef7Ft1nhOkr_xumz1A?t=1779175207	2020-10-16 16:49:17	山西	1	6954356197	https://tieba.baidu.com/p/6954356197	1287882	宫颈吧	https://tieba.baidu.com/f?kw=%E5%AE%AB%E9%A2%88	1779175207889	2020.10.16	2026.05.19
136519808167		有病变要赶快治	https://tieba.baidu.com/home/main?id=tb.1.ff7dd7dc.wY9--cvQQMGhh_lYpXWsuw%3Ft%3D1779175207	璐村惂鐢ㄦ埛_06VQ8AC馃惥	https://gss0.bdstatic.com/6LZ1dD3d1sgCo2Kml5_Y_D3/sys/portrait/item/tb.1.ff7dd7dc.wY9--cvQQMGhh_lYpXWsuw?t=1779175207	2020-11-19 17:51:49		2	6954356197	https://tieba.baidu.com/p/6954356197	1287882	宫颈吧	https://tieba.baidu.com/f?kw=%E5%AE%AB%E9%A2%88	1779175207891	2020.11.19	2026.05.19
136624432774		宫颈病变要注意了	https://tieba.baidu.com/home/main?id=tb.1.b8e1061d.MO9dPXWEZSPiVN5oXT1Y3Q%3Ft%3D1779377844	kikome7	https://gss0.bdstatic.com/6LZ1dD3d1sgCo2Kml5_Y_D3/sys/portrait/item/tb.1.b8e1061d.MO9dPXWEZSPiVN5oXT1Y3Q?t=1779377844	2020-11-24 17:36:58		1	6954356197	https://tieba.baidu.com/p/6954356197	1287882	宫颈吧	https://tieba.baidu.com/f?kw=%E5%AE%AB%E9%A2%88	1779377844420	2020.11.24	2026.05.21
136668189445		你这个不用担心提高抵抗力，不用做手术	https://tieba.baidu.com/home/main?id=tb.1.d7ec65ca.dDmSfvCM2-6Taj0Nf25K_w%3Ft%3D1779175207	快乐岩严	https://gss0.bdstatic.com/6LZ1dD3d1sgCo2Kml5_Y_D3/sys/portrait/item/tb.1.d7ec65ca.dDmSfvCM2-6Taj0Nf25K_w?t=1779175207	2020-11-26 21:07:52		1	6954356197	https://tieba.baidu.com/p/6954356197	1287882	宫颈吧	https://tieba.baidu.com/f?kw=%E5%AE%AB%E9%A2%88	1779175207892	2020.11.26	2026.05.19
136668391810		低级别好好塞药吃药提高免疫力事不大	https://tieba.baidu.com/home/main?id=tb.1.cd8202d5.bBMu0eIBcNkLHAOa0dJOkQ%3Ft%3D1779175207	贴吧用户_7Wa1MGA	https://gss0.bdstatic.com/6LZ1dD3d1sgCo2Kml5_Y_D3/sys/portrait/item/tb.1.cd8202d5.bBMu0eIBcNkLHAOa0dJOkQ?t=1779175207	2020-11-26 21:20:15		1	6954356197	https://tieba.baidu.com/p/6954356197	1287882	宫颈吧	https://tieba.baidu.com/f?kw=%E5%AE%AB%E9%A2%88	1779175207894	2020.11.26	2026.05.19
138183571250		有病变吗，低级病变吃这个有用吗	https://tieba.baidu.com/home/main?id=tb.1.1f84f763.hxcBwVOVR8G0FXka6scXKQ%3Ft%3D1779175164	梦的开始🌱	https://gss0.bdstatic.com/6LZ1dD3d1sgCo2Kml5_Y_D3/sys/portrait/item/tb.1.1f84f763.hxcBwVOVR8G0FXka6scXKQ?t=1779175164	2021-03-04 16:47:20		8	7248456624	https://tieba.baidu.com/p/7248456624	5368597	hpv阳性吧	https://tieba.baidu.com/f?kw=hpv%E9%98%B3%E6%80%A7	1779175164352	2021.03.04	2026.05.19
138196418124		男的有感染hpv的吗	https://tieba.baidu.com/home/main?id=tb.1.c4f27359.fNNGpcRGIdS9I1oI7YKvYQ%3Ft%3D1779175164	水瓶座🌀🌀	https://gss0.bdstatic.com/6LZ1dD3d1sgCo2Kml5_Y_D3/sys/portrait/item/tb.1.c4f27359.fNNGpcRGIdS9I1oI7YKvYQ?t=1779175164	2021-03-05 15:26:46		3	7248456624	https://tieba.baidu.com/p/7248456624	5368597	hpv阳性吧	https://tieba.baidu.com/f?kw=hpv%E9%98%B3%E6%80%A7	1779175164354	2021.03.05	2026.05.19
138237643301		这个高吉星硒片怎么样啊，hpv能吃好吗，我也是看别人说这个管用，有吃过好的吗	https://tieba.baidu.com/home/main?id=tb.1.ff7dd7dc.wY9--cvQQMGhh_lYpXWsuw%3Ft%3D1779377804	璐村惂鐢ㄦ埛_06VQ8AC馃惥	https://gss0.bdstatic.com/6LZ1dD3d1sgCo2Kml5_Y_D3/sys/portrait/item/tb.1.ff7dd7dc.wY9--cvQQMGhh_lYpXWsuw?t=1779377804	2021-03-08 13:53:51		8	7248456624	https://tieba.baidu.com/p/7248456624	5368597	hpv阳性吧	https://tieba.baidu.com/f?kw=hpv%E9%98%B3%E6%80%A7	1779377804245	2021.03.08	2026.05.21
138305942292		高吉星硒片哪里有卖的？	https://tieba.baidu.com/home/main?id=tb.1.4a57833.870hE9C_eR7J8nOih8DLJQ%3Ft%3D1779175164	璐村惂鐢ㄦ埛_0VaaeQP馃惥	https://gss0.bdstatic.com/6LZ1dD3d1sgCo2Kml5_Y_D3/sys/portrait/item/tb.1.4a57833.870hE9C_eR7J8nOih8DLJQ?t=1779175164	2021-03-13 10:52:54		6	7248456624	https://tieba.baidu.com/p/7248456624	5368597	hpv阳性吧	https://tieba.baidu.com/f?kw=hpv%E9%98%B3%E6%80%A7	1779175164356	2021.03.13	2026.05.19
138706949560		hpv能转阴，不用担心	https://tieba.baidu.com/home/main?id=tb.1.b8e1061d.MO9dPXWEZSPiVN5oXT1Y3Q%3Ft%3D1779377804	kikome7	https://gss0.bdstatic.com/6LZ1dD3d1sgCo2Kml5_Y_D3/sys/portrait/item/tb.1.b8e1061d.MO9dPXWEZSPiVN5oXT1Y3Q?t=1779377804	2021-04-09 13:33:21		6	7248456624	https://tieba.baidu.com/p/7248456624	5368597	hpv阳性吧	https://tieba.baidu.com/f?kw=hpv%E9%98%B3%E6%80%A7	1779377804248	2021.04.09	2026.05.21
138818508699		感谢分享	https://tieba.baidu.com/home/main?id=tb.1.71181c12.BJDz8pshqGlvd8CPsgRDPg%3Ft%3D1779175129	sasa92♀	https://gss0.bdstatic.com/6LZ1dD3d1sgCo2Kml5_Y_D3/sys/portrait/item/tb.1.71181c12.BJDz8pshqGlvd8CPsgRDPg?t=1779175129	2021-04-16 10:00:19		0	7303691683	https://tieba.baidu.com/p/7303691683	22875123	hpv转阴吧	https://tieba.baidu.com/f?kw=hpv%E8%BD%AC%E9%98%B4	1779175129507	2021.04.16	2026.05.19
138818514782		hpv转阴的方法有哪些，就是多锻炼，补充营养，养成好的生活习惯，我是吃的高吉星蛋白硒转阴的	https://tieba.baidu.com/home/main?id=tb.1.71181c12.BJDz8pshqGlvd8CPsgRDPg%3Ft%3D1779175129	sasa92♀	https://gss0.bdstatic.com/6LZ1dD3d1sgCo2Kml5_Y_D3/sys/portrait/item/tb.1.71181c12.BJDz8pshqGlvd8CPsgRDPg?t=1779175129	2021-04-16 10:00:43		5	7303691683	https://tieba.baidu.com/p/7303691683	22875123	hpv转阴吧	https://tieba.baidu.com/f?kw=hpv%E8%BD%AC%E9%98%B4	1779175129509	2021.04.16	2026.05.19
138821029898		hpv高危阳性你说的那个高吉星蛋白硒，我一个朋友吃过，她之前也是hpv高危阳性，现在转阴了	https://tieba.baidu.com/home/main?id=tb.1.1bff0771.5M0FCCbOLDKNDgivnN3hjw%3Ft%3D1779377768	璐村惂鐢ㄦ埛_589JPAX馃惥	https://gss0.bdstatic.com/6LZ1dD3d1sgCo2Kml5_Y_D3/sys/portrait/item/tb.1.1bff0771.5M0FCCbOLDKNDgivnN3hjw?t=1779377769	2021-04-16 13:00:47		4	7303691683	https://tieba.baidu.com/p/7303691683	22875123	hpv转阴吧	https://tieba.baidu.com/f?kw=hpv%E8%BD%AC%E9%98%B4	1779377768717	2021.04.16	2026.05.21
139239200873		多锻炼就行了	https://tieba.baidu.com/home/main?id=tb.1.f84c67af.LfS5ktCLLjApczAu5P5gVA%3Ft%3D1779175138	飞鱼观天下	https://gss0.bdstatic.com/6LZ1dD3d1sgCo2Kml5_Y_D3/sys/portrait/item/tb.1.f84c67af.LfS5ktCLLjApczAu5P5gVA?t=1779175138	2021-05-11 08:52:42		3	7342043258	https://tieba.baidu.com/p/7342043258	22923	hpv吧	https://tieba.baidu.com/f?kw=hpv	1779175138170	2021.05.11	2026.05.19
139239293439		hpv高危阳性怎么治疗，你说的就很靠谱，提高免疫力，我是吃的高吉星蛋白硒	https://tieba.baidu.com/home/main?id=tb.1.f84c67af.LfS5ktCLLjApczAu5P5gVA%3Ft%3D1779377768	飞鱼观天下	https://gss0.bdstatic.com/6LZ1dD3d1sgCo2Kml5_Y_D3/sys/portrait/item/tb.1.f84c67af.LfS5ktCLLjApczAu5P5gVA?t=1779377769	2021-05-11 09:00:43		3	7303691683	https://tieba.baidu.com/p/7303691683	22875123	hpv转阴吧	https://tieba.baidu.com/f?kw=hpv%E8%BD%AC%E9%98%B4	1779377768720	2021.05.11	2026.05.21
139240811878		提高免疫力管用，配合吃些高吉星硒片，维生素c这些提高免疫力，多运动，少熬夜，hpv容易转阴	https://tieba.baidu.com/home/main?id=tb.1.1edf52cc.ccWkI6trZ1sXUMu0hlVWlQ%3Ft%3D1779377777	fa园♤	https://gss0.bdstatic.com/6LZ1dD3d1sgCo2Kml5_Y_D3/sys/portrait/item/tb.1.1edf52cc.ccWkI6trZ1sXUMu0hlVWlQ?t=1779377777	2021-05-11 10:47:54		6	7342043258	https://tieba.baidu.com/p/7342043258	22923	hpv吧	https://tieba.baidu.com/f?kw=hpv	1779377777629	2021.05.11	2026.05.21
139263859218		这个是高吉星硒片吧	https://tieba.baidu.com/home/main?id=tb.1.b8e1061d.MO9dPXWEZSPiVN5oXT1Y3Q%3Ft%3D1779377777	kikome7	https://gss0.bdstatic.com/6LZ1dD3d1sgCo2Kml5_Y_D3/sys/portrait/item/tb.1.b8e1061d.MO9dPXWEZSPiVN5oXT1Y3Q?t=1779377777	2021-05-12 18:09:11		14	7342043258	https://tieba.baidu.com/p/7342043258	22923	hpv吧	https://tieba.baidu.com/f?kw=hpv	1779377777631	2021.05.12	2026.05.21
139279320613		hpv转阴的方法就是提高免疫力，多运动锻炼，多补充高蛋白质	https://tieba.baidu.com/home/main?id=tb.1.dca1f2ac.sNaT70ruGPFbK_AnKtU12A%3Ft%3D1779175129	璐村惂鐢ㄦ埛_0R7AM13馃惥	https://gss0.bdstatic.com/6LZ1dD3d1sgCo2Kml5_Y_D3/sys/portrait/item/tb.1.dca1f2ac.sNaT70ruGPFbK_AnKtU12A?t=1779175129	2021-05-13 15:55:01		5	7303691683	https://tieba.baidu.com/p/7303691683	22875123	hpv转阴吧	https://tieba.baidu.com/f?kw=hpv%E8%BD%AC%E9%98%B4	1779175129513	2021.05.13	2026.05.19
139381373915		hpv转阴的方法就是你说的这些	https://tieba.baidu.com/home/main?id=tb.1.71181c12.BJDz8pshqGlvd8CPsgRDPg%3Ft%3D1779175129	sasa92♀	https://gss0.bdstatic.com/6LZ1dD3d1sgCo2Kml5_Y_D3/sys/portrait/item/tb.1.71181c12.BJDz8pshqGlvd8CPsgRDPg?t=1779175129	2021-05-19 10:54:06		1	7303691683	https://tieba.baidu.com/p/7303691683	22875123	hpv转阴吧	https://tieba.baidu.com/f?kw=hpv%E8%BD%AC%E9%98%B4	1779175129515	2021.05.19	2026.05.19
139401440992		hpv转阴后建议打疫苗	https://tieba.baidu.com/home/main?id=tb.1.dca1f2ac.sNaT70ruGPFbK_AnKtU12A%3Ft%3D1779175129	璐村惂鐢ㄦ埛_0R7AM13馃惥	https://gss0.bdstatic.com/6LZ1dD3d1sgCo2Kml5_Y_D3/sys/portrait/item/tb.1.dca1f2ac.sNaT70ruGPFbK_AnKtU12A?t=1779175129	2021-05-20 12:51:58		0	7303691683	https://tieba.baidu.com/p/7303691683	22875123	hpv转阴吧	https://tieba.baidu.com/f?kw=hpv%E8%BD%AC%E9%98%B4	1779175129516	2021.05.20	2026.05.19
139549922926		hpv阳性提高免疫力，多锻炼，注意个人卫生， 补充营养，日常补充一物～高吉星蛋白硒，其中的硒是人体必需的元素。可以直接作用于HPV，抑制其生长和复制，防止恶变。 高吉星蛋白硒 还能提高人体免疫力，增强免疫系统的防御能力，防止病菌的入侵，从而为身体提供良好的保护屏障，增强抵御外界伤害的能力，减少其他 疾-病 的发生。同时，女性长期补充也能提高宫颈的 抗-病-毒 能力，促进体内循环，对子宫有积极作用。	https://tieba.baidu.com/home/main?id=tb.1.7c7c15f3.ypO_U9wmj_bH0ym39sTy5w%3Ft%3D1779175066	MY_MASERATI	https://gss0.bdstatic.com/6LZ1dD3d1sgCo2Kml5_Y_D3/sys/portrait/item/tb.1.7c7c15f3.ypO_U9wmj_bH0ym39sTy5w?t=1779175066	2021-05-29 10:08:06		0	7379369593	https://tieba.baidu.com/p/7379369593	22923	hpv吧	https://tieba.baidu.com/f?kw=hpv	1779175066061	2021.05.29	2026.05.19
139554295013		81阳性感染怎么办，吃高吉星硒片可以吗	https://tieba.baidu.com/home/main?id=tb.1.325599c.u2R4W47ih_CmcuU_1MSVsw%3Ft%3D1779175164	可爱的huhu11	https://gss0.bdstatic.com/6LZ1dD3d1sgCo2Kml5_Y_D3/sys/portrait/item/tb.1.325599c.u2R4W47ih_CmcuU_1MSVsw?t=1779175164	2021-05-29 15:44:37		4	7248456624	https://tieba.baidu.com/p/7248456624	5368597	hpv阳性吧	https://tieba.baidu.com/f?kw=hpv%E9%98%B3%E6%80%A7	1779175164361	2021.05.29	2026.05.19
139554769506		hpv转阴的方法有哪些，吃的高吉星蛋白硒哪里有啊	https://tieba.baidu.com/home/main?id=tb.1.5d1b2cc2.6TAyqbLrnAKFQvWUP5fwHQ%3Ft%3D1779175129	璐村惂鐢ㄦ埛_7XDMGJQ馃惥	https://gss0.bdstatic.com/6LZ1dD3d1sgCo2Kml5_Y_D3/sys/portrait/item/tb.1.5d1b2cc2.6TAyqbLrnAKFQvWUP5fwHQ?t=1779175129	2021-05-29 16:18:45		5	7303691683	https://tieba.baidu.com/p/7303691683	22875123	hpv转阴吧	https://tieba.baidu.com/f?kw=hpv%E8%BD%AC%E9%98%B4	1779175129516	2021.05.29	2026.05.19
139618950523		可以一起用啊，我之前这些都用了	https://tieba.baidu.com/home/main?id=tb.1.3df9eefc.7-L9kW1gq7g97-P4bV5cLA%3Ft%3D1779377710	灵魂你有爱我🐷	https://gss0.bdstatic.com/6LZ1dD3d1sgCo2Kml5_Y_D3/sys/portrait/item/tb.1.3df9eefc.7-L9kW1gq7g97-P4bV5cLA?t=1779377710	2021-06-02 12:39:51		0	7383976428	https://tieba.baidu.com/p/7383976428	22923	hpv吧	https://tieba.baidu.com/f?kw=hpv	1779377709925	2021.06.02	2026.05.21
139618964574		适当的用一些，最好是听医生的，我之前hpv高危阳性，现在好了，这俩都用了，还吃了三个多月高吉星蛋白硒，	https://tieba.baidu.com/home/main?id=tb.1.3df9eefc.7-L9kW1gq7g97-P4bV5cLA%3Ft%3D1779175070	灵魂你有爱我🐷	https://gss0.bdstatic.com/6LZ1dD3d1sgCo2Kml5_Y_D3/sys/portrait/item/tb.1.3df9eefc.7-L9kW1gq7g97-P4bV5cLA?t=1779175070	2021-06-02 12:40:46		10	7383976428	https://tieba.baidu.com/p/7383976428	22923	hpv吧	https://tieba.baidu.com/f?kw=hpv	1779175070437	2021.06.02	2026.05.19
139619648565		hpv阳性什么意思？	https://tieba.baidu.com/home/main?id=tb.1.f53beb11.8-f05kyAn-pHBlLWM56QdQ%3Ft%3D1779175164	华丽开场的伱	https://gss0.bdstatic.com/6LZ1dD3d1sgCo2Kml5_Y_D3/sys/portrait/item/tb.1.f53beb11.8-f05kyAn-pHBlLWM56QdQ?t=1779175164	2021-06-02 13:25:51		5	7248456624	https://tieba.baidu.com/p/7248456624	5368597	hpv阳性吧	https://tieba.baidu.com/f?kw=hpv%E9%98%B3%E6%80%A7	1779175164362	2021.06.02	2026.05.19
139621970719		可以吃辅助提高免疫力的药 ，同时用干扰素治疗 ，锻炼身体 避免熬夜	https://tieba.baidu.com/home/main?id=tb.1.2c3966be.AmAZBH9w__QhvmdjGYs-Cw%3Ft%3D1779377777	科技改变世界78	https://gss0.bdstatic.com/6LZ1dD3d1sgCo2Kml5_Y_D3/sys/portrait/item/tb.1.2c3966be.AmAZBH9w__QhvmdjGYs-Cw?t=1779377777	2021-06-02 15:50:55		2	7342043258	https://tieba.baidu.com/p/7342043258	22923	hpv吧	https://tieba.baidu.com/f?kw=hpv	1779377777632	2021.06.02	2026.05.21
139622867827		平时注意保养，注意饮食	https://tieba.baidu.com/home/main?id=tb.1.3df9eefc.7-L9kW1gq7g97-P4bV5cLA%3Ft%3D1779175066	灵魂你有爱我🐷	https://gss0.bdstatic.com/6LZ1dD3d1sgCo2Kml5_Y_D3/sys/portrait/item/tb.1.3df9eefc.7-L9kW1gq7g97-P4bV5cLA?t=1779175066	2021-06-02 16:45:44		0	7379369593	https://tieba.baidu.com/p/7379369593	22923	hpv吧	https://tieba.baidu.com/f?kw=hpv	1779175066064	2021.06.02	2026.05.19
139637051955		hpv转阴的方法提高免疫力	https://tieba.baidu.com/home/main?id=tb.1.dca1f2ac.sNaT70ruGPFbK_AnKtU12A%3Ft%3D1779377768	璐村惂鐢ㄦ埛_0R7AM13馃惥	https://gss0.bdstatic.com/6LZ1dD3d1sgCo2Kml5_Y_D3/sys/portrait/item/tb.1.dca1f2ac.sNaT70ruGPFbK_AnKtU12A?t=1779377769	2021-06-03 12:57:22		8	7303691683	https://tieba.baidu.com/p/7303691683	22875123	hpv转阴吧	https://tieba.baidu.com/f?kw=hpv%E8%BD%AC%E9%98%B4	1779377768747	2021.06.03	2026.05.21
139650115171		希望自己能早点好	https://tieba.baidu.com/home/main?id=tb.1.f0f882db.5nH0uvE2OsXx5foQCH31Iw%3Ft%3D1779377705	gjw19811206	https://gss0.bdstatic.com/6LZ1dD3d1sgCo2Kml5_Y_D3/sys/portrait/item/tb.1.f0f882db.5nH0uvE2OsXx5foQCH31Iw?t=1779377705	2021-06-04 07:12:04		4	7379369593	https://tieba.baidu.com/p/7379369593	22923	hpv吧	https://tieba.baidu.com/f?kw=hpv	1779377705451	2021.06.04	2026.05.21
139653362372		我也想知道hpv感染原因是什么	https://tieba.baidu.com/home/main?id=tb.1.ebe9739.gniOMNeyZI4119BFIQHWzg%3Ft%3D1779377710	要giga的来	https://gss0.bdstatic.com/6LZ1dD3d1sgCo2Kml5_Y_D3/sys/portrait/item/tb.1.ebe9739.gniOMNeyZI4119BFIQHWzg?t=1779377710	2021-06-04 11:33:25		2	7383976428	https://tieba.baidu.com/p/7383976428	22923	hpv吧	https://tieba.baidu.com/f?kw=hpv	1779377709930	2021.06.04	2026.05.21
139668889561		用瑞熙清转阴	https://tieba.baidu.com/home/main?id=tb.1.1217018f.AbqXOnOfrnR1pjMZahNJtA%3Ft%3D1779377710	科技深度观	https://gss0.bdstatic.com/6LZ1dD3d1sgCo2Kml5_Y_D3/sys/portrait/item/tb.1.1217018f.AbqXOnOfrnR1pjMZahNJtA?t=1779377710	2021-06-05 09:51:25	浙江	0	7383976428	https://tieba.baidu.com/p/7383976428	22923	hpv吧	https://tieba.baidu.com/f?kw=hpv	1779377709934	2021.06.05	2026.05.21
139702589825		加油	https://tieba.baidu.com/home/main?id=tb.1.2aa793ba.9lEV9dbKnnvvOUjSrZK-SA%3Ft%3D1779175066	璐村惂鐢ㄦ埛_QtN8DQU馃惥	https://gss0.bdstatic.com/6LZ1dD3d1sgCo2Kml5_Y_D3/sys/portrait/item/tb.1.2aa793ba.9lEV9dbKnnvvOUjSrZK-SA?t=1779175066	2021-06-07 09:21:12		0	7379369593	https://tieba.baidu.com/p/7379369593	22923	hpv吧	https://tieba.baidu.com/f?kw=hpv	1779175066066	2021.06.07	2026.05.19
139702908254		hpv阳性转阴的方法有哪些，低度病变好调理吗	https://tieba.baidu.com/home/main?id=tb.1.ebe9739.gniOMNeyZI4119BFIQHWzg%3Ft%3D1779175129	要giga的来	https://gss0.bdstatic.com/6LZ1dD3d1sgCo2Kml5_Y_D3/sys/portrait/item/tb.1.ebe9739.gniOMNeyZI4119BFIQHWzg?t=1779175129	2021-06-07 09:42:00		2	7303691683	https://tieba.baidu.com/p/7303691683	22875123	hpv转阴吧	https://tieba.baidu.com/f?kw=hpv%E8%BD%AC%E9%98%B4	1779175129520	2021.06.07	2026.05.19
139741211418		加油	https://tieba.baidu.com/home/main?id=tb.1.221dd83.zkAoWsz3ZOSe1b4cRaIhBA%3Ft%3D1779377710	行者中国梦	https://gss0.bdstatic.com/6LZ1dD3d1sgCo2Kml5_Y_D3/sys/portrait/item/tb.1.221dd83.zkAoWsz3ZOSe1b4cRaIhBA?t=1779377710	2021-06-09 15:13:20		0	7383976428	https://tieba.baidu.com/p/7383976428	22923	hpv吧	https://tieba.baidu.com/f?kw=hpv	1779377709939	2021.06.09	2026.05.21
139742861981		hpv高危提高免疫力能转阴	https://tieba.baidu.com/home/main?id=tb.1.4be7da28.y4ISHfoYQYkND2w7o-OIjg%3Ft%3D1779175138	Hwgyqn	https://gss0.bdstatic.com/6LZ1dD3d1sgCo2Kml5_Y_D3/sys/portrait/item/tb.1.4be7da28.y4ISHfoYQYkND2w7o-OIjg?t=1779175138	2021-06-09 16:58:28		6	7342043258	https://tieba.baidu.com/p/7342043258	22923	hpv吧	https://tieba.baidu.com/f?kw=hpv	1779175138175	2021.06.09	2026.05.19
139755635318		加油	https://tieba.baidu.com/home/main?id=tb.1.221dd83.zkAoWsz3ZOSe1b4cRaIhBA%3Ft%3D1779377705	行者中国梦	https://gss0.bdstatic.com/6LZ1dD3d1sgCo2Kml5_Y_D3/sys/portrait/item/tb.1.221dd83.zkAoWsz3ZOSe1b4cRaIhBA?t=1779377705	2021-06-10 12:45:25		0	7379369593	https://tieba.baidu.com/p/7379369593	22923	hpv吧	https://tieba.baidu.com/f?kw=hpv	1779377705456	2021.06.10	2026.05.21
139773716184		hpv治疗方法有哪些呢，会比较快	https://tieba.baidu.com/home/main?id=tb.1.d31bcd28.g-eJytfcq_U_o25lnem9VA%3Ft%3D1779175066	暖暖奇迹♂	https://gss0.bdstatic.com/6LZ1dD3d1sgCo2Kml5_Y_D3/sys/portrait/item/tb.1.d31bcd28.g-eJytfcq_U_o25lnem9VA?t=1779175066	2021-06-11 14:31:43		2	7379369593	https://tieba.baidu.com/p/7379369593	22923	hpv吧	https://tieba.baidu.com/f?kw=hpv	1779175066068	2021.06.11	2026.05.19
139796538283		中医好点	https://tieba.baidu.com/home/main?id=tb.1.4aabe18e.KvuWbApXfsD3UUM9Ps-bzg%3Ft%3D1779175066	人生苦短😜珍惜	https://gss0.bdstatic.com/6LZ1dD3d1sgCo2Kml5_Y_D3/sys/portrait/item/tb.1.4aabe18e.KvuWbApXfsD3UUM9Ps-bzg?t=1779175066	2021-06-12 23:02:47	陕西	0	7379369593	https://tieba.baidu.com/p/7379369593	22923	hpv吧	https://tieba.baidu.com/f?kw=hpv	1779175066069	2021.06.12	2026.05.19
139832247518		用干扰素或保妇康也有帮助	https://tieba.baidu.com/home/main?id=tb.1.d31bcd28.g-eJytfcq_U_o25lnem9VA%3Ft%3D1779377705	暖暖奇迹♂	https://gss0.bdstatic.com/6LZ1dD3d1sgCo2Kml5_Y_D3/sys/portrait/item/tb.1.d31bcd28.g-eJytfcq_U_o25lnem9VA?t=1779377705	2021-06-15 09:19:37		14	7379369593	https://tieba.baidu.com/p/7379369593	22923	hpv吧	https://tieba.baidu.com/f?kw=hpv	1779377705471	2021.06.15	2026.05.21
139868988266		hpv感染的原因有很多，主要是x生活感染	https://tieba.baidu.com/home/main?id=tb.1.3a8053f0.vBS8B9Hn47bboM0aFb2kYQ%3Ft%3D1779175070	璐村惂鐢ㄦ埛_78641M7馃惥	https://gss0.bdstatic.com/6LZ1dD3d1sgCo2Kml5_Y_D3/sys/portrait/item/tb.1.3a8053f0.vBS8B9Hn47bboM0aFb2kYQ?t=1779175070	2021-06-17 12:53:27		2	7383976428	https://tieba.baidu.com/p/7383976428	22923	hpv吧	https://tieba.baidu.com/f?kw=hpv	1779175070444	2021.06.17	2026.05.19
139932312312		可以一起用	https://tieba.baidu.com/home/main?id=tb.1.dca1f2ac.sNaT70ruGPFbK_AnKtU12A%3Ft%3D1779377710	璐村惂鐢ㄦ埛_0R7AM13馃惥	https://gss0.bdstatic.com/6LZ1dD3d1sgCo2Kml5_Y_D3/sys/portrait/item/tb.1.dca1f2ac.sNaT70ruGPFbK_AnKtU12A?t=1779377710	2021-06-21 12:40:56		1	7383976428	https://tieba.baidu.com/p/7383976428	22923	hpv吧	https://tieba.baidu.com/f?kw=hpv	1779377709944	2021.06.21	2026.05.21
139945996437		银离子效果也很好	https://tieba.baidu.com/home/main?id=tb.1.e79601e2.kU257a1hj437NyAW8tttCg%3Ft%3D1779377705	vividly58	https://gss0.bdstatic.com/6LZ1dD3d1sgCo2Kml5_Y_D3/sys/portrait/item/tb.1.e79601e2.kU257a1hj437NyAW8tttCg?t=1779377705	2021-06-22 09:00:40		1	7379369593	https://tieba.baidu.com/p/7379369593	22923	hpv吧	https://tieba.baidu.com/f?kw=hpv	1779377705481	2021.06.22	2026.05.21
139949277195		干扰素我也用过 没什么效果	https://tieba.baidu.com/home/main?id=tb.1.d4b3cf04.-8eOqYWp_w7cRZOR12Rtcg%3Ft%3D1779377710	風许几里🍒	https://gss0.bdstatic.com/6LZ1dD3d1sgCo2Kml5_Y_D3/sys/portrait/item/tb.1.d4b3cf04.-8eOqYWp_w7cRZOR12Rtcg?t=1779377710	2021-06-22 13:06:16		5	7383976428	https://tieba.baidu.com/p/7383976428	22923	hpv吧	https://tieba.baidu.com/f?kw=hpv	1779377709949	2021.06.22	2026.05.21
139967426176		hpv治疗方法有哪些，目前不就只能靠提高免疫力	https://tieba.baidu.com/home/main?id=tb.1.5a0e52fa.sbN-s-0wQBZRTTMqhvmYeg%3Ft%3D1779175066	金淘客钱庄	https://gss0.bdstatic.com/6LZ1dD3d1sgCo2Kml5_Y_D3/sys/portrait/item/tb.1.5a0e52fa.sbN-s-0wQBZRTTMqhvmYeg?t=1779175066	2021-06-23 15:03:54		7	7379369593	https://tieba.baidu.com/p/7379369593	22923	hpv吧	https://tieba.baidu.com/f?kw=hpv	1779175066076	2021.06.23	2026.05.19
139969322941		我感染hpv52阳性怎么办	https://tieba.baidu.com/home/main?id=tb.1.4ada488d.9jTMay3l1TN-zyqg8BFSfA%3Ft%3D1779175138	果子皮豆豆	https://gss0.bdstatic.com/6LZ1dD3d1sgCo2Kml5_Y_D3/sys/portrait/item/tb.1.4ada488d.9jTMay3l1TN-zyqg8BFSfA?t=1779175138	2021-06-23 17:03:52		12	7342043258	https://tieba.baidu.com/p/7342043258	22923	hpv吧	https://tieba.baidu.com/f?kw=hpv	1779175138176	2021.06.23	2026.05.19
140049829914		我在用干扰素，还有补硒	https://tieba.baidu.com/home/main?id=tb.1.5d1b2cc2.6TAyqbLrnAKFQvWUP5fwHQ%3Ft%3D1779377710	璐村惂鐢ㄦ埛_7XDMGJQ馃惥	https://gss0.bdstatic.com/6LZ1dD3d1sgCo2Kml5_Y_D3/sys/portrait/item/tb.1.5d1b2cc2.6TAyqbLrnAKFQvWUP5fwHQ?t=1779377710	2021-06-28 17:44:07		5	7383976428	https://tieba.baidu.com/p/7383976428	22923	hpv吧	https://tieba.baidu.com/f?kw=hpv	1779377709952	2021.06.28	2026.05.21
140092185259		医院一般的方式就是干扰素+保妇康栓，干扰素促进阴道增强免疫力，保妇康就是用于炎症的。干扰素用多了有副作用	https://tieba.baidu.com/home/main?id=tb.1.4ed2cbda.sVKISbeIPleq4coNhNwcRg%3Ft%3D1779377710	醉人的玫瑰sky	https://gss0.bdstatic.com/6LZ1dD3d1sgCo2Kml5_Y_D3/sys/portrait/item/tb.1.4ed2cbda.sVKISbeIPleq4coNhNwcRg?t=1779377710	2021-07-01 14:41:49		2	7383976428	https://tieba.baidu.com/p/7383976428	22923	hpv吧	https://tieba.baidu.com/f?kw=hpv	1779377709955	2021.07.01	2026.05.21
140148755061		hpv高危感染多久会癌变？一般应该不会，之前医生说过只要及时调理就没事的，大多数都可以转阴的	https://tieba.baidu.com/home/main?id=tb.1.2aa793ba.9lEV9dbKnnvvOUjSrZK-SA%3Ft%3D1779378109	璐村惂鐢ㄦ埛_QtN8DQU馃惥	https://gss0.bdstatic.com/6LZ1dD3d1sgCo2Kml5_Y_D3/sys/portrait/item/tb.1.2aa793ba.9lEV9dbKnnvvOUjSrZK-SA?t=1779378109	2021-07-05 11:46:56		6	7433094278	https://tieba.baidu.com/p/7433094278	22923	hpv吧	https://tieba.baidu.com/f?kw=hpv	1779378109428	2021.07.05	2026.05.21
140178702049		hpv高危感染多久会癌变?问问医生	https://tieba.baidu.com/home/main?id=tb.1.5d1b2cc2.6TAyqbLrnAKFQvWUP5fwHQ%3Ft%3D1779378109	璐村惂鐢ㄦ埛_7XDMGJQ馃惥	https://gss0.bdstatic.com/6LZ1dD3d1sgCo2Kml5_Y_D3/sys/portrait/item/tb.1.5d1b2cc2.6TAyqbLrnAKFQvWUP5fwHQ?t=1779378109	2021-07-07 11:45:10		10	7433094278	https://tieba.baidu.com/p/7433094278	22923	hpv吧	https://tieba.baidu.com/f?kw=hpv	1779378109432	2021.07.07	2026.05.21
140276287369		看活检结果 CIN2以上，药物就干预不了了 得物理治疗。	https://tieba.baidu.com/home/main?id=tb.1.555758c5.uYejKYNboImt-SdXOdOWMA%3Ft%3D1779378109	♀逆袭的先生💯	https://gss0.bdstatic.com/6LZ1dD3d1sgCo2Kml5_Y_D3/sys/portrait/item/tb.1.555758c5.uYejKYNboImt-SdXOdOWMA?t=1779378109	2021-07-13 21:15:07	辽宁	2	7433094278	https://tieba.baidu.com/p/7433094278	22923	hpv吧	https://tieba.baidu.com/f?kw=hpv	1779378109435	2021.07.13	2026.05.21
140284682111		这从感染hpv到病变都需要好久，再到癌变更久了	https://tieba.baidu.com/home/main?id=tb.1.f84c67af.LfS5ktCLLjApczAu5P5gVA%3Ft%3D1779175466	飞鱼观天下	https://gss0.bdstatic.com/6LZ1dD3d1sgCo2Kml5_Y_D3/sys/portrait/item/tb.1.f84c67af.LfS5ktCLLjApczAu5P5gVA?t=1779175466	2021-07-14 12:45:54		0	7433094278	https://tieba.baidu.com/p/7433094278	22923	hpv吧	https://tieba.baidu.com/f?kw=hpv	1779175466154	2021.07.14	2026.05.19
140364493610		好好听医生的就行	https://tieba.baidu.com/home/main?id=tb.1.f84c67af.LfS5ktCLLjApczAu5P5gVA%3Ft%3D1779378109	飞鱼观天下	https://gss0.bdstatic.com/6LZ1dD3d1sgCo2Kml5_Y_D3/sys/portrait/item/tb.1.f84c67af.LfS5ktCLLjApczAu5P5gVA?t=1779378109	2021-07-19 12:45:18		3	7433094278	https://tieba.baidu.com/p/7433094278	22923	hpv吧	https://tieba.baidu.com/f?kw=hpv	1779378109444	2021.07.19	2026.05.21
140400845434		这谁知道，应该没事的，问问大夫	https://tieba.baidu.com/home/main?id=tb.1.d31bcd28.g-eJytfcq_U_o25lnem9VA%3Ft%3D1779378109	暖暖奇迹♂	https://gss0.bdstatic.com/6LZ1dD3d1sgCo2Kml5_Y_D3/sys/portrait/item/tb.1.d31bcd28.g-eJytfcq_U_o25lnem9VA?t=1779378109	2021-07-21 17:41:16		0	7433094278	https://tieba.baidu.com/p/7433094278	22923	hpv吧	https://tieba.baidu.com/f?kw=hpv	1779378109449	2021.07.21	2026.05.21
140443366791		不是感染了就会癌，把病毒清除了，就不回变癌的，这个要看免疫的情况，这几个月接触到的病友里面，只有极少数的因为不及时，进一步发展的	https://tieba.baidu.com/home/main?id=tb.1.83f3f0a5.iWmvS9cfwvv78iDmdCqjmw%3Ft%3D1779175466	我小柔1K	https://gss0.bdstatic.com/6LZ1dD3d1sgCo2Kml5_Y_D3/sys/portrait/item/tb.1.83f3f0a5.iWmvS9cfwvv78iDmdCqjmw?t=1779175466	2021-07-24 09:51:26		0	7433094278	https://tieba.baidu.com/p/7433094278	22923	hpv吧	https://tieba.baidu.com/f?kw=hpv	1779175466159	2021.07.24	2026.05.19
140495611065		HPV感染多久会癌变，这不一定，要很久呢	https://tieba.baidu.com/home/main?id=tb.1.3df9eefc.7-L9kW1gq7g97-P4bV5cLA%3Ft%3D1779175466	灵魂你有爱我🐷	https://gss0.bdstatic.com/6LZ1dD3d1sgCo2Kml5_Y_D3/sys/portrait/item/tb.1.3df9eefc.7-L9kW1gq7g97-P4bV5cLA?t=1779175466	2021-07-27 12:59:29		0	7433094278	https://tieba.baidu.com/p/7433094278	22923	hpv吧	https://tieba.baidu.com/f?kw=hpv	1779175466159	2021.07.27	2026.05.19
140550210449		提高免疫力容易转阴	https://tieba.baidu.com/home/main?id=tb.1.9f962c04.Rx5r1Z6QXPitZgbJ_ySL1Q%3Ft%3D1779175164	棠米粒kk	https://gss0.bdstatic.com/6LZ1dD3d1sgCo2Kml5_Y_D3/sys/portrait/item/tb.1.9f962c04.Rx5r1Z6QXPitZgbJ_ySL1Q?t=1779175164	2021-07-30 17:14:00		2	7248456624	https://tieba.baidu.com/p/7248456624	5368597	hpv阳性吧	https://tieba.baidu.com/f?kw=hpv%E9%98%B3%E6%80%A7	1779175164364	2021.07.30	2026.05.19
140633911567		HPV高危感染及时治疗就可以了	https://tieba.baidu.com/home/main?id=tb.1.dca1f2ac.sNaT70ruGPFbK_AnKtU12A%3Ft%3D1779175466	璐村惂鐢ㄦ埛_0R7AM13馃惥	https://gss0.bdstatic.com/6LZ1dD3d1sgCo2Kml5_Y_D3/sys/portrait/item/tb.1.dca1f2ac.sNaT70ruGPFbK_AnKtU12A?t=1779175466	2021-08-04 15:16:51		6	7433094278	https://tieba.baidu.com/p/7433094278	22923	hpv吧	https://tieba.baidu.com/f?kw=hpv	1779175466161	2021.08.04	2026.05.19
140731851768		好了嘛	https://tieba.baidu.com/home/main?id=tb.1.98bc1c20.tmBiP9KXOmuxNmRqO5jKgQ%3Ft%3D1779378109	ok我是谁的谁8	https://gss0.bdstatic.com/6LZ1dD3d1sgCo2Kml5_Y_D3/sys/portrait/item/tb.1.98bc1c20.tmBiP9KXOmuxNmRqO5jKgQ?t=1779378109	2021-08-10 07:12:50		0	7433094278	https://tieba.baidu.com/p/7433094278	22923	hpv吧	https://tieba.baidu.com/f?kw=hpv	1779378109468	2021.08.10	2026.05.21
141118207556		image_emoticon64	https://tieba.baidu.com/home/main?id=tb.1.1edf52cc.ccWkI6trZ1sXUMu0hlVWlQ%3Ft%3D1779377777	fa园♤	https://gss0.bdstatic.com/6LZ1dD3d1sgCo2Kml5_Y_D3/sys/portrait/item/tb.1.1edf52cc.ccWkI6trZ1sXUMu0hlVWlQ?t=1779377777	2021-09-01 16:03:18		0	7342043258	https://tieba.baidu.com/p/7342043258	22923	hpv吧	https://tieba.baidu.com/f?kw=hpv	1779377777651	2021.09.01	2026.05.21
141212017215		image_emoticon63	https://tieba.baidu.com/home/main?id=tb.1.1edf52cc.ccWkI6trZ1sXUMu0hlVWlQ%3Ft%3D1779175164	fa园♤	https://gss0.bdstatic.com/6LZ1dD3d1sgCo2Kml5_Y_D3/sys/portrait/item/tb.1.1edf52cc.ccWkI6trZ1sXUMu0hlVWlQ?t=1779175164	2021-09-08 14:14:30		0	7248456624	https://tieba.baidu.com/p/7248456624	5368597	hpv阳性吧	https://tieba.baidu.com/f?kw=hpv%E9%98%B3%E6%80%A7	1779175164365	2021.09.08	2026.05.19
141316145078		12种高危型hpvdna阳性是什么	https://tieba.baidu.com/home/main?id=tb.1.1f84f763.hxcBwVOVR8G0FXka6scXKQ%3Ft%3D1779175138	梦的开始🌱	https://gss0.bdstatic.com/6LZ1dD3d1sgCo2Kml5_Y_D3/sys/portrait/item/tb.1.1f84f763.hxcBwVOVR8G0FXka6scXKQ?t=1779175138	2021-09-16 17:52:22		4	7342043258	https://tieba.baidu.com/p/7342043258	22923	hpv吧	https://tieba.baidu.com/f?kw=hpv	1779175138178	2021.09.16	2026.05.19
141579887134		hpv阳性感染要吃几盒高吉星硒片才能有用啊	https://tieba.baidu.com/home/main?id=tb.1.b8b2b36.G3pOXLz3Ft8WdWTCCYQj7Q%3Ft%3D1779377804	璐村惂鐢ㄦ埛_07ERPQt馃惥	https://gss0.bdstatic.com/6LZ1dD3d1sgCo2Kml5_Y_D3/sys/portrait/item/tb.1.b8b2b36.G3pOXLz3Ft8WdWTCCYQj7Q?t=1779377804	2021-10-07 16:53:28		2	7248456624	https://tieba.baidu.com/p/7248456624	5368597	hpv阳性吧	https://tieba.baidu.com/f?kw=hpv%E9%98%B3%E6%80%A7	1779377804262	2021.10.07	2026.05.21
141901396269		男性得高危型一点事都没有 低危型会长东西	https://tieba.baidu.com/home/main?id=tb.1.934d1427.wpq-CgTx_wKAGsz98EeYGw%3Ft%3D1779175635	天才小白菜😫	https://gss0.bdstatic.com/6LZ1dD3d1sgCo2Kml5_Y_D3/sys/portrait/item/tb.1.934d1427.wpq-CgTx_wKAGsz98EeYGw?t=1779175635	2021-11-02 22:27:55	江西	1	7598056574	https://tieba.baidu.com/p/7598056574	5562882	脱恐吧	https://tieba.baidu.com/f?kw=%E8%84%B1%E6%81%90	1779175635664	2021.11.02	2026.05.19
141915891234		请问怎么查询的啊？	https://tieba.baidu.com/home/main?id=tb.1.d84dd599.S5kuQgL5ZSfrqXOdvJLVkA%3Ft%3D1779175635	贴吧用户_5XEeSCG	https://gss0.bdstatic.com/6LZ1dD3d1sgCo2Kml5_Y_D3/sys/portrait/item/tb.1.d84dd599.S5kuQgL5ZSfrqXOdvJLVkA?t=1779175635	2021-11-04 01:06:09		0	7598056574	https://tieba.baidu.com/p/7598056574	5562882	脱恐吧	https://tieba.baidu.com/f?kw=%E8%84%B1%E6%81%90	1779175635665	2021.11.04	2026.05.19
142040447484		心态很重要	https://tieba.baidu.com/home/main?id=tb.1.66c88e78.RcNan8Hjbhs18q13GiAHZA%3Ft%3D1779377777	bi...8@163.com	https://gss0.bdstatic.com/6LZ1dD3d1sgCo2Kml5_Y_D3/sys/portrait/item/tb.1.66c88e78.RcNan8Hjbhs18q13GiAHZA?t=1779377777	2021-11-13 11:26:46		0	7342043258	https://tieba.baidu.com/p/7342043258	22923	hpv吧	https://tieba.baidu.com/f?kw=hpv	1779377777670	2021.11.13	2026.05.21
142597141679		调整好了就好！image_emoticon24image_emoticon24	https://tieba.baidu.com/home/main?id=tb.1.bed67860.-MitgejcrvYy4egqPJfdxQ%3Ft%3D1779398101	忧愁的大怪兽	https://gss0.bdstatic.com/6LZ1dD3d1sgCo2Kml5_Y_D3/sys/portrait/item/tb.1.bed67860.-MitgejcrvYy4egqPJfdxQ?t=1779398101	2021-12-24 09:01:44		0	7669117417	https://tieba.baidu.com/p/7669117417	22923	hpv吧	https://tieba.baidu.com/f?kw=hpv	1779398100447	2021.12.24	2026.05.22
142597653321		感染了这个就意味着一定会得宫颈癌吗	https://tieba.baidu.com/home/main?id=tb.1.13f3b04d.nKHUTqkY4JbZIM-pka45nA%3Ft%3D1779393556	独角兽是独角兽	https://gss0.bdstatic.com/6LZ1dD3d1sgCo2Kml5_Y_D3/sys/portrait/item/tb.1.13f3b04d.nKHUTqkY4JbZIM-pka45nA?t=1779393556	2021-12-24 09:48:50	吉林	3	7669117417	https://tieba.baidu.com/p/7669117417	22923	hpv吧	https://tieba.baidu.com/f?kw=hpv	1779393555272	2021.12.24	2026.05.22
142597658036		这个怎么查呀，抽血吗	https://tieba.baidu.com/home/main?id=tb.1.13f3b04d.nKHUTqkY4JbZIM-pka45nA%3Ft%3D1779407029	独角兽是独角兽	https://gss0.bdstatic.com/6LZ1dD3d1sgCo2Kml5_Y_D3/sys/portrait/item/tb.1.13f3b04d.nKHUTqkY4JbZIM-pka45nA?t=1779407029	2021-12-24 09:49:14	吉林	1	7669117417	https://tieba.baidu.com/p/7669117417	22923	hpv吧	https://tieba.baidu.com/f?kw=hpv	1779407027466	2021.12.24	2026.05.22
142597677778		可以，你男朋友很负责	https://tieba.baidu.com/home/main?id=tb.1.5cf7a2d9.eLyPQf4gJwCBh8CODr4LLg%3Ft%3D1779419032	贴吧用户_78WtK3E	https://gss0.bdstatic.com/6LZ1dD3d1sgCo2Kml5_Y_D3/sys/portrait/item/tb.1.5cf7a2d9.eLyPQf4gJwCBh8CODr4LLg?t=1779419032	2021-12-24 09:50:53	上海	0	7669117417	https://tieba.baidu.com/p/7669117417	22923	hpv吧	https://tieba.baidu.com/f?kw=hpv	1779419032304	2021.12.24	2026.05.22
142598229264		什么东西？	https://tieba.baidu.com/home/main?id=tb.1.5853116d.Q9hcpIUaY5JAWBXftglV7w%3Ft%3D1779392513	度小糊😱	https://gss0.bdstatic.com/6LZ1dD3d1sgCo2Kml5_Y_D3/sys/portrait/item/tb.1.5853116d.Q9hcpIUaY5JAWBXftglV7w?t=1779392513	2021-12-24 10:37:24		0	7669117417	https://tieba.baidu.com/p/7669117417	22923	hpv吧	https://tieba.baidu.com/f?kw=hpv	1779392512153	2021.12.24	2026.05.22
142598987576		你男朋友很好	https://tieba.baidu.com/home/main?id=tb.1.80dd1a76.jlD2Ec6NCt_VMYbxJplEXg%3Ft%3D1779179819	0沁心	https://gss0.bdstatic.com/6LZ1dD3d1sgCo2Kml5_Y_D3/sys/portrait/item/tb.1.80dd1a76.jlD2Ec6NCt_VMYbxJplEXg?t=1779179819	2021-12-24 11:39:41	河北	0	7669117417	https://tieba.baidu.com/p/7669117417	22923	hpv吧	https://tieba.baidu.com/f?kw=hpv	1779179819625	2021.12.24	2026.05.19
142599433994		这个怎么会感染了	https://tieba.baidu.com/home/main?id=tb.1.85acc18a.HyucYk6XTLhXRR1o2Hv1Ag%3Ft%3D1779179889	贴吧用户_QQM7345	https://gss0.bdstatic.com/6LZ1dD3d1sgCo2Kml5_Y_D3/sys/portrait/item/tb.1.85acc18a.HyucYk6XTLhXRR1o2Hv1Ag?t=1779179889	2021-12-24 12:18:21		1	7669117417	https://tieba.baidu.com/p/7669117417	22923	hpv吧	https://tieba.baidu.com/f?kw=hpv	1779179889738	2021.12.24	2026.05.19
142599664208		好事呀	https://tieba.baidu.com/home/main?id=tb.1.9775dd1a.kjIDIt4b_q8PDK-p1mJa8Q%3Ft%3D1779414527	tuhui414	https://gss0.bdstatic.com/6LZ1dD3d1sgCo2Kml5_Y_D3/sys/portrait/item/tb.1.9775dd1a.kjIDIt4b_q8PDK-p1mJa8Q?t=1779414527	2021-12-24 12:38:40	广东	0	7669117417	https://tieba.baidu.com/p/7669117417	22923	hpv吧	https://tieba.baidu.com/f?kw=hpv	1779414527491	2021.12.24	2026.05.22
142599739783		这个男朋友不错，嫁了吧	https://tieba.baidu.com/home/main?id=tb.1.cf3937e2.31IB8MGyw8UTlZJ8b_t0Tg%3Ft%3D1779387416	鹿湖尊者	https://gss0.bdstatic.com/6LZ1dD3d1sgCo2Kml5_Y_D3/sys/portrait/item/tb.1.cf3937e2.31IB8MGyw8UTlZJ8b_t0Tg?t=1779387416	2021-12-24 12:45:27	广东	0	7669117417	https://tieba.baidu.com/p/7669117417	22923	hpv吧	https://tieba.baidu.com/f?kw=hpv	1779387415339	2021.12.24	2026.05.22
142599980029		转阴了，疫苗还可以打么	https://tieba.baidu.com/home/main?id=tb.1.1c994b5f.7l2f7ek-riCJ7uthWFQXrw%3Ft%3D1779178696	唐山一海客	https://gss0.bdstatic.com/6LZ1dD3d1sgCo2Kml5_Y_D3/sys/portrait/item/tb.1.1c994b5f.7l2f7ek-riCJ7uthWFQXrw?t=1779178696	2021-12-24 13:07:13	河北	1	7669117417	https://tieba.baidu.com/p/7669117417	22923	hpv吧	https://tieba.baidu.com/f?kw=hpv	1779178696675	2021.12.24	2026.05.19
144710054702		当时我才30岁，也很无知也不懂，也就当自己是妇科炎症，肯定是有毛病的 ，但是又害怕去医院检查。这样的情况持续了半年之久，实在忍不住了，跟女同事聊天，自己说出来了同房出血已经半年多了，同事一听非常惊讶的告诉我一个不好的消息，厨师长的老婆和我的情况一样一样的，（我工作是一名酒店经理）已经在医院里躺着了，子宫已经切除了，吓得我一身冷汗........于是我马上请假 ，第二天去镇江妇幼保健医院检查’当时白带一检查不好，医生直接告诉我要做宫颈癌筛查，真的不能理解！当时一个怕死的心都要蹦出来了。有感染乳头瘤病毒，就是尖锐湿疣什么之类的，下午继续在已经等待检查。	https://tieba.baidu.com/home/main?id=tb.1.aaef0352.S9gAvZCW_5CxxRawRn-ypQ%3Ft%3D1779418735	扶贫80	https://gss0.bdstatic.com/6LZ1dD3d1sgCo2Kml5_Y_D3/sys/portrait/item/tb.1.aaef0352.S9gAvZCW_5CxxRawRn-ypQ?t=1779418735	2022-07-11 11:40:54	江苏	0	7917820854	https://tieba.baidu.com/p/7917820854	22923	hpv吧	https://tieba.baidu.com/f?kw=hpv	1779418735000	2022.07.11	2026.05.22
144710058260		等待情急之下遇到了【医托】一个阿姨来咨询我什么毛病，我就如实回答：她说是带女儿来做孕检的，当时说她女儿也得了我这个病 ，在一个诊所里 有专家看的，可以看好的~~~ 现在看看她女儿已经好了还怀孕了 ， 我一点防备心理都没有，信任她...........按照她说的地址我就去了，到了挂了一个号，说我这个是尖锐湿疣性病，吓傻了，也信了，我说我也不乱搞是哪里来的呢？专家告诉我再外面洗澡也会传染的，就开始给我弄药，诊所用仪器在下身上了药，一共花了1000多块钱，回家想想不对，就给我的领导说了 这个事，结果领导确定我被骗了。 之后换了镇江第一人民医院 厨师长的老婆也在这个医院看的，就找给她看的专家看吧，挂号都很难的，到了那边拿住挂号单我都在发抖，我是我和姐姐一样的症状，会不会是宫颈癌，（专家说：谁说一样的症状就是一样的病）我也不敢说话了，脱了裤子等他检查吧，说宫颈还好的，严重炎症，你这异味很重很重真的…	https://tieba.baidu.com/home/main?id=tb.1.aaef0352.S9gAvZCW_5CxxRawRn-ypQ%3Ft%3D1779402607	扶贫80	https://gss0.bdstatic.com/6LZ1dD3d1sgCo2Kml5_Y_D3/sys/portrait/item/tb.1.aaef0352.S9gAvZCW_5CxxRawRn-ypQ?t=1779402607	2022-07-11 11:41:19	江苏	1	7917820854	https://tieba.baidu.com/p/7917820854	22923	hpv吧	https://tieba.baidu.com/f?kw=hpv	1779402605672	2022.07.11	2026.05.22
144710061397		坐在检查室门口、紧张的等待着，我走进检查室… “脱了裤子躺上去，双腿叉开往下”一个女医生习惯性的说着。检查室有两个女医生，一个负责记录，一个负责检查。我躺在那里能听见俩人在聊天，也能感觉到冰冷的器具声音，我害怕闭着眼睛，不敢说话也不敢动，医生时不时的说着我的情况，我也不听不懂，紧接..........，然后继续。大约持续了几分钟，医生跟我说：“接下来的你会不舒服，忍着点儿但是别动，感觉也不痛，听说宫颈上没有痛神经，也就是有点难受，但也还好时间短，能忍。医生说在；里面塞了一个棉花球，跟我说第二天早上取出来，千万别忘。就这样，我穿上裤子走出去，感觉阴道一直胀胀的感觉，腰酸有点不舒服，医生开了消炎药，自己坐公共汽车回家了。第二天正常上班（建议大家活检后一定要躺下休息）	https://tieba.baidu.com/home/main?id=tb.1.aaef0352.S9gAvZCW_5CxxRawRn-ypQ%3Ft%3D1779414647	扶贫80	https://gss0.bdstatic.com/6LZ1dD3d1sgCo2Kml5_Y_D3/sys/portrait/item/tb.1.aaef0352.S9gAvZCW_5CxxRawRn-ypQ?t=1779414647	2022-07-11 11:41:41	江苏	0	7917820854	https://tieba.baidu.com/p/7917820854	22923	hpv吧	https://tieba.baidu.com/f?kw=hpv	1779414647197	2022.07.11	2026.05.22
144710066053		一周后又回到镇江第一人民医院。自己取了报告医生说没有癌细胞，她说没事的不要管它，说我细菌性阴道炎，这个hpv没有药物可以治疗 ，没办法炎症也是看不好的反复发作的，专家说自己多注意个人卫生就好了，当时给我开了药就12块钱的塞的，大医院一点也不贵，（骗子一看就是1000多）但是关照我要8个月检查一次，就这样一直耗时间，阴道炎犯了开始痒不舒服我就开始塞，感觉不痒， 我就不塞药。（以前不知道抗生素会破坏菌群平衡导致炎症反反复复）	https://tieba.baidu.com/home/main?id=tb.1.aaef0352.S9gAvZCW_5CxxRawRn-ypQ%3Ft%3D1779407355	扶贫80	https://gss0.bdstatic.com/6LZ1dD3d1sgCo2Kml5_Y_D3/sys/portrait/item/tb.1.aaef0352.S9gAvZCW_5CxxRawRn-ypQ?t=1779407355	2022-07-11 11:42:13	江苏	1	7917820854	https://tieba.baidu.com/p/7917820854	22923	hpv吧	https://tieba.baidu.com/f?kw=hpv	1779407353945	2022.07.11	2026.05.22
144710068112		HPV感染我也是有心态崩溃的时候： 一个月工资3500元，面对房贷的压力，每天还要上班，偶尔还要喝酒，夜宵，公司有时候开会有时候到12.30，哎! 心里压力工作压力都非常大，有时候也喘不过气来。我会跑到河边去哭，一个人默默的哭完发泄完，继续回来上班......... 《我想过跳河自杀一了百了算了，自己想父母该多难受，老公可以再找，儿子也可以有后妈，唯独没有人能替代我在父母心里的位置》 就这一个理由回头了，人生本来就是倒计时，活一天少一天，开心一天赚一天，每一个人都迟早要面对死亡的，医生的话我也不听了，想想还活着就开心一点吧，该上班还正常上班，每一年都复查一次，依然是“阳性”	https://tieba.baidu.com/home/main?id=tb.1.aaef0352.S9gAvZCW_5CxxRawRn-ypQ%3Ft%3D1779396509	扶贫80	https://gss0.bdstatic.com/6LZ1dD3d1sgCo2Kml5_Y_D3/sys/portrait/item/tb.1.aaef0352.S9gAvZCW_5CxxRawRn-ypQ?t=1779396509	2022-07-11 11:42:28	江苏	1	7917820854	https://tieba.baidu.com/p/7917820854	22923	hpv吧	https://tieba.baidu.com/f?kw=hpv	1779396507764	2022.07.11	2026.05.22
144710075465		hpv “ 阳性 ”携带一转眼5年过去了 2015年的7月份，我就经历了一场生死离别，巨大的车祸“”对撞“”，二个女司机对撞 ，我是坐副驾驶躺着中枪，导致我胳膊断了经历了两次手术，上天差点夺走我的生命，反而让我更加珍惜自己的生命。也明白了老天不让我死肯定有什么事情等我去做，同事都说我还是好事做的多，不然肯定没命了！拾金不昧多次，也有一次上过江苏江阴电视台民生直通车节目采访《交警说我马上要退休了，从来没有见过这么大的车祸还有人活着的，还就胳膊断了这点小伤》我一直坚信，做善事种善果，一切都是上天早就安排好的。是福不是祸是祸躲不过！	https://tieba.baidu.com/home/main?id=tb.1.aaef0352.S9gAvZCW_5CxxRawRn-ypQ%3Ft%3D1779391030	扶贫80	https://gss0.bdstatic.com/6LZ1dD3d1sgCo2Kml5_Y_D3/sys/portrait/item/tb.1.aaef0352.S9gAvZCW_5CxxRawRn-ypQ?t=1779391030	2022-07-11 11:43:18	江苏	0	7917820854	https://tieba.baidu.com/p/7917820854	22923	hpv吧	https://tieba.baidu.com/f?kw=hpv	1779391029433	2022.07.11	2026.05.22
144710081180		《看看如今恢复的刀疤，还是很大很明显的》 车祸后只能一直在家休息了，停下了我的餐饮管理工作，一个小丫头老乡（是以前酒店的服务员）叫我跟他做微商，我并不看好，只是听起人说过微商，2015年并不是我能接受的行业，她向我推荐黄姜膏说市场很大什么的，我拒绝了两次，第三次我不好意思再拒绝，想我就自己买来喝吧，反正女人喝了也挺好的。不跟他卖..... 于是买回来开始喝了，我想驱寒也挺好的，我月经都来之前胸部痛，有结块，肚子痛，是手脚冰凉（尤其是冬天）睡觉一晚上起来尿尿5~6次，老公也不靠我睡觉，我一晚上都是凉的，感觉自己像一个雪人没有温暖，每天我喝6到7杯，喝了2个月发现了，不痛经，月经颜色鲜红，血块减少了，月经拖拖拉拉10来天，这个玩腻儿怎么这么神奇，在这个时间我对她的朋友圈默默的产生了兴趣，看看她发的反馈有人结婚几年宫寒不孕的喝了就怀孕了，天天看她自己也天天坚持喝，继续坚持到了第3个月，晚上慢慢…	https://tieba.baidu.com/home/main?id=tb.1.aaef0352.S9gAvZCW_5CxxRawRn-ypQ%3Ft%3D1779407011	扶贫80	https://gss0.bdstatic.com/6LZ1dD3d1sgCo2Kml5_Y_D3/sys/portrait/item/tb.1.aaef0352.S9gAvZCW_5CxxRawRn-ypQ?t=1779407011	2022-07-11 11:43:57	江苏	2	7917820854	https://tieba.baidu.com/p/7917820854	22923	hpv吧	https://tieba.baidu.com/f?kw=hpv	1779407010091	2022.07.11	2026.05.22
144710092153		2018年hpv转阴后复查结果：医生关照我3~4年查一次 ，毕竟我携带过五年，还是害怕，所以又去检查一下，报告依然是给我惊喜！！！	https://tieba.baidu.com/home/main?id=tb.1.aaef0352.S9gAvZCW_5CxxRawRn-ypQ%3Ft%3D1779412655	扶贫80	https://gss0.bdstatic.com/6LZ1dD3d1sgCo2Kml5_Y_D3/sys/portrait/item/tb.1.aaef0352.S9gAvZCW_5CxxRawRn-ypQ?t=1779412655	2022-07-11 11:45:14	江苏	0	7917820854	https://tieba.baidu.com/p/7917820854	22923	hpv吧	https://tieba.baidu.com/f?kw=hpv	1779412655364	2022.07.11	2026.05.22
144710095851		2019年检查报告全部阴性，奇怪的是白带从3度—2度—1度了，喝黄姜膏真的保养子宫是很关键！	https://tieba.baidu.com/home/main?id=tb.1.aaef0352.S9gAvZCW_5CxxRawRn-ypQ%3Ft%3D1779382253	扶贫80	https://gss0.bdstatic.com/6LZ1dD3d1sgCo2Kml5_Y_D3/sys/portrait/item/tb.1.aaef0352.S9gAvZCW_5CxxRawRn-ypQ?t=1779382253	2022-07-11 11:45:40	江苏	0	7917820854	https://tieba.baidu.com/p/7917820854	22923	hpv吧	https://tieba.baidu.com/f?kw=hpv	1779382252612	2022.07.11	2026.05.22
144710100031		2021年，又做检查啦，还是阴性	https://tieba.baidu.com/home/main?id=tb.1.aaef0352.S9gAvZCW_5CxxRawRn-ypQ%3Ft%3D1779415474	扶贫80	https://gss0.bdstatic.com/6LZ1dD3d1sgCo2Kml5_Y_D3/sys/portrait/item/tb.1.aaef0352.S9gAvZCW_5CxxRawRn-ypQ?t=1779415474	2022-07-11 11:46:08	江苏	0	7917820854	https://tieba.baidu.com/p/7917820854	22923	hpv吧	https://tieba.baidu.com/f?kw=hpv	1779415474523	2022.07.11	2026.05.22
145037861863		老婆HPV16阳性，本来打算做个因道镜检查一下，可是医生说很正常的病毒，皮肤科医生检查有没有长疣体的时候用扩因器看了看里面说没事，所以就给开了抗病毒的口服药，什么检查也没做，我也没有太执意要求，不然就好像很不信任他。现在很担心。	https://tieba.baidu.com/home/main?id=tb.1.4a2ef8cb.U0RoPstxdY8XITezoNqR9g%3Ft%3D1779417211	丨好好生活丨	https://gss0.bdstatic.com/6LZ1dD3d1sgCo2Kml5_Y_D3/sys/portrait/item/tb.1.4a2ef8cb.U0RoPstxdY8XITezoNqR9g?t=1779417211	2022-08-09 12:35:38		5	7965267787	https://tieba.baidu.com/p/7965267787	22923	hpv吧	https://tieba.baidu.com/f?kw=hpv	1779417210938	2022.08.09	2026.05.22
145037889568		刚查出6型而且已经打完四价疫苗了，但是没有长疣体，现在要怎么办？	https://tieba.baidu.com/home/main?id=tb.1.e3917f52.MdUOUSpE_DDXEEVxOwzfAQ%3Ft%3D1779404539	贴吧用户_QKPG9bb	https://gss0.bdstatic.com/6LZ1dD3d1sgCo2Kml5_Y_D3/sys/portrait/item/tb.1.e3917f52.MdUOUSpE_DDXEEVxOwzfAQ?t=1779404539	2022-08-09 12:38:15		5	7965267787	https://tieba.baidu.com/p/7965267787	22923	hpv吧	https://tieba.baidu.com/f?kw=hpv	1779404538205	2022.08.09	2026.05.22
145038811146		得了艾滋初期会发烧么	https://tieba.baidu.com/home/main?id=tb.1.5a155b77.FHN5dNlCkjKZsg9wR6t-kw%3Ft%3D1779382813	贴吧用户_5NJySC2	https://gss0.bdstatic.com/6LZ1dD3d1sgCo2Kml5_Y_D3/sys/portrait/item/tb.1.5a155b77.FHN5dNlCkjKZsg9wR6t-kw?t=1779382813	2022-08-09 14:06:16	江苏	1	7965267787	https://tieba.baidu.com/p/7965267787	22923	hpv吧	https://tieba.baidu.com/f?kw=hpv	1779382813179	2022.08.09	2026.05.22
145040476380		Hpv16阳性，做了利普刀手术，会转阴吗	https://tieba.baidu.com/home/main?id=tb.1.ecfd6246.SgSWIMlIh33wbAGzJ5Q6bw%3Ft%3D1779386227	梦里谈🌸	https://gss0.bdstatic.com/6LZ1dD3d1sgCo2Kml5_Y_D3/sys/portrait/item/tb.1.ecfd6246.SgSWIMlIh33wbAGzJ5Q6bw?t=1779386227	2022-08-09 16:34:15	河南	9	7965267787	https://tieba.baidu.com/p/7965267787	22923	hpv吧	https://tieba.baidu.com/f?kw=hpv	1779386226866	2022.08.09	2026.05.22
145051334183		hpv56 检查显示1.18E+2是啥意思，好治疗吗	https://tieba.baidu.com/home/main?id=tb.1.dd2a1bab.MO0ZOHsOvkv8id5EWgxKww%3Ft%3D1779385043	贴吧用户_ay4JE39	https://gss0.bdstatic.com/6LZ1dD3d1sgCo2Kml5_Y_D3/sys/portrait/item/tb.1.dd2a1bab.MO0ZOHsOvkv8id5EWgxKww?t=1779385043	2022-08-10 14:02:18		7	7965267787	https://tieba.baidu.com/p/7965267787	22923	hpv吧	https://tieba.baidu.com/f?kw=hpv	1779385042744	2022.08.10	2026.05.22
145065935718		男的怎么查hpv？医院甚至都没有检查hpv的科室可供挂号	https://tieba.baidu.com/home/main?id=tb.1.9ed68fc9.OGh6-GQz3sovrYGQFDTBDQ%3Ft%3D1779412111	冇得整🐴	https://gss0.bdstatic.com/6LZ1dD3d1sgCo2Kml5_Y_D3/sys/portrait/item/tb.1.9ed68fc9.OGh6-GQz3sovrYGQFDTBDQ?t=1779412111	2022-08-11 13:22:07	湖北	4	7965267787	https://tieba.baidu.com/p/7965267787	22923	hpv吧	https://tieba.baidu.com/f?kw=hpv	1779412111612	2022.08.11	2026.05.22
145108005877		男性，hpv6型感染，做完冷冻医生开的抗HPV生物蛋白敷科用完了，疣体还没掉落，要继续买来用吗？附近药店没有卖这个药	https://tieba.baidu.com/home/main?id=tb.1.76e426ae.l927_xg4uckcLD8Zob9nXg%3Ft%3D1779384555	丶饱饱菜	https://gss0.bdstatic.com/6LZ1dD3d1sgCo2Kml5_Y_D3/sys/portrait/item/tb.1.76e426ae.l927_xg4uckcLD8Zob9nXg?t=1779384555	2022-08-14 21:29:46	海南	3	7965267787	https://tieba.baidu.com/p/7965267787	22923	hpv吧	https://tieba.baidu.com/f?kw=hpv	1779384555300	2022.08.14	2026.05.22
145113358980		hpv阳性要去做pcr吗	https://tieba.baidu.com/home/main?id=tb.1.cf078c0e.sKd25iS60ihCdEHw00lo6g%3Ft%3D1779391527	微chen2011225	https://gss0.bdstatic.com/6LZ1dD3d1sgCo2Kml5_Y_D3/sys/portrait/item/tb.1.cf078c0e.sKd25iS60ihCdEHw00lo6g?t=1779391527	2022-08-15 10:32:26	福建	5	7965267787	https://tieba.baidu.com/p/7965267787	22923	hpv吧	https://tieba.baidu.com/f?kw=hpv	1779391526289	2022.08.15	2026.05.22
145121142804		16型高危，tct和活检低度病变。已经打了四价第二针。以后转阴了，疫苗还会对16型起预防作用吗？医生开了干扰素，和增加免疫力药物。让三个月后复查，心慌，请问16型需要多长时间能转阴呀？？？image_emoticon9image_emoticon9image_emoticon9	https://tieba.baidu.com/home/main?id=tb.1.b5e05df6.xSsMmsMe57qb85fnIlvqkA%3Ft%3D1779176816	致青春2022	https://gss0.bdstatic.com/6LZ1dD3d1sgCo2Kml5_Y_D3/sys/portrait/item/tb.1.b5e05df6.xSsMmsMe57qb85fnIlvqkA?t=1779176816	2022-08-15 22:31:29	山东	2	7965267787	https://tieba.baidu.com/p/7965267787	22923	hpv吧	https://tieba.baidu.com/f?kw=hpv	1779176816177	2022.08.15	2026.05.19
145121151056		今年三十四岁，平时很注意卫生。现在和妇科打交道也是郁闷的不行	https://tieba.baidu.com/home/main?id=tb.1.b5e05df6.xSsMmsMe57qb85fnIlvqkA%3Ft%3D1779401587	致青春2022	https://gss0.bdstatic.com/6LZ1dD3d1sgCo2Kml5_Y_D3/sys/portrait/item/tb.1.b5e05df6.xSsMmsMe57qb85fnIlvqkA?t=1779401587	2022-08-15 22:32:14	山东	3	7965267787	https://tieba.baidu.com/p/7965267787	22923	hpv吧	https://tieba.baidu.com/f?kw=hpv	1779401586225	2022.08.15	2026.05.22
147406722020		好棒呀，心理无比安慰。现在每天坚持早睡早起，坚持喝牛奶吃维c和麦牡纳富硒image_emoticon24image_emoticon24，运动半个小时左右，两天休息一天，不到半年转阴	https://tieba.baidu.com/home/main?id=tb.1.6b88f102.ad74s3mVjQv9q6tRQ_BjXQ%3Ft%3D1779377777	雨兴泽63	https://gss0.bdstatic.com/6LZ1dD3d1sgCo2Kml5_Y_D3/sys/portrait/item/tb.1.6b88f102.ad74s3mVjQv9q6tRQ_BjXQ?t=1779377777	2023-04-18 16:08:47		0	7342043258	https://tieba.baidu.com/p/7342043258	22923	hpv吧	https://tieba.baidu.com/f?kw=hpv	1779377777678	2023.04.18	2026.05.21
151075627718		HPV感染用半枝膏好。北京大学科研成果。一周两次，3月转阴。	https://tieba.baidu.com/home/main?id=tb.1.1bc84024.4ZUp4kDC1HzEeg2BbUevfQ%3Ft%3D1779385378	贴吧用户_aEMW5Et	https://gss0.bdstatic.com/6LZ1dD3d1sgCo2Kml5_Y_D3/sys/portrait/item/tb.1.1bc84024.4ZUp4kDC1HzEeg2BbUevfQ?t=1779385378	2024-10-15 15:49:31	天津	14	9171003335	https://tieba.baidu.com/p/9171003335	22923	hpv吧	https://tieba.baidu.com/f?kw=hpv	1779385377476	2024.10.15	2026.05.22
151096319156		用半枝莲膏，中药超临界萃取，一周两次，HPV治愈率95%，无效退款	https://tieba.baidu.com/home/main?id=tb.1.fb2e2c2f.MKTrUhEWcjP4DmbZX97dMA%3Ft%3D1779178184	半枝莲膏科研成果	https://gss0.bdstatic.com/6LZ1dD3d1sgCo2Kml5_Y_D3/sys/portrait/item/tb.1.fb2e2c2f.MKTrUhEWcjP4DmbZX97dMA?t=1779178184	2024-10-19 22:48:39	天津	0	9171003335	https://tieba.baidu.com/p/9171003335	22923	hpv吧	https://tieba.baidu.com/f?kw=hpv	1779178184899	2024.10.19	2026.05.19
151097452339		我携带8年了52阳性，转阴了，是食疗转阴的，搭配九味金汤熏蒸，	https://tieba.baidu.com/home/main?id=tb.1.ae8a7238.v5HvlCKOwRpTASrJ4-X0rw%3Ft%3D1779412857	mm666728	https://gss0.bdstatic.com/6LZ1dD3d1sgCo2Kml5_Y_D3/sys/portrait/item/tb.1.ae8a7238.v5HvlCKOwRpTASrJ4-X0rw?t=1779412857	2024-10-20 06:44:48	江苏	0	9171003335	https://tieba.baidu.com/p/9171003335	22923	hpv吧	https://tieba.baidu.com/f?kw=hpv	1779412857485	2024.10.20	2026.05.22
151114182201		半枝莲的这些作用，对杀死HPV病毒对颈上皮有保护作用，并通过降低血液高凝状态，抑制局部炎症反应控制HPV感染，使HPV病毒失去了生存的环境半枝莲膏。味咸、辛，性温，其有效成分粘糖氨酸，能够养阴生肌，疏通经络，活血散瘀，而任何炎性损伤，都常常发生于气滞、血瘀阻滞经络，因而，半枝莲膏可以通过活血、化瘀、通络，发挥养阴生肌，改善全身微循环的作用，因而能通利血脉，激活处于惰性的免疫细 胞，抑制炎症介质释放，控制炎症加重，恢复机体免疫功能	https://tieba.baidu.com/home/main?id=tb.1.1bc84024.4ZUp4kDC1HzEeg2BbUevfQ%3Ft%3D1779417267	贴吧用户_aEMW5Et	https://gss0.bdstatic.com/6LZ1dD3d1sgCo2Kml5_Y_D3/sys/portrait/item/tb.1.1bc84024.4ZUp4kDC1HzEeg2BbUevfQ?t=1779417268	2024-10-23 21:19:44	天津	0	9171003335	https://tieba.baidu.com/p/9171003335	22923	hpv吧	https://tieba.baidu.com/f?kw=hpv	1779417267685	2024.10.23	2026.05.22
151115684358		HPV感染用半枝莲膏好北京大学科研成果，中药提取物，一周两次就可以，HPV治愈率90%，以上	https://tieba.baidu.com/home/main?id=tb.1.1bc84024.4ZUp4kDC1HzEeg2BbUevfQ%3Ft%3D1779411064	贴吧用户_aEMW5Et	https://gss0.bdstatic.com/6LZ1dD3d1sgCo2Kml5_Y_D3/sys/portrait/item/tb.1.1bc84024.4ZUp4kDC1HzEeg2BbUevfQ?t=1779411064	2024-10-24 07:49:20	天津	0	9171003335	https://tieba.baidu.com/p/9171003335	22923	hpv吧	https://tieba.baidu.com/f?kw=hpv	1779411064097	2024.10.24	2026.05.22
151116056307		hpv，没有病变都是可以调理转阴的	https://tieba.baidu.com/home/main?id=tb.1.dc8defe4.lHc-A9kRdOB-eaa6lpQoHw%3Ft%3D1779418730	蕇叔	https://gss0.bdstatic.com/6LZ1dD3d1sgCo2Kml5_Y_D3/sys/portrait/item/tb.1.dc8defe4.lHc-A9kRdOB-eaa6lpQoHw?t=1779418731	2024-10-24 09:37:34	上海	8	9171003335	https://tieba.baidu.com/p/9171003335	22923	hpv吧	https://tieba.baidu.com/f?kw=hpv	1779418730624	2024.10.24	2026.05.22
151144256914		用琥珀等种草YAO配制的冲剂，是真好用，我很多朋友都三个月内转阴了	https://tieba.baidu.com/home/main?id=tb.1.390ad633.PEvqo9Cw4rhJLiiS8yf-sQ%3Ft%3D1779178809	春景漫步	https://gss0.bdstatic.com/6LZ1dD3d1sgCo2Kml5_Y_D3/sys/portrait/item/tb.1.390ad633.PEvqo9Cw4rhJLiiS8yf-sQ?t=1779178809	2024-10-30 01:06:37	山东	0	9171003335	https://tieba.baidu.com/p/9171003335	22923	hpv吧	https://tieba.baidu.com/f?kw=hpv	1779178809496	2024.10.30	2026.05.19
151161705825		HPV感染用半枝莲膏。北京大学科研成果。中药提取物，一周两次，3月转阴。	https://tieba.baidu.com/home/main?id=tb.1.1ca1146a.r-wjnajWmQX8yCY0ZpySVw%3Ft%3D1779389210	HPV2	https://gss0.bdstatic.com/6LZ1dD3d1sgCo2Kml5_Y_D3/sys/portrait/item/tb.1.1ca1146a.r-wjnajWmQX8yCY0ZpySVw?t=1779389210	2024-11-02 14:38:49	天津	0	9171003335	https://tieba.baidu.com/p/9171003335	22923	hpv吧	https://tieba.baidu.com/f?kw=hpv	1779389209188	2024.11.02	2026.05.22
151165930962		我hpv52.56感染，用半枝莲膏，治疗好了，一周两次。	https://tieba.baidu.com/home/main?id=tb.1.3d4c16ac.GSB4T_qrRnMpXxnyq5111w%3Ft%3D1779396500	贴吧用户_abJXAP6	https://gss0.bdstatic.com/6LZ1dD3d1sgCo2Kml5_Y_D3/sys/portrait/item/tb.1.3d4c16ac.GSB4T_qrRnMpXxnyq5111w?t=1779396500	2024-11-03 10:09:48	天津	0	9171003335	https://tieba.baidu.com/p/9171003335	22923	hpv吧	https://tieba.baidu.com/f?kw=hpv	1779396499155	2024.11.03	2026.05.22
151166436771		太痛苦了	https://tieba.baidu.com/home/main?id=tb.1.638225f0.778773dcbqZvcPzJh-C-fw%3Ft%3D1779396707	oubang5288	https://gss0.bdstatic.com/6LZ1dD3d1sgCo2Kml5_Y_D3/sys/portrait/item/tb.1.638225f0.778773dcbqZvcPzJh-C-fw?t=1779396707	2024-11-03 12:04:18		0	9171003335	https://tieba.baidu.com/p/9171003335	22923	hpv吧	https://tieba.baidu.com/f?kw=hpv	1779396705803	2024.11.03	2026.05.22
151166437258		oubang5288	https://tieba.baidu.com/home/main?id=tb.1.638225f0.778773dcbqZvcPzJh-C-fw%3Ft%3D1779405763	oubang5288	https://gss0.bdstatic.com/6LZ1dD3d1sgCo2Kml5_Y_D3/sys/portrait/item/tb.1.638225f0.778773dcbqZvcPzJh-C-fw?t=1779405763	2024-11-03 12:04:24		2	9171003335	https://tieba.baidu.com/p/9171003335	22923	hpv吧	https://tieba.baidu.com/f?kw=hpv	1779405761831	2024.11.03	2026.05.22
151439584385		温热疗法，全名是局部温热免疫诱导治疗，简称温热疗法，是借助红外线温热治疗平台，利用特定波长的红外光波及红外光产生的温度，对准人乳头瘤病毒（HPV）感染病灶，活化局部淋巴细胞，诱导全身免疫，让自身的免疫功能发生“精准对抗”，从而达到清除HPV及疣体的目的。“温热疗法”治疗1处或部分皮损，使机体建立针对病原体的免疫识别，达到一处靶点治疗，多处病损痊愈。	https://tieba.baidu.com/home/main?id=tb.1.9baea572.2GU1FvI9t1aWE0ucIPF59g%3Ft%3D1779377853	随风飘荡223	https://gss0.bdstatic.com/6LZ1dD3d1sgCo2Kml5_Y_D3/sys/portrait/item/tb.1.9baea572.2GU1FvI9t1aWE0ucIPF59g?t=1779377853	2024-12-26 15:44:14	广东	0	9354531181	https://tieba.baidu.com/p/9354531181	56375	尖锐湿疣吧	https://tieba.baidu.com/f?kw=%E5%B0%96%E9%94%90%E6%B9%BF%E7%96%A3	1779377853082	2024.12.26	2026.05.21
151443029527		温热疗法，全名是局部温热免疫诱导治疗，简称温热疗法，是借助红外线温热治疗平台，利用特定波长的红外光波及红外光产生的温度，对准人乳头瘤病毒（HPV）感染病灶，活化局部淋巴细胞，诱导全身免疫，让自身的免疫功能发生“精准对抗”，从而达到清除HPV及疣体的目的。“温热疗法”治疗1处或部分皮损，使机体建立针对病原体的免疫识别，达到一处靶点治疗，多处病损痊愈。	https://tieba.baidu.com/home/main?id=tb.1.9baea572.2GU1FvI9t1aWE0ucIPF59g%3Ft%3D1779175220	随风飘荡223	https://gss0.bdstatic.com/6LZ1dD3d1sgCo2Kml5_Y_D3/sys/portrait/item/tb.1.9baea572.2GU1FvI9t1aWE0ucIPF59g?t=1779175220	2024-12-27 09:31:36	广东	0	9354531181	https://tieba.baidu.com/p/9354531181	56375	尖锐湿疣吧	https://tieba.baidu.com/f?kw=%E5%B0%96%E9%94%90%E6%B9%BF%E7%96%A3	1779175220801	2024.12.27	2026.05.19
151444790351		温热疗法，全名是局部温热免疫诱导治疗，简称温热疗法，是借助红外线温热治疗平台，利用特定波长的红外光波及红外光产生的温度，对准人乳头瘤病毒（HPV）感染病灶，活化局部淋巴细胞，诱导全身免疫，让自身的免疫功能发生“精准对抗”，从而达到清除HPV及疣体的目的。“温热疗法”治疗1处或部分皮损，使机体建立针对病原体的免疫识别，达到一处靶点治疗，多处病损痊愈。	https://tieba.baidu.com/home/main?id=tb.1.1bce28a9.1oLQ0kc5Wa6t8rK6pn7AKQ%3Ft%3D1779377853	小狗呜呜呜呜56	https://gss0.bdstatic.com/6LZ1dD3d1sgCo2Kml5_Y_D3/sys/portrait/item/tb.1.1bce28a9.1oLQ0kc5Wa6t8rK6pn7AKQ?t=1779377853	2024-12-27 16:15:41	广东	0	9354531181	https://tieba.baidu.com/p/9354531181	56375	尖锐湿疣吧	https://tieba.baidu.com/f?kw=%E5%B0%96%E9%94%90%E6%B9%BF%E7%96%A3	1779377853084	2024.12.27	2026.05.21
151450000401		温热疗法，全名是局部温热免疫诱导治疗，简称温热疗法，是借助红外线温热治疗平台，利用特定波长的红外光波及红外光产生的温度，对准人乳头瘤病毒（HPV）感染病灶，活化局部淋巴细胞，诱导全身免疫，让自身的免疫功能发生“精准对抗”，从而达到清除HPV及疣体的目的。“温热疗法”治疗1处或部分皮损，使机体建立针对病原体的免疫识别，达到一处靶点治疗，多处病损痊愈。	https://tieba.baidu.com/home/main?id=tb.1.1bce28a9.1oLQ0kc5Wa6t8rK6pn7AKQ%3Ft%3D1779377853	小狗呜呜呜呜56	https://gss0.bdstatic.com/6LZ1dD3d1sgCo2Kml5_Y_D3/sys/portrait/item/tb.1.1bce28a9.1oLQ0kc5Wa6t8rK6pn7AKQ?t=1779377853	2024-12-28 18:14:43	广东	0	9354531181	https://tieba.baidu.com/p/9354531181	56375	尖锐湿疣吧	https://tieba.baidu.com/f?kw=%E5%B0%96%E9%94%90%E6%B9%BF%E7%96%A3	1779377853087	2024.12.28	2026.05.21
151458901856		温热疗法，全名是局部温热免疫诱导治疗，简称温热疗法，是借助红外线温热治疗平台，利用特定波长的红外光波及红外光产生的温度，对准人乳头瘤病毒（HPV）感染病灶，活化局部淋巴细胞，诱导全身免疫，让自身的免疫功能发生“精准对抗”，从而达到清除HPV及疣体的目的。“温热疗法”治疗1处或部分皮损，使机体建立针对病原体的免疫识别，达到一处靶点治疗，多处病损痊愈。	https://tieba.baidu.com/home/main?id=tb.1.9baea572.2GU1FvI9t1aWE0ucIPF59g%3Ft%3D1779377853	随风飘荡223	https://gss0.bdstatic.com/6LZ1dD3d1sgCo2Kml5_Y_D3/sys/portrait/item/tb.1.9baea572.2GU1FvI9t1aWE0ucIPF59g?t=1779377853	2024-12-30 15:17:02	广东	0	9354531181	https://tieba.baidu.com/p/9354531181	56375	尖锐湿疣吧	https://tieba.baidu.com/f?kw=%E5%B0%96%E9%94%90%E6%B9%BF%E7%96%A3	1779377853091	2024.12.30	2026.05.21
151462413905		温热疗法，全名是局部温热免疫诱导治疗，简称温热疗法，是借助红外线温热治疗平台，利用特定波长的红外光波及红外光产生的温度，对准人乳头瘤病毒（HPV）感染病灶，活化局部淋巴细胞，诱导全身免疫，让自身的免疫功能发生“精准对抗”，从而达到清除HPV及疣体的目的。“温热疗法”治疗1处或部分皮损，使机体建立针对病原体的免疫识别，达到一处靶点治疗，多处病损痊愈。	https://tieba.baidu.com/home/main?id=tb.1.9baea572.2GU1FvI9t1aWE0ucIPF59g%3Ft%3D1779175220	随风飘荡223	https://gss0.bdstatic.com/6LZ1dD3d1sgCo2Kml5_Y_D3/sys/portrait/item/tb.1.9baea572.2GU1FvI9t1aWE0ucIPF59g?t=1779175220	2024-12-31 09:19:18	广东	0	9354531181	https://tieba.baidu.com/p/9354531181	56375	尖锐湿疣吧	https://tieba.baidu.com/f?kw=%E5%B0%96%E9%94%90%E6%B9%BF%E7%96%A3	1779175220809	2024.12.31	2026.05.19
151463084035		温热疗法，全名是局部温热免疫诱导治疗，简称温热疗法，是借助红外线温热治疗平台，利用特定波长的红外光波及红外光产生的温度，对准人乳头瘤病毒（HPV）感染病灶，活化局部淋巴细胞，诱导全身免疫，让自身的免疫功能发生“精准对抗”，从而达到清除HPV及疣体的目的。“温热疗法”治疗1处或部分皮损，使机体建立针对病原体的免疫识别，达到一处靶点治疗，多处病损痊愈。	https://tieba.baidu.com/home/main?id=tb.1.9baea572.2GU1FvI9t1aWE0ucIPF59g%3Ft%3D1779175220	随风飘荡223	https://gss0.bdstatic.com/6LZ1dD3d1sgCo2Kml5_Y_D3/sys/portrait/item/tb.1.9baea572.2GU1FvI9t1aWE0ucIPF59g?t=1779175220	2024-12-31 11:57:44	广东	0	9354531181	https://tieba.baidu.com/p/9354531181	56375	尖锐湿疣吧	https://tieba.baidu.com/f?kw=%E5%B0%96%E9%94%90%E6%B9%BF%E7%96%A3	1779175220811	2024.12.31	2026.05.19
151463487037		温热疗法，全名是局部温热免疫诱导治疗，简称温热疗法，是借助红外线温热治疗平台，利用特定波长的红外光波及红外光产生的温度，对准人乳头瘤病毒（HPV）感染病灶，活化局部淋巴细胞，诱导全身免疫，让自身的免疫功能发生“精准对抗”，从而达到清除HPV及疣体的目的。“温热疗法”治疗1处或部分皮损，使机体建立针对病原体的免疫识别，达到一处靶点治疗，多处病损痊愈。	https://tieba.baidu.com/home/main?id=tb.1.9baea572.2GU1FvI9t1aWE0ucIPF59g%3Ft%3D1779175220	随风飘荡223	https://gss0.bdstatic.com/6LZ1dD3d1sgCo2Kml5_Y_D3/sys/portrait/item/tb.1.9baea572.2GU1FvI9t1aWE0ucIPF59g?t=1779175220	2024-12-31 13:36:09	广东	0	9354531181	https://tieba.baidu.com/p/9354531181	56375	尖锐湿疣吧	https://tieba.baidu.com/f?kw=%E5%B0%96%E9%94%90%E6%B9%BF%E7%96%A3	1779175220813	2024.12.31	2026.05.19
151464086535		温热疗法，全名是局部温热免疫诱导治疗，简称温热疗法，是借助红外线温热治疗平台，利用特定波长的红外光波及红外光产生的温度，对准人乳头瘤病毒（HPV）感染病灶，活化局部淋巴细胞，诱导全身免疫，让自身的免疫功能发生“精准对抗”，从而达到清除HPV及疣体的目的。“温热疗法”治疗1处或部分皮损，使机体建立针对病原体的免疫识别，达到一处靶点治疗，多处病损痊愈。	https://tieba.baidu.com/home/main?id=tb.1.9baea572.2GU1FvI9t1aWE0ucIPF59g%3Ft%3D1779377853	随风飘荡223	https://gss0.bdstatic.com/6LZ1dD3d1sgCo2Kml5_Y_D3/sys/portrait/item/tb.1.9baea572.2GU1FvI9t1aWE0ucIPF59g?t=1779377853	2024-12-31 15:55:54	广东	0	9354531181	https://tieba.baidu.com/p/9354531181	56375	尖锐湿疣吧	https://tieba.baidu.com/f?kw=%E5%B0%96%E9%94%90%E6%B9%BF%E7%96%A3	1779377853096	2024.12.31	2026.05.21
151472115845		温热疗法，全名是局部温热免疫诱导治疗，简称温热疗法，是借助红外线温热治疗平台，利用特定波长的红外光波及红外光产生的温度，对准人乳头瘤病毒（HPV）感染病灶，活化局部淋巴细胞，诱导全身免疫，让自身的免疫功能发生“精准对抗”，从而达到清除HPV及疣体的目的。“温热疗法”治疗1处或部分皮损，使机体建立针对病原体的免疫识别，达到一处靶点治疗，多处病损痊愈。	https://tieba.baidu.com/home/main?id=tb.1.9baea572.2GU1FvI9t1aWE0ucIPF59g%3Ft%3D1779175220	随风飘荡223	https://gss0.bdstatic.com/6LZ1dD3d1sgCo2Kml5_Y_D3/sys/portrait/item/tb.1.9baea572.2GU1FvI9t1aWE0ucIPF59g?t=1779175220	2025-01-02 09:15:20	广东	0	9354531181	https://tieba.baidu.com/p/9354531181	56375	尖锐湿疣吧	https://tieba.baidu.com/f?kw=%E5%B0%96%E9%94%90%E6%B9%BF%E7%96%A3	1779175220815	2025.01.02	2026.05.19
152126248802		51型阳严重么？TCT是轻度炎症，年龄41岁，好转阴么？	https://tieba.baidu.com/home/main?id=tb.1.7caf6341.iELtr8IFWj3L9XYC6j16Ng%3Ft%3D1779175414	P粉转MP情粉	https://gss0.bdstatic.com/6LZ1dD3d1sgCo2Kml5_Y_D3/sys/portrait/item/tb.1.7caf6341.iELtr8IFWj3L9XYC6j16Ng?t=1779175414	2025-05-21 13:20:37	安徽	7	9728657519	https://tieba.baidu.com/p/9728657519	22923	hpv吧	https://tieba.baidu.com/f?kw=hpv	1779175414820	2025.05.21	2026.05.19
152197257673		可以看一下私信吗	https://tieba.baidu.com/home/main?id=tb.1.db15396f.5a0gbAHK4ggz6B2BeEHLHw%3Ft%3D1779175414	平安是福🌺🌙	https://gss0.bdstatic.com/6LZ1dD3d1sgCo2Kml5_Y_D3/sys/portrait/item/tb.1.db15396f.5a0gbAHK4ggz6B2BeEHLHw?t=1779175414	2025-06-05 19:19:58	山东	0	9728657519	https://tieba.baidu.com/p/9728657519	22923	hpv吧	https://tieba.baidu.com/f?kw=hpv	1779175414821	2025.06.05	2026.05.19
152235104862		宫颈癌男生会得吗	https://tieba.baidu.com/home/main?id=tb.1.ad42d394.IsRVVyqcdzp8LhxfIKH9qA%3Ft%3D1779175414	不小心把自己号搞没了	https://gss0.bdstatic.com/6LZ1dD3d1sgCo2Kml5_Y_D3/sys/portrait/item/tb.1.ad42d394.IsRVVyqcdzp8LhxfIKH9qA?t=1779175414	2025-06-13 18:56:44	江苏	1	9728657519	https://tieba.baidu.com/p/9728657519	22923	hpv吧	https://tieba.baidu.com/f?kw=hpv	1779175414823	2025.06.13	2026.05.19
152239600184		医生，在阴道口两侧对称分布有小颗粒，在阴蒂下面一点在阴道口内的那个凸起貌似是小疣体，这是假性湿疣还是尖锐湿疣	https://tieba.baidu.com/home/main?id=tb.1.bcb39a1a.P-PD79lxKhmOfnxI3gTWfQ%3Ft%3D1779175414	贴吧用户_JUbSQEA	https://gss0.bdstatic.com/6LZ1dD3d1sgCo2Kml5_Y_D3/sys/portrait/item/tb.1.bcb39a1a.P-PD79lxKhmOfnxI3gTWfQ?t=1779175414	2025-06-14 18:52:11	湖南	1	9728657519	https://tieba.baidu.com/p/9728657519	22923	hpv吧	https://tieba.baidu.com/f?kw=hpv	1779175414824	2025.06.14	2026.05.19
152737003958		食疗调转阴HPV转阴是什么原理？ 其中：黄姜膏内含的姜黄素能提高子宫的抗病力，激活淋巴细胞，白细胞，吞噬细胞等免疫杀伤细胞，一方面能增强对HPV病毒的防御力，一方面可以提高人体对HPV病毒的杀伤力，即使感染上了，也能很快自愈。黄姜膏坚持喝可以达到HPV转阴不复发的效果，小编胡英姐本人转阴10年，没有复发也没有再次感染，也能修复宫颈细胞组织，温养子宫，姜黄素则能降低子宫病变的几率。	https://tieba.baidu.com/home/main?id=tb.1.aaef0352.S9gAvZCW_5CxxRawRn-ypQ%3Ft%3D1779386171	扶贫80	https://gss0.bdstatic.com/6LZ1dD3d1sgCo2Kml5_Y_D3/sys/portrait/item/tb.1.aaef0352.S9gAvZCW_5CxxRawRn-ypQ?t=1779386171	2025-10-14 15:31:14	江苏	0	10124986296	https://tieba.baidu.com/p/10124986296	22923	hpv吧	https://tieba.baidu.com/f?kw=hpv	1779386170355	2025.10.14	2026.05.22
152737004717		很多女性问我为什么要打配柠檬膏一起喝呢？ 对于脾胃虚弱的人；好比：你的口袋有一个洞，不断装钱，怎么装钱，都会漏掉一部分，是不是很好理解了呢？为什么要搭配柠檬膏，现在人都是脾胃虚弱，熬夜等等。	https://tieba.baidu.com/home/main?id=tb.1.aaef0352.S9gAvZCW_5CxxRawRn-ypQ%3Ft%3D1779386726	扶贫80	https://gss0.bdstatic.com/6LZ1dD3d1sgCo2Kml5_Y_D3/sys/portrait/item/tb.1.aaef0352.S9gAvZCW_5CxxRawRn-ypQ?t=1779386726	2025-10-14 15:31:28	江苏	0	10124986296	https://tieba.baidu.com/p/10124986296	22923	hpv吧	https://tieba.baidu.com/f?kw=hpv	1779386725482	2025.10.14	2026.05.22
152737006544		十个女性九个寒。十个女人九个炎。 柠檬膏里面有10种原材料：天然消炎，降虚火！ 外面，生活的饮食，都会导致脾胃负担重，所以柠檬膏男女老少一定保养都需要喝起来滴，HPV阳性更要搭配一起喝的原因。 HPV病毒就是寒➕ 湿气引起的。脾胃“喜暖恶寒”， 黄姜膏暖宫暖胃排寒柠檬膏排水湿。	https://tieba.baidu.com/home/main?id=tb.1.aaef0352.S9gAvZCW_5CxxRawRn-ypQ%3Ft%3D1779382409	扶贫80	https://gss0.bdstatic.com/6LZ1dD3d1sgCo2Kml5_Y_D3/sys/portrait/item/tb.1.aaef0352.S9gAvZCW_5CxxRawRn-ypQ?t=1779382409	2025-10-14 15:32:02	江苏	0	10124986296	https://tieba.baidu.com/p/10124986296	22923	hpv吧	https://tieba.baidu.com/f?kw=hpv	1779382408955	2025.10.14	2026.05.22
152737007760		在家里用金汤熏私处 12种活血中草药促进血液循环、改善私处外围环境，排寒气！这样做干净、卫生、不怕外人用过再次感染HPV病毒，阻止氧自由基产生；抗突变，保护正常细胞，从而减少其毒副反应，减少再次感染HPV病毒。	https://tieba.baidu.com/home/main?id=tb.1.aaef0352.S9gAvZCW_5CxxRawRn-ypQ%3Ft%3D1779380456	扶贫80	https://gss0.bdstatic.com/6LZ1dD3d1sgCo2Kml5_Y_D3/sys/portrait/item/tb.1.aaef0352.S9gAvZCW_5CxxRawRn-ypQ?t=1779380456	2025-10-14 15:32:24	江苏	0	10124986296	https://tieba.baidu.com/p/10124986296	22923	hpv吧	https://tieba.baidu.com/f?kw=hpv	1779380455940	2025.10.14	2026.05.22
152737009904		HPV目前无直接的特效药物，HPV病毒同样喜寒怕暖，HPV病毒喜欢攻击宫颈繁殖病变 ，子宫颈就是适合了HPV病毒生存，因为女性子宫即寒冷又潮湿的环境，所以HPV病毒感染后：只能依赖人体提高温度提高免疫力来清除病毒，可以达到不复发的效果,促进HPV的转阴。	https://tieba.baidu.com/home/main?id=tb.1.aaef0352.S9gAvZCW_5CxxRawRn-ypQ%3Ft%3D1779384708	扶贫80	https://gss0.bdstatic.com/6LZ1dD3d1sgCo2Kml5_Y_D3/sys/portrait/item/tb.1.aaef0352.S9gAvZCW_5CxxRawRn-ypQ?t=1779384708	2025-10-14 15:33:02	江苏	0	10124986296	https://tieba.baidu.com/p/10124986296	22923	hpv吧	https://tieba.baidu.com/f?kw=hpv	1779384707909	2025.10.14	2026.05.22
152737012051		我是胡英姐，2011年我是同房出🩸，查出来HPV13种阳性感染，一直携带五年，《用了N种方法：中药，凝胶，医托骗，微商卖的塞的药，前后被骗1️⃣0️⃣几万，都没有转阴》 后来是无意间，遇到中医，食疗黄姜膏柠檬膏熏蒸“转阴的”我拿到转阴报告一刻，决定把自己经历分享出来，帮助到当初和我一样，无助被骗过的姐妹👭，我们🈶️身同感受，“真心不容易” 现在已经转阴1⃣️1️⃣年的女性，也写了2000多篇文章，🈶9000+女性找到胡英姐姐信任后，都坚持✊实现了HPV“阳性转阴”了 有的生了二胎，有的小丫头变成少妇，妻子，妈妈，媳妇，她们依然还是在喝黄姜膏 因为子宫卵巢好才能健康美到老，才能有性福的生活！ 胡英姐从一个HPV感染者 变成一个分享者1️⃣1️⃣年了 有多少人可以做到初心不变！我在河里游了五年，上岸后给大家搭了一座桥🌉，你要是迷茫无助可以直接从桥上过……… 有HPV感染，妇科炎症，子宫肌瘤，…	https://tieba.baidu.com/home/main?id=tb.1.aaef0352.S9gAvZCW_5CxxRawRn-ypQ%3Ft%3D1779381781	扶贫80	https://gss0.bdstatic.com/6LZ1dD3d1sgCo2Kml5_Y_D3/sys/portrait/item/tb.1.aaef0352.S9gAvZCW_5CxxRawRn-ypQ?t=1779381781	2025-10-14 15:33:40	江苏	0	10124986296	https://tieba.baidu.com/p/10124986296	22923	hpv吧	https://tieba.baidu.com/f?kw=hpv	1779381781309	2025.10.14	2026.05.22
152822008925		我也感染过52型，这个太难了，治了很久才治好的	https://tieba.baidu.com/home/main?id=tb.1.19c7fd31.s6JvS1QOMPQrIwLXnNLEgg%3Ft%3D1779382061	小凝凝呀	https://gss0.bdstatic.com/6LZ1dD3d1sgCo2Kml5_Y_D3/sys/portrait/item/tb.1.19c7fd31.s6JvS1QOMPQrIwLXnNLEgg?t=1779382061	2025-11-05 14:39:40	四川	5	10124986296	https://tieba.baidu.com/p/10124986296	22923	hpv吧	https://tieba.baidu.com/f?kw=hpv	1779382061326	2025.11.05	2026.05.22
153361216013		zsbd	https://tieba.baidu.com/home/main?id=tb.1.2ed0ed4b.y2GLOpDYoQ6toJL8S7yf2Q%3Ft%3D1779178813	Angze	https://gss0.bdstatic.com/6LZ1dD3d1sgCo2Kml5_Y_D3/sys/portrait/item/tb.1.2ed0ed4b.y2GLOpDYoQ6toJL8S7yf2Q?t=1779178813	2026-03-30 22:41:53	浙江	10	10600422735	https://tieba.baidu.com/p/10600422735	28176889	搬石吧	https://tieba.baidu.com/f?kw=%E6%90%AC%E7%9F%B3	1779178813823	2026.03.30	2026.05.19
153361217389		zsbd	https://tieba.baidu.com/home/main?id=tb.1.2ed0ed4b.y2GLOpDYoQ6toJL8S7yf2Q%3Ft%3D1779178258	Angze	https://gss0.bdstatic.com/6LZ1dD3d1sgCo2Kml5_Y_D3/sys/portrait/item/tb.1.2ed0ed4b.y2GLOpDYoQ6toJL8S7yf2Q?t=1779178258	2026-03-30 22:42:14	浙江	10	10600422735	https://tieba.baidu.com/p/10600422735	28176889	搬石吧	https://tieba.baidu.com/f?kw=%E6%90%AC%E7%9F%B3	1779178258906	2026.03.30	2026.05.19
153361527190		别给我手机染上病毒了	https://tieba.baidu.com/home/main?id=tb.1.5f43dbe5.KfpQ0HmPHwc1Ca7DwyLTaw%3Ft%3D1779177214	追愿惜	https://gss0.bdstatic.com/6LZ1dD3d1sgCo2Kml5_Y_D3/sys/portrait/item/tb.1.5f43dbe5.KfpQ0HmPHwc1Ca7DwyLTaw?t=1779177214	2026-03-31 00:11:39	江苏	0	10600422735	https://tieba.baidu.com/p/10600422735	28176889	搬石吧	https://tieba.baidu.com/f?kw=%E6%90%AC%E7%9F%B3	1779177214098	2026.03.31	2026.05.19
153361759351			https://tieba.baidu.com/home/main?id=tb.1.5a940cf8.U4QDYHvLWv54F6l32PkGFw%3Ft%3D1779176311	xksiju	https://gss0.bdstatic.com/6LZ1dD3d1sgCo2Kml5_Y_D3/sys/portrait/item/tb.1.5a940cf8.U4QDYHvLWv54F6l32PkGFw?t=1779176311	2026-03-31 01:54:26	陕西	0	10600422735	https://tieba.baidu.com/p/10600422735	28176889	搬石吧	https://tieba.baidu.com/f?kw=%E6%90%AC%E7%9F%B3	1779176311106	2026.03.31	2026.05.19
153362045694			https://tieba.baidu.com/home/main?id=tb.1.abeb5931.scrZokaVjOiOjyU_fS8BFg%3Ft%3D1779176868	苏维埃磁能战狗	https://gss0.bdstatic.com/6LZ1dD3d1sgCo2Kml5_Y_D3/sys/portrait/item/tb.1.abeb5931.scrZokaVjOiOjyU_fS8BFg?t=1779176868	2026-03-31 07:19:11	广东	0	10600422735	https://tieba.baidu.com/p/10600422735	28176889	搬石吧	https://tieba.baidu.com/f?kw=%E6%90%AC%E7%9F%B3	1779176868339	2026.03.31	2026.05.19
153362959426		我的天呐	https://tieba.baidu.com/home/main?id=tb.1.dfb5f76.EywUj-nSGnwIgpt7kbHpEQ%3Ft%3D1779177560	好(^•w•^)​耶	https://gss0.bdstatic.com/6LZ1dD3d1sgCo2Kml5_Y_D3/sys/portrait/item/tb.1.dfb5f76.EywUj-nSGnwIgpt7kbHpEQ?t=1779177560	2026-03-31 11:49:30	浙江	0	10600422735	https://tieba.baidu.com/p/10600422735	28176889	搬石吧	https://tieba.baidu.com/f?kw=%E6%90%AC%E7%9F%B3	1779177560814	2026.03.31	2026.05.19
153363098850		hpv不是很常见的性病吗？几乎每个和别人发生关过系的女的都会得，男的也是，这个几乎只要是有性生活都会得	https://tieba.baidu.com/home/main?id=tb.1.f0bdf8f4.EPI_OrqlpoO0HhJfUuS_OA%3Ft%3D1779178674	也够先生	https://gss0.bdstatic.com/6LZ1dD3d1sgCo2Kml5_Y_D3/sys/portrait/item/tb.1.f0bdf8f4.EPI_OrqlpoO0HhJfUuS_OA?t=1779178675	2026-03-31 12:30:36	江苏	45	10600422735	https://tieba.baidu.com/p/10600422735	28176889	搬石吧	https://tieba.baidu.com/f?kw=%E6%90%AC%E7%9F%B3	1779178674997	2026.03.31	2026.05.19
153363695485			https://tieba.baidu.com/home/main?id=tb.1.80f2068b.rC29ViD7buuNIP1CtEv9QA%3Ft%3D1779177282	趴趴星人	https://gss0.bdstatic.com/6LZ1dD3d1sgCo2Kml5_Y_D3/sys/portrait/item/tb.1.80f2068b.rC29ViD7buuNIP1CtEv9QA?t=1779177282	2026-03-31 15:24:42	上海	0	10600422735	https://tieba.baidu.com/p/10600422735	28176889	搬石吧	https://tieba.baidu.com/f?kw=%E6%90%AC%E7%9F%B3	1779177282869	2026.03.31	2026.05.19
153363819481		hpv属于常见病了吧？	https://tieba.baidu.com/home/main?id=tb.1.9eda75f9.tsMc3hg0E1tfKt2Mdp2CwA%3Ft%3D1779177560	☎steins	https://gss0.bdstatic.com/6LZ1dD3d1sgCo2Kml5_Y_D3/sys/portrait/item/tb.1.9eda75f9.tsMc3hg0E1tfKt2Mdp2CwA?t=1779177560	2026-03-31 16:02:13	广西	2	10600422735	https://tieba.baidu.com/p/10600422735	28176889	搬石吧	https://tieba.baidu.com/f?kw=%E6%90%AC%E7%9F%B3	1779177560825	2026.03.31	2026.05.19
153364900032			https://tieba.baidu.com/home/main?id=tb.1.74c832a5.3M-jI8bh0IlCNuqszrY5PQ%3Ft%3D1779176868	摩伽罗漂浮	https://gss0.bdstatic.com/6LZ1dD3d1sgCo2Kml5_Y_D3/sys/portrait/item/tb.1.74c832a5.3M-jI8bh0IlCNuqszrY5PQ?t=1779176868	2026-03-31 21:00:32	广东	0	10600422735	https://tieba.baidu.com/p/10600422735	28176889	搬石吧	https://tieba.baidu.com/f?kw=%E6%90%AC%E7%9F%B3	1779176868347	2026.03.31	2026.05.19
153409516873		军颐医院可以的 公立三甲靠谱点 忌口其实没特别要求 别整太辣少喝酒就行 主要还是提高免疫力	https://tieba.baidu.com/home/main?id=tb.1.1ad28295.2evuIfWEdmsOWAx1DX7QZw%3Ft%3D1779377874	尧高小1K	https://gss0.bdstatic.com/6LZ1dD3d1sgCo2Kml5_Y_D3/sys/portrait/item/tb.1.1ad28295.2evuIfWEdmsOWAx1DX7QZw?t=1779377874	2026-04-12 15:38:41	上海	0	10633020456	https://tieba.baidu.com/p/10633020456	56	健康吧	https://tieba.baidu.com/f?kw=%E5%81%A5%E5%BA%B7	1779377874459	2026.04.12	2026.05.21
153414304647		半枝莲私处护理膏北京大学科研成果	https://tieba.baidu.com/home/main?id=tb.1.fb2e2c2f.MKTrUhEWcjP4DmbZX97dMA%3Ft%3D1779377861	半枝莲膏科研成果	https://gss0.bdstatic.com/6LZ1dD3d1sgCo2Kml5_Y_D3/sys/portrait/item/tb.1.fb2e2c2f.MKTrUhEWcjP4DmbZX97dMA?t=1779377861	2026-04-13 21:12:22	天津	0	10636068154	https://tieba.baidu.com/p/10636068154	22923	hpv吧	https://tieba.baidu.com/f?kw=hpv	1779377861603	2026.04.13	2026.05.21
153434924812		莫非这篇要安排花小将和狐狸将功赎罪？	https://tieba.baidu.com/home/main?id=tb.1.c55d854f.Ik2cyOku0bwaJGS2c3t14Q%3Ft%3D1779400153	七七Cambo	https://gss0.bdstatic.com/6LZ1dD3d1sgCo2Kml5_Y_D3/sys/portrait/item/tb.1.c55d854f.Ik2cyOku0bwaJGS2c3t14Q?t=1779400153	2026-04-19 19:36:36	陕西	1	10652184879	https://tieba.baidu.com/p/10652184879	27371377	蔚蓝档案吧	https://tieba.baidu.com/f?kw=%E8%94%9A%E8%93%9D%E6%A1%A3%E6%A1%88	1779400152130	2026.04.19	2026.05.22
153434931621		什么监狱风云	https://tieba.baidu.com/home/main?id=tb.1.48474e29.c9Qx_Hr0ImbvY_auJIAvGg%3Ft%3D1779394930	Mercury黑猫	https://gss0.bdstatic.com/6LZ1dD3d1sgCo2Kml5_Y_D3/sys/portrait/item/tb.1.48474e29.c9Qx_Hr0ImbvY_auJIAvGg?t=1779394930	2026-04-19 19:39:04	广东	0	10652184879	https://tieba.baidu.com/p/10652184879	27371377	蔚蓝档案吧	https://tieba.baidu.com/f?kw=%E8%94%9A%E8%93%9D%E6%A1%A3%E6%A1%88	1779394928923	2026.04.19	2026.05.22
153434961952		给会长整成滚木和零诺斯了，不过看情况应该算是尤里乌斯（毕竟凛酱还记得她）	https://tieba.baidu.com/home/main?id=tb.1.cd3b2e06.eGb39vYjKpZj9BNuGGoAcw%3Ft%3D1779414042	佩洛洛SAMA	https://gss0.bdstatic.com/6LZ1dD3d1sgCo2Kml5_Y_D3/sys/portrait/item/tb.1.cd3b2e06.eGb39vYjKpZj9BNuGGoAcw?t=1779414042	2026-04-19 19:49:47	广东	0	10652184879	https://tieba.baidu.com/p/10652184879	27371377	蔚蓝档案吧	https://tieba.baidu.com/f?kw=%E8%94%9A%E8%93%9D%E6%A1%A3%E6%A1%88	1779414042202	2026.04.19	2026.05.22
153434978279		不知道会不会和莉音的老大姐系统有关系	https://tieba.baidu.com/home/main?id=tb.1.a5c35ee1.jZXjaapiiFQgb9uqEmIa0A%3Ft%3D1779389930	uvuvuabc	https://gss0.bdstatic.com/6LZ1dD3d1sgCo2Kml5_Y_D3/sys/portrait/item/tb.1.a5c35ee1.jZXjaapiiFQgb9uqEmIa0A?t=1779389930	2026-04-19 19:55:34	日本	2	10652184879	https://tieba.baidu.com/p/10652184879	27371377	蔚蓝档案吧	https://tieba.baidu.com/f?kw=%E8%94%9A%E8%93%9D%E6%A1%A3%E6%A1%88	1779389929249	2026.04.19	2026.05.22
153435058017		被假货夺舍了身份和地位吧	https://tieba.baidu.com/home/main?id=tb.1.9c1006b0.u0p9ZixFHQ0e4iSLY3CMHA%3Ft%3D1779408677	思考了10分钟	https://gss0.bdstatic.com/6LZ1dD3d1sgCo2Kml5_Y_D3/sys/portrait/item/tb.1.9c1006b0.u0p9ZixFHQ0e4iSLY3CMHA?t=1779408677	2026-04-19 20:22:42	广东	6	10652184879	https://tieba.baidu.com/p/10652184879	27371377	蔚蓝档案吧	https://tieba.baidu.com/f?kw=%E8%94%9A%E8%93%9D%E6%A1%A3%E6%A1%88	1779408675534	2026.04.19	2026.05.22
153435101225		最新情报，音葵被人精神控制，失去意识，且fox小队将要面对超自然怪物。（话说这种事情不应该交给日鞠她们吗？？） 而且结合fox小队实装预告可知，fox小队真正要追捕的对象，是躲在幕后操纵一切的电视头类人，能力恐怕不单单是通过电子产品监视他人，还可能通过镜面实现远程催眠达成精神控制或意识丧失。	https://tieba.baidu.com/home/main?id=tb.1.6af5a2f2.e5xnWhKcckT12EPlfhCtbQ%3Ft%3D1779418468	伊丽衣之短长Q	https://gss0.bdstatic.com/6LZ1dD3d1sgCo2Kml5_Y_D3/sys/portrait/item/tb.1.6af5a2f2.e5xnWhKcckT12EPlfhCtbQ?t=1779418468	2026-04-19 20:38:07	广东	1	10652184879	https://tieba.baidu.com/p/10652184879	27371377	蔚蓝档案吧	https://tieba.baidu.com/f?kw=%E8%94%9A%E8%93%9D%E6%A1%A3%E6%A1%88	1779418467717	2026.04.19	2026.05.22
153435127360		完了，日服没石头了，到新FES期间够井吗	https://tieba.baidu.com/home/main?id=tb.1.4dc3ffff.wBA-B5CXxBgHYAavyzuipQ%3Ft%3D1779389790	XL李	https://gss0.bdstatic.com/6LZ1dD3d1sgCo2Kml5_Y_D3/sys/portrait/item/tb.1.4dc3ffff.wBA-B5CXxBgHYAavyzuipQ?t=1779389790	2026-04-19 20:47:10	浙江	0	10652184879	https://tieba.baidu.com/p/10652184879	27371377	蔚蓝档案吧	https://tieba.baidu.com/f?kw=%E8%94%9A%E8%93%9D%E6%A1%A3%E6%A1%88	1779389789771	2026.04.19	2026.05.22
153435150478		不知道，主线第二章会不会和无名祭司们扯上关系啊（要是能讲点一周目里发生的事就好了啊）	https://tieba.baidu.com/home/main?id=tb.1.8cfe61a7.CnUt2p60F6Zurc2atuS-xg%3Ft%3D1779411150	贴吧用户_0e9KPPS	https://gss0.bdstatic.com/6LZ1dD3d1sgCo2Kml5_Y_D3/sys/portrait/item/tb.1.8cfe61a7.CnUt2p60F6Zurc2atuS-xg?t=1779411150	2026-04-19 20:55:07	浙江	0	10652184879	https://tieba.baidu.com/p/10652184879	27371377	蔚蓝档案吧	https://tieba.baidu.com/f?kw=%E8%94%9A%E8%93%9D%E6%A1%A3%E6%A1%88	1779411150242	2026.04.19	2026.05.22
153435230028		电视头让所有人偏差认知了image_emoticon	https://tieba.baidu.com/home/main?id=tb.1.b4826498.BGyqeuUUAaFisZpRNzBdKA%3Ft%3D1779418468	一具空壳而已	https://gss0.bdstatic.com/6LZ1dD3d1sgCo2Kml5_Y_D3/sys/portrait/item/tb.1.b4826498.BGyqeuUUAaFisZpRNzBdKA?t=1779418468	2026-04-19 21:20:32	黑龙江	2	10652184879	https://tieba.baidu.com/p/10652184879	27371377	蔚蓝档案吧	https://tieba.baidu.com/f?kw=%E8%94%9A%E8%93%9D%E6%A1%A3%E6%A1%88	1779418467729	2026.04.19	2026.05.22
153435432865		皋月大活跃预定（）	https://tieba.baidu.com/home/main?id=tb.1.b3d24dcb.Bida4t3CkPn_4geZNg4A6Q%3Ft%3D1779403168	贴吧用户_0MaJJA2	https://gss0.bdstatic.com/6LZ1dD3d1sgCo2Kml5_Y_D3/sys/portrait/item/tb.1.b3d24dcb.Bida4t3CkPn_4geZNg4A6Q?t=1779403168	2026-04-19 22:23:21	山东	0	10652184879	https://tieba.baidu.com/p/10652184879	27371377	蔚蓝档案吧	https://tieba.baidu.com/f?kw=%E8%94%9A%E8%93%9D%E6%A1%A3%E6%A1%88	1779403167008	2026.04.19	2026.05.22
153435568843		有意思image_emoticon13	https://tieba.baidu.com/home/main?id=tb.1.b74a4348.nC5tO0k1RxwsxJXd47lsow%3Ft%3D1779399125	Wirsinddie	https://gss0.bdstatic.com/6LZ1dD3d1sgCo2Kml5_Y_D3/sys/portrait/item/tb.1.b74a4348.nC5tO0k1RxwsxJXd47lsow?t=1779399126	2026-04-19 23:04:58	辽宁	0	10652184879	https://tieba.baidu.com/p/10652184879	27371377	蔚蓝档案吧	https://tieba.baidu.com/f?kw=%E8%94%9A%E8%93%9D%E6%A1%A3%E6%A1%88	1779399124572	2026.04.19	2026.05.22
153435644895		别再搞个惊天一跪就行image_emoticon8	https://tieba.baidu.com/home/main?id=tb.1.bdad626e.uMfKkclVXuPsdrxXc546-A%3Ft%3D1779403306	超级LLLLLL	https://gss0.bdstatic.com/6LZ1dD3d1sgCo2Kml5_Y_D3/sys/portrait/item/tb.1.bdad626e.uMfKkclVXuPsdrxXc546-A?t=1779403306	2026-04-19 23:28:36	福建	4	10652184879	https://tieba.baidu.com/p/10652184879	27371377	蔚蓝档案吧	https://tieba.baidu.com/f?kw=%E8%94%9A%E8%93%9D%E6%A1%A3%E6%A1%88	1779403304412	2026.04.19	2026.05.22
153435796399		电视头角色还是太帅了。hb的vox，dr的tenna…Bilibili那个除外image_emoticon16	https://tieba.baidu.com/home/main?id=tb.1.f744b6ee.ph85hQg_RohWR94mbwdQGg%3Ft%3D1779403993	TF_Curtain	https://gss0.bdstatic.com/6LZ1dD3d1sgCo2Kml5_Y_D3/sys/portrait/item/tb.1.f744b6ee.ph85hQg_RohWR94mbwdQGg?t=1779403993	2026-04-20 00:17:01	上海	0	10652184879	https://tieba.baidu.com/p/10652184879	27371377	蔚蓝档案吧	https://tieba.baidu.com/f?kw=%E8%94%9A%E8%93%9D%E6%A1%A3%E6%A1%88	1779403992194	2026.04.20	2026.05.22
153437504905		pv里也有一些与时间相关的要素，而且基本是按时间顺序出现的。 最开始的是老师手机上的时间9:15，然后就到路人和kv论坛上的时间，在18:22-18:23之间。最后就是印着jer1:11手表一样的东西出现 10:30左右（尚未知道这里是12小时制还是24小时制）接下来就是电车监控到的异常画面上被固定的时间23:14:00。 或许这次会出现与时间有关的能力？	https://tieba.baidu.com/home/main?id=tb.1.41a93d63.VC017Cs-1KIP2ljltbIpMQ%3Ft%3D1779395069	Koutseng	https://gss0.bdstatic.com/6LZ1dD3d1sgCo2Kml5_Y_D3/sys/portrait/item/tb.1.41a93d63.VC017Cs-1KIP2ljltbIpMQ?t=1779395069	2026-04-20 14:47:05	北京	0	10652184879	https://tieba.baidu.com/p/10652184879	27371377	蔚蓝档案吧	https://tieba.baidu.com/f?kw=%E8%94%9A%E8%93%9D%E6%A1%A3%E6%A1%88	1779395067898	2026.04.20	2026.05.22
153440748794		打的什么针？	https://tieba.baidu.com/home/main?id=tb.1.60830e64.UAh_665hqjA9EYWbpsb5rw%3Ft%3D1779175231	小倩867	https://gss0.bdstatic.com/6LZ1dD3d1sgCo2Kml5_Y_D3/sys/portrait/item/tb.1.60830e64.UAh_665hqjA9EYWbpsb5rw?t=1779175231	2026-04-21 13:49:21	河南	0	10639003225	https://tieba.baidu.com/p/10639003225	22923	hpv吧	https://tieba.baidu.com/f?kw=hpv	1779175231827	2026.04.21	2026.05.19
153457204507		半枝莲膏北京大学科研成果	https://tieba.baidu.com/home/main?id=tb.1.fb2e2c2f.MKTrUhEWcjP4DmbZX97dMA%3Ft%3D1779175203	半枝莲膏科研成果	https://gss0.bdstatic.com/6LZ1dD3d1sgCo2Kml5_Y_D3/sys/portrait/item/tb.1.fb2e2c2f.MKTrUhEWcjP4DmbZX97dMA?t=1779175203	2026-04-26 12:48:01	天津	0	10669144862	https://tieba.baidu.com/p/10669144862	22923	hpv吧	https://tieba.baidu.com/f?kw=hpv	1779175203575	2026.04.26	2026.05.19
153457204943		贾四友主任研发	https://tieba.baidu.com/home/main?id=tb.1.fb2e2c2f.MKTrUhEWcjP4DmbZX97dMA%3Ft%3D1779175203	半枝莲膏科研成果	https://gss0.bdstatic.com/6LZ1dD3d1sgCo2Kml5_Y_D3/sys/portrait/item/tb.1.fb2e2c2f.MKTrUhEWcjP4DmbZX97dMA?t=1779175203	2026-04-26 12:48:11	天津	0	10669144862	https://tieba.baidu.com/p/10669144862	22923	hpv吧	https://tieba.baidu.com/f?kw=hpv	1779175203574	2026.04.26	2026.05.19
153471055692		怪不得夏禾和曲彤现在漫画画得这么丑原来是投敌了	https://tieba.baidu.com/home/main?id=tb.1.ed152aaf.ifK0nb4XibAvl5fRLnAzog%3Ft%3D1779400350	Nyarugu	https://gss0.bdstatic.com/6LZ1dD3d1sgCo2Kml5_Y_D3/sys/portrait/item/tb.1.ed152aaf.ifK0nb4XibAvl5fRLnAzog?t=1779400350	2026-04-30 16:35:42	广东	3	10679941492	https://tieba.baidu.com/p/10679941492	17019292	抗压背锅吧	https://tieba.baidu.com/f?kw=%E6%8A%97%E5%8E%8B%E8%83%8C%E9%94%85	1779400349166	2026.04.30	2026.05.22
153471115292		这波是无良药企屯了太多货卖不出去，快过期了，所以恐慌营销。大家一定要抵抗住恐吓，让它们破产。	https://tieba.baidu.com/home/main?id=tb.1.74fbc64d.RkWyMWsr76skido0sfcAgw%3Ft%3D1779398637	林幼平😁	https://gss0.bdstatic.com/6LZ1dD3d1sgCo2Kml5_Y_D3/sys/portrait/item/tb.1.74fbc64d.RkWyMWsr76skido0sfcAgw?t=1779398637	2026-04-30 16:57:30	北京	0	10679941492	https://tieba.baidu.com/p/10679941492	17019292	抗压背锅吧	https://tieba.baidu.com/f?kw=%E6%8A%97%E5%8E%8B%E8%83%8C%E9%94%85	1779398635992	2026.04.30	2026.05.22
153471125282		这事是为了卖疫苗不是大伙早就知道了吗	https://tieba.baidu.com/home/main?id=tb.1.f72b2188.gNdZjtiJer8A79BuLpHG5w%3Ft%3D1779395269	重生不知道多少次了	https://gss0.bdstatic.com/6LZ1dD3d1sgCo2Kml5_Y_D3/sys/portrait/item/tb.1.f72b2188.gNdZjtiJer8A79BuLpHG5w?t=1779395269	2026-04-30 17:01:01	江苏	1	10679941492	https://tieba.baidu.com/p/10679941492	17019292	抗压背锅吧	https://tieba.baidu.com/f?kw=%E6%8A%97%E5%8E%8B%E8%83%8C%E9%94%85	1779395268354	2026.04.30	2026.05.22
153472325391		黑福小奶栀又来给男性卖赎罪券了	https://tieba.baidu.com/home/main?id=tb.1.16b67425.03TcJvel6nz7D_zcAfIZrg%3Ft%3D1779392919	雨不知道😾	https://gss0.bdstatic.com/6LZ1dD3d1sgCo2Kml5_Y_D3/sys/portrait/item/tb.1.16b67425.03TcJvel6nz7D_zcAfIZrg?t=1779392919	2026-05-01 00:20:42	广东	0	10679941492	https://tieba.baidu.com/p/10679941492	17019292	抗压背锅吧	https://tieba.baidu.com/f?kw=%E6%8A%97%E5%8E%8B%E8%83%8C%E9%94%85	1779392918415	2026.05.01	2026.05.22
153472759565		几年前疫苗死贵还要黄牛抢的时候，网上到处宣扬要打九价，现在降价了，就没有宣传的了，到底是谁在宣传，好难想啊	https://tieba.baidu.com/home/main?id=tb.1.177f5c2f.FRlzR3-R0xJpkPQcFn-LlA%3Ft%3D1779389362	向南and向北	https://gss0.bdstatic.com/6LZ1dD3d1sgCo2Kml5_Y_D3/sys/portrait/item/tb.1.177f5c2f.FRlzR3-R0xJpkPQcFn-LlA?t=1779389362	2026-05-01 06:35:41	安徽	26	10679941492	https://tieba.baidu.com/p/10679941492	17019292	抗压背锅吧	https://tieba.baidu.com/f?kw=%E6%8A%97%E5%8E%8B%E8%83%8C%E9%94%85	1779389361840	2026.05.01	2026.05.22
153476022075		image_emoticon22image_emoticon22image_emoticon22	https://tieba.baidu.com/home/main?id=tb.1.45f7a80b.-XEVbC1iVCqDZNk77pQSZQ%3Ft%3D1779401652	姜狗哇	https://gss0.bdstatic.com/6LZ1dD3d1sgCo2Kml5_Y_D3/sys/portrait/item/tb.1.45f7a80b.-XEVbC1iVCqDZNk77pQSZQ?t=1779401652	2026-05-02 09:12:27	美国	0	10679941492	https://tieba.baidu.com/p/10679941492	17019292	抗压背锅吧	https://tieba.baidu.com/f?kw=%E6%8A%97%E5%8E%8B%E8%83%8C%E9%94%85	1779401650867	2026.05.02	2026.05.22
153476218988		谁打谁傻福	https://tieba.baidu.com/home/main?id=tb.1.865162cd.sJj928KoEwoKQVqmy2ILAw%3Ft%3D1779401103	角落的普普🌙	https://gss0.bdstatic.com/6LZ1dD3d1sgCo2Kml5_Y_D3/sys/portrait/item/tb.1.865162cd.sJj928KoEwoKQVqmy2ILAw?t=1779401104	2026-05-02 10:37:47	湖北	0	10679941492	https://tieba.baidu.com/p/10679941492	17019292	抗压背锅吧	https://tieba.baidu.com/f?kw=%E6%8A%97%E5%8E%8B%E8%83%8C%E9%94%85	1779401102462	2026.05.02	2026.05.22
153477220282		赎罪券	https://tieba.baidu.com/home/main?id=tb.1.8b5a9020.HVUyhQu3CFLZIv6OqMwPvQ%3Ft%3D1779393543	大蛋儿◆	https://gss0.bdstatic.com/6LZ1dD3d1sgCo2Kml5_Y_D3/sys/portrait/item/tb.1.8b5a9020.HVUyhQu3CFLZIv6OqMwPvQ?t=1779393543	2026-05-02 17:23:47	广东	0	10679941492	https://tieba.baidu.com/p/10679941492	17019292	抗压背锅吧	https://tieba.baidu.com/f?kw=%E6%8A%97%E5%8E%8B%E8%83%8C%E9%94%85	1779393542013	2026.05.02	2026.05.22
153477327113		image_emoticon8跟我这个天天导管子的有什么关系	https://tieba.baidu.com/home/main?id=tb.1.69990b9d._vuTAejJUN9-S23U1FEC-Q%3Ft%3D1779177222	迷失的糯熊侠	https://gss0.bdstatic.com/6LZ1dD3d1sgCo2Kml5_Y_D3/sys/portrait/item/tb.1.69990b9d._vuTAejJUN9-S23U1FEC-Q?t=1779177222	2026-05-02 18:04:41	四川	0	10679941492	https://tieba.baidu.com/p/10679941492	17019292	抗压背锅吧	https://tieba.baidu.com/f?kw=%E6%8A%97%E5%8E%8B%E8%83%8C%E9%94%85	1779177222771	2026.05.02	2026.05.19
153481342734		疫苗卖不完了而已	https://tieba.baidu.com/home/main?id=tb.1.ab8dc2e2.70RzN2cO1j_iumRBScywww%3Ft%3D1779180017	浮华般若水	https://gss0.bdstatic.com/6LZ1dD3d1sgCo2Kml5_Y_D3/sys/portrait/item/tb.1.ab8dc2e2.70RzN2cO1j_iumRBScywww?t=1779180017	2026-05-03 23:54:52	浙江	0	10679941492	https://tieba.baidu.com/p/10679941492	17019292	抗压背锅吧	https://tieba.baidu.com/f?kw=%E6%8A%97%E5%8E%8B%E8%83%8C%E9%94%85	1779180017105	2026.05.03	2026.05.19
153481406065		国漫也是有福了	https://tieba.baidu.com/home/main?id=tb.1.735b1238.LD8dKMgSv1Fl2tDw0AdB0g%3Ft%3D1779400487	炸🍗特攻人	https://gss0.bdstatic.com/6LZ1dD3d1sgCo2Kml5_Y_D3/sys/portrait/item/tb.1.735b1238.LD8dKMgSv1Fl2tDw0AdB0g?t=1779400487	2026-05-04 00:16:05	浙江	0	10679941492	https://tieba.baidu.com/p/10679941492	17019292	抗压背锅吧	https://tieba.baidu.com/f?kw=%E6%8A%97%E5%8E%8B%E8%83%8C%E9%94%85	1779400486141	2026.05.04	2026.05.22
153483087666			https://tieba.baidu.com/home/main?id=tb.1.d998e218.R7ctqqfU7by0hEAj_pvDwA%3Ft%3D1779175694	狮子挂红灯	https://gss0.bdstatic.com/6LZ1dD3d1sgCo2Kml5_Y_D3/sys/portrait/item/tb.1.d998e218.R7ctqqfU7by0hEAj_pvDwA?t=1779175694	2026-05-04 16:02:31	山东	0	10679349741	https://tieba.baidu.com/p/10679349741	354631	健康之友吧	https://tieba.baidu.com/f?kw=%E5%81%A5%E5%BA%B7%E4%B9%8B%E5%8F%8B	1779175694406	2026.05.04	2026.05.19
153486924344		❶、定期筛查 很多女生感染HPV都是没有任何症状的，哪怕是宫颈病变也不会有任何情况的发生，但是建议女性👩25岁以上，每一年都进行一次HPV和TCT的联合筛查。	https://tieba.baidu.com/home/main?id=tb.1.aaef0352.S9gAvZCW_5CxxRawRn-ypQ%3Ft%3D1779419215	扶贫80	https://gss0.bdstatic.com/6LZ1dD3d1sgCo2Kml5_Y_D3/sys/portrait/item/tb.1.aaef0352.S9gAvZCW_5CxxRawRn-ypQ?t=1779419215	2026-05-05 20:13:21	江苏	9	10692554634	https://tieba.baidu.com/p/10692554634	22923	hpv吧	https://tieba.baidu.com/f?kw=hpv	1779419214870	2026.05.05	2026.05.22
153523410648		对于高危型持续感染、久治不转阴以及病情较为复杂的人群，李贵荣主任更推荐中西医结合综合诊疗。这种方式摒弃单一治疗弊端，以内调外治相结合为原则，搭配他熟练运用的NG因子免疫渗透激活疗法等专业技术，一方面抑制病毒复制，另一方面调节身体内在机能，改善易感染体质，降低病情反复的概率。若同时合并疱疹、支原体等其他生殖道感染，李贵荣主任还会联合多学科开展规范诊疗，同步医治多种病症，阻断交叉感染。	https://tieba.baidu.com/home/main?id=tb.1.d998e218.R7ctqqfU7by0hEAj_pvDwA%3Ft%3D1779175492	狮子挂红灯	https://gss0.bdstatic.com/6LZ1dD3d1sgCo2Kml5_Y_D3/sys/portrait/item/tb.1.d998e218.R7ctqqfU7by0hEAj_pvDwA?t=1779175492	2026-05-16 17:05:08	山东	0	10716689731	https://tieba.baidu.com/p/10716689731	27996673	高危hpv吧	https://tieba.baidu.com/f?kw=%E9%AB%98%E5%8D%B1hpv	1779175492027	2026.05.16	2026.05.19
153523411136		对于高危型持续感染、久治不转阴以及病情较为复杂的人群，李贵荣主任更推荐中西医结合综合诊疗。这种方式摒弃单一治疗弊端，以内调外治相结合为原则，搭配他熟练运用的NG因子免疫渗透激活疗法等专业技术，一方面抑制病毒复制，另一方面调节身体内在机能，改善易感染体质，降低病情反复的概率。若同时合并疱疹、支原体等其他生殖道感染，李贵荣主任还会联合多学科开展规范诊疗，同步医治多种病症，阻断交叉感染。	https://tieba.baidu.com/home/main?id=tb.1.d998e218.R7ctqqfU7by0hEAj_pvDwA%3Ft%3D1779175496	狮子挂红灯	https://gss0.bdstatic.com/6LZ1dD3d1sgCo2Kml5_Y_D3/sys/portrait/item/tb.1.d998e218.R7ctqqfU7by0hEAj_pvDwA?t=1779175496	2026-05-16 17:05:18	山东	0	10716688711	https://tieba.baidu.com/p/10716688711	21701321	湿疣疱疹交流吧	https://tieba.baidu.com/f?kw=%E6%B9%BF%E7%96%A3%E7%96%B1%E7%96%B9%E4%BA%A4%E6%B5%81	1779175496283	2026.05.16	2026.05.19
153523411985		对于高危型持续感染、久治不转阴以及病情较为复杂的人群，李贵荣主任更推荐中西医结合综合诊疗。这种方式摒弃单一治疗弊端，以内调外治相结合为原则，搭配他熟练运用的NG因子免疫渗透激活疗法等专业技术，一方面抑制病毒复制，另一方面调节身体内在机能，改善易感染体质，降低病情反复的概率。若同时合并疱疹、支原体等其他生殖道感染，李贵荣主任还会联合多学科开展规范诊疗，同步医治多种病症，阻断交叉感染。	https://tieba.baidu.com/home/main?id=tb.1.d998e218.R7ctqqfU7by0hEAj_pvDwA%3Ft%3D1779175236	狮子挂红灯	https://gss0.bdstatic.com/6LZ1dD3d1sgCo2Kml5_Y_D3/sys/portrait/item/tb.1.d998e218.R7ctqqfU7by0hEAj_pvDwA?t=1779175236	2026-05-16 17:05:37	山东	0	10711492351	https://tieba.baidu.com/p/10711492351	197808	女性健康吧	https://tieba.baidu.com/f?kw=%E5%A5%B3%E6%80%A7%E5%81%A5%E5%BA%B7	1779175236172	2026.05.16	2026.05.19
153523416841		对于高危型持续感染、久治不转阴以及病情较为复杂的人群，李贵荣主任更推荐中西医结合综合诊疗。这种方式摒弃单一治疗弊端，以内调外治相结合为原则，搭配他熟练运用的NG因子免疫渗透激活疗法等专业技术，一方面抑制病毒复制，另一方面调节身体内在机能，改善易感染体质，降低病情反复的概率。若同时合并疱疹、支原体等其他生殖道感染，李贵荣主任还会联合多学科开展规范诊疗，同步医治多种病症，阻断交叉感染。	https://tieba.baidu.com/home/main?id=tb.1.d998e218.R7ctqqfU7by0hEAj_pvDwA%3Ft%3D1779175500	狮子挂红灯	https://gss0.bdstatic.com/6LZ1dD3d1sgCo2Kml5_Y_D3/sys/portrait/item/tb.1.d998e218.R7ctqqfU7by0hEAj_pvDwA?t=1779175500	2026-05-16 17:07:26	山东	0	10694671063	https://tieba.baidu.com/p/10694671063	654164	健康一生吧	https://tieba.baidu.com/f?kw=%E5%81%A5%E5%BA%B7%E4%B8%80%E7%94%9F	1779175500529	2026.05.16	2026.05.19
153523450179		怎么做到的	https://tieba.baidu.com/home/main?id=tb.1.8c11d6b8.jm-I4zqn45U285zm73jQIA%3Ft%3D1779175225	三十九点狙	https://gss0.bdstatic.com/6LZ1dD3d1sgCo2Kml5_Y_D3/sys/portrait/item/tb.1.8c11d6b8.jm-I4zqn45U285zm73jQIA?t=1779175225	2026-05-16 17:20:34	广西	1	10720107012	https://tieba.baidu.com/p/10720107012	22923	hpv吧	https://tieba.baidu.com/f?kw=hpv	1779175225203	2026.05.16	2026.05.19
153524129925		这个还是要看人，所以病毒挺狡猾的，我有个亲戚56岁发现到宫颈癌手术，一年时间吧不到，我姐就在上海检查了，检查出阳性到治愈转阴，也就两个月，每个月都复查，就在那个太安医院，医生都没怎么给她开药，关键是他俩母女型号都是同一种，不知道是不是生活传染的	https://tieba.baidu.com/home/main?id=tb.1.7675294e._4FnxAqOWZm8P9nXj40wZQ%3Ft%3D1779175375	疯一样的疯鬼啊	https://gss0.bdstatic.com/6LZ1dD3d1sgCo2Kml5_Y_D3/sys/portrait/item/tb.1.7675294e._4FnxAqOWZm8P9nXj40wZQ?t=1779175375	2026-05-16 21:32:58	重庆	0	10719351664	https://tieba.baidu.com/p/10719351664	5368597	hpv阳性吧	https://tieba.baidu.com/f?kw=hpv%E9%98%B3%E6%80%A7	1779175375905	2026.05.16	2026.05.19
153524884122		HPV又不是什么大病，我表姐HPV16一级病变，在上海太安医院都治疗好了，现在宝宝都8个月了image_emoticon3image_emoticon3	https://tieba.baidu.com/home/main?id=tb.1.7675294e._4FnxAqOWZm8P9nXj40wZQ%3Ft%3D1779176833	疯一样的疯鬼啊	https://gss0.bdstatic.com/6LZ1dD3d1sgCo2Kml5_Y_D3/sys/portrait/item/tb.1.7675294e._4FnxAqOWZm8P9nXj40wZQ?t=1779176833	2026-05-17 01:29:20	重庆	0	10720972385	https://tieba.baidu.com/p/10720972385	5368597	hpv阳性吧	https://tieba.baidu.com/f?kw=hpv%E9%98%B3%E6%80%A7	1779176833376	2026.05.17	2026.05.19
153525523234		三甲公立医院科研成果	https://tieba.baidu.com/home/main?id=tb.1.fb2e2c2f.MKTrUhEWcjP4DmbZX97dMA%3Ft%3D1779178636	半枝莲膏科研成果	https://gss0.bdstatic.com/6LZ1dD3d1sgCo2Kml5_Y_D3/sys/portrait/item/tb.1.fb2e2c2f.MKTrUhEWcjP4DmbZX97dMA?t=1779178636	2026-05-17 09:40:35	天津	0	10721846075	https://tieba.baidu.com/p/10721846075	22923	hpv吧	https://tieba.baidu.com/f?kw=hpv	1779178636240	2026.05.17	2026.05.19
153526719021		半枝莲膏，北京大学科研成果。中药超临界萃取	https://tieba.baidu.com/home/main?id=tb.1.fb2e2c2f.MKTrUhEWcjP4DmbZX97dMA%3Ft%3D1779416747	半枝莲膏科研成果	https://gss0.bdstatic.com/6LZ1dD3d1sgCo2Kml5_Y_D3/sys/portrait/item/tb.1.fb2e2c2f.MKTrUhEWcjP4DmbZX97dMA?t=1779416747	2026-05-17 16:31:45	天津	0	10721846075	https://tieba.baidu.com/p/10721846075	22923	hpv吧	https://tieba.baidu.com/f?kw=hpv	1779416747376	2026.05.17	2026.05.22
153526786499		我HPV感染用半枝莲膏转阴了	https://tieba.baidu.com/home/main?id=tb.1.4b064602.kSL5wZNiW9G3D6b6AAK_dg%3Ft%3D1779411719	huioojiasiyou	https://gss0.bdstatic.com/6LZ1dD3d1sgCo2Kml5_Y_D3/sys/portrait/item/tb.1.4b064602.kSL5wZNiW9G3D6b6AAK_dg?t=1779411719	2026-05-17 16:54:19	天津	0	10721846075	https://tieba.baidu.com/p/10721846075	22923	hpv吧	https://tieba.baidu.com/f?kw=hpv	1779411719413	2026.05.17	2026.05.22
153528838237		对于高危型持续感染、久治不转阴以及病情较为复杂的人群，李贵荣主任更推荐中西医结合综合诊疗。这种方式摒弃单一治疗弊端，以内调外治相结合为原则，搭配他熟练运用的NG因子免疫渗透激活疗法等专业技术，一方面抑制病毒复制，另一方面调节身体内在机能，改善易感染体质，降低病情反复的概率。若同时合并疱疹、支原体等其他生殖道感染，李贵荣主任还会联合多学科开展规范诊疗，同步医治多种病症，阻断交叉感染。	https://tieba.baidu.com/home/main?id=tb.1.d998e218.R7ctqqfU7by0hEAj_pvDwA%3Ft%3D1779175487	狮子挂红灯	https://gss0.bdstatic.com/6LZ1dD3d1sgCo2Kml5_Y_D3/sys/portrait/item/tb.1.d998e218.R7ctqqfU7by0hEAj_pvDwA?t=1779175487	2026-05-18 08:27:07	山东	0	10714012678	https://tieba.baidu.com/p/10714012678	22923	hpv吧	https://tieba.baidu.com/f?kw=hpv	1779175487748	2026.05.18	2026.05.19
153529312725		这个真不好说，表姐她妈妈出血去检查出HPV感染一级病变，也就一年的时间直接宫颈癌前病变，在市里的三甲医院妇科医生给她拿了药的都没有控制住，说是调节心情调整一下作息就好了。然后表姐就特别担心也去检查了，人在外地在广州建康医院检查的，跟他妈妈是同一个型号，挂的宫颈感染科，拿了药做了治疗，第三个月复查的时候就已经转阴了，但是他没什么症状，应该病情不严重吧，到现在快两年了，没有复发	https://tieba.baidu.com/home/main?id=tb.1.7675294e._4FnxAqOWZm8P9nXj40wZQ%3Ft%3D1779175414	疯一样的疯鬼啊	https://gss0.bdstatic.com/6LZ1dD3d1sgCo2Kml5_Y_D3/sys/portrait/item/tb.1.7675294e._4FnxAqOWZm8P9nXj40wZQ?t=1779175414	2026-05-18 11:00:40	重庆	0	9728657519	https://tieba.baidu.com/p/9728657519	22923	hpv吧	https://tieba.baidu.com/f?kw=hpv	1779175414825	2026.05.18	2026.05.19
153529415822		青岛新阳光妇产医院自 2002 年建院，深耕女性生殖健康领域二十余年，打造完善 HPV 专项诊疗服务。医院配备全套一站式筛查项目，HPV 全分型检测、TCT 检查、阴道镜活检等项目一站式完成，免去多次就医麻烦。 院内由拥有三甲医院临床经验的李贵荣主任领衔坐诊，团队诊疗经验丰富，摒弃统一化治疗模式，结合患者年龄、感染亚型、病情轻重以及生育需求，定制专属诊疗方案，在治病同时最大程度保护宫颈生理结构，满足备孕女性生育需求。 针对 HPV 合并多种性病交叉感染的情况，医院实行多学科联合诊疗，依照权威诊疗指南同步施治，有效阻断病情反复蔓延。全程一医一患独立诊室，女性专属医护团队贴心服务，兼顾诊疗与隐私保护，同步提供心理疏导，缓解就医尴尬。 医院建立筛查、治疗、修复、长期随访全周期服务，摒弃只治不养护的弊端，科学调节机体免疫，切实解决 HPV 久治不愈、反复感染难题。	https://tieba.baidu.com/home/main?id=tb.1.d998e218.R7ctqqfU7by0hEAj_pvDwA%3Ft%3D1779175216	狮子挂红灯	https://gss0.bdstatic.com/6LZ1dD3d1sgCo2Kml5_Y_D3/sys/portrait/item/tb.1.d998e218.R7ctqqfU7by0hEAj_pvDwA?t=1779175216	2026-05-18 11:31:38	山东	0	10714012678	https://tieba.baidu.com/p/10714012678	22923	hpv吧	https://tieba.baidu.com/f?kw=hpv	1779175216469	2026.05.18	2026.05.19
153529418561		青岛新阳光妇产医院自 2002 年建院，深耕女性生殖健康领域二十余年，打造完善 HPV 专项诊疗服务。医院配备全套一站式筛查项目，HPV 全分型检测、TCT 检查、阴道镜活检等项目一站式完成，免去多次就医麻烦。 院内由拥有三甲医院临床经验的李贵荣主任领衔坐诊，团队诊疗经验丰富，摒弃统一化治疗模式，结合患者年龄、感染亚型、病情轻重以及生育需求，定制专属诊疗方案，在治病同时最大程度保护宫颈生理结构，满足备孕女性生育需求。 针对 HPV 合并多种性病交叉感染的情况，医院实行多学科联合诊疗，依照权威诊疗指南同步施治，有效阻断病情反复蔓延。全程一医一患独立诊室，女性专属医护团队贴心服务，兼顾诊疗与隐私保护，同步提供心理疏导，缓解就医尴尬。 医院建立筛查、治疗、修复、长期随访全周期服务，摒弃只治不养护的弊端，科学调节机体免疫，切实解决 HPV 久治不愈、反复感染难题。	https://tieba.baidu.com/home/main?id=tb.1.d998e218.R7ctqqfU7by0hEAj_pvDwA%3Ft%3D1779175496	狮子挂红灯	https://gss0.bdstatic.com/6LZ1dD3d1sgCo2Kml5_Y_D3/sys/portrait/item/tb.1.d998e218.R7ctqqfU7by0hEAj_pvDwA?t=1779175496	2026-05-18 11:32:32	山东	0	10716688711	https://tieba.baidu.com/p/10716688711	21701321	湿疣疱疹交流吧	https://tieba.baidu.com/f?kw=%E6%B9%BF%E7%96%A3%E7%96%B1%E7%96%B9%E4%BA%A4%E6%B5%81	1779175496285	2026.05.18	2026.05.19
153529419520		青岛新阳光妇产医院自2002年建院，深耕女性生殖健康领域二十余年，打造完善HPV专项诊疗服务。医院配备全套一站式筛查项目，HPV全分型检测、TCT检查、阴道镜活检等项目一站式完成，免去多次就医麻烦。 院内由拥有三甲医院临床经验的李贵荣主任领衔坐诊，团队诊疗经验丰富，摒弃统一化治疗模式，结合患者年龄、感染亚型、病情轻重以及生育需求，定制专属诊疗方案，在治病同时最大程度保护宫颈生理结构，满足备孕女性生育需求。 针对HPV合并多种性病交叉感染的情况，医院实行多学科联合诊疗，依照权威诊疗指南同步施治，有效阻断病情反复蔓延。全程一医一患独立诊室，女性专属医护团队贴心服务，兼顾诊疗与隐私保护，同步提供心理疏导，缓解就医尴尬。 医院建立筛查、治疗、修复、长期随访全周期服务，摒弃只治不养护的弊端，科学调节机体免疫，切实解决HPV久治不愈、反复感染难题。	https://tieba.baidu.com/home/main?id=tb.1.d998e218.R7ctqqfU7by0hEAj_pvDwA%3Ft%3D1779175492	狮子挂红灯	https://gss0.bdstatic.com/6LZ1dD3d1sgCo2Kml5_Y_D3/sys/portrait/item/tb.1.d998e218.R7ctqqfU7by0hEAj_pvDwA?t=1779175492	2026-05-18 11:32:52	山东	0	10716689731	https://tieba.baidu.com/p/10716689731	27996673	高危hpv吧	https://tieba.baidu.com/f?kw=%E9%AB%98%E5%8D%B1hpv	1779175492029	2026.05.18	2026.05.19
153529435361		青岛新阳光妇产医院自2002年建院，深耕女性生殖健康领域二十余年，打造完善HPV专项诊疗服务。医院配备全套一站式筛查项目，HPV全分型检测、TCT检查、阴道镜活检等项目一站式完成，免去多次就医麻烦。 院内由拥有三甲医院临床经验的李贵荣主任领衔坐诊，团队诊疗经验丰富，摒弃统一化治疗模式，结合患者年龄、感染亚型、病情轻重以及生育需求，定制专属诊疗方案，在治病同时最大程度保护宫颈生理结构，满足备孕女性生育需求。 针对HPV合并多种性病交叉感染的情况，医院实行多学科联合诊疗，依照权威诊疗指南同步施治，有效阻断病情反复蔓延。全程一医一患独立诊室，女性专属医护团队贴心服务，兼顾诊疗与隐私保护，同步提供心理疏导，缓解就医尴尬。 医院建立筛查、治疗、修复、长期随访全周期服务，摒弃只治不养护的弊端，科学调节机体免疫，切实解决HPV久治不愈、反复感染难题。	https://tieba.baidu.com/home/main?id=tb.1.d998e218.R7ctqqfU7by0hEAj_pvDwA%3Ft%3D1779175629	狮子挂红灯	https://gss0.bdstatic.com/6LZ1dD3d1sgCo2Kml5_Y_D3/sys/portrait/item/tb.1.d998e218.R7ctqqfU7by0hEAj_pvDwA?t=1779175629	2026-05-18 11:38:00	山东	0	10697297679	https://tieba.baidu.com/p/10697297679	354631	健康之友吧	https://tieba.baidu.com/f?kw=%E5%81%A5%E5%BA%B7%E4%B9%8B%E5%8F%8B	1779175629157	2026.05.18	2026.05.19
153529436343		青岛新阳光妇产医院自2002年建院，深耕女性生殖健康领域二十余年，打造完善HPV专项诊疗服务。医院配备全套一站式筛查项目，HPV全分型检测、TCT检查、阴道镜活检等项目一站式完成，免去多次就医麻烦。 院内由拥有三甲医院临床经验的李贵荣主任领衔坐诊，团队诊疗经验丰富，摒弃统一化治疗模式，结合患者年龄、感染亚型、病情轻重以及生育需求，定制专属诊疗方案，在治病同时最大程度保护宫颈生理结构，满足备孕女性生育需求。 针对HPV合并多种性病交叉感染的情况，医院实行多学科联合诊疗，依照权威诊疗指南同步施治，有效阻断病情反复蔓延。全程一医一患独立诊室，女性专属医护团队贴心服务，兼顾诊疗与隐私保护，同步提供心理疏导，缓解就医尴尬。 医院建立筛查、治疗、修复、长期随访全周期服务，摒弃只治不养护的弊端，科学调节机体免疫，切实解决HPV久治不愈、反复感染难题。	https://tieba.baidu.com/home/main?id=tb.1.d998e218.R7ctqqfU7by0hEAj_pvDwA%3Ft%3D1779175500	狮子挂红灯	https://gss0.bdstatic.com/6LZ1dD3d1sgCo2Kml5_Y_D3/sys/portrait/item/tb.1.d998e218.R7ctqqfU7by0hEAj_pvDwA?t=1779175500	2026-05-18 11:38:20	山东	0	10694671063	https://tieba.baidu.com/p/10694671063	654164	健康一生吧	https://tieba.baidu.com/f?kw=%E5%81%A5%E5%BA%B7%E4%B8%80%E7%94%9F	1779175500532	2026.05.18	2026.05.19
153529564598		半枝莲膏，北京大学科研成果	https://tieba.baidu.com/home/main?id=tb.1.fb2e2c2f.MKTrUhEWcjP4DmbZX97dMA%3Ft%3D1779175212	半枝莲膏科研成果	https://gss0.bdstatic.com/6LZ1dD3d1sgCo2Kml5_Y_D3/sys/portrait/item/tb.1.fb2e2c2f.MKTrUhEWcjP4DmbZX97dMA?t=1779175212	2026-05-18 12:21:15	天津	0	10724279144	https://tieba.baidu.com/p/10724279144	22923	hpv吧	https://tieba.baidu.com/f?kw=hpv	1779175212159	2026.05.18	2026.05.19
153529692837		贾四友主任研发半枝莲膏，治疗HPV感染，科研成果通过国家鉴定，该科研成果达国内先进水平	https://tieba.baidu.com/home/main?id=tb.1.fb2e2c2f.MKTrUhEWcjP4DmbZX97dMA%3Ft%3D1779175212	半枝莲膏科研成果	https://gss0.bdstatic.com/6LZ1dD3d1sgCo2Kml5_Y_D3/sys/portrait/item/tb.1.fb2e2c2f.MKTrUhEWcjP4DmbZX97dMA?t=1779175212	2026-05-18 13:02:34	天津	0	10724279144	https://tieba.baidu.com/p/10724279144	22923	hpv吧	https://tieba.baidu.com/f?kw=hpv	1779175212161	2026.05.18	2026.05.19
153529903547		如果有对象的话，切记一定要戴套。16对女生而言相当恐怖	https://tieba.baidu.com/home/main?id=tb.1.b0cd80f5.rcIKQX0N6ymSGzRIh1SUOA%3Ft%3D1779175635	贴吧用户_7GDUMGU	https://gss0.bdstatic.com/6LZ1dD3d1sgCo2Kml5_Y_D3/sys/portrait/item/tb.1.b0cd80f5.rcIKQX0N6ymSGzRIh1SUOA?t=1779175635	2026-05-18 14:12:09	浙江	0	7598056574	https://tieba.baidu.com/p/7598056574	5562882	脱恐吧	https://tieba.baidu.com/f?kw=%E8%84%B1%E6%81%90	1779175635667	2026.05.18	2026.05.19
153530047251		青岛新阳光妇产医院自2002年建院，深耕女性生殖健康领域二十余年，打造完善HPV专项诊疗服务。医院配备全套一站式筛查项目，HPV全分型检测、TCT检查、阴道镜活检等项目一站式完成，免去多次就医麻烦。 院内由拥有三甲医院临床经验的李贵荣主任领衔坐诊，团队诊疗经验丰富，摒弃统一化治疗模式，结合患者年龄、感染亚型、病情轻重以及生育需求，定制专属诊疗方案，在治病同时最大程度保护宫颈生理结构，满足备孕女性生育需求。 针对HPV合并多种性病交叉感染的情况，医院实行多学科联合诊疗，依照权威诊疗指南同步施治，有效阻断病情反复蔓延。全程一医一患独立诊室，女性专属医护团队贴心服务，兼顾诊疗与隐私保护，同步提供心理疏导，缓解就医尴尬。 医院建立筛查、治疗、修复、长期随访全周期服务，摒弃只治不养护的弊端，科学调节机体免疫，切实解决HPV久治不愈、反复感染难题。	https://tieba.baidu.com/home/main?id=tb.1.d998e218.R7ctqqfU7by0hEAj_pvDwA%3Ft%3D1779377929	狮子挂红灯	https://gss0.bdstatic.com/6LZ1dD3d1sgCo2Kml5_Y_D3/sys/portrait/item/tb.1.d998e218.R7ctqqfU7by0hEAj_pvDwA?t=1779377929	2026-05-18 14:56:54	山东	0	10701650851	https://tieba.baidu.com/p/10701650851	56375	尖锐湿疣吧	https://tieba.baidu.com/f?kw=%E5%B0%96%E9%94%90%E6%B9%BF%E7%96%A3	1779377928991	2026.05.18	2026.05.21
153530738650		HPV感染用半枝莲膏好，北京大学科研成果，中药超临界翠取，一周两次，疗效好	https://tieba.baidu.com/home/main?id=tb.1.6dc53e02.bo640Zq4PnaOICEjSgst7Q%3Ft%3D1779175212	贴吧用户_aV2VUK3	https://gss0.bdstatic.com/6LZ1dD3d1sgCo2Kml5_Y_D3/sys/portrait/item/tb.1.6dc53e02.bo640Zq4PnaOICEjSgst7Q?t=1779175212	2026-05-18 18:31:29	天津	0	10724279144	https://tieba.baidu.com/p/10724279144	22923	hpv吧	https://tieba.baidu.com/f?kw=hpv	1779175212162	2026.05.18	2026.05.19
153531162520		我都是用之前好的排好多毒现在人比之前好太多了	https://tieba.baidu.com/home/main?id=tb.1.f111e8c8.JDwVviaUzqwPqMrqbibWPg%3Ft%3D1779176337	小慧宝宝🍼✈️	https://gss0.bdstatic.com/6LZ1dD3d1sgCo2Kml5_Y_D3/sys/portrait/item/tb.1.f111e8c8.JDwVviaUzqwPqMrqbibWPg?t=1779176337	2026-05-18 20:52:34	贵州	0	10725184827	https://tieba.baidu.com/p/10725184827	56	健康吧	https://tieba.baidu.com/f?kw=%E5%81%A5%E5%BA%B7	1779176339226	2026.05.18	2026.05.19
153535495319		普通疣体	https://tieba.baidu.com/home/main?id=tb.1.e9091c9f.D7Z387xajbpDdLI0A5YJTg%3Ft%3D1779377647	啦啦啦啦INLt	https://gss0.bdstatic.com/6LZ1dD3d1sgCo2Kml5_Y_D3/sys/portrait/item/tb.1.e9091c9f.D7Z387xajbpDdLI0A5YJTg?t=1779377647	2026-05-20 00:10:04	江苏	0	10728483778	https://tieba.baidu.com/p/10728483778	56375	尖锐湿疣吧	https://tieba.baidu.com/f?kw=%E5%B0%96%E9%94%90%E6%B9%BF%E7%96%A3	1779377647119	2026.05.20	2026.05.21
153535599612		不一定是尖有其他幼体	https://tieba.baidu.com/home/main?id=tb.1.ce95806c.9k0GSrszoUquTPbbkqHUQA%3Ft%3D1779377647	会飞的倒霉熊🍪	https://gss0.bdstatic.com/6LZ1dD3d1sgCo2Kml5_Y_D3/sys/portrait/item/tb.1.ce95806c.9k0GSrszoUquTPbbkqHUQA?t=1779377647	2026-05-20 00:42:12	江苏	0	10728483778	https://tieba.baidu.com/p/10728483778	56375	尖锐湿疣吧	https://tieba.baidu.com/f?kw=%E5%B0%96%E9%94%90%E6%B9%BF%E7%96%A3	1779377647116	2026.05.20	2026.05.21
153535736185		68是高危	https://tieba.baidu.com/home/main?id=tb.1.5fced0b9.fajgEI4oTtlkz_64nGYk2w%3Ft%3D1779377647	灵魂漫步666888	https://gss0.bdstatic.com/6LZ1dD3d1sgCo2Kml5_Y_D3/sys/portrait/item/tb.1.5fced0b9.fajgEI4oTtlkz_64nGYk2w?t=1779377647	2026-05-20 01:42:19	山东	0	10728483778	https://tieba.baidu.com/p/10728483778	56375	尖锐湿疣吧	https://tieba.baidu.com/f?kw=%E5%B0%96%E9%94%90%E6%B9%BF%E7%96%A3	1779377647113	2026.05.20	2026.05.21
153536184733		尖锐湿疣HPV唯一最权威检测病理检测（活检），一般三甲医院医生不会建议，因为医生临床经验，眼睛一看就知道是不是尖锐湿疣（看是否符合尖锐湿疣症状表现）如果看不出来尖锐湿疣，借助醋酸白测试，然后医生建议定期复查（其实就是观察怀疑的赘生物会不会增大增多）。尖锐湿疣治愈以后，没有疣体，病理检测（活检）也不会采纳，因为活检需要在疣体上切割一点息肉进行检测。你没有疣体，怎么定点切你肉检测吗？是猪病友也明白了。	https://tieba.baidu.com/home/main?id=tb.1.a9872e3c.b1bEUSFdjFtrEfexJ3nDMA%3Ft%3D1779398422	战疣岁月	https://gss0.bdstatic.com/6LZ1dD3d1sgCo2Kml5_Y_D3/sys/portrait/item/tb.1.a9872e3c.b1bEUSFdjFtrEfexJ3nDMA?t=1779398422	2026-05-20 08:21:02	广东	0	10729402832	https://tieba.baidu.com/p/10729402832	56375	尖锐湿疣吧	https://tieba.baidu.com/f?kw=%E5%B0%96%E9%94%90%E6%B9%BF%E7%96%A3	1779398421287	2026.05.20	2026.05.22
153536185350		尖锐湿疣治愈标准就是肉眼可见之疣体被清除，从治疗后产生创面至上皮增生结痂愈合，3个月在治疗部位无新生疣体判为“基本治愈”，6个月不复发（不长疣体）是“临床治愈”，8个月不复发（不长疣体）是痊愈（尖锐湿疣HPV最长潜伏期8个月）。尖锐湿疣是否完全根治，唯一等时间给你正确答案。 我三年多治疗全国各地七家医院。久病成医，请病友不要被庸医忽悠！其实尖锐湿疣治疗以疣体为准。我是针对那些无知的患者解释：我们每一个人第一次都是平时看到自己隐私部位，为什么突然发现长有赘生物与正常人不一样才会去医院检查，最后检查确诊才知道自己感染尖锐湿疣，如果自己没有发现赘生物，你会去医院检查尖锐湿疣HPV吗？（请问你：难道你每一次性行为以后，每一次都会及时去检查HPV吗？）还有那些治疗的患者每一次去医院复查，接诊你的大夫也是肉眼看治疗以后有没有长出新疣体（请问那些患者你纠结HPV病毒，难道你每一次复查检测HPV吗？）所…	https://tieba.baidu.com/home/main?id=tb.1.a9872e3c.b1bEUSFdjFtrEfexJ3nDMA%3Ft%3D1779396090	战疣岁月	https://gss0.bdstatic.com/6LZ1dD3d1sgCo2Kml5_Y_D3/sys/portrait/item/tb.1.a9872e3c.b1bEUSFdjFtrEfexJ3nDMA?t=1779396090	2026-05-20 08:21:17	广东	0	10729402832	https://tieba.baidu.com/p/10729402832	56375	尖锐湿疣吧	https://tieba.baidu.com/f?kw=%E5%B0%96%E9%94%90%E6%B9%BF%E7%96%A3	1779396089219	2026.05.20	2026.05.22
153536186344		👍👍👍千万不要在网上咨询大夫远程指导病情进行诊断治疗，网上许多药贩子是冒充的专家，他们一般都是吹、哄、骗、吓，目的就是推荐患者买药。贴吧很多冒充的大夫和私立医院发的咨询帖子，最后联系都是药贩子，公立医院医生不会闲得-蛋-疼来贴吧咨询和卖任何药。如果真的想在网上咨询大夫或资深患者，只做参考意见，不做最后诊断。以免误诊，最后诊断以正规医院为准。切记不要去私立专科医院检查治疗，更不要相信网上任何卖药的任何人。 ⚠️⚠️⚠️贴吧很多冒充的医生药贩子在发表咨询帖子，让患者发图片诊断（或者私信发原图诊断）这些都是药贩子想得到患者更多尖锐湿疣图片，然后药贩子做病例进行广告宣传（其实不是他治疗过的患者）。如果你怀疑感染尖锐湿疣，一定要去正规医院检查确诊治疗。	https://tieba.baidu.com/home/main?id=tb.1.a9872e3c.b1bEUSFdjFtrEfexJ3nDMA%3Ft%3D1779392421	战疣岁月	https://gss0.bdstatic.com/6LZ1dD3d1sgCo2Kml5_Y_D3/sys/portrait/item/tb.1.a9872e3c.b1bEUSFdjFtrEfexJ3nDMA?t=1779392421	2026-05-20 08:21:43	广东	0	10729402832	https://tieba.baidu.com/p/10729402832	56375	尖锐湿疣吧	https://tieba.baidu.com/f?kw=%E5%B0%96%E9%94%90%E6%B9%BF%E7%96%A3	1779392420360	2026.05.20	2026.05.22
153536187009		💪💪💪尖锐湿疣如何选择权威的医院、科室及大夫： 我三年多治疗尖锐湿疣全国各七家医院，我相信许多人都知道尖锐湿疣的严重性，千万不要急病乱投医，一定要选择正规的公立医院（注：什么是正规公立医院？各县、市、省人民医院；各医科大学附属医院。注：什么是三甲医院？各地级市、省人民医院及各医科大学附属医院都是三甲医院）挂皮肤科（注：男女统一挂皮肤科或者皮肤性病科，男性不是泌尿科和肛肠科，女性不是妇科）. 👉👉👉千万千万千万不要去私立专科医院检查治疗。	https://tieba.baidu.com/home/main?id=tb.1.a9872e3c.b1bEUSFdjFtrEfexJ3nDMA%3Ft%3D1779393673	战疣岁月	https://gss0.bdstatic.com/6LZ1dD3d1sgCo2Kml5_Y_D3/sys/portrait/item/tb.1.a9872e3c.b1bEUSFdjFtrEfexJ3nDMA?t=1779393673	2026-05-20 08:22:00	广东	0	10729402832	https://tieba.baidu.com/p/10729402832	56375	尖锐湿疣吧	https://tieba.baidu.com/f?kw=%E5%B0%96%E9%94%90%E6%B9%BF%E7%96%A3	1779393672236	2026.05.20	2026.05.22
153536187831		郑重声明：我不卖药，我不是大夫，我不开医院。我是一个有凭有据痛苦不堪三年多治疗尿道尖锐湿疣全国各七家医院：7次激光、11次艾拉-光动力、一次签约治疗基因免疫疗法、一次中西医综合治疗，现在已经彻底治愈的一个真实病友。我是以日记记录为准，记录每一个医院治疗过程和治疗费用。谨慎网上那些没有任何证据公开写尖锐湿疣故事的人（三甲医院是我们的最后救命稻草，没有去三甲医院就诊过，不算是真正的尖锐湿疣患者）。 只有真正的病友亲生经历过反复发作；久治不愈以后才知道尖锐湿疣的痛苦。你若经我苦，未必有我善！人，在没有真切的经历过别人的伤痛之前，请不要随意对一个人指手画脚，更不要以你的认知，去揣测别人的动机。 因为你没有亲身经历过痛苦不堪的治疗过程就不知道什么是正规医院？什么是黑医院？什么治疗方法不可取？也不知道挂什么科？需要做什么检查？我三年多亲身经历太多的医院各药物和各治疗方法骗得太惨，一切源于恨，我发誓要…	https://tieba.baidu.com/home/main?id=tb.1.a9872e3c.b1bEUSFdjFtrEfexJ3nDMA%3Ft%3D1779390608	战疣岁月	https://gss0.bdstatic.com/6LZ1dD3d1sgCo2Kml5_Y_D3/sys/portrait/item/tb.1.a9872e3c.b1bEUSFdjFtrEfexJ3nDMA?t=1779390608	2026-05-20 08:22:21	广东	0	10729402832	https://tieba.baidu.com/p/10729402832	56375	尖锐湿疣吧	https://tieba.baidu.com/f?kw=%E5%B0%96%E9%94%90%E6%B9%BF%E7%96%A3	1779390607631	2026.05.20	2026.05.22
153536188476		如果你尖锐湿疣经历物理治疗（激光 、电灼、冷冻、微波、艾拉光动力，等等）和药贩子（腐蚀性药水， 腐蚀性药膏，等等）反复发作，久治不愈，走投无路时，我最后彻底治愈是你最后唯一选择！ 我曾经是一个男性尿道尖锐湿疣感染者，我三年多治疗全国各七家医院，7次激光治疗、11次艾拉-光动力治疗、一次基因免疫治疗、一次中医治疗。日记记录了每一个医院治疗过程和治疗费用。 进QQ空间日志阅读《实名曝光！我三年尖锐湿疣治疗全国各七家医院痊愈亲身经历》了真实性，少被骗少走冤枉路。	https://tieba.baidu.com/home/main?id=tb.1.a9872e3c.b1bEUSFdjFtrEfexJ3nDMA%3Ft%3D1779405561	战疣岁月	https://gss0.bdstatic.com/6LZ1dD3d1sgCo2Kml5_Y_D3/sys/portrait/item/tb.1.a9872e3c.b1bEUSFdjFtrEfexJ3nDMA?t=1779405561	2026-05-20 08:22:37	广东	0	10729402832	https://tieba.baidu.com/p/10729402832	56375	尖锐湿疣吧	https://tieba.baidu.com/f?kw=%E5%B0%96%E9%94%90%E6%B9%BF%E7%96%A3	1779405559550	2026.05.20	2026.05.22
153536188998		你若经我苦，未必有我善！人，在没有真切的经历过别人的伤痛之前，请不要随意对一个人指手画脚，更不要以你的认知，去揣测别人的动机。 在这14多年时间里感谢大家的支持！鼓励！信任！厚爱！ 时间才是最好的证明，我于2007年04月检查确诊男性尿道尖锐湿疣，反复发作坚持治疗至2010年11月，三年多治疗全国各地七家医院，最后治疗完以后等了一年（尖锐湿疣最长潜伏期8个月）没有复发，我于2011年12月31日在QQ空间公开日志，不卖药，我不是大夫，我不开医院，我只是一个有凭有据痛苦不堪三年多治疗尖锐湿疣全国各七家医院：7次激光治疗、11次艾拉-光动力治疗、一次基因免疫治疗、一次中医治疗。有凭有据详细记录了每一个医院治疗过程和治疗费用， 直至今天（2026年04月05日）14多年，拯救了无数幸福家庭和美满爱情。 治愈我的大夫一生中不可能只治愈我一个病人吧？无数治愈的病友，谁像我这样公开经历去拯救其他痛苦…	https://tieba.baidu.com/home/main?id=tb.1.a9872e3c.b1bEUSFdjFtrEfexJ3nDMA%3Ft%3D1779384129	战疣岁月	https://gss0.bdstatic.com/6LZ1dD3d1sgCo2Kml5_Y_D3/sys/portrait/item/tb.1.a9872e3c.b1bEUSFdjFtrEfexJ3nDMA?t=1779384129	2026-05-20 08:22:50	广东	0	10729402832	https://tieba.baidu.com/p/10729402832	56375	尖锐湿疣吧	https://tieba.baidu.com/f?kw=%E5%B0%96%E9%94%90%E6%B9%BF%E7%96%A3	1779384128895	2026.05.20	2026.05.22
153536190378			https://tieba.baidu.com/home/main?id=tb.1.a9872e3c.b1bEUSFdjFtrEfexJ3nDMA%3Ft%3D1779392072	战疣岁月	https://gss0.bdstatic.com/6LZ1dD3d1sgCo2Kml5_Y_D3/sys/portrait/item/tb.1.a9872e3c.b1bEUSFdjFtrEfexJ3nDMA?t=1779392072	2026-05-20 08:23:26	广东	0	10729402832	https://tieba.baidu.com/p/10729402832	56375	尖锐湿疣吧	https://tieba.baidu.com/f?kw=%E5%B0%96%E9%94%90%E6%B9%BF%E7%96%A3	1779392071147	2026.05.20	2026.05.22
153536358238		需要配合行为综合分析	https://tieba.baidu.com/home/main?id=tb.1.e610f3da.D9VlCNJJY1inxtty9cSUVw%3Ft%3D1779377647	恐艾来问《疾控》	https://gss0.bdstatic.com/6LZ1dD3d1sgCo2Kml5_Y_D3/sys/portrait/item/tb.1.e610f3da.D9VlCNJJY1inxtty9cSUVw?t=1779377647	2026-05-20 09:23:29	江西	0	10728483778	https://tieba.baidu.com/p/10728483778	56375	尖锐湿疣吧	https://tieba.baidu.com/f?kw=%E5%B0%96%E9%94%90%E6%B9%BF%E7%96%A3	1779377647109	2026.05.20	2026.05.21
153536670944		这些女同事以前没打九阶？	https://tieba.baidu.com/home/main?id=tb.1.abe4fba7.BDeT-xKJ2bqmpjuBJB0B8A%3Ft%3D1779383702	我来当光棍男一号	https://gss0.bdstatic.com/6LZ1dD3d1sgCo2Kml5_Y_D3/sys/portrait/item/tb.1.abe4fba7.BDeT-xKJ2bqmpjuBJB0B8A?t=1779383702	2026-05-20 11:03:36	陕西	1	10729738870	https://tieba.baidu.com/p/10729738870	548416	相亲吧	https://tieba.baidu.com/f?kw=%E7%9B%B8%E4%BA%B2	1779383701795	2026.05.20	2026.05.22
153536744563		我体检，就视力低了点，其他全无。image_emoticon3	https://tieba.baidu.com/home/main?id=tb.1.13658204.E60N0w41Pf_v832iFjwrPw%3Ft%3D1779381471	烧猪真香	https://gss0.bdstatic.com/6LZ1dD3d1sgCo2Kml5_Y_D3/sys/portrait/item/tb.1.13658204.E60N0w41Pf_v832iFjwrPw?t=1779381471	2026-05-20 11:26:15	广东	3	10729738870	https://tieba.baidu.com/p/10729738870	548416	相亲吧	https://tieba.baidu.com/f?kw=%E7%9B%B8%E4%BA%B2	1779381471056	2026.05.20	2026.05.22
153536911644		其他方面比不过已婚女同事，总算捡到一个微不足道的小点来安慰自己了，可笑可笑image_emoticon68	https://tieba.baidu.com/home/main?id=tb.1.87995a1d.B_cLXxbHYPNI5nGsntYqww%3Ft%3D1779387251	随风之缘	https://gss0.bdstatic.com/6LZ1dD3d1sgCo2Kml5_Y_D3/sys/portrait/item/tb.1.87995a1d.B_cLXxbHYPNI5nGsntYqww?t=1779387251	2026-05-20 12:20:21	重庆	4	10729738870	https://tieba.baidu.com/p/10729738870	548416	相亲吧	https://tieba.baidu.com/f?kw=%E7%9B%B8%E4%BA%B2	1779387250449	2026.05.20	2026.05.22
153537183349		这个主要是私生活不检点导致的，可能是前男友或者什么人传染的。	https://tieba.baidu.com/home/main?id=tb.1.7905a2be.O4h0KRHqFHnhjWopZs0_UQ%3Ft%3D1779384817	灵河太宽风云儿	https://gss0.bdstatic.com/6LZ1dD3d1sgCo2Kml5_Y_D3/sys/portrait/item/tb.1.7905a2be.O4h0KRHqFHnhjWopZs0_UQ?t=1779384817	2026-05-20 13:50:57	江苏	3	10729738870	https://tieba.baidu.com/p/10729738870	548416	相亲吧	https://tieba.baidu.com/f?kw=%E7%9B%B8%E4%BA%B2	1779384816656	2026.05.20	2026.05.22
153537185371		半枝莲膏。北京大学科研成果	https://tieba.baidu.com/home/main?id=tb.1.fb2e2c2f.MKTrUhEWcjP4DmbZX97dMA%3Ft%3D1779387493	半枝莲膏科研成果	https://gss0.bdstatic.com/6LZ1dD3d1sgCo2Kml5_Y_D3/sys/portrait/item/tb.1.fb2e2c2f.MKTrUhEWcjP4DmbZX97dMA?t=1779387493	2026-05-20 13:51:36	天津	0	10730103610	https://tieba.baidu.com/p/10730103610	22923	hpv吧	https://tieba.baidu.com/f?kw=hpv	1779387493117	2026.05.20	2026.05.22
153537186424		半枝莲膏（半枝莲私处护理）	https://tieba.baidu.com/home/main?id=tb.1.fb2e2c2f.MKTrUhEWcjP4DmbZX97dMA%3Ft%3D1779408686	半枝莲膏科研成果	https://gss0.bdstatic.com/6LZ1dD3d1sgCo2Kml5_Y_D3/sys/portrait/item/tb.1.fb2e2c2f.MKTrUhEWcjP4DmbZX97dMA?t=1779408686	2026-05-20 13:51:56	天津	0	10730103610	https://tieba.baidu.com/p/10730103610	22923	hpv吧	https://tieba.baidu.com/f?kw=hpv	1779408684094	2026.05.20	2026.05.22
153537235136		这东西有疫苗早打早好，女人要对自己好一点哦。	https://tieba.baidu.com/home/main?id=tb.1.d4e30424.rGaYvS4rwsWBioSwhrz6QQ%3Ft%3D1779382936	缪斯的十字剑	https://gss0.bdstatic.com/6LZ1dD3d1sgCo2Kml5_Y_D3/sys/portrait/item/tb.1.d4e30424.rGaYvS4rwsWBioSwhrz6QQ?t=1779382936	2026-05-20 14:07:41	江苏	18	10729738870	https://tieba.baidu.com/p/10729738870	548416	相亲吧	https://tieba.baidu.com/f?kw=%E7%9B%B8%E4%BA%B2	1779382935617	2026.05.20	2026.05.22
153537440658		我们调理很多案例了	https://tieba.baidu.com/home/main?id=tb.1.9692b3cf.m2jL-V3wWRlcimhcmKWVdg%3Ft%3D1779388852	妙熏熏蒸	https://gss0.bdstatic.com/6LZ1dD3d1sgCo2Kml5_Y_D3/sys/portrait/item/tb.1.9692b3cf.m2jL-V3wWRlcimhcmKWVdg?t=1779388852	2026-05-20 15:14:38	上海	1	10692554634	https://tieba.baidu.com/p/10692554634	22923	hpv吧	https://tieba.baidu.com/f?kw=hpv	1779388851835	2026.05.20	2026.05.22
153538557087		你说得对，但是男同性恋群体由于不正常使用排泄器官，有独特的结肠和直肠病变，这些病理的复合体甚至被称为同性恋肠综合征；其频率按递减顺序排列：圆锥形湿疣、痔疮、直肠炎、直肠裂和瘘、直肠旁脓肿、阿米巴病、息肉、病毒性肝炎、淋病、梅毒、直肠损伤、直肠异物、志贺氏菌病、直肠溃疡、淋巴肉芽肿	https://tieba.baidu.com/home/main?id=tb.1.271b2a94.m5-lfmq4JRtW4okNhI7c-A%3Ft%3D1779377866	召唤天火的何君	https://gss0.bdstatic.com/6LZ1dD3d1sgCo2Kml5_Y_D3/sys/portrait/item/tb.1.271b2a94.m5-lfmq4JRtW4okNhI7c-A?t=1779377866	2026-05-20 21:09:05	浙江	0	10730936314	https://tieba.baidu.com/p/10730936314	27741953	反原耽吧	https://tieba.baidu.com/f?kw=%E5%8F%8D%E5%8E%9F%E8%80%BD	1779377865908	2026.05.20	2026.05.21
153539935531		我是赘生物分型只有59阳image_emoticon8	https://tieba.baidu.com/home/main?id=tb.1.2db45f3.k2PHnagHltji_BRQ2-2gVg%3Ft%3D1779377647	贴吧用户_JtREPWG	https://gss0.bdstatic.com/6LZ1dD3d1sgCo2Kml5_Y_D3/sys/portrait/item/tb.1.2db45f3.k2PHnagHltji_BRQ2-2gVg?t=1779377647	2026-05-21 08:41:15	河北	0	10728483778	https://tieba.baidu.com/p/10728483778	56375	尖锐湿疣吧	https://tieba.baidu.com/f?kw=%E5%B0%96%E9%94%90%E6%B9%BF%E7%96%A3	1779377647123	2026.05.21	2026.05.21
153540324868		需要结合行为综合判断	https://tieba.baidu.com/home/main?id=tb.1.e610f3da.D9VlCNJJY1inxtty9cSUVw%3Ft%3D1779377647	恐艾来问《疾控》	https://gss0.bdstatic.com/6LZ1dD3d1sgCo2Kml5_Y_D3/sys/portrait/item/tb.1.e610f3da.D9VlCNJJY1inxtty9cSUVw?t=1779377647	2026-05-21 10:46:21	江西	0	10728483778	https://tieba.baidu.com/p/10728483778	56375	尖锐湿疣吧	https://tieba.baidu.com/f?kw=%E5%B0%96%E9%94%90%E6%B9%BF%E7%96%A3	1779377647107	2026.05.21	2026.05.21
153540864196		nnnb03	https://tieba.baidu.com/home/main?id=tb.1.e610f3da.D9VlCNJJY1inxtty9cSUVw%3Ft%3D1779415779	恐艾来问《疾控》	https://gss0.bdstatic.com/6LZ1dD3d1sgCo2Kml5_Y_D3/sys/portrait/item/tb.1.e610f3da.D9VlCNJJY1inxtty9cSUVw?t=1779415779	2026-05-21 13:43:38	江西	1	10732758221	https://tieba.baidu.com/p/10732758221	26890424	六哥恐艾吧	https://tieba.baidu.com/f?kw=%E5%85%AD%E5%93%A5%E6%81%90%E8%89%BE	1779415779464	2026.05.21	2026.05.22
153540865120		很少看这个 有时候很忙回复不及时	https://tieba.baidu.com/home/main?id=tb.1.e610f3da.D9VlCNJJY1inxtty9cSUVw%3Ft%3D1779415022	恐艾来问《疾控》	https://gss0.bdstatic.com/6LZ1dD3d1sgCo2Kml5_Y_D3/sys/portrait/item/tb.1.e610f3da.D9VlCNJJY1inxtty9cSUVw?t=1779415022	2026-05-21 13:43:57	江西	0	10732758221	https://tieba.baidu.com/p/10732758221	26890424	六哥恐艾吧	https://tieba.baidu.com/f?kw=%E5%85%AD%E5%93%A5%E6%81%90%E8%89%BE	1779415022558	2026.05.21	2026.05.22
153540865447		nnnb03	https://tieba.baidu.com/home/main?id=tb.1.e610f3da.D9VlCNJJY1inxtty9cSUVw%3Ft%3D1779378131	恐艾来问《疾控》	https://gss0.bdstatic.com/6LZ1dD3d1sgCo2Kml5_Y_D3/sys/portrait/item/tb.1.e610f3da.D9VlCNJJY1inxtty9cSUVw?t=1779378131	2026-05-21 13:44:04	江西	1	10732756998	https://tieba.baidu.com/p/10732756998	26931632	艾滋防治与恐艾咨询吧	https://tieba.baidu.com/f?kw=%E8%89%BE%E6%BB%8B%E9%98%B2%E6%B2%BB%E4%B8%8E%E6%81%90%E8%89%BE%E5%92%A8%E8%AF%A2	1779378131395	2026.05.21	2026.05.21
153540866528		有时候很忙回复不及时望理解	https://tieba.baidu.com/home/main?id=tb.1.e610f3da.D9VlCNJJY1inxtty9cSUVw%3Ft%3D1779378131	恐艾来问《疾控》	https://gss0.bdstatic.com/6LZ1dD3d1sgCo2Kml5_Y_D3/sys/portrait/item/tb.1.e610f3da.D9VlCNJJY1inxtty9cSUVw?t=1779378131	2026-05-21 13:44:26	江西	0	10732756998	https://tieba.baidu.com/p/10732756998	26931632	艾滋防治与恐艾咨询吧	https://tieba.baidu.com/f?kw=%E8%89%BE%E6%BB%8B%E9%98%B2%E6%B2%BB%E4%B8%8E%E6%81%90%E8%89%BE%E5%92%A8%E8%AF%A2	1779378131399	2026.05.21	2026.05.21
153540867134		nnnb03	https://tieba.baidu.com/home/main?id=tb.1.e610f3da.D9VlCNJJY1inxtty9cSUVw%3Ft%3D1779413438	恐艾来问《疾控》	https://gss0.bdstatic.com/6LZ1dD3d1sgCo2Kml5_Y_D3/sys/portrait/item/tb.1.e610f3da.D9VlCNJJY1inxtty9cSUVw?t=1779413438	2026-05-21 13:44:40	江西	1	10732755631	https://tieba.baidu.com/p/10732755631	1347000	艾滋病症状吧	https://tieba.baidu.com/f?kw=%E8%89%BE%E6%BB%8B%E7%97%85%E7%97%87%E7%8A%B6	1779413437930	2026.05.21	2026.05.22
153541330337		青岛哪里治疗HPV转阴比较快，比较彻底的？青岛新阳光治hpv怎么样	https://tieba.baidu.com/home/main?id=tb.1.d998e218.R7ctqqfU7by0hEAj_pvDwA%3Ft%3D1779377879	狮子挂红灯	https://gss0.bdstatic.com/6LZ1dD3d1sgCo2Kml5_Y_D3/sys/portrait/item/tb.1.d998e218.R7ctqqfU7by0hEAj_pvDwA?t=1779377879	2026-05-21 16:15:48	山东	0	10730316258	https://tieba.baidu.com/p/10730316258	590424	健康养生吧	https://tieba.baidu.com/f?kw=%E5%81%A5%E5%BA%B7%E5%85%BB%E7%94%9F	1779377878773	2026.05.21	2026.05.21
153541503455		我们为了妇女的健康，研究了半枝莲膏（抗HPV私处护理膏）这是北京大学滨海医院贾四友主任研究的，该科研成果达国内先进水平，HPV治愈率在I90%以上，疗效肯定，价格不贵一疗程3月900多元钱。目的就是救死扶伤，为人民服务。	https://tieba.baidu.com/home/main?id=tb.1.fb2e2c2f.MKTrUhEWcjP4DmbZX97dMA%3Ft%3D1779377870	半枝莲膏科研成果	https://gss0.bdstatic.com/6LZ1dD3d1sgCo2Kml5_Y_D3/sys/portrait/item/tb.1.fb2e2c2f.MKTrUhEWcjP4DmbZX97dMA?t=1779377870	2026-05-21 17:11:01	天津	0	10730734980	https://tieba.baidu.com/p/10730734980	22923	hpv吧	https://tieba.baidu.com/f?kw=hpv	1779377870211	2026.05.21	2026.05.21
