# Supplementary material for: Policy events, emotional fluctuations, and vaccination behavior: a longitudinal analysis of public opinion on HPV vaccines in China
Source: Front Public Health. 2026 Jul 14;14:1889894. doi: 10.3389/fpubh.2026.1889894 (PMC13377298; doi:10.3389/fpubh.2026.1889894)
Supplement: Supplementary Table 3 — HPV vaccine social media posts by platform (xiaohongshu). [file Table_3.xlsx]

## Sheet: 小红书帖子
note_id	type	title	desc	video_url	time	last_update_time	user_id	nickname	avatar	liked_count	collected_count	comment_count	share_count	ip_location	image_list	tag_list	last_modify_ts	note_url	source_keyword	xsec_token	publish_date	publish_time	last_modify_date	last_update_date
62e90f8c0000000011010d99	video	我就是单身依然感染的例子	#hpv[话题]#	http://sns-video-qc.xhscdn.com/pre_post/01e2e90f783d82fa01837003825e670e4b_259.mp4?sign=4d10abe7683567131d091b420ac3a255&t=6a15ef18	1659441036000	1659441037000	59a99d185e87e719486d5b46	周嘎嘎儿	https://sns-avatar-qc.xhscdn.com/avatar/1040g2jo31dh81fkr0u0049p3s7ehgmq6emhenug	6013	1082	1172	613		http://sns-webpic-qc.xhscdn.com/202605231506/0d9684da640c5d302b8a97f9b16e892e/010282016fhrgtlf77q0116j4p10km1y1x!nd_dft_wlteh_jpg_3	hpv	1779520056041	https://www.xiaohongshu.com/explore/62e90f8c0000000011010d99?xsec_token=ABs81lc8cYBxMBYkkJ7BeTbohO2N_w8ufcS8Doly8zqcQ=&xsec_source=pc_search	hpv	ABs81lc8cYBxMBYkkJ7BeTbohO2N_w8ufcS8Doly8zqcQ=	2022.08.02	2022-08-02 11:50:36	2026.05.23	2022.08.02
63ee55300000000013002f2d	normal	关于hpv的小科普	大家对hpv有不了解的地方可以多看看我写的小帖子这是我个人从看医生科普所了解到的#HPV感染[话题]# #宫颈癌[话题]# 姐妹们能早日打九价，就早点约！保护自己是底线		1676563760000	1676563760000	57583f445e87e76160ee01f3	kong	https://sns-avatar-qc.xhscdn.com/avatar/5c8a22ae870e1600018bc882.jpg	521	251	60	173		http://sns-webpic-qc.xhscdn.com/202605231504/bca2eb98b8893116d43e0d5ac451d298/1000g008229oi7uafq00048fegcvk80fj3l0hdug!nd_dft_wlteh_jpg_3	HPV感染,宫颈癌	1779519861729	https://www.xiaohongshu.com/explore/63ee55300000000013002f2d?xsec_token=ABj_OiCZovhHnFEwC9ogH6iQvuldt8pqxK4RdFY2SdBIU=&xsec_source=pc_search	hpv	ABj_OiCZovhHnFEwC9ogH6iQvuldt8pqxK4RdFY2SdBIU=	2023.02.16	2023-02-16 16:09:20	2026.05.23	2023.02.17
64d4a764000000001701b82c	normal	男生打Anti-HPV九价，男德典范	🇮🇹男生也可以打九价哦		1691658084000	1691658084000	621ebc1a000000001000f7a6	金瓦匠	https://sns-avatar-qc.xhscdn.com/avatar/1040g2jo3203sg84ojq0g5ogungd41tt69kr3d18	16	7	22	2		http://sns-webpic-qc.xhscdn.com/202605231420/4b377241ad8ccead4930bf81b1f28f9a/1040g00830njblkl67i005ogungd41tt6b2jtfog!nd_dft_wlteh_webp_3,http://sns-webpic-qc.xhscdn.com/202605231420/368abfae3887ca93bebaafce50ed5931/1040g00830njblkl67i0g5ogungd41tt6ekm1c3o!nd_dft_wlteh_webp_3,http://sns-webpic-qc.xhscdn.com/202605231420/ce4fc1f1d65fee4bbd63d9b402d67d66/1040g00830njblkl67i105ogungd41tt67m538lo!nd…		1779517271524	https://www.xiaohongshu.com/explore/64d4a764000000001701b82c?xsec_token=ABrnI4FlUvMQ1eoA7Uqgczl_jc6fvIEye2jFHe3GMSMOA=&xsec_source=pc_search	hpv	ABrnI4FlUvMQ1eoA7Uqgczl_jc6fvIEye2jFHe3GMSMOA=	2023.08.10	2023-08-10 09:01:24	2026.05.23	2023.08.10
64ed4ece000000001e00d64c	normal	HPV疫苗的谣言又卷土重来了……	唉，关于HPV疫苗的谣言又起来了……每年就跟原地打转一样，今年说完，明年还有。 心累谈不上，毕竟就像有人需要HPV疫苗的科普一样，也会有人需要关于HPV疫苗的谣言……注意，这里的需要几乎是同等的，因为人们都需要从外界获得可以笃定自己选择的信息。 这都是自己选择的过程，所以我没办法把科普送到需要HPV疫苗谣言的眼前，就算送到也无法走进ta的内心……哈哈，而且我觉得辟谣这事儿，生产HPV疫苗的各大厂商应该自己来。 当然，无论谁来做，争取的都是中间处于犹豫状态的人们，这部分人不仅是大多数，同时还会看到多边的信息，这就需要弄清楚各方的目的。 比如制造和传播谣言的人是需要筛选出自己的拥趸，品牌厂商希望销售自己的疫苗，我是希望看见宫颈癌在有生之年被消灭……哈哈，给自己说得还挺高大上。 带着不同的目的，说着不同的话，与我而言，如果HPV疫苗你实在不想打，也行，定期检查HPV和TCT也行，必要时做做活检…		1693273806000	1693273807000	5f3b8c2800000000010032eb	六层楼	https://sns-avatar-qc.xhscdn.com/avatar/1040g2jo30psm09nv6k005nprhgk08cnbkpj7r38	1350	282	699	150		http://sns-webpic-qc.xhscdn.com/202605231356/e24f68e603bb9b69df845c5ea5cdb6b3/1040g00830obe3l86i4005nprhgk08cnb7rigmc8!nd_dft_wlteh_webp_3	女性,健康科普,健康知识科普,hpv疫苗,女性健康,关爱女性健康	1779515809368	https://www.xiaohongshu.com/explore/64ed4ece000000001e00d64c?xsec_token=ABHJNRRf_q8VoHN5LjYZPDUuuRwRnx6iTYv6qGdRDM-Gs=&xsec_source=pc_search	hpv	ABHJNRRf_q8VoHN5LjYZPDUuuRwRnx6iTYv6qGdRDM-Gs=	2023.08.29	2023-08-29 01:50:06	2026.05.23	2023.08.29
651acd9c000000001e028bdc	normal	在美国打过9价，今年体检hpv16阳性	30了还没结婚，今年体检时候单位给我报了妇科，体检当天护士问我结婚没，我说没，但想查一下，三十岁了第一次查妇科。 不查不知道 一查吓一跳，今儿护士打电话说是hpv16阳性 让我抽时间去做活检和阴道镜。 之前留学的时候 保险里面包含9价疫苗 免费打，当时为了“占便宜”就打了 打完发烧烧了好几天。如今没想到啊 还是没逃掉。 暂时还没跟爸妈说，没跟对象说，没跟朋友说，挂号了明天省医的妇科大夫，等做完检查看结果再说吧。[失望R][失望R][失望R][失望R][失望R]#hpv[话题]# #HPV感染[话题]#		1696255388000	1696255388000	5a3b3ad44eacab302913afc1	小贤贤	https://sns-avatar-qc.xhscdn.com/avatar/1040g2jo315kba0b9gk5g4a0d6htd9bu1s4g66t8	475	335	632	199		http://sns-webpic-qc.xhscdn.com/202605231503/de0f771854c667a553e2d041b1361736/1040g00830pnrqu8p6s6g4a0d6htd9bu1e5b738o!nd_dft_wlteh_jpg_3	hpv,HPV感染	1779519861725	https://www.xiaohongshu.com/explore/651acd9c000000001e028bdc?xsec_token=AB9TNNy9fOqyOVB0vrH_9h_ujyaqPsweLNXICZJZ3VvUM=&xsec_source=pc_search	hpv	AB9TNNy9fOqyOVB0vrH_9h_ujyaqPsweLNXICZJZ3VvUM=	2023.10.02	2023-10-02 14:03:08	2026.05.23	2023.10.02
653e368f000000001e00d39f	normal	卧槽我破防了	大家打九价一定一定要慎重考虑 我现在内分泌失调但还有一针没打 经期紊乱全脸爆痘在吃短效避孕药调理#保护自己[话题]# #女性安全[话题]# #九价[话题]# #hpv九价疫苗[话题]# #九价疫苗[话题]#		1698576015000	1698576015000	648abc49000000001f007ab0	该喝喝	https://sns-avatar-qc.xhscdn.com/avatar/1040g2jo31q9ekkn8n26g5p4anh4noulgr8p77i0	4万	5147	6061	6549		http://sns-webpic-qc.xhscdn.com/202605231353/217ba69054c35962c3d94a142160deb7/1040g00830qqecuh70m6g5p4anh4noulg2f850dg!nd_dft_wgth_webp_3	保护自己,女性安全,九价,hpv九价疫苗,九价疫苗	1779515672989	https://www.xiaohongshu.com/explore/653e368f000000001e00d39f?xsec_token=ABmUg-32RuOLLO9-nrS_xwWziBYcu230yLQZngvUmw8L4=&xsec_source=pc_search	hpv	ABmUg-32RuOLLO9-nrS_xwWziBYcu230yLQZngvUmw8L4=	2023.10.29	2023-10-29 10:40:15	2026.05.23	2023.10.29
6541a8a3000000001e02d686	normal	HPV是什么？			1698801827000	1698801827000	65266026000000002a019272	关爱女性小课堂	https://sns-avatar-qc.xhscdn.com/avatar/1040g2jo30qu3raqm14605p96c0jaj4ji0ktqe4g	271	91	14	188		http://sns-webpic-qc.xhscdn.com/202605231503/b5b3b781cc89276781ba3fa87c24df7d/1040g00830qtq2i22gg605p96c0jaj4jiq16tajo!nd_dft_wlteh_jpg_3		1779519861716	https://www.xiaohongshu.com/explore/6541a8a3000000001e02d686?xsec_token=ABxqvatHKXRRx_M0puX6uiy57rtLGc11kzFmJZaihC9iU=&xsec_source=pc_search	hpv	ABxqvatHKXRRx_M0puX6uiy57rtLGc11kzFmJZaihC9iU=	2023.11.01	2023-11-01 01:23:47	2026.05.23	2023.11.01
6546226d000000001e0282df	video	拒绝HPV偏见	#HPV[话题]#	http://sns-video-qc.xhscdn.com/stream/110/259/01e546226da7f307010370038b99f9ed96_259.mp4?sign=79a0bc0f194b2b1a48d01f4cf2c7ea86&t=6a15ee94	1699095149000	1699095150000	5fa26f77000000000100a2f6	万穗	https://sns-avatar-qc.xhscdn.com/avatar/1040g2jo31j7g0cdq34605nt2dtrg98nms06oh20	2762	527	69	192		http://sns-webpic-qc.xhscdn.com/202605231503/bb56c5d623d9fd97e37c6fdeee46c3b0/1040g00830r25t9ushc0g5nt2dtrg98nmjvpiim0!nd_dft_wgth_jpg_3	HPV	1779519861726	https://www.xiaohongshu.com/explore/6546226d000000001e0282df?xsec_token=AB2pQvfZyj9tMCm-7ZdPxrt8PayFW441ht57MyP3YZuPU=&xsec_source=pc_search	hpv	AB2pQvfZyj9tMCm-7ZdPxrt8PayFW441ht57MyP3YZuPU=	2023.11.04	2023-11-04 10:52:29	2026.05.23	2023.11.04
659e106a0000000010011d81	normal	破案了❗HPV就是这样趁虚而入🉐	HPV是每个女生常见的病毒🦠之一 说实话生活中一些不经意的生活或饮食Xi惯很可能就会发生细jun感染，引发HPV‼️ 👀看看一下这些坏Xi惯你中了几条 ✅长期久坐 ✅频繁熬夜 ✅爱吃甜食 ✅爱喝生冷饮品 ✅辛辣不忌 ✅频繁盆浴 ✅过度节食 ✅精神Ya力大 其实不管有没有感染HPV，保持健康的生活还是🈶必要的。 不但为了预防HPV也为了早日转阴，我们还是要注意，毕竟健康是长期的事🥰 #hpv[话题]# #hpv感染[话题]# #hpv疫苗[话题]# #hpv九价疫苗[话题]# #hpv转阴[话题]# #hpv阳性[话题]# #健康生活[话题]#		1704857706000	1704857706000	658926cc000000003d028c81	REYA医疗器械	https://sns-avatar-qc.xhscdn.com/avatar/65960f1b9363110001abba3c.jpg	3037	2138	294	3714		http://sns-webpic-qc.xhscdn.com/202605231453/336d354355aa42068177deab85041653/1040g2sg30to1ntmaki6g5pc94r6fd34132hbv40!nd_dft_wlteh_jpg_3,http://sns-webpic-qc.xhscdn.com/202605231453/bc2f9ce5dbcb036afcb264af441cafad/1040g2sg30to1ntmaki5g5pc94r6fd341l67gid0!nd_dft_wlteh_jpg_3,http://sns-webpic-qc.xhscdn.com/202605231453/910921f6972f3becdba539f1435f0e8a/1040g2sg30to1ntmaki505pc94r6fd341ufhie00!nd_d…	hpv,hpv感染,hpv疫苗,hpv九价疫苗,hpv转阴,hpv阳性,健康生活	1779519282195	https://www.xiaohongshu.com/explore/659e106a0000000010011d81?xsec_token=ABbYBgN74g3n5QIsxje5gLCDUTNtUTA2thR8JPlbK4pr0=&xsec_source=pc_search	hpv	ABbYBgN74g3n5QIsxje5gLCDUTNtUTA2thR8JPlbK4pr0=	2024.01.10	2024-01-10 03:35:06	2026.05.23	2024.01.10
65e9b30e000000000303272d	video	人生第一次妇科体检，为什么会感到羞耻！	#我的日常[话题]# #记录生活[话题]##人人都有小毛病[话题]# #没关系行动[话题]# 祝大家38妇女节快乐！一定要爱自己！@健康薯	http://sns-video-qc.xhscdn.com/stream/110/259/01e5e9b30d381061010370038e18e91998_259.mp4?sign=57da9f944310988f1f140c1acb34c96b&t=6a15efe5	1709814542000	1709862967000	5bcac51497b89b00013627d5	拉宏	https://sns-avatar-qc.xhscdn.com/avatar/5ce6579ace600f00018f4bcb.jpg	5.6万	1万	1822	5703		http://sns-webpic-qc.xhscdn.com/202605231509/a4c3050c3867af302db749ff83911641/1040g2sg3101shigrls0g4bhl1l2h89ulih55sn0!nd_dft_wlteh_jpg_3	我的日常,记录生活,人人都有小毛病,没关系行动	1779520252948	https://www.xiaohongshu.com/explore/65e9b30e000000000303272d?xsec_token=ABhtUvMWrgClIB9v9CagdlJxbFh-M5YwttB0TXPgzQEjc=&xsec_source=pc_search	hpv	ABhtUvMWrgClIB9v9CagdlJxbFh-M5YwttB0TXPgzQEjc=	2024.03.07	2024-03-07 12:29:02	2026.05.23	2024.03.08
65fe3a860000000012023fd6	normal	男朋友有这四种情况，女朋友要注意	男朋友有这四种情况，女朋友要注意了（正文2页） 男朋友下面出现这四种情况，女性朋友们千万注意了，很可能传染给你。大家好 ，这个视频女性朋友@你的男朋友来看 1.生殖器疱疹。这是由单纯疱疹病毒引起的性传播疾病，通常表现为生殖器区域出现水泡状疹子，伴随疼痛和瘙痒感。 2.尖锐湿疣。这是由HPV（人乳头瘤病毒）引起的性传播疾病，通常表现为浅浅的肉色小疙瘩。 3.念珠菌性龟头炎。这是一种由念珠菌引起的感染，通常表现为阴茎顶端发红、瘙痒，有黄色、白色的分泌物。 4.梅毒疹。梅毒是一种由梅毒螺旋体引起的性传播疾病，症状包括生殖器硬结、溃疡、手上和身上的红色疹子等。 如果你的男朋友出现以上任何一种，为了自己和伴侣的健康，尽快线下就医。 #健康科普[话题]#		1711159942000	1711159943000	60c963e9000000000100bac5	杜岳峰	https://sns-avatar-qc.xhscdn.com/avatar/634f555ff94debcf2bf5dc01.jpg	1234	131	31	327		http://sns-webpic-qc.xhscdn.com/202605231507/9f5c46a05cccc4aafa530a5e942079a8/spectrum/1040g0k0310lusdsm6m005o69cfkg9em5fpig4uo!nd_dft_wlteh_jpg_3,http://sns-webpic-qc.xhscdn.com/202605231507/569f1254f3dd18f8635aa47f19eb105a/spectrum/1040g34o310luseb5mm005o69cfkg9em5dk77p8o!nd_dft_wlteh_jpg_3	健康科普	1779520056066	https://www.xiaohongshu.com/explore/65fe3a860000000012023fd6?xsec_token=ABzGfOcNnfCT2da4DyAVUiuFH15r_tUg24Covzx8frDag=&xsec_source=pc_search	hpv	ABzGfOcNnfCT2da4DyAVUiuFH15r_tUg24Covzx8frDag=	2024.03.23	2024-03-23 02:12:22	2026.05.23	2024.03.23
660b8100000000001a0164c7	normal	大学生做hpv检查都留个心眼吧（注意事项）	真的很无语，幸好在检查前问了身边做过hpv检查的朋友，差点就要遇到hpv检查刺客了，🏥检查一次竟然要六七百🤯对我来说真的挺贵的，我的预算最多就三百... 还好提前知道了，不然到了🏥就算是超预算我大概率也会咬牙硬着头皮掏腰包...考虑到经济情况（不想让爸妈知道就没要钱）还有一些个人的小私心，用hpv自测盒在家做了筛查，过程也算是顺利没出啥问题，给大家说说具体情况吧 👇hpv检查费用+筛查型号： 在检康小程序上找的hpv自测盒，花费两张半左右，可以查26种hpv型号，在我预算内，还能剩点儿，我感觉性价比可以的 👇hpv自测盒使用流程： 挺好操作的没啥难度，看完说明书上的图文基本就了然于胸了，跟卫生棉条的使用方法差不多，这个还可以调节长度，会更好控制一些，一丢丢的异物感吧，不怎么疼的 样本采好后会有人上门把样本取走寄到实验室检测（需要在采样前提前约好快递员） 👇查询检查结果： 一天半左右出的结…		1712029952000	1712029953000	6370c87f000000001f01e293	一天8觉	https://sns-avatar-qc.xhscdn.com/avatar/63d513b9b93e2bb900f41a3a.jpg	1595	662	142	149		http://sns-webpic-qc.xhscdn.com/202605231349/df4a7b684536f16e55bb88d523bd3984/1040g0083112tnnhn6c005orgp1vnrokj7g8klio!nd_dft_wlteh_webp_3,http://sns-webpic-qc.xhscdn.com/202605231349/33d37de8472a675136e0aca557fbbe66/1040g0083112tnnhn6c0g5orgp1vnrokjnceqge8!nd_dft_wlteh_webp_3,http://sns-webpic-qc.xhscdn.com/202605231349/1cabdf930f08801c79bec5f143e6deca/1040g0083112tnnhn6c105orgp1vnrokjfr01b10!nd…	hpv检查,hpv筛查,宫颈癌筛查,hpv自测,hpv自测盒,hpv检查怎么做,女性健康	1779515426073	https://www.xiaohongshu.com/explore/660b8100000000001a0164c7?xsec_token=ABVZ8Hh5ka9MhUB5SRsE_hgXhQ7j9iQeoPSmbUBkf9sD0=&xsec_source=pc_search	hpv	ABVZ8Hh5ka9MhUB5SRsE_hgXhQ7j9iQeoPSmbUBkf9sD0=	2024.04.02	2024-04-02 03:52:32	2026.05.23	2024.04.02
6617af0b000000001a015d63	normal	🌸10个HPV小常识，快快收藏起来吧！	🌸姐妹们，关于HPV的真相，我们需要一起来了解！ 1️⃣ HPV感染并非性病，只是一种感染状态。它可能引发尖锐湿疣、宫颈癌、扁平疣等问题，但尖锐湿疣属于性传播疾病范畴。不要一听到HPV就恐慌，它并不等同于性病。 2️⃣ 男生同样会感染HPV！HPV不是女生的专利，男生感染HPV后也可能面临阴茎癌、肛门癌、口腔癌等风险，尽管发病率和死亡率相对较低。 3️⃣ 大部分HPV感染会自然清除。一生中，80%-90%的人可能会感染1-2次HPV，但好消息是，50%-90%的HPV感染在一年内会被我们的免疫系统自动识别并清除。 4️⃣ 感染HPV不代表有不洁性关系。正常的性行为也有可能感染HPV，所以女生查出HPV时，男生请不要一味责怪，双方应共同面对。 5️⃣ 对象感染了HPV也可以有性生活。虽然一方感染HPV后，另一方感染的风险增加，但并不意味着不能进行性生活。重要的是了解感染的是低危型还是高危型…		1712874360000	1712828172000	6600e65e000000000600f562	小红薯662D6AEA	https://sns-avatar-qc.xhscdn.com/avatar/645b809d1b0ee4025dc47735.jpg	44	13		31		http://sns-webpic-qc.xhscdn.com/202605231454/5d8bb5c922603862d8a2aeac7226941b/spectrum/1040g34o311epefoemi005pg0spf1htb23lvk920!nd_dft_wlteh_jpg_3,http://sns-webpic-qc.xhscdn.com/202605231454/90ba1f877e8e67681faeaf5a42997ca3/spectrum/1040g34o311epeftv6e005pg0spf1htb21ejvoio!nd_dft_wlteh_jpg_3,http://sns-webpic-qc.xhscdn.com/202605231454/7a4b933d097437ba9dfb30586d65d7f0/spectrum/1040g0k0311epefr1m…	关爱女性健康,hpv,女性保养,健康知识科普	1779519282205	https://www.xiaohongshu.com/explore/6617af0b000000001a015d63?xsec_token=ABuZWNx423dJvY2oK87RoA3LvlwoMhV1RPG6Yjx2-_kn4=&xsec_source=pc_search	hpv	ABuZWNx423dJvY2oK87RoA3LvlwoMhV1RPG6Yjx2-_kn4=	2024.04.11	2024-04-11 22:26:00	2026.05.23	2024.04.11
6618c7c30000000004019e73	video	我确实是有HPV	#中药[话题]# #中医[话题]# #养生[话题]#	http://sns-video-qc.xhscdn.com/stream/110/259/01e618c7c269fd71010371038ed0ccf6c9_259.mp4?sign=c07b74972e7300c41659c9cc41ae08a1&t=6a15edad	1712900035000	1712900035000	5b1bc07611be1060253b9247	宁采陈	https://sns-avatar-qc.xhscdn.com/avatar/1000g2jo2q37vhhuji00g4a63pi07d4i7rccfnhg	5735	661	524	381		http://sns-webpic-qc.xhscdn.com/202605231459/f5f402ab4b6fb78642fe653453d339b3/1040g008311fsk1uumk004a63pi07d4i7erpg7ho!nd_dft_wlteh_jpg_3	中药,中医,养生	1779519668328	https://www.xiaohongshu.com/explore/6618c7c30000000004019e73?xsec_token=ABE1lE-dTZ-tekEona7sduw28rAspBZ5M_yE--e1FP9W8=&xsec_source=pc_search	hpv	ABE1lE-dTZ-tekEona7sduw28rAspBZ5M_yE--e1FP9W8=	2024.04.12	2024-04-12 05:33:55	2026.05.23	2024.04.12
6650425000000000050062b9	normal	婚检发现当事人患有Hpv	当事人是我的家人。双方已领证，两天后被通知女方hpv。去复查后 确诊hpv男方检查后是阴性，但医生说以后还得复查。 都是农村家庭，两人通过相亲认识。女方一直非常主动，用尽手段去推进结婚，并且谎话连篇，搞得男方家里身心俱疲。其实当时大家都觉得不对劲。 但因为男生性格内向懦弱，情商低，没谈过恋爱。父母非常着急他的婚事，怕他娶不上媳妇。于是为了避免再生是非张罗五一结婚，婚礼事宜全部准备妥当。 2月相亲，五一结婚。两人同居的时间只有一个多月。 现在查出来这个结果对于男方来说无异于晴天霹雳，无法接受。决定退婚。 女方已经开始耍赖，20万彩礼，还有1万的首饰。(没有任何嫁妆)应该不会轻易吐出。 另外，女方刚怀上孩子，威胁男方要自己生下来。 一家人焦头烂额。不知道hpv有没有潜伏期，男方会不会中招。不知道这个孩子何去何从。不知道彩礼能否追回。不知道还要扯皮多久。 有没有懂法或者懂医学的人支支招?对方现…		1716535888000	1717754909000	65e14538000000000b032db2	小红薯66D1DE87	https://sns-avatar-qc.xhscdn.com/avatar/1040g2jo317u1r3323u605pf18ks2ubdib4f6e7g	326	170	378	83		http://sns-webpic-qc.xhscdn.com/202605231448/277ce873bc0c68c7ab5a32cf11e9efce/1040g2sg31362arkano3g5pf18ks2ubdikr9lbgg!nd_dft_wlteh_jpg_3	hpv,hpv感染,hpv阳性	1779518897109	https://www.xiaohongshu.com/explore/6650425000000000050062b9?xsec_token=ABUqqwiEJb1A1hO2rHaH3pBpplQjAoY7w4dD-J0lWSo8c=&xsec_source=pc_search	hpv	ABUqqwiEJb1A1hO2rHaH3pBpplQjAoY7w4dD-J0lWSo8c=	2024.05.24	2024-05-24 07:31:28	2026.05.23	2024.06.07
6655e3150000000005005670	normal	浙财大二｜无脑打九价的后果！！！。。。	💖 也是蹭上了浙财场的九价疫苗，免摇号，名额很多，打的是美国默沙东的疫苗，推进去的时候是有一点点痛的（生理盐水推进去是不太会痛的） 😶‍🌫️ 打前问医生：“痛吗？” 医生：“痛。” 好好好 👊 前一天不能喝酒，前几天不能吃抗生素等， 还有其他不清楚的具体问医生哈 第一天24h不能洗澡，后三天伤口处别碰水 之后一周也别喝酒，多喝水 🏃🏻‍♀️ 其实打完第二天早上我就晨跑了，跑不完了要，得天天跑了，感觉还不错，起码晚上早睡，早上早起 刚看了AliAbdaal的睡眠误区，“为什么你总是很累？这7个睡眠误区，你中招了几个？”觉得很有用，值得分享 😁暂时没有任何副作用，大家不要心理作用啦		1716904725000	1716904726000	60fe3c5c000000000100ae50	小骆同学Typing	https://sns-avatar-qc.xhscdn.com/avatar/1040g2jo30v1jminh5a005o7u7he09big2hq79rg	559	99	53	36		http://sns-webpic-qc.xhscdn.com/202605231358/acdf10925854c75e90aca682e07c2e24/1040g2sg313bi6fhnjk705o7u7he09big2kdfhf8!nd_dft_wlteh_webp_3,http://sns-webpic-qc.xhscdn.com/202605231358/e527d85662f83e0a6c661bef633b53d6/1040g2sg313bi6fhnjk7g5o7u7he09big38bv7to!nd_dft_wlteh_webp_3,http://sns-webpic-qc.xhscdn.com/202605231358/cac73db93aed1c22cc2504e6c56dccd0/1040g2sg313bi6fhnjk805o7u7he09bigbgc9jb0!nd…		1779515945778	https://www.xiaohongshu.com/explore/6655e3150000000005005670?xsec_token=ABd1AdkBQhAU0C8cKQw1d-PW8XcH9KtxTskrovbO4WIM0=&xsec_source=pc_search	hpv	ABd1AdkBQhAU0C8cKQw1d-PW8XcH9KtxTskrovbO4WIM0=	2024.05.28	2024-05-28 13:58:45	2026.05.23	2024.05.28
6656dc02000000000500512a	normal	hpv大型欺诈	[笑哭R][笑哭R] 前段时间我被检查出HPV阳性（有高危型），可是男朋友却全阴，但是看见网上一直都说男的做检查是不容易检查出来的。 emmm ，那我想知道，男的检查不出来，我怎么知道男的还有没有携带呢，好不严谨的bug呀[笑哭R]#HPV[话题]##hpv转阴[话题]#		1716968450000	1716968524000	604cd94f000000000100530b	小小吼	https://sns-avatar-qc.xhscdn.com/avatar/2b4cefbb01e0a0824f5c173dde7f98b2.jpg	1056	583	591	353		http://sns-webpic-qc.xhscdn.com/202605231356/d9190e2ca067d7f1776e728e768c38f0/1040g2sg313cgj82kg65g5o2cr57g8kob1s2qv98!nd_dft_wlteh_webp_3	HPV,hpv转阴	1779515809377	https://www.xiaohongshu.com/explore/6656dc02000000000500512a?xsec_token=ABTeTthdQFocjwSQxkypG8ONlecr4_92w2PeJLjoI1BuE=&xsec_source=pc_search	hpv	ABTeTthdQFocjwSQxkypG8ONlecr4_92w2PeJLjoI1BuE=	2024.05.29	2024-05-29 07:40:50	2026.05.23	2024.05.29
665867aa000000001601009d	video	救一个是一个🥹HPV没那么可怕，但你要重视‼️	分享一下近期自己的 #勇闯医院日记[话题]# ，以及hpv的小科普。定期检查，爱惜身体～ 希望姐妹们都健健康康的！不要被贩卖焦虑了～平安幸福🥰 #hpv[话题]# #hpv感染[话题]# #个人经历[话题]# #富贵姐的碎碎念[话题]# #关爱女性健康[话题]# #给你们科普一下[话题]# #勇闯医院日记[话题]# #存钱不如存健康[话题]# #女性健康[话题]# #女生必看[话题]#	http://sns-video-qc.xhscdn.com/stream/110/259/01e65867a9425c5c010373038fc95b0da1_259.mp4?sign=bb47ee6a4aca2897ad3b2e7c606a8e63&t=6a15eba9	1717069738000	1717070723000	5c99d4290000000012019a59	周Rich	https://sns-avatar-qc.xhscdn.com/avatar/1040g2jo31ug78a6sio005n4pqgkkj6ip5h5ggpg	1.3万	7542	626	4411		http://sns-webpic-qc.xhscdn.com/202605231451/fdbc57ea1cc3bce1096395a5ff40a31e/1040g2sg313e0rrvjg6605n4pqgkkj6ipoti36jo!nd_dft_wlteh_jpg_3	勇闯医院日记,hpv,hpv感染,个人经历,富贵姐的碎碎念,关爱女性健康,给你们科普一下,存钱不如存健康,女性健康,女生必看	1779519089442	https://www.xiaohongshu.com/explore/665867aa000000001601009d?xsec_token=ABA2yfinhqltJlKG5vjxCky8tG6U-B7-enFzUXLMhu7oQ=&xsec_source=pc_search	hpv	ABA2yfinhqltJlKG5vjxCky8tG6U-B7-enFzUXLMhu7oQ=	2024.05.30	2024-05-30 11:48:58	2026.05.23	2024.05.30
665ef40e000000000d00d5d0	normal	HPV真的是男朋友乱来吗？	群里分享HPV感染来源， 到底怎么感染的，看来是未解之迷了，只能自认倒霉[微笑R] 6层楼先生科普过很多女性生理健康知识。根据他讲高危只能是性传播，就是前任或现任造成的。 成年女性防护自救知识太少了叭。 救救HPV女性吧，为什么80%都会感染的病，没有特效药？		1717498894000	1717498895000	665da1220000000007004219	姐抗hpv版本	https://sns-avatar-qc.xhscdn.com/avatar/645b807d338379fac18930a8.jpg	192	94	24	53		http://sns-webpic-qc.xhscdn.com/202605231457/cdeda73aec670edefca7bf8af7db46a6/1040g008313kdh5kugs005pitk4h1oggpr0o64no!nd_dft_wgth_jpg_3		1779519475041	https://www.xiaohongshu.com/explore/665ef40e000000000d00d5d0?xsec_token=ABgvNPbaOknLmGztl0baax_vmtiYUoQLFr8I8_pQKxbMc=&xsec_source=pc_search	hpv	ABgvNPbaOknLmGztl0baax_vmtiYUoQLFr8I8_pQKxbMc=	2024.06.04	2024-06-04 11:01:34	2026.05.23	2024.06.04
667a9368000000001c026d74	normal	Hpv的四个信号！女生一定要重视！	❌疣 ❌丑 ❌痒 ❌脏 这些都是扁平疣的信号，女生一定要重视！别等严重了才后悔！ #跖疣[话题]# #扁平疣[话题]# #丝状疣[话题]# #skjddjjdj[话题]#		1719309160000	1719309160000	65f0fda3000000000b031dfb	森o屿海巷	https://sns-avatar-qc.xhscdn.com/avatar/65f256ef722f1c00017716e4.jpg	63	8		8		http://sns-webpic-qc.xhscdn.com/202605231412/77f6b00dcc3173950cd3abfc6e0714ba/spectrum/1040g0k0314fcmgavlq005pfgvmhiu7frhp4ure8!nd_dft_wlteh_webp_3	跖疣,扁平疣,丝状疣,skjddjjdj	1779516778789	https://www.xiaohongshu.com/explore/667a9368000000001c026d74?xsec_token=ABDkwxtsbwawlr5gJTZU9ml95Nnk7b1MceRP26eY863mM=&xsec_source=pc_search	hpv	ABDkwxtsbwawlr5gJTZU9ml95Nnk7b1MceRP26eY863mM=	2024.06.25	2024-06-25 09:52:40	2026.05.23	2024.06.25
667ccd12000000001d019282	normal	宫颈低级别CIN1，到底要不要治疗？	严格的说，CIN1(宫颈上皮内瘤变1级)是HPV感染，又称宫颈低级别病变，认为是HPV一过性感染所致，病毒只侵犯细胞质，尤其是年轻的患者，免疫力比较强，无需治疗，只做观察随访就行了。 研究结果表明，如不进行干预，2年内60%病变自然消退，30%病变持续存在，仅有10%进展为高级别病变。随着时间的延长大部分病变可以自然逆转，而且CIN1并非良性的宫颈癌前病变，无论任何年龄，都建议保守观察为主。 需要强调的是一定要注意这些患者做阴道镜前的宫颈细胞学结果，细胞学结果为ASC-H,阴道镜活检无异常及CIN1,5年累及检出CIN2以上风险是16%；细胞学结果HSIL, 阴道镜活检无异常及CIN1,5年累及CIN2以上风险为24%，CIN3以上风险是15%。 所以对活检病理结果为CIN1的患者不需要治疗，但对宫颈细胞学级别高于活检病理的患者，需要严密随访，及早发现高级别病变。#关爱女性健康[话题]#…		1719454994000	1719454994000	664ae3c40000000003032b2f	中日友好医院妇科李敏	https://sns-avatar-qc.xhscdn.com/avatar/1040g2jo313a40b2s066g5piasf20uapfk7m6om0	555	386	706	539		http://sns-webpic-qc.xhscdn.com/202605231358/a6915aee4b7c9f3a55f993edb38f9730/1040g008314hi8sfnme5g5piasf20uapfgqequ60!nd_dft_wlteh_webp_3	关爱女性健康,hpv,宫颈病变,tct,cin1	1779515945782	https://www.xiaohongshu.com/explore/667ccd12000000001d019282?xsec_token=ABcw7nIo4cfOmV3MzV0wV5MI8gjmsGaDfoTfFcwMgh_N4=&xsec_source=pc_search	hpv	ABcw7nIo4cfOmV3MzV0wV5MI8gjmsGaDfoTfFcwMgh_N4=	2024.06.27	2024-06-27 02:23:14	2026.05.23	2024.06.27
667e8504000000001f004563	normal	一图让你了解各种疣！	扁平疣： 多发于脖子、脸眼 丝状疣： 多发于脖子、腋下 跖疣： 多发于脚底 #扁平疣[话题]# #扁平疣怎么办[话题]# #g4Qjg7VwHCSs8[话题]#		1719567620000	1719567621000	65f0fda3000000000b031dfb	森o屿海巷	https://sns-avatar-qc.xhscdn.com/avatar/65f256ef722f1c00017716e4.jpg	2221	550	1609	1668		http://sns-webpic-qc.xhscdn.com/202605231441/cd19aaa4f4907d4673096c0d19a68722/spectrum/1040g34o314j7v6svlq0g5pfgvmhiu7frkonhgn8!nd_dft_wlteh_jpg_3	扁平疣,扁平疣怎么办,g4Qjg7VwHCSs8	1779518472474	https://www.xiaohongshu.com/explore/667e8504000000001f004563?xsec_token=ABAX-ADeTjMQO6YF-d-XUNM_uRlTcx3Eb2vx82MxZvfMA=&xsec_source=pc_search	hpv	ABAX-ADeTjMQO6YF-d-XUNM_uRlTcx3Eb2vx82MxZvfMA=	2024.06.28	2024-06-28 09:40:20	2026.05.23	2024.06.28
667fb901000000001e01237a	normal	假如hpv说真话（行业内mu）	为什么会得HPV? : 1️⃣X生活：有过X生活的人，感染HPV的概率高达80%-90%。 如果在X生活期间不注重卫生，或者性伴侣从外部环境携带病毒，都可能导致感染。 2️⃣接触感染：与HPV患者共用的日常用品，如毛巾、衣物、浴霸、坐便器等，都可能成为传播病毒的途径。 公共场所如澡堂、酒店、温泉等也是潜在的感染源。 3️⃣生活习惯：熬夜、吃外卖、缺乏运动等不良生活习惯会导致抵抗力下降，从而增加感染HPV的风险。 那么该注意什么？： ◼️安全X行为：尽量避免高风险的X行为，并在X生活中使用安全T。 ◼️个人卫生：保持个人卫生，勤洗澡、勤换衣物，尽量减少使用任何洗液，穿纯棉内内，并用高温水洗后高温晾晒。每天晚上坚持用温水清洗私 处，并使用可以jiang 低HPV载量的产品。 ◼️增强mian 疫力：通过运动健身来增强身体抵抗力。例如，从今年3月份开始，每天跳绳2000-5000个，并在看电视…		1719646465000	1719646465000	6672ef6800000000030337af	钱辈多多关照	https://sns-avatar-qc.xhscdn.com/avatar/1040g2jo315292v0rgu6g5pjittk0udtfjaa1ebo	358	137	337	201		http://sns-webpic-qc.xhscdn.com/202605231459/c9c29afdb27c632a648ab826c2ec52eb/spectrum/1040g0k0314kca07h5s005pjittk0udtft3oeos0!nd_dft_wlteh_jpg_3	hpv,hpv感染,hpv转阴,hpv阳性,行业内幕,曝光,女性,女性健康,感染HPV怎么办	1779519668325	https://www.xiaohongshu.com/explore/667fb901000000001e01237a?xsec_token=AB-Y64OeicgFBmnkPRO7rsHS0tOjJtSaCfV01hjZy4UyY=&xsec_source=pc_search	hpv	AB-Y64OeicgFBmnkPRO7rsHS0tOjJtSaCfV01hjZy4UyY=	2024.06.29	2024-06-29 07:34:25	2026.05.23	2024.06.29
66821c1d000000000500709d	normal	以后不妨多准备一些纸巾……	尽量各用各的。 类似这种情况发生怀孕的概率是极低的，但发生病原体传播的概率相比就高一些了，以前也科普过，黏膜型HPV有可能通过黏膜充分接触新鲜带有病毒的体液而传播，其实说的就是这种情况，而且现实生活里真的存在。 总之，有些病原体比蝌蚪的传播效率高不止一个量级。 我是六层楼，我爱这个世界。 #健康科普[话题]# #健康知识科普[话题]# #健康知识科普[话题]# #知识科普[话题]# #我的健康生活[话题]#		1719802909000	1719802909000	5f3b8c2800000000010032eb	六层楼	https://sns-avatar-qc.xhscdn.com/avatar/1040g2jo30psm09nv6k005nprhgk08cnbkpj7r38	1968	207	386	409		http://sns-webpic-qc.xhscdn.com/202605231349/f614259f29f9e1ffc1bafc75d4c2874f/1040g008314mo5kb76i005nprhgk08cnbkmnn5ag!nd_dft_wgth_webp_3	健康科普,健康知识科普,知识科普,我的健康生活	1779515426068	https://www.xiaohongshu.com/explore/66821c1d000000000500709d?xsec_token=ABTmgDvxTDXIRmYh1Pga-GnkpqQRAfsZaDpIQYLIzORQA=&xsec_source=pc_search	hpv	ABTmgDvxTDXIRmYh1Pga-GnkpqQRAfsZaDpIQYLIzORQA=	2024.07.01	2024-07-01 03:01:49	2026.05.23	2024.07.01
6683bf4e000000001e010d65	normal	打完九价发现自己感染了hpv	母胎单身，没乱搞裹，打完九价没多久就发现自己长了很多扁平疣，对比了网上的就是扁平疣，真的无语了 #扁平疣[话题]# #扁平疣怎么办[话题]# #QDApKo7Kml8[话题]#		1719910222000	1719910222000	65f0fda3000000000b031dfb	森o屿海巷	https://sns-avatar-qc.xhscdn.com/avatar/65f256ef722f1c00017716e4.jpg	148	47	34	150		http://sns-webpic-qc.xhscdn.com/202605231405/f3c0aecfa1de152364ac25e2df08394a/spectrum/1040g34o314obat177u0g5pfgvmhiu7frn8ob8qg!nd_dft_wlteh_webp_3	扁平疣,扁平疣怎么办,QDApKo7Kml8	1779516356651	https://www.xiaohongshu.com/explore/6683bf4e000000001e010d65?xsec_token=ABQtkJynIEvzoKHaY32K5UbRkDUhaSsN57JpnIvgr3yCM=&xsec_source=pc_search	hpv	ABQtkJynIEvzoKHaY32K5UbRkDUhaSsN57JpnIvgr3yCM=	2024.07.02	2024-07-02 08:50:22	2026.05.23	2024.07.02
6683e492000000001c02474b	normal	HPV疫苗	中国大陆暂时只允许适龄女性接种。 女性建议最好接种美国默沙东(MSD)的九价加卫苗(Gardasil)，国产疫苗由于临床使用不久，依然存在较多未知因素。 男性只能到国外或港澳自费接种，建议接种美国默沙东(MSD)的四价或九价加卫苗(Gardasil)。男性接种HPV疫苗主要为预防尖锐湿疣，一般四价疫苗足够，但直男感染高危通常容易交叉感染给女性性伴侣，因此直男建议打九价。 女性接种HPV疫苗前最好先做宫颈HPV筛查，如有16或18感染，建议等转阴后才接种。 男性接种前不需要做筛查，因为男性检测HPV压根就不准，没有参考价值。 值得注意的是，HPV疫苗只有预防感染的作用并没有任何治疗效果，已经感染了再接种是不会更快转阴的，切勿被误导。#hpv[话题]# #HPV[话题]# #hpv九价疫苗[话题]# #尖锐湿疣[话题]#		1719919762000	1719919762000	6092b8b2000000000100b1ce	Simon	https://sns-avatar-qc.xhscdn.com/avatar/1040g2jo318982aqogq005o4in2p09cee8l8p1oo	1万	4558	440	6566		http://sns-webpic-qc.xhscdn.com/202605231454/1600f75477debd1ba5781c27a9dacb39/1040g008314ofslju0q005o4in2p09ceeolugoj8!nd_dft_wlteh_jpg_3,http://sns-webpic-qc.xhscdn.com/202605231454/6cca643349e2c8d98a43acb8aa21ccb8/1040g008314ofslju0q0g5o4in2p09ceejsp5h10!nd_dft_wlteh_jpg_3,http://sns-webpic-qc.xhscdn.com/202605231454/dbd1bc20526ac6aae958cd937b352a76/1040g008314ofslju0q105o4in2p09ceemu5ckcg!nd_d…	hpv,HPV,hpv九价疫苗,尖锐湿疣	1779519282213	https://www.xiaohongshu.com/explore/6683e492000000001c02474b?xsec_token=ABQtkJynIEvzoKHaY32K5Ubf5wLGj-4sost0xCRslDGBc=&xsec_source=pc_search	hpv	ABQtkJynIEvzoKHaY32K5Ubf5wLGj-4sost0xCRslDGBc=	2024.07.02	2024-07-02 11:29:22	2026.05.23	2024.07.02
668de4fc000000000302428e	normal	有很多词经不住推敲，比如：初恋…	字面意思就是指第一次谈恋爱，很多人也是默认如果两个初恋的人发生性接触，应该理所应当的也是两个人第一次性的接触…… 但是，问题就出在「默认」上，后来还是读者提醒我，我才弄明白，有些人并不是这么认为的，恋爱可以是第一次谈，但性可以不是第一次接触，美其名曰，之前的接触是有性无爱，不算初恋。 你瞅瞅，这还直接把性与爱剥离了。 只不过，病毒不管人类怎么在词汇上做文章，人家病毒出现的时候，人类还没有文字呢……它只管传播和生存。 所以，从更务实的病毒传播角度来讲，初不初恋可能没那么重要，不妨更前置地在接触前就把健康情况搞清楚。 有人问：如果初恋不重要，那岂不是弄清楚彼此都是第一次性接触就可以了？ 问题是弄不清楚，再次陷入无限的自证当中，没完没了，最后只能靠对天发誓……但还是那句话，病毒不关心海誓山盟，只有白纸黑字的检查结果能说明问题。 我是六层楼，我爱这个世界。 #健康科普[话题]# #女性[话题]#…		1720575228000	1720575229000	5f3b8c2800000000010032eb	六层楼	https://sns-avatar-qc.xhscdn.com/avatar/1040g2jo30psm09nv6k005nprhgk08cnbkpj7r38	1184	224	168	216		http://sns-webpic-qc.xhscdn.com/202605231349/366764c96d3a5e4799772a17024df2a0/1040g2sg3151fuab4ha205nprhgk08cnbt7qg6kg!nd_dft_wlteh_webp_3	健康科普,女性,健康知识科普,我的健康生活,hpv,HPV	1779515426081	https://www.xiaohongshu.com/explore/668de4fc000000000302428e?xsec_token=ABvh5TH3ygxYk9GrIe0GtVrcyXB6nqsK-jH9sPh0HaabE=&xsec_source=pc_search	hpv	ABvh5TH3ygxYk9GrIe0GtVrcyXB6nqsK-jH9sPh0HaabE=	2024.07.10	2024-07-10 01:33:48	2026.05.23	2024.07.10
668e2e830000000025003ab8	normal	不是HPV 16就不要慌	#HPV[话题]#		1720594051000	1720594052000	5eed7a5b000000000101f758	猫小邪	https://sns-avatar-qc.xhscdn.com/avatar/1040g2jo31kog3dcjj20g5nndf9dgbtqodg9id3g	48	34	156	17		http://sns-webpic-qc.xhscdn.com/202605231503/5ebc48eff4a40b7543d7dec066c8c636/1040g0083152hdgpt1e005nndf9dgbtqoca9mg88!nd_dft_wgth_jpg_3,http://sns-webpic-qc.xhscdn.com/202605231503/58622d5ea7d0e8ea6330f49cf0221df2/1040g0083152hdgpt1e0g5nndf9dgbtqoufhpr18!nd_dft_wgth_jpg_3	HPV	1779519861728	https://www.xiaohongshu.com/explore/668e2e830000000025003ab8?xsec_token=ABNwqxMEp29acUjjTd3ZnXyZFO_G8wcVI_tsCAb49tz8M=&xsec_source=pc_search	hpv	ABNwqxMEp29acUjjTd3ZnXyZFO_G8wcVI_tsCAb49tz8M=	2024.07.10	2024-07-10 06:47:31	2026.05.23	2024.07.10
6690fd61000000000a025b88	video	HPV真的不可怕！但千万别走弯路！经历分享！	#生活需要分享欲[话题]# #每一帧都是热爱[话题]# #每秒都值得记录[话题]# #想分享点什么[话题]# #用小红书记录点滴生活[话题]# #hpv[话题]# #hpv转阴[话题]# #hpv16[话题]# #tct和hpv检查[话题]##存钱不如存健康[话题]#	http://sns-video-qc.xhscdn.com/stream/110/259/01e690fd6151945d0103760390a6648b83_259.mp4?sign=7a6889f3ec6a8d240c960f10cbf2530e&t=6a15eaee	1720789321000	1720785694000	593ac31d4f8fd674cc66ad64	绵绵啊	https://sns-avatar-qc.xhscdn.com/avatar/62842e80ce02bffdfd80d96d.jpg	2.6万	1.9万	1659	1.7万		http://sns-webpic-qc.xhscdn.com/202605231448/65b2f6fb769af20935b103b41cdcfd03/1040g008315594ut3hc1049jg3t1hrbb4ljqmcdo!nd_dft_wlteh_jpg_3	生活需要分享欲,每一帧都是热爱,每秒都值得记录,想分享点什么,用小红书记录点滴生活,hpv,hpv转阴,hpv16,tct和hpv检查,存钱不如存健康	1779518897111	https://www.xiaohongshu.com/explore/6690fd61000000000a025b88?xsec_token=ABZWTso_zaYkUTV1WvpGqJ8Ps1DSVNQZaLQob9JQ_nBM4=&xsec_source=pc_search	hpv	ABZWTso_zaYkUTV1WvpGqJ8Ps1DSVNQZaLQob9JQ_nBM4=	2024.07.12	2024-07-12 13:02:01	2026.05.23	2024.07.12
66b4cc620000000005032932	normal	当务之急……	实话实说，弄清楚自己感染的病毒来源固然重要，但当务之急，还是先以自己的健康为重，实在不行可以同时进行。 一般来讲，绝大多数人【感染】黏膜型高危亚型HPV之后约70-80%是在1-2年内转阴，还有一部分是在两年后转阴，剩下还有很少一部分是无法转阴，最终形成【持续感染】，但注意，持续感染当中又拆分出更少一部分形成【长期持续感染】，最终经过10-20年演变成了宫颈癌，其中感染16型和18型尤其需要警惕，在中国常见的52型和58型也需要关注，但是在形成宫颈癌之前还有很长一段时间（感染后5-10年，或者短的3-5年）病变也在慢慢发展，癌症并不是突然出现的。 整个发展过程大致是： 健康宫颈↔cinⅠ→cinⅡ→cinⅢ→宫颈癌 这里第一个是双箭头，意味着哪怕已经到cinⅠ了，还有80%左右在一到两年变回健康宫颈。 综上，整个过程就是一层一层筛选，等到真的发展为cinⅡ～cinⅢ，就需要尽快治疗了，所…		1723124834000	1723124834000	5f3b8c2800000000010032eb	六层楼	https://sns-avatar-qc.xhscdn.com/avatar/1040g2jo30psm09nv6k005nprhgk08cnbkpj7r38	853	272	132	168		http://sns-webpic-qc.xhscdn.com/202605231350/5d6ca00f2bc47bb1b0c0322c9b250954/1040g00831683acfo1c0g5nprhgk08cnbt2g9hg8!nd_dft_wlteh_webp_3	健康科普,女性,健康知识科普,HPV感染,hpv感染,hpv,HPV,知识夏校,又被我学到了	1779515426095	https://www.xiaohongshu.com/explore/66b4cc620000000005032932?xsec_token=ABwMtTQOfE0P2Y1O2CvoXP6PJkw4jcdl20b4mDFodd0Zc=&xsec_source=pc_search	hpv	ABwMtTQOfE0P2Y1O2CvoXP6PJkw4jcdl20b4mDFodd0Zc=	2024.08.08	2024-08-08 13:47:14	2026.05.23	2024.08.08
66bad63d000000001e01e575	normal	你那么好看！不能输在👄上。	——今天我迫不及待要给大家安利一款超赞的HPV口喷！💖 ✅【美珂邦妮】抑菌口喷，真心建议感染HPV低危型号的集美冲它！(避免嘴巴长赘生物🥦) ✅ 清新口气，让你和朋友聊天时再也不尴尬，缓解牙周不适！🍑 轻松阻断细菌从口腔传播，守护全家健康！ 给家人zui贴心的呵护 👨‍👩‍👧‍👦 顽固口臭，统统退散‼️ 小巧便携，放在包包不占位置。 这款口腔喷雾，不仅仅是遮盖臭味哦，它采用天然植物配方，生物蛋白，无酒精无K生素，成分温和，缓解各种口腔炎症，男女老少皆宜！🌿 #美珂邦妮[话题]# #抗hpv[话题]# #HPV感染[话题]# #hpv[话题]# #hpv低危[话题]# #口腔喷雾[话题]# #好物分享[话题]# #口腔溃疡[话题]# #口腔健康[话题]#		1723520573000	1723520574000	63b12e0d0000000026005f42	美珂邦妮MKBN医疗器械	https://sns-avatar-qc.xhscdn.com/avatar/fd3a9466-a3e9-3c13-9b7d-fd9eddd8f29e	6	4				http://sns-webpic-qc.xhscdn.com/202605231423/e98e24990ba1399e8411a86cbe1a0740/spectrum/1040g0k0316e3gtv4gm005oth5o6pgnq23uk3od8!nd_dft_wlteh_webp_3,http://sns-webpic-qc.xhscdn.com/202605231423/6cfaf2b01f89d14b525824058cc5bb76/spectrum/1040g0k0316e3gu31go005oth5o6pgnq2rq2dgd8!nd_dft_wlteh_webp_3,http://sns-webpic-qc.xhscdn.com/202605231423/9da7e1d5620aa5155417312cd5c342d4/spectrum/1040g34o316e3gtp…	美珂邦妮,抗hpv,HPV感染,hpv,hpv低危,口腔喷雾,好物分享,口腔溃疡,口腔健康	1779517435294	https://www.xiaohongshu.com/explore/66bad63d000000001e01e575?xsec_token=ABXq9VyKC6NRADJHtgYqrQavz_tnKmRIauwxZYNX9mwRY=&xsec_source=pc_search	hpv	ABXq9VyKC6NRADJHtgYqrQavz_tnKmRIauwxZYNX9mwRY=	2024.08.13	2024-08-13 03:42:53	2026.05.23	2024.08.13
66bca1b60000000025030c8b	normal	图片上这个美女跟她男朋友同居两个月就感染了HPV，大家引以为戒吧，如果没有结婚，一定不要同房！结婚之前一定要做体检啊，你对对方都不了解，怎么敢把自己的身体随便交给他呢？	图片上这个美女跟她男朋友同居两个月就感染了HPV，大家引以为戒吧，如果没有结婚，一定不要同房！结婚之前一定要做体检啊，你对对方都不了解，怎么敢把自己的身体随便交给他呢？		1723638198000	1723638199000	66aeedfb000000001d032ecd	知足者常乐🌹	https://sns-avatar-qc.xhscdn.com/avatar/1040g2jo316side49gm6g5pletntnebmdvmiikko	73	12	3	4		http://sns-webpic-qc.xhscdn.com/202605231410/72ed5239e5ff06123313663fdc31f66d/1040g2sg316fsvdpegmcg5pletntnebmd2nm0r0o!nd_dft_wlteh_webp_3		1779516629282	https://www.xiaohongshu.com/explore/66bca1b60000000025030c8b?xsec_token=ABWhMECW4od8FgY0G4FL1T70VlwIrMTD3AyOzPKQvBmEE=&xsec_source=pc_search	hpv	ABWhMECW4od8FgY0G4FL1T70VlwIrMTD3AyOzPKQvBmEE=	2024.08.14	2024-08-14 12:23:18	2026.05.23	2024.08.14
66c1e7a90000000025032b45	normal	恋爱3个月，和男朋友一起去体检了	本着为双方负责的态度，把所有项目（包括传染病八项，性病4项，支原体衣原体、淋球菌，幽门螺旋杆菌）都做了一遍。我还加做了甲状腺，乳腺彩超！[害羞R][害羞R][害羞R]		1723983785000	1723986922000	63a132170000000026005e8d	小喵吉祥	https://sns-avatar-qc.xhscdn.com/avatar/1040g2jo31v8gajevhu605ot168bpgnkd6519k00	9256	6150	1042	2882		http://sns-webpic-qc.xhscdn.com/202605231510/941465fbd3b193631ec838155fb2faf4/1040g008316l1o0kc0k505ot168bpgnkdq480llg!nd_dft_wgth_jpg_3,http://sns-webpic-qc.xhscdn.com/202605231510/a5ab9c8dde55b1db0abd66353649b2ab/1040g008316l1o0kc0k4g5ot168bpgnkd8j73lfo!nd_dft_wlteh_jpg_3,http://sns-webpic-qc.xhscdn.com/202605231510/659b49642f2c220dc865cee254e9c958/1040g008316l1o0kc0k605ot168bpgnkdau4s488!nd_df…		1779520252964	https://www.xiaohongshu.com/explore/66c1e7a90000000025032b45?xsec_token=ABWWP3JM7PyUOEgX-cpXWD_f1VXPbI1oyrGoXZExghH2I=&xsec_source=pc_search	hpv	ABWWP3JM7PyUOEgX-cpXWD_f1VXPbI1oyrGoXZExghH2I=	2024.08.18	2024-08-18 12:23:05	2026.05.23	2024.08.18
66c38712000000001d0174a0	video	🇲🇾免💰HPV 疫苗很香，但是....	四价 vs 九价 HPV疫苗：哪个更适合你？一剂 vs三剂：哪个更有效？ #HPVPrevention #Gardasil9 #Gardasil4 #HPVVaccine #CervicalCancerPrevention #FreeHPVVaccine #GovernmentInitiative #VaccineAwareness #HPV疫苗 #九价疫苗 #四价疫苗 #宫颈癌预防#免费疫苗 #马来西亚 #政府疫苗计划 #疫苗接种 #HPV预防 #全民健康	http://sns-video-qc.xhscdn.com/stream/110/259/01e6c385646e160301037303916bc8f0e3_259.mp4?sign=0617036f1866bd70ea935743b55a5765&t=6a15edf2	1724090130000	1724090131000	6644a819000000000b030ffb	多德 Fruity🍉🍇	https://sns-avatar-qc.xhscdn.com/avatar/645b80521e6a57c3bdb8f301.jpg	540	390	188	305		http://sns-webpic-qc.xhscdn.com/202605231501/d6f414eef5b0b3fa0e10e73ddaae04c4/1040g2sg316mkfepi0qb05pi4l0ciu3vrgb59j28!nd_dft_wlteh_jpg_3		1779519668345	https://www.xiaohongshu.com/explore/66c38712000000001d0174a0?xsec_token=ABdrF39y9KhDo9MkiMqpBnv7B_YX1XHXKG4k_d9bx4PRA=&xsec_source=pc_search	hpv	ABdrF39y9KhDo9MkiMqpBnv7B_YX1XHXKG4k_d9bx4PRA=	2024.08.19	2024-08-19 17:55:30	2026.05.23	2024.08.20
66c4358f000000001d03a019	video	好消息!hpv疫苗免费啦!		http://sns-video-v6.xhscdn.com/stream/110/259/01e6c433080f421301037603916e730dc8_259.mp4?sign=c8d7bade5ae24f919a8014f2df70c90e&t=6a15dcaf	1724151681000	1724134800000	5fb27982000000000100568e	对话中的暂停	https://sns-avatar-qc.xhscdn.com/avatar/62c6e4fbd9b7b66495ec26be.jpg	8.5万	9615	2700	9597		http://sns-webpic-qc.xhscdn.com/202605231347/616878aaf923882a2a99d7b025788293/spectrum/1040g34o316n9i5l90s0g5ntif6108lkeq812qmg!nd_dft_wlteh_webp_3		1779515291040	https://www.xiaohongshu.com/explore/66c4358f000000001d03a019?xsec_token=ABAfP9EHCc-xqzBlB_urfv14w8LS9dR8_Zkr4wEIcYc3k=&xsec_source=pc_search	hpv	ABAfP9EHCc-xqzBlB_urfv14w8LS9dR8_Zkr4wEIcYc3k=	2024.08.20	2024-08-20 11:01:21	2026.05.23	2024.08.20
66c88a17000000001d01a1b7	normal	韩网热议💥男爱豆们都应该像HOSHI学习	SEVENTEEN成员HOSHI主动接种HPV疫苗并上传了认证照片。SEVENTEEN自去年以来一直以“Change the Future, Change the World”为口号，担任HPV预防活动的全球大使。 ps: HPV是导致宫颈癌的主要原因，占70%的比例。HPV不仅会对男性和女性都造成癌症威胁，而且在200多种HPV中，有40多种通过性接触传播，因此男性接种疫苗也同样重要。要对HPV形成群体免疫，男性和女性的接种率需达到50%，但截至2023年，男性的累计接种率仅为3%。 🔥热评: 1. 表情看着好自豪啊kkk 2. 啵乐乐创口贴太可爱了kk 可爱的真老虎! 3. Wuli 顺荣太帅了, 不愧是老虎。 4. 感觉这就是爱豆们能利用自身影响力传递正能量的一种方法, 帅气。 5. 求夸夸的表情太可爱了吧kk 6. 虽然真的很像可爱的仓鼠, 老虎显示kkk 7. 百分之三的男人,…		1724470380000	1724418584000	640d81780000000029015f7d	每日韩娱资讯	https://sns-avatar-qc.xhscdn.com/avatar/65094bb39df2ed9b3901bfc7.jpg	1万	690	362	1257		http://sns-webpic-qc.xhscdn.com/202605231354/aeb9d7090ccd16f7f9d652a3ea2b1686/1040g008316rgdarngm6g5p0dg5saanrto18dq6g!nd_dft_wlteh_webp_3,http://sns-webpic-qc.xhscdn.com/202605231354/5e821bb9c80c126c472d34d36759d761/1040g2sg316rh36kc0s005p0dg5saanrt33daku0!nd_dft_wgth_webp_3,http://sns-webpic-qc.xhscdn.com/202605231354/c65710e72426e8d9114173263e3a4c41/1040g2sg316rh36kc0s0g5p0dg5saanrtbh48nto!nd_…	跟韩国人一起逛韩国,kpop,韩娱,韩流,爱豆,hoshi,hoshi权顺荣,权顺荣,权顺荣虎浪嘿,SEVENTEEN,BBS,HPV,九价,男生九价	1779515673003	https://www.xiaohongshu.com/explore/66c88a17000000001d01a1b7?xsec_token=ABK3eT_7xh6MWMmQ_g-VlqOw-tjBQ3EtSWNV1kxZXCzNA=&xsec_source=pc_search	hpv	ABK3eT_7xh6MWMmQ_g-VlqOw-tjBQ3EtSWNV1kxZXCzNA=	2024.08.24	2024-08-24 03:33:00	2026.05.23	2024.08.23
66de8a340000000012011cab	video	九价✅要不要打❓97%的醫生，不敢说的秘密	#九价[话题]# #九价疫苗[话题]# #上海老中医[话题]# #老中医[话题]# #沈龙媞[话题]# #宫颈癌[话题]# #hpv[话题]# #hpv九价疫苗[话题]# #hpv9价疫苗[话题]# #怀孕[话题]# #备孕[话题]#	http://sns-video-qc.xhscdn.com/stream/110/259/01e6de87f466f0c40103700391d54ce7ac_259.mp4?sign=2554f6e4de3f31009c2117ee8f52cde0&t=6a15ed2b	1725962512000	1725930586000	65b0ca3300000000140064ca	沈龙媞奶奶👵	https://sns-avatar-qc.xhscdn.com/avatar/1040g2jo31vdr18us3m005pdgp8pl0p6adfe87go	4.3万	2.3万	6654	4.1万		http://sns-webpic-qc.xhscdn.com/202605231457/c2d638637e64801f2ad02fe75ba361b7/110/0/01e6de87f466f0c400100000000191d543247d_0.jpg!nd_dft_wlteh_jpg_3	九价,九价疫苗,上海老中医,老中医,沈龙媞,宫颈癌,hpv,hpv九价疫苗,hpv9价疫苗,怀孕,备孕	1779519475042	https://www.xiaohongshu.com/explore/66de8a340000000012011cab?xsec_token=ABST-9d7PYELZ5P8JLevuzyJ2_ZE1DHulFa7ddKLnTPFY=&xsec_source=pc_search	hpv	ABST-9d7PYELZ5P8JLevuzyJ2_ZE1DHulFa7ddKLnTPFY=	2024.09.10	2024-09-10 10:01:52	2026.05.23	2024.09.10
66e414ee000000000c01a9ba	normal	HPV科普局丨你想知道的小红书小课堂都有❗️	什么是HPV？HPV会导致哪些疾病？ HPV的传播途径和预防方式是什么？ HPV疫苗的最佳接种时间是？ …… 你了解多少HPV的知识？ 关于如何好好爱自己的问题 小红书小课堂为你带来了一份答案 · 保持积极的生活方式✊定期筛查身疾病🌹 减少焦虑恐慌🤧正确看待HPV⚠️ 一起关爱自身健康🤙好好爱自己 · 100个生活易题，100种参考答案，都在小红书小课堂！ Follow@好好玩情报局 最一线的好好玩情报通通都有！		1726223598000	1726223823000	55bb45ccd48bac26fc2c488d	好好玩情报局	https://sns-avatar-qc.xhscdn.com/avatar/1040g2jo31277pa4650804110qm2soi4d688dhbo	407	108	2	28		http://sns-webpic-qc.xhscdn.com/202605231400/cc223eb2d55c392ee7c358a1c68a6b3e/1040g2sg317mdph3qjq704110qm2soi4dqdmjhh8!nd_dft_wlteh_webp_3,http://sns-webpic-qc.xhscdn.com/202605231400/cbb8aa7678cdf1e2da058593d0e32b6f/1040g2sg317mdph3qjq7g4110qm2soi4dui75m6o!nd_dft_wlteh_webp_3,http://sns-webpic-qc.xhscdn.com/202605231400/0a0cfdd42b9c115364f098ad561dc80f/1040g2sg317mdph3qjq804110qm2soi4d1fsvfso!nd…		1779516081989	https://www.xiaohongshu.com/explore/66e414ee000000000c01a9ba?xsec_token=AB0G09xkHpfZSrm1knxV5YvOgzPRMp57nY-6BColY5cTs=&xsec_source=pc_search	hpv	AB0G09xkHpfZSrm1knxV5YvOgzPRMp57nY-6BColY5cTs=	2024.09.13	2024-09-13 10:33:18	2026.05.23	2024.09.13
66ea9a4b0000000012010ae1	normal	关于要不要注射HPV疫苗的思考	最近看到一些人在讨论HPV疫苗的注射 正好我最近看的一本书里也提到了这个事情 我想把我搜集到的信息以及思考，跟大家分享一下 但仅代表我个人观点，欢迎大家一起讨论。 最初HPV疫苗是在香港可以打，慢慢到国内才可以打 国内是先私立医院，再到现在社区卫生服务中心就可以预约打。 我从最初的很想打，但预约不到。 到现在冷静下来，思考庆幸没有那么早打。 我是在收到学校里的相关通知后，突然警觉了起来的。 如果是我自己注射，我可能还没那么警觉。 但是涉及到我女儿的健康问题，我就要仔细研究一下了。 先说说我看到的书上的内容，（由于平台审核原因，书上截图我删除了。）根据内容里提供网页链接，我去搜索了相关的新闻网页，看到了图7的内容。 1、这个疫苗的说明书有30页 2、2007年Texas要求11岁12岁女孩全部接种 针对这两条信息，我又去搜集了相关资料 关于说明书，我发现有几个问题，见图8、9、10、11 …		1726650955000	1726758272000	5938d93350c4b43a0c1b3b87	如意.王（补充能量中）	https://sns-avatar-qc.xhscdn.com/avatar/1040g2jo316g192mjgk0049j6hlcj6es7cq2baj0	4315	2396	838	4096		http://sns-webpic-qc.xhscdn.com/202605231453/7b85719fbf73ccddbb613accac6de360/1040g008317spiegjgs0049j6hlcj6es7i44ef2g!nd_dft_wlteh_jpg_3,http://sns-webpic-qc.xhscdn.com/202605231453/cdcc97e163158f8f1edb9ba136a59e18/1040g008317spiegjgs1049j6hlcj6es735ug0so!nd_dft_wgth_jpg_3,http://sns-webpic-qc.xhscdn.com/202605231453/94276f3e2db334e256352c986b96b270/1040g008317spiegjgs1g49j6hlcj6es795c92jg!nd_df…	疫苗,hpv九价疫苗	1779519282191	https://www.xiaohongshu.com/explore/66ea9a4b0000000012010ae1?xsec_token=ABgo4pRaG0oIU_mn0S9yFK0Ekyf2r1-RC3y8aWASG-kyU=&xsec_source=pc_search	hpv	ABgo4pRaG0oIU_mn0S9yFK0Ekyf2r1-RC3y8aWASG-kyU=	2024.09.18	2024-09-18 09:15:55	2026.05.23	2024.09.19
66f6ae52000000002c028e3d	normal	关于HPV你不知道的冷知识	1.HPV要先保持饥饿感，减轻脾胃负担。 2.不可以大量吃油脂太高的食物。 3.适当运动，散步、慢跑等。 4.每晚试试热水泡脚，每天15-20分钟，水温不是越热越好，只比洗澡水热一点就行。 5.饮食结构的核心是忌发物 6.养成定时排便的习惯，避免便mi。 7.不要久坐不动，也不要长时间躺着 8.上午10-11点新陈代谢zui旺，多喝水。 9.早睡早起！保持8-10小时的睡眠时长。 10.不建议喝咖啡，并且咖啡因含量高的浓茶也要尽量少喝 11.一定不要熬夜! ! ! 12.拒绝所有的动物皮，都是油! 13.不建议吃奶制品！可适当喝低脂奶 14.节食运动不能太过，不然得不偿失。 15.远离寒凉食物，如柿子、冰棒、西瓜等 16.戒掉一切饮料，多喝水才是王道。 17.不吃反季节水果，比如冬天吃西瓜。 18.不吃咸菜、腊肠等过咸的食物。 19.练习腹式呼吸，改善脾胃功能。 20.每天坚持补硒 多做…		1727442514000	1727442514000	5d78fbdc0000000001005366	池熙	https://sns-avatar-qc.xhscdn.com/avatar/1040g2jo30no6bdhm726g5nbovfe08kr6uhc4990	3983	3289	325	736		http://sns-webpic-qc.xhscdn.com/202605231450/f2b1180a0c62fe275455f132aa58aab9/1040g2sg3188j0of7kcdg5nbovfe08kr65o1ont8!nd_dft_wlteh_jpg_3	hpv,hpv怎么办	1779519089425	https://www.xiaohongshu.com/explore/66f6ae52000000002c028e3d?xsec_token=ABvil-qu7RuYhgDRbrJDnqNTzKuInjLdc3WnJhcLNyflE=&xsec_source=pc_search	hpv	ABvil-qu7RuYhgDRbrJDnqNTzKuInjLdc3WnJhcLNyflE=	2024.09.27	2024-09-27 13:08:34	2026.05.23	2024.09.27
66f80f9a000000002c02dc50	normal	感染HPV后我和男朋友提出分手	9.29补充 首先我现在的HPV不是现在的男朋友传染给我的。 其次即便是我前任传染给我的，也不代表他一定有pc或者其他行为，他确实有过几个性伴侣，但已经分手我只选择不再追究，管好自己、积极治疗即可。 最后，我也不会和现在的男朋友分手。因为在我选择治疗以后，他也在积极支持我陪我，红卡隔天上药他都在诊室外或医院楼下等着，并不是因为我有多爱他，只是觉得就目前来说，他是一个负责任不是逃避责任的人。 9.28原帖 在不了解HPV之前，总觉得无论是男生还是女生，只要是感染了就是有不洁xsh或者是乱来的行为，但直到有一天，我发现自己感染了，在我谈这段恋爱之前，我已经查出感染了，但已经时隔两年，我自以为是地好了。 我查出来低病变的时候非常焦虑，跟现在的男朋友提出分手，我们才刚在一起不久。男朋友是🇮🇹的，他跟我说HPV感染很常见，不意味着什么，我一开始提出要电灼+红卡点时候男朋友首先是反对的，但后面我还是…		1727532954000	1727621549000	65295f31000000002a02ad18	mocha mocha	https://sns-avatar-qc.xhscdn.com/avatar/1040g2jo31d0njg500k005p99bsoqlb8og5gsfqo	758	421	397	180		http://sns-webpic-qc.xhscdn.com/202605231450/9c6d14275095c62597b2a03aa0e234de/1040g2sg3189u4p0046705p99bsoqlb8oqddrb88!nd_dft_wlteh_jpg_3,http://sns-webpic-qc.xhscdn.com/202605231450/69ff17516040a962adcff983d5516fb7/1040g2sg3189u4p00467g5p99bsoqlb8opeekt7g!nd_dft_wgth_jpg_3,http://sns-webpic-qc.xhscdn.com/202605231450/15508abbe9269ad436b4bd235f0cdc40/1040g2sg3189u4p0046805p99bsoqlb8odjqnpao!nd_df…		1779519089430	https://www.xiaohongshu.com/explore/66f80f9a000000002c02dc50?xsec_token=ABqHtsRH380Hsa31r9I9EJBkS0dTeisZh7_8OSxlJD6yQ=&xsec_source=pc_search	hpv	ABqHtsRH380Hsa31r9I9EJBkS0dTeisZh7_8OSxlJD6yQ=	2024.09.28	2024-09-28 14:15:54	2026.05.23	2024.09.29
66fa5593000000001902c6a2	normal	有无hpv，花一分钟自查‼️	无论男女，是否感染hpv，一般都会出现一些症状的，所以可以参考图一，自测一下。要是中了2点以上，很可能感染hpv了，可以尽快去检查确认！ 🎈🎈 特别是一些有过同居经历的姐妹，感染的概率是比没有X经历的姐妹要高的，而且感染的途径非常多，很可能悄无声息的潜入体内，等到发觉时，身体已经开始长疣了。所以一定要重视！ 🎈🎈 Hpv转阴的方法也附在图三，希望大家都能尽快的转阴！ #我来科普一下[话题]# #HPV[话题]# #男性hpv[话题]# #女性HPV[话题]# #hpv感染怎么办[话题]# #扁平疣怎么办[话题]#		1728277220000	1727681940000	629ffedb000000001b0243ba	蓬生源	https://sns-avatar-qc.xhscdn.com/avatar/6434bbadf805ca000176b63a.jpg	304	104	1	98		http://sns-webpic-qc.xhscdn.com/202605231401/6ddae4374e41cd9e91f798e01ea5810b/1040g008318c55nqugm605okvvrdmsgtqm2dol2o!nd_dft_wlteh_webp_3,http://sns-webpic-qc.xhscdn.com/202605231401/6d6d9b53adc7420b4b9b1594fdaf936d/1040g008318c55nqugm5g5okvvrdmsgtqu3sfe10!nd_dft_wlteh_webp_3,http://sns-webpic-qc.xhscdn.com/202605231401/99f550e0dff6a3e3d93690ed188be5ef/1040g008318c55nqugm4g5okvvrdmsgtq4h4k3s0!nd…	我来科普一下,HPV,男性hpv,女性HPV,hpv感染怎么办,扁平疣怎么办	1779516082016	https://www.xiaohongshu.com/explore/66fa5593000000001902c6a2?xsec_token=ABnKozDiRS4oMuY5nlEmycWuCcfu7WXy3hOx5nVePAWRo=&xsec_source=pc_search	hpv	ABnKozDiRS4oMuY5nlEmycWuCcfu7WXy3hOx5nVePAWRo=	2024.10.07	2024-10-07 05:00:20	2026.05.23	2024.09.30
67079bb2000000002a034004	normal	27岁第一次做hpv和tct	在校医院做，居然不能报销，两项430r。 鸭嘴钳会难受一些，刷子没感觉但是居然会出这么多血[石化R] #hpvtct检查[话题]# #宫颈癌筛查[话题]#		1728551858000	1728551858000	602bd84f000000000100a4f9	耶耶你只是一辆小汽车	https://sns-avatar-qc.xhscdn.com/avatar/1040g2jo30vkbuo2j5s005o1br17g997p8ukuo4o	1094	377	2412	1025		http://sns-webpic-qc.xhscdn.com/202605231350/d04d40869290acf092bf836b88c68a4e/1040g008318p4008t4c005o1br17g997p5vbphto!nd_dft_wlteh_webp_3	hpvtct检查,宫颈癌筛查	1779515426084	https://www.xiaohongshu.com/explore/67079bb2000000002a034004?xsec_token=ABzb16TMjIQFLy9Es9DgecTuOts1bpQ7SuxMvG-4TMVAQ=&xsec_source=pc_search	hpv	ABzb16TMjIQFLy9Es9DgecTuOts1bpQ7SuxMvG-4TMVAQ=	2024.10.10	2024-10-10 09:17:38	2026.05.23	2024.10.10
670a18f80000000021001308	normal	社恐星人的福音！！在家就能HPV自检了！	HPV检查又称作是人乳头瘤🦠检查，这是一种🦠感染的检查，通过这个检查能够判断是否存在HPV感染以及感染类型。HPV检测对男女都很重要喔~ 👉大数据请推给社恐的集美们！在家也能做HPV检查啦！ ✅不用去🏥，居家即可自测 ✅操作简单，按照说明书操作即可 ✅3min取样，3-5个工作日出报告 ✅不用尴尬，无需面对医s的尴尬提问 📦小黄盒G28型，筛查HPV高低危28种分型，尖锐湿庞/口咽i/肛门i/宫颈i一次性全部筛查。 💎适合想查但不是很方便的姐妹们 ✔️工作日不方便请假？周末又很多人 ？ ✔️害怕去🏥严重社恐？不是很想线下交流 ✔️不想排队不想来回奔波？ ✔️害怕取样很痛怎么办？ 🎊1年1度购物狂欢节开始啦！满300-50🧧，新老粉们，好价别错过~ 👌支持匿名、保密发huo，完全保护隐私。一键get👈 ﻿#hpv[话题]#﻿ ﻿#hpv高危[话题]#﻿ ﻿#hpv感染[话题]#﻿ ﻿#性健…		1728715000000	1756708582000	60822c51000000000101fec1	都安全 医疗器械	https://sns-avatar-qc.xhscdn.com/avatar/1040g2jo31n1opesh58605o425h8gbvm18secjog	11	4	1	4		http://sns-webpic-qc.xhscdn.com/202605231421/195d560df03b495d046e66800b6c8384/1040g2sg318rhalamjq905o425h8gbvm10glbup0!nd_dft_wlteh_webp_3,http://sns-webpic-qc.xhscdn.com/202605231421/29257b9230fceee962b1ccbf9020f989/1040g2sg318rhalamjq8g5o425h8gbvm15knuar0!nd_dft_wlteh_webp_3,http://sns-webpic-qc.xhscdn.com/202605231421/fbe37be6edeb957076ae0a326575e7b4/1040g2sg318rhalamjq7g5o425h8gbvm1jb1ej8g!nd…	hpv,hpv高危,hpv感染,性健康,口腔hpv,都安全小黄盒hpv筛查,尖锐湿疣,不洁性生活,生活薯,一年一度购物狂欢	1779517271749	https://www.xiaohongshu.com/explore/670a18f80000000021001308?xsec_token=ABr2aFW6WYgApUs7ivV9nDKNUt-qAMPWW4sSbECJYYOFM=&xsec_source=pc_search	hpv	ABr2aFW6WYgApUs7ivV9nDKNUt-qAMPWW4sSbECJYYOFM=	2024.10.12	2024-10-12 06:36:40	2026.05.23	2025.09.01
670de569000000001b01165c	normal	建议收藏❤️HPV型号分类🔍表格一目了然	HPV，即人乳头瘤病毒，是一种球形 DNA病毒，主要感染人体的皮肤或黏膜。目前已知的HPV型号众多，临床上有超过130多种类型，这些型号主要基于其致癌潜能和感染部位进行分类，以下是对 HPV型号的详细归纳: ✳️根据致癌潜能分类 1⃣高危型hpv 2⃣低危型hpv ❇️根据感染部位分类 1⃣皮肤低危型hpv 2⃣皮肤高危型hpv 3⃣黏膜高危型hpv 4⃣黏膜低危型hpv #hpv[话题]# #关爱女性健康[话题]# #女性健康[话题]# #科普[话题]# #hpv型号[话题]# #妇科[话题]# #妇科知识[话题]# #宫颈癌[话题]# @健康薯		1728963945000	1728963946000	630556a6000000001200f1d6	大柱子小柱子	https://sns-avatar-qc.xhscdn.com/avatar/1040g2jo31iefhtoh0c6g5oo5aqj4hsemnmu55d8	2051	1113	167	1065		http://sns-webpic-qc.xhscdn.com/202605231356/bc614173c59b34e504208ffa00caf1e3/1040g2sg318v8fust46dg5oo5aqj4hsem04tlrio!nd_dft_wlteh_webp_3,http://sns-webpic-qc.xhscdn.com/202605231356/9230c5497b7cf0cb653a9676f9a9bb36/1040g2sg318v8fust46d05oo5aqj4hsem19d6ljg!nd_dft_wlteh_webp_3	hpv,关爱女性健康,女性健康,科普,hpv型号,妇科,妇科知识,宫颈癌	1779515809351	https://www.xiaohongshu.com/explore/670de569000000001b01165c?xsec_token=AB40h-Vni9vsS4Eoq7ZQnvALJKvwwdzAe5I8NbU0y-OPQ=&xsec_source=pc_search	hpv	AB40h-Vni9vsS4Eoq7ZQnvALJKvwwdzAe5I8NbU0y-OPQ=	2024.10.15	2024-10-15 03:45:45	2026.05.23	2024.10.15
671881e5000000001b012a81	normal	西方世界男的怎么打HPV都这么早？	谈的巴西前任，要他去打HPV疫苗，他默默拿出自己的疫苗本，翻出来高中时期就打了2针。 目前dating的这位，要他去打HPV，他说这是什么呀？我说你都不知道HPV吗？你的性教育都去哪里去了？然后他打电话问GP，GP说，你早打啦？一查记录，他14岁就打了！原来我看的新闻是对的，澳洲政府规定，学校给学生免费HPV。 这一点真的值得学习，如果国内青少年统一在学校打HPV，那么就会有多少女性不会得宫颈癌呀！		1729659365000	1729659365000	6210fd810000000010007c9d	西澳努力打工人	https://sns-avatar-qc.xhscdn.com/avatar/1040g2jo310dsoe556o005oggvm0k0v4t0p1b3j8	1044	175	385	338		http://sns-webpic-qc.xhscdn.com/202605231356/f7cf5d7ad676b198caf8df2d6b07c2b6/1040g2sg3199k342k56705oggvm0k0v4t92ej4vg!nd_dft_wgth_webp_3		1779515809380	https://www.xiaohongshu.com/explore/671881e5000000001b012a81?xsec_token=ABBpVpdKpBXM5n4ljkO-mUxM0E4ARDcCbfCajWMZskXQg=&xsec_source=pc_search	hpv	ABBpVpdKpBXM5n4ljkO-mUxM0E4ARDcCbfCajWMZskXQg=	2024.10.23	2024-10-23 04:56:05	2026.05.23	2024.10.23
671892e3000000001b0103f5	normal	(hpv)直到现在我才有勇气说出来	[向右R][向右R]生完孩子的第一年我竟然得了hpv,而且还是高危的[哭惹R][哭惹R][哭惹R]我的第一反应是晴天霹雳，无知的我觉得完了我要得ai了[笑哭R][笑哭R][笑哭R] 心情几乎崩溃，我天天都换内ku，天天清洗，为什么还会得hpv,于是开始查度娘，越查越焦虑[石化R][哭惹R] [向右R][向右R]我开始找朋友倾诉，发现她们对于这个并不恐慌[赞R]，于是我去医院检查，医生告诉我说，定期半年检查一次，不用治疗，提升自身免疫力，多锻炼身体，注意饮食健康。 [吧唧R][吧唧R]悬着的心放下了一半，经历了一年的时间，终于全部转阴，这对我来说真的是天大的好消息了[飞吻R][飞吻R][飞吻R] [彩虹R][彩虹R]转阴的小经验，希望能帮到跟我一样的姐妹： 📍每天都要用温水清洗下面，我都是用淋浴（这一步相信姐妹们都能做到，‼️但是下一步真的很重要⚠️）洗完后用吹风机吹干下面，保持干燥[太阳…		1729663715000	1729663715000	5b97d27aa1dfa20001e2bd94	牛哞哞麻麻	https://sns-avatar-qc.xhscdn.com/avatar/1040g2jo31jkcg4ul2u504au8u597lfcklfp07oo	1437	493	244	281		http://sns-webpic-qc.xhscdn.com/202605231356/364d6cc420e6cc95d05ce2443511b727/1040g0083199m5jak4u604au8u597lfck62cmhe0!nd_dft_wlteh_webp_3,http://sns-webpic-qc.xhscdn.com/202605231356/214636b15d26bbec357f669c29d5fc51/1040g0083199m5jak4u3g4au8u597lfckaeqa7p8!nd_dft_wlteh_webp_3,http://sns-webpic-qc.xhscdn.com/202605231356/c369e26e6cc392c98463796703b4406e/1040g0083199m5jak4u5g4au8u597lfckd334550!nd…	hpv,hpv转阴,产后妈妈,女性健康养生,女性成长思考	1779515809362	https://www.xiaohongshu.com/explore/671892e3000000001b0103f5?xsec_token=ABBpVpdKpBXM5n4ljkO-mUxJ9CmTMdSnuiN5I6ukx9u-0=&xsec_source=pc_search	hpv	ABBpVpdKpBXM5n4ljkO-mUxJ9CmTMdSnuiN5I6ukx9u-0=	2024.10.23	2024-10-23 06:08:35	2026.05.23	2024.10.23
672474de000000003c01a7b4	normal	女性感染HPV早期症状	根据有关调查显示，近年来有很多女性朋友都被感染上了HPV病毒，且一旦感染上这个病毒会引发其它很多疾病发生，比如说妇科恶性肿瘤——宫颈癌。 当然，也并不是说只要感染了hpv病毒宫颈癌就一定会找上你，为此我们应了解感染HPV后的早期症状，才能及时发现病毒存在。 [一R]外阴疣体 要是持续性的感染上了HPV病毒低危型，在早期女性的阴部位置会有一些丘疹，颜色为淡红色，随着时间的迁移变丘疹变得越来越大，长得越来越多，并且会渐渐的隆起，突出在皮肤表面。然后再长出类似于菜花状、乳头状或者是鸡冠花一样的疣体，表面柔软，一碰就很容易出血和疼痛 [二R]白带异常 Hpv病毒感染早期患者还会出现白带异常的症状，比如白带增多、水样白带;时间久了还会出现溃破、坏死以及伤口感染，部分患者可能出现白带米泔样、血样白带，伴随着浓烈的腥臭味。 [三R]阴部异常出血 阴部异常的出血也是hpv早期的一个症状，主要包括：接触出…		1730462504000	1730442463000	67106deb000000000b0333b0	全科医生陈聪	https://sns-avatar-qc.xhscdn.com/avatar/1040g2jo319alq7g8l6605pogdnliuctghuq4pog	409	110	4	69		http://sns-webpic-qc.xhscdn.com/202605231453/3e03c4e5dd6e375d84faeee864291eeb/1040g2sg319l2bqa5ncag5pogdnliuctga0n8c0o!nd_dft_wlteh_jpg_3,http://sns-webpic-qc.xhscdn.com/202605231453/326e23ede8dd6c4c1c9930c26bf519c1/1040g2sg319l2bqa5nc9g5pogdnliuctglrt19cg!nd_dft_wlteh_jpg_3,http://sns-webpic-qc.xhscdn.com/202605231453/d2ea09cd51e53a22f8261613489c34db/1040g2sg319l2bqa5nc905pogdnliuctg4j7257o!nd_d…	hpv,hpv早期症状,关爱女性健康,科普	1779519282199	https://www.xiaohongshu.com/explore/672474de000000003c01a7b4?xsec_token=ABjga1I6IEAWswvhSicGmF96oCtJm9mdcueFMQGkmA2Ss=&xsec_source=pc_search	hpv	ABjga1I6IEAWswvhSicGmF96oCtJm9mdcueFMQGkmA2Ss=	2024.11.01	2024-11-01 12:01:44	2026.05.23	2024.11.01
6724a8f9000000003c01dc45	normal	关于HPV，男生也要保护好自己！	经常会出去拍拍照，偶尔约几个朋友喝点小酒，沉浸在微醺中，让我在繁忙的生活中找到片刻的宁静和自由，这样的生活看似平淡却充满了幸福。 然而这样的生活也并非没有危机。我的一位女性朋友得了hpv ，跟我讲的时候大哭一场，我都能感受到她的无助。她说有次在9吧上厕所没注意，直接坐了公共马桶，起了很多小肉粒样的东西，紧接着查出hpv阳性更是焦虑得不行。 坚持了中科精研抗HPV凝胶，才慢慢有了转机。它里面有酸酐化牛 β - 乳球蛋白能降低病毒载量的。另外还有专利技术促进吸收（专利号ZL.201510669052.2），高低危HPV都可以。 她的经历给了我警示，即使是看似平常的生活也可能面临健康隐患。想到自己平时也经常出去喝点小9，接触的公共场合比较多，还真没把HPV当回事，以为不会感染，现在我开始更加注重个人卫生，去到公共卫生间、9吧或者浴室这种地方都会多多注意，避免自己也被hpv感染。 湘械广审（文）…		1730544357000	1730455801000	66b6057b000000001d021413	风	https://sns-avatar-qc.xhscdn.com/avatar/1040g2jo31erfmjchmi0g5plm0ltnc50jg90m4q8	101	7	10	4		http://sns-webpic-qc.xhscdn.com/202605231408/a15a753fb5c7bd3e6d9009655f4f8ba7/1040g2sg319lfrrev7c005plm0ltnc50j5hrek5g!nd_dft_wlteh_webp_3,http://sns-webpic-qc.xhscdn.com/202605231408/00f5bb8736ebd96c09a769fa34dc6b71/1040g2sg319lfrrev7c0g5plm0ltnc50jf8poec0!nd_dft_wlteh_webp_3,http://sns-webpic-qc.xhscdn.com/202605231408/9fb4ffe00346f44895c78af29f18e01f/1040g2sg319lfrrev7c105plm0ltnc50jnmbf69o!nd…	HPV,hpv凝胶,男生hpv,hpv检查,中科精研抗HPV凝胶,hpv感染,hpv疣体,hpv预防,抗hpv生物蛋白敷料,hpv阳性,男大学生,生活碎片,top,🌈,尽情享受秋日的阳光吧,带着相机去旅行,原相机记录生活	1779516492745	https://www.xiaohongshu.com/explore/6724a8f9000000003c01dc45?xsec_token=ABjga1I6IEAWswvhSicGmF9zEBBV1eX0tPdcczyloD190=&xsec_source=pc_search	hpv	ABjga1I6IEAWswvhSicGmF9zEBBV1eX0tPdcczyloD190=	2024.11.02	2024-11-02 10:45:57	2026.05.23	2024.11.01
672e08a3000000003c01dcb7	normal	羞耻是阻碍她健康的围栏。	女孩子的一生中 会接触各种各样的细菌🦠病毒 在我们免疫力低下的时候 有了新的伴侣生活 它们入侵我们的身体危害女性健康 就很容易感染hpv变得亚健康❗️ 但是阻挡我们恢复健康的 除了藏在暗处的病毒 还有无知和狭隘带来的羞耻围栏 不仅要接种九价💉还要定期hpv检查 小鱼携手检康自测小盒告诉你！ 不舒服去检测从来不是羞耻不好的事情 我们可以居家自测HPV 不再为不方便、不好意思、害怕🏥耽误健康 检康小程序为我们连接医学实验室～ 同样有另一半的女宝！男生也需要一起检查 让我们一起健健康康地成为更好的自己吧！ #HPV[话题]# #检康[话题]# #检康居家检测[话题]# #画画[话题]##漫画[话题]##可爱[话题]# #来自星星的艺术家[话题]# #女性健康[话题]# #女性[话题]# #HPV检查[话题]# @画画薯 @心理薯 @健康薯		1731070673000	1731076637000	6483c34200000000100354c5	小鱼大人	https://sns-avatar-qc.xhscdn.com/avatar/1040g2jo318hof7ufkc6g5p43od146l65rljpff0	337	91	40	53		http://sns-webpic-qc.xhscdn.com/202605231400/507834d4eaa8732e47cc2f2361ef1110/1040g008319ukou4tna0g5p43od146l65d4po88g!nd_dft_wlteh_webp_3,http://sns-webpic-qc.xhscdn.com/202605231400/c489aef5dce9690e70338dff6b4f75dd/1040g008319ukou4tna005p43od146l65r9eldb0!nd_dft_wlteh_webp_3,http://sns-webpic-qc.xhscdn.com/202605231400/61c71b6a741e2f5073aae441b68d8bc7/1040g008319ukou4tna105p43od146l65frg3scg!nd…	HPV,检康,检康居家检测,画画,漫画,可爱,来自星星的艺术家,女性健康,女性,HPV检查	1779516082010	https://www.xiaohongshu.com/explore/672e08a3000000003c01dcb7?xsec_token=ABG6pFPUgPTXoSjPv-YVGQUE-bdp_BndsQRXs37AgHsgc=&xsec_source=pc_search	hpv	ABG6pFPUgPTXoSjPv-YVGQUE-bdp_BndsQRXs37AgHsgc=	2024.11.08	2024-11-08 12:57:53	2026.05.23	2024.11.08
6734c92f000000003c019f93	normal	关于HPV，至少要记住这个两个型别！	虽然已经说过很多次，但还是想要重复讲一下，因为围绕HPV的研究一直在发展，但到目前为止都没有变的就是HPV16和18在各个国家和地区都是重点关注的。 这也是无论是何种HPV疫苗，首先应该预防的就是这两个型别，包括在咱们国家给小年龄女性接种HPV疫苗也是优先围绕这两个型别展开（btw，对比很多更早开展全面接种的国家，咱们国内面向9-14岁女孩的HPV疫苗接种率实在太低了）。 当然，这件事并不是我在这说几句话就能带来改变的，肯定需要各方面的努力，而且这几天我也看到了不少国家的专家教授分享了很多经验，或许有时间我可以具体整理一下，说实话，这事儿比我想象中复杂很多，涉及到多种学科以及各方力量的支持。 【核心】好，说回来，以上这些都是想说这两个型别非常值得关注，因为它俩跟宫颈癌的发生高度相关，如果我们或身边的人检查出来其中一个或两个，都需要进一步检查阴 道镜活检，或甲基化检测，或者直接就诊。 嗯，…		1731512623000	1731512623000	5f3b8c2800000000010032eb	六层楼	https://sns-avatar-qc.xhscdn.com/avatar/1040g2jo30psm09nv6k005nprhgk08cnbkpj7r38	526	122	255	74		http://sns-webpic-qc.xhscdn.com/202605231358/093e4328b06f98b6d6e18728c4a7d302/1040g00831a57pjsf7c005nprhgk08cnbaqm6s2o!nd_dft_wlteh_webp_3	女性,女性健康,健康科普,HPV,hpv,HPV疫苗,HPV16,HPV18	1779515945786	https://www.xiaohongshu.com/explore/6734c92f000000003c019f93?xsec_token=ABqGENXY7RHpgJbtcP8XI9f8YwLQ3dNAKgS9YopjpQMVM=&xsec_source=pc_search	hpv	ABqGENXY7RHpgJbtcP8XI9f8YwLQ3dNAKgS9YopjpQMVM=	2024.11.13	2024-11-13 15:43:43	2026.05.23	2024.11.13
67363296000000001b029a3f	normal	去年打的九价，脑子进了水	真的被狠狠营销到了 从21年就开始了解和预约九价 最后找的黄牛，没错还是找的黄牛… 真脑子进了水，拍照留底也没拍到码…自己神金了[再见R]进了水连自己都骂 现在这风波一闹，发现也没有上传疫苗记录，还发现嘛的追溯都追溯不到，因为无码！ 现在还九价自由了，好好好 以后能不能所有的上岸都不值钱[凋谢R]去那个犄角旮旯打针还得专门休个半天然后坐车[大便R] 那就安慰自己打的是真的吧[微笑R]#hpv九价疫苗[话题]# #郴州[话题]# #宜章[话题]# #九价上岸[话题]# #酿酒酵母[话题]# 神金		1731605142000	1731605142000	5ddbbfd200000000010060a5	等等5	https://sns-avatar-qc.xhscdn.com/avatar/1040g2jo31ejrct3m0m005nernv908o55r15ohog	4191	1125	1912	633		http://sns-webpic-qc.xhscdn.com/202605231354/8a10a11261ea70960ce2d2757021d9eb/1040g00831a6jtdhe7c005nernv908o5530df718!nd_dft_wlteh_webp_3	hpv九价疫苗,郴州,宜章,九价上岸,酿酒酵母	1779515673013	https://www.xiaohongshu.com/explore/67363296000000001b029a3f?xsec_token=ABsFdMtkk99gJA0wv0nnVzReONR7bXJvYhaQq-DEM3Bxs=&xsec_source=pc_search	hpv	ABsFdMtkk99gJA0wv0nnVzReONR7bXJvYhaQq-DEM3Bxs=	2024.11.14	2024-11-14 17:25:42	2026.05.23	2024.11.15
674593cb0000000002039f22	normal	HPV一经感染终身携带？	说起这类「一经感染终身携带」的情况，HPV或许不属于这一类，但有两种确实属于这类情况： ·生殖器疱疹：由2型HSV引起的性传播疾病，这确实是一种慢性、终生感染性的性传播疾病，也如私信所说，它是在免疫低下的情况下可能复发的。目前还没有治愈的手段，通常采用抗病毒治疗减缓症状、缩短症状持续时间、减少复发频率、降低病毒传染风险，但病毒可能会在体内长期潜伏。 ·梅毒：严格来讲引起梅毒的并不是病毒，而是梅毒螺旋体，感染之后在体内会产生特异性抗体（如TPPA/TPHA），这种特异性抗体会终身携带，无论过多久都能查出来，作为曾经感染过的标志。而且就算治好了，也能查出来，反过来这些抗体阳性，并不意味着会发生症状或者仍然具有传染性，想要判断这些，还需要检查别的项目，比如RPR或TRUST试验，这些试验的滴度变化可以反映疾病的活动性和传染性。 总之，虽然我这边的科普讲HPV比较多，因为它跟宫颈癌相关，但必须要…		1732613067000	1732613067000	5f3b8c2800000000010032eb	六层楼	https://sns-avatar-qc.xhscdn.com/avatar/1040g2jo30psm09nv6k005nprhgk08cnbkpj7r38	1185	525	404	255		http://sns-webpic-qc.xhscdn.com/202605231500/0425716914f4a6d954d1c0aede95d5e9/1040g00831alkh4nan2005nprhgk08cnb657kpq0!nd_dft_wlteh_jpg_3,http://sns-webpic-qc.xhscdn.com/202605231500/08a4306f9871c2abe0ad76ccc740c919/1040g00831alkh4nan20g5nprhgk08cnb3n94tjg!nd_dft_wlteh_jpg_3	女性,健康科普,女性健康,HPV,hpv,白大褂朋友已在线	1779519668339	https://www.xiaohongshu.com/explore/674593cb0000000002039f22?xsec_token=ABekPG-FpGZtMytsD9nCkoxjcOW_vbgQpvgcUNR8BL1Fg=&xsec_source=pc_search	hpv	ABekPG-FpGZtMytsD9nCkoxjcOW_vbgQpvgcUNR8BL1Fg=	2024.11.26	2024-11-26 09:24:27	2026.05.23	2024.11.26
674977f60000000006014932	normal	hpv	hpv的等级你们知道吗		1732868086000	1732868086000	67247efc000000001c019079	小红薯67255E3D	https://sns-avatar-qc.xhscdn.com/avatar/645b7f257b3e7e60e53504de.jpg	1090	218	624	487		http://sns-webpic-qc.xhscdn.com/202605231502/694843f6b4937b3c02443938117b02dd/spectrum/1040g34o31ape48e5ni205pp4fru7343phbe8048!nd_dft_wlteh_jpg_3,http://sns-webpic-qc.xhscdn.com/202605231502/e92b19396b2e28f999163c4e29df480a/spectrum/1040g34o31ape48e5ni2g5pp4fru7343pq5qp74o!nd_dft_wlteh_jpg_3,http://sns-webpic-qc.xhscdn.com/202605231502/dc886150e64cdb555c1ad438a688f8f3/spectrum/1040g34o31ape48e5n…		1779519861707	https://www.xiaohongshu.com/explore/674977f60000000006014932?xsec_token=ABawtJ4Qy3qcdZh_F2osgqv9ly2f09OV08lK2zPxzgjWc=&xsec_source=pc_search	hpv	ABawtJ4Qy3qcdZh_F2osgqv9ly2f09OV08lK2zPxzgjWc=	2024.11.29	2024-11-29 08:14:46	2026.05.23	2024.11.29
674d88510000000006016b5d	normal	杰士邦预防HPV酸酐蛋白喷雾上市咯❗	全效防护！【杰士邦预防HPV酸酐蛋白喷雾】全新上市👏 害怕防护不足❓让HPV病毒有机可乘❓ 杰士邦预防HPV酸酐蛋白喷雾，一款随身防护的小红盾🛡 建立防护屏障日常预防HPV病毒👍🏻 靶向阻断感染🎯降低尖锐湿疣等体外疣体的术后复发f 专利成分有效预防HPV病毒持续感染！！ 高效防护+杀灭病毒 在日常防护之中让你我安享亲密时刻‼ #杰士邦预防HPV酸酐蛋白喷雾[话题]# #杰士邦小红盾[话题]# #杰士邦抗HPV医用防护系列[话题]# #杰士邦[话题]# #预防HPV[话题]#		1733134417000	1733134417000	628350060000000021021aad	杰士邦	https://sns-avatar-qc.xhscdn.com/avatar/1040g2jo31c2m9ogpgk005ok3a038c6ld0s2p60o	351	249	42	341		http://sns-webpic-qc.xhscdn.com/202605231507/6cf46713053b98f7e1dfdaac59330704/spectrum/1040g0k031atd05nk7i005ok3a038c6ldbs7c068!nd_dft_wlteh_jpg_3,http://sns-webpic-qc.xhscdn.com/202605231507/9a5cebf6b37e15ffaa18dff52dc9545b/spectrum/1040g0k031atd05remo005ok3a038c6ld0rhdgio!nd_dft_wlteh_jpg_3,http://sns-webpic-qc.xhscdn.com/202605231507/fba1253f2952cbea374d48d0f9494dcd/spectrum/1040g0k031atd05vpm…	杰士邦预防HPV酸酐蛋白喷雾,杰士邦小红盾,杰士邦抗HPV医用防护系列,杰士邦,预防HPV	1779520056060	https://www.xiaohongshu.com/explore/674d88510000000006016b5d?xsec_token=ABtijvl-Rw6dT-9-q1r5-NQjLbUNU6CZSrAoicbQ9QBvc=&xsec_source=pc_search	hpv	ABtijvl-Rw6dT-9-q1r5-NQjLbUNU6CZSrAoicbQ9QBvc=	2024.12.02	2024-12-02 10:13:37	2026.05.23	2024.12.02
674e8aa900000000020182df	normal	上海地铁的广告，固定伴侣也可能感染hpv	固定伴侣也有hpv感染可能，这是真的嘛？如果是真的的话，那么不是每个人都是因为伴侣出轨而感染了。#上海[话题]# #上海地铁[话题]# #hpv[话题]#		1733200553000	1733201304000	5ac4427a11be1049d4780283	贪吃的🐷	https://sns-avatar-qc.xhscdn.com/avatar/1040g2jo31e9kb61hgu0g4a492q17k0k3cb5mr68	1695	330	755	484		http://sns-webpic-qc.xhscdn.com/202605231349/2916a4081d2f49346a099d376361b415/1040g2sg31aucleh77c704a492q17k0k3c2nars8!nd_dft_wlteh_webp_3	上海,上海地铁,hpv	1779515426072	https://www.xiaohongshu.com/explore/674e8aa900000000020182df?xsec_token=ABL3JSWdJ7sumwy0cmtrkZWMl5CsGBvXGBVPl9GuIfdUw=&xsec_source=pc_search	hpv	ABL3JSWdJ7sumwy0cmtrkZWMl5CsGBvXGBVPl9GuIfdUw=	2024.12.03	2024-12-03 04:35:53	2026.05.23	2024.12.03
6752bc22000000000703bf3f	normal	为什么我国女性普遍感染hpv52和58？	为什么我国女性普遍感染hpv52和58？ 据统计，我国女生HPV感染率最高的三个型号分别是HPV16、HPV52、HPV58。 - 更值得一提的是，中国女性约98%的宫颈AI由高危型HPV导致，而且HPV52和HPV58在中国宫颈AI中占比明显高于全球水平。 - 女性朋友感染HPV的主要源头是X行为，当然也跟自身长时间熬夜，饮食不规律，不爱运动导致免疫力下降有关。 - 感染HPV52、58的女性主要群体还是30-60岁的女性，随着年龄增长，中老年女性的身体免疫力的确会有明显下降。 - 门诊上这个特点很明显，HPV求医的女性大部分是中老年人，因为当年轻女性感染HPV时，可能是一过性的，很快就转阴了，所以检测出来的比较少。而中老年女性，可能发生持续性感染，难以转阴，甚至有些患者持续感染好多年，甚至增加感染型号，心理压力往往也比较大！ - 想要快速转阴，我们还是得坚持zhi疗，不能半途而废，再…		1733475362000	1733475363000	657925c3000000002002efd2	北京HPV专家张继芝	https://sns-avatar-qc.xhscdn.com/avatar/1040g2jo31j4cumdt1g6g5pbp4n1o5ruigfr9s0g	116	69	33	70		http://sns-webpic-qc.xhscdn.com/202605231454/cff0d5dc7d071ba74d1445f0d4451d47/spectrum/1040g0k031b2fkvaomq005pbp4n1o5ruinhkm9qg!nd_dft_wgth_jpg_3	hpv,hpv转阴,小红书成长笔记,hpv52,hpv58	1779519282212	https://www.xiaohongshu.com/explore/6752bc22000000000703bf3f?xsec_token=ABTqmD2kA89444Ziy-sM_es6agJE-i-dvFxwqDKbmdfYo=&xsec_source=pc_search	hpv	ABTqmD2kA89444Ziy-sM_es6agJE-i-dvFxwqDKbmdfYo=	2024.12.06	2024-12-06 08:56:02	2026.05.23	2024.12.06
67584527000000000402990a	normal	九价的针💉有这么老长❗️	打第一针时以为这种疫苗都跟蚊子🦟咬一下似的不会痛到哪去，结果针头一进去整条胳膊都软了[哭惹R] 肌肉酸痛，不敢侧睡，持续了大概四五天 医生还说大家都说这个疫苗越打越痛，二三针更疼[哭惹R]今天来打第二针好巧不巧的交完费排队时候感觉大姨妈来了[扶墙R] 赶紧去厕所一看还真尼玛来了[抓狂R] 正纠结的时候叫到我进去打针了[哭惹R] 老长的针头了，超级痛[惊恐R]打完回来微微有些头疼，虚弱[扶墙R] 对了顺便提醒姐们，九价可以刷医保余额哦，如果里面不够也可以刷一部分，再刷别的补齐 #打针[话题]# #记录接种疫苗[话题]# #hpv九价疫苗[话题]# #hpv转阴[话题]#		1733838119000	1733839221000	5655e0156a6a6942a34347e2	Koko	https://sns-avatar-qc.xhscdn.com/avatar/1040g2jo31uh9455ihm0g4335eig1ahv2dvi11qo	436	55	149	238		http://sns-webpic-qc.xhscdn.com/202605231454/a8e09615716d5a3cd1d31c0789dedda0/1040g2sg31b7slunbmu704335eig1ahv2ssvd9ug!nd_dft_wlteh_jpg_3,http://sns-webpic-qc.xhscdn.com/202605231454/e642b962064a82ff9451913daacabf8b/1040g2sg31b7slunbmu7g4335eig1ahv2ucv260g!nd_dft_wgth_jpg_3,http://sns-webpic-qc.xhscdn.com/202605231454/5deedd8bfbdbf360e9c6262384772d01/1040g2sg31b7slunbmu804335eig1ahv212afhhg!nd_df…	打针,记录接种疫苗,hpv九价疫苗,hpv转阴	1779519282207	https://www.xiaohongshu.com/explore/67584527000000000402990a?xsec_token=AB6bn2v3o6g8bje1i0BVtDsa6H_pmPTTfq1qpPmRYY0VI=&xsec_source=pc_search	hpv	AB6bn2v3o6g8bje1i0BVtDsa6H_pmPTTfq1qpPmRYY0VI=	2024.12.10	2024-12-10 13:41:59	2026.05.23	2024.12.10
67697894000000000b0179cc	normal	Hpv阴性，但是TCT显示“非典型鳞状上皮细胞，意义不明确”（ASC-US），这个咋整啊[哭惹R]	Hpv阴性，但是TCT显示“非典型鳞状上皮细胞，意义不明确”（ASC-US），这个咋整啊[哭惹R]		1734965396000	1734965396000	5d1b521700000000100304e6	最自然的反差	https://sns-avatar-qc.xhscdn.com/avatar/5e625216e33ae20001ccf470.jpg	339	219	753	344		http://sns-webpic-qc.xhscdn.com/202605231457/c3c82921bb9bdd7d6317dbc67238cf2d/1040g00831bom6qs810005n8ra8bk6176rlat1v8!nd_dft_wlteh_jpg_3		1779519475040	https://www.xiaohongshu.com/explore/67697894000000000b0179cc?xsec_token=AB0OrZGhQREDXER_e3eo_JA-2lFTyiK6yC0SYGIoLGBfc=&xsec_source=pc_search	hpv	AB0OrZGhQREDXER_e3eo_JA-2lFTyiK6yC0SYGIoLGBfc=	2024.12.23	2024-12-23 14:49:56	2026.05.23	2024.12.23
67695c7f0000000013000e13	video	HPV只要不是这10个型号，把心放进肚子里	﻿#hpv[话题]#﻿ ﻿#hpv转阴[话题]#﻿ ﻿#小红书成长笔记[话题]#﻿	http://sns-video-qc.xhscdn.com/stream/110/259/01e7695c702d8f0d0103700393f39c1fdb_259.mp4?sign=adf65e10cdfc02f5ffb6c83ee6b57443&t=6a15ec6a	1735084200000	1734958208000	657925c3000000002002efd2	北京HPV专家张继芝	https://sns-avatar-qc.xhscdn.com/avatar/1040g2jo31j4cumdt1g6g5pbp4n1o5ruigfr9s0g	352	201	112	110		http://sns-webpic-qc.xhscdn.com/202605231454/32785dc74a761f1fd37c3e3305dd8a18/spectrum/1040g0k031boiomsvh6005pbp4n1o5ruipkvbrdg!nd_dft_wlteh_jpg_3	hpv,hpv转阴,小红书成长笔记	1779519282215	https://www.xiaohongshu.com/explore/67695c7f0000000013000e13?xsec_token=AB0OrZGhQREDXER_e3eo_JA4zOQqka5giQoEBHIfbZshc=&xsec_source=pc_search	hpv	AB0OrZGhQREDXER_e3eo_JA4zOQqka5giQoEBHIfbZshc=	2024.12.24	2024-12-24 23:50:00	2026.05.23	2024.12.23
67777a560000000013008d38	normal	后续！crush哥拿着hpv检查报告单来要名分了！	这个世界真的是勇敢的人先享受！半年前从来没想过 crush 哥会带着 hpv 检查报告单向我表白，幸福的要晕过去了！！！🤩💞🎉 检查起因是我在小地瓜冲浪，刷到一篇关于男性因为生理构造和私人生活，携带 hpv 概率很高的帖子，转手就分享给他了 坦白说我有私心👀我身边真的有被对象感染 hpv 的例子，聊了这么久能感觉到他对我有好感，我也确实很喜欢他，但说实话身边有例子摆在这里，说不担心是假的，女生这方面真的很容易吃亏！而且喜欢和能在一起是两码事，最起码健康问题要保证！这个预防针要提前打 💡 小小测试一下他，没想到一下就上钩了，说他可不是外面那些道貌岸然的脏东西，他这样根正苗红的干净小伙还很多，让他证明自己，就要拉我去做 hpv 检查🙈 我不想草率做检查，专门做了功课，考虑男生 hpv 检出率的问题，我们选择了更灵敏的 hpv 检测试剂，在检康小程序上订的 hpv 自测盒，能查26种 hpv …		1735889895000	1765892217000	65faff28000000000600ebba	小甜筒🍦	https://sns-avatar-qc.xhscdn.com/avatar/1040g2jo316frorjahe0g5pik2vk0u9tf4dsn1dg	5483	1199	364	1383		http://sns-webpic-qc.xhscdn.com/202605231347/ea6b6d6f0a3fc9cfab87919c20c16561/1040g00831c6btl1sgu005pfqvsk1hqtqfhvk8r0!nd_dft_wlteh_webp_3,http://sns-webpic-qc.xhscdn.com/202605231347/d30d9d74867f3886ca4da31a8363c863/1040g00831c6btl1sgu0g5pfqvsk1hqtqssl7vbg!nd_dft_wlteh_webp_3,http://sns-webpic-qc.xhscdn.com/202605231347/e5acadfa6093e3b4bf4cfc195e0cdbec/1040g00831c6btl1sgu105pfqvsk1hqtq2b67nm8!nd…	HPV自测盒,HPV筛查,男生HPV检查怎么做,HPV检查,男性HPV检查,HPV检查怎么做	1779515291063	https://www.xiaohongshu.com/explore/67777a560000000013008d38?xsec_token=AB_1CZLdfJWhPmpB1zbvWCOJATCKeQrz7Xa-_ZA7nQEdE=&xsec_source=pc_search	hpv	AB_1CZLdfJWhPmpB1zbvWCOJATCKeQrz7Xa-_ZA7nQEdE=	2025.01.03	2025-01-03 07:38:15	2026.05.23	2025.12.16
677b4a1f000000000402f545	normal	未婚夫查出hpv6和16，但条件好，我要退婚吗	本来准备年底定下来的 婚检加项目查了传染病四项 和 hpv 结果查出来和16两个阳 他说是出差酒店不干净导致 我不相信 我想退婚，但是家里人不同意 怕我找不到这样条件的人家了 而且我今年28了 我该怎么办！！ #关于结婚[话题]# #结婚[话题]# #hpv[话题]# #尖锐湿疣[话题]#		1736133151000	1736931226000	67739eb0000000001801de7f	乐乐	https://sns-avatar-qc.xhscdn.com/avatar/1040g2jo31c56bekv0s405prjjqo63njv1oad8eo	6183	3597	7205	4761		http://sns-webpic-qc.xhscdn.com/202605231502/5c120ea9b535963a5452b4f934224345/1040g2sg31ca31bnegudg5prjjqo63njve7p30io!nd_dft_wlteh_jpg_3	关于结婚,结婚,hpv,尖锐湿疣	1779519861711	https://www.xiaohongshu.com/explore/677b4a1f000000000402f545?xsec_token=ABQq4-ujErKfR3aXWJ_Dwx265maPQThRlGbv-Hjo7gDvk=&xsec_source=pc_search	hpv	ABQq4-ujErKfR3aXWJ_Dwx265maPQThRlGbv-Hjo7gDvk=	2025.01.06	2025-01-06 03:12:31	2026.05.23	2025.01.15
677df9ac0000000001003d77	normal	终于，等到了……	终于，咱们国家9~26岁的男性可以接种HPV疫苗了（目前是四价）……或许以后人们在有性的接触之前，除了可以掏出体检报告，也可以掏出疫苗接种信息了，争取把在HPV病毒周围都建起铜墙铁壁，让它们在中间孤立无援，最终消失殆尽。（拟人的修辞手法）		1736309164000	1736309164000	5f3b8c2800000000010032eb	六层楼	https://sns-avatar-qc.xhscdn.com/avatar/1040g2jo30psm09nv6k005nprhgk08cnbkpj7r38	3297	304	558	3104		http://sns-webpic-qc.xhscdn.com/202605231354/d3662b6c3dcd635c1566c2090aa76a7a/1040g2sg31ccmv3kv0s005nprhgk08cnb946cvi0!nd_dft_wlteh_webp_3		1779515673015	https://www.xiaohongshu.com/explore/677df9ac0000000001003d77?xsec_token=ABYUqfmmidiA_KQiRlLrnAyRTwpWJbEXdecGMS8IxwSbM=&xsec_source=pc_search	hpv	ABYUqfmmidiA_KQiRlLrnAyRTwpWJbEXdecGMS8IxwSbM=	2025.01.08	2025-01-08 04:06:04	2026.05.23	2025.01.08
677f3881000000000b0339c3	normal	我不懂男的为什么要打九价	经提醒，仁汇倒闭啦！大家选择一下其他品牌打hpv吧[石化R][石化R] 原文：这是我朋友说的，我已经跟他绝交了，因为我有男德 ⚠️男性接种HPV疫苗，不仅可以保护自己，还可以降低将病毒传播给他人的风险。这是一种负责任的行为 🥵最近看到内地男生也可以打hpv疫苗，但是只有四价，还限制年龄26岁以下，而且可能比较难约，所以分享一下我自己去年在hk🇭🇰打的九价疫苗。 hk有很多诊所🏥都有九价可以打，最后选择了仁汇。主要是看在这个品牌比较大，不限制性别年龄。虽然算是比较贵的，当时三月份预约的价格是hkd3990三针九价（图3），目前官网上价格是hkd3630三针约等于rmb3400（图4）。 1️⃣提前预约📅 先上官网下订单付款（amghealthcheck）可以wx/zfb付款。付款完会收到一封确定的邮件，就可以开始预约了，官网上有可以预约日期的选项（可以选周六） 2️⃣路线乘车方式 我在广州…		1736390785000	1751011563000	5b31bef6f7e8b94035ab23c8	uue	https://sns-avatar-qc.xhscdn.com/avatar/65e47535ca94021ee2220cbe.jpg	588	368	167	482		http://sns-webpic-qc.xhscdn.com/202605231358/0b8828ca5930546a72f4d63102da9c3a/1040g00831cdtsg84ge004a6j8vvfc8u8sp9sba0!nd_dft_wlteh_webp_3,http://sns-webpic-qc.xhscdn.com/202605231358/e9c53bbb4e9885ec8c69b4db6729c347/1040g00831cdtsg84ge0g4a6j8vvfc8u8chcte1g!nd_dft_wlteh_webp_3,http://sns-webpic-qc.xhscdn.com/202605231358/de32aff9d3608ac9137f41d9bf0cf21f/1040g00831cdtsg84ge104a6j8vvfc8u8g1564i8!nd…	hpv男生,hpv九价,hpv疫苗,hpv九价疫苗	1779515945774	https://www.xiaohongshu.com/explore/677f3881000000000b0339c3?xsec_token=ABG6w-T_MXuAE43wBRV0FDCoWvivybRCn4goyecrQl9zY=&xsec_source=pc_search	hpv	ABG6w-T_MXuAE43wBRV0FDCoWvivybRCn4goyecrQl9zY=	2025.01.09	2025-01-09 02:46:25	2026.05.23	2025.06.27
677f60ed000000000b021767	normal	快叫上你男朋友去打HPV疫苗	2025年1月8日—默沙东正式官宣： 佳达修®1 [四价人乳头瘤病毒疫苗（酿酒酵母）]的多项新适应证已获得国家药品监督管理局的上市批准，适用于9~26岁男性接种。 新适应证的获批，标志着佳达修®成为中国境内首个且目前唯一获批、可适用于男性的HPV疫苗。#HPV[话题]# #男生也要保护好自己[话题]# #疫苗[话题]# #打针[话题]# #女性青年必备[话题]# #做好防护措施[话题]# #一对情侣到底谁该去打HPV疫苗 [PK]#		1736401133000	1736401134000	65d095b8000000000401d0cd	思凝一云刘博士	https://sns-avatar-qc.xhscdn.com/avatar/1040g2jo31cpv4skmh06g5pegims13k6d0qttmt8	54	12	24	14		http://sns-webpic-qc.xhscdn.com/202605231412/d8862e061d0d209d8c4dc39f2e192f1d/1040g00831ce2qei70u605pegims13k6dpp0q9f0!nd_dft_wlteh_webp_3	HPV,男生也要保护好自己,疫苗,打针,女性青年必备,做好防护措施	1779516778913	https://www.xiaohongshu.com/explore/677f60ed000000000b021767?xsec_token=ABG6w-T_MXuAE43wBRV0FDCpvVfJXerv0RnBJdAHXSwks=&xsec_source=pc_search	hpv	ABG6w-T_MXuAE43wBRV0FDCpvVfJXerv0RnBJdAHXSwks=	2025.01.09	2025-01-09 05:38:53	2026.05.23	2025.01.09
6786080d000000000100864f	normal	谁会是第一个打HPV疫苗的男生？！	据统计，男性一生感染HPV概率比女性还要高！！HPV病毒目前没有特效药物，接种疫苗是唯一有效预防方式！以前只有女性可以接种，好消息目前男性HPV疫苗正式开打了，温州谁会是第一个幸运儿！？[憨笑][憨笑]#男性HPV疫苗[话题]# #男性尖锐湿流疣[话题]# #记录接种疫苗[话题]# #做好防护措施[话题]#		1736837133000	1736837133000	60b90da8000000002002b8c1	消化科博士缪医生	https://sns-avatar-qc.xhscdn.com/avatar/60b90da8000000002002b8c1.jpg	137	65	64	522		http://sns-webpic-qc.xhscdn.com/202605231507/3b7a0a3cfdf09c9e5a7d63127f6484e7/1040g00831ckin8vrgu6g5o5p1mk85e61p73el88!nd_dft_wlteh_jpg_3,http://sns-webpic-qc.xhscdn.com/202605231507/e5fc39a026828e3d1e7c0cc645fb03e8/1040g00831ckin92qgu505o5p1mk85e615ikjepo!nd_dft_wlteh_jpg_3,http://sns-webpic-qc.xhscdn.com/202605231507/ea596f790789b237f69a4777158d58d8/1040g00831ckin92j0m6g5o5p1mk85e61prdcd58!nd_d…	男性HPV疫苗,男性尖锐湿流疣,记录接种疫苗,做好防护措施	1779520056068	https://www.xiaohongshu.com/explore/6786080d000000000100864f?xsec_token=ABcjYwX5pBcYjO9J08nz753MF4Co20cfx1KRzvaocbzak=&xsec_source=pc_search	hpv	ABcjYwX5pBcYjO9J08nz753MF4Co20cfx1KRzvaocbzak=	2025.01.14	2025-01-14 06:45:33	2026.05.23	2025.01.14
67866ad8000000001a011a4e	video	有好多姐妹感染了HPV还在和伴侣同房，避孕套真的不能防HPV。女方检查全都阴性后，男方也用完足够的药才可以继续同房#苏州[话题]# #妇科[话题]# #hpv感染[话题]# #苏大附一[话题]# #苏州妇科专家李珉[话题]#	有好多姐妹感染了HPV还在和伴侣同房，避孕套真的不能防HPV。女方检查全都阴性后，男方也用完足够的药才可以继续同房#苏州[话题]# #妇科[话题]# #hpv感染[话题]# #苏大附一[话题]# #苏州妇科专家李珉[话题]#	http://sns-video-qc.xhscdn.com/stream/1/110/259/01e7866ac82b7554010370039465125238_259.mp4?sign=ca8292a22053dfbf7389e9535a010614&t=6a15ee60	1736862424000	1736862425000	61a0bf48000000002102b22b	苏州HPV李珉医生	https://sns-avatar-qc.xhscdn.com/avatar/1040g2jo30rcfdpm5he6g5od0nt48dchb23vcg2g	2389	897	557	1186		http://sns-webpic-qc.xhscdn.com/202605231502/a10fd702096e20c9dce3e96f02da3cb4/1040g00831ckup68mgc005od0nt48dchblffqob8!nd_dft_wlteh_jpg_3	苏州,妇科,hpv感染,苏大附一,苏州妇科专家李珉	1779519861714	https://www.xiaohongshu.com/explore/67866ad8000000001a011a4e?xsec_token=ABcjYwX5pBcYjO9J08nz753EJosMk3d1EeOynBmn37VO0=&xsec_source=pc_search	hpv	ABcjYwX5pBcYjO9J08nz753EJosMk3d1EeOynBmn37VO0=	2025.01.14	2025-01-14 13:47:04	2026.05.23	2025.01.14
678c678c00000000160308fa	normal	参加了澳洲线上宫颈癌公益讲座！	学到了很多小知识！结束立马预约了学校GP打疫苗[加油R] 本篇画得很简略，主要想能让更多人重视起来！具体医疗信息请咨询专业医护人员[握手R] 再次感谢Starleap组织的公益讲座！！[大笑R]@SAFAA非盈利亚裔女性社群-小助手 #原创漫画[话题]# #宫颈癌[话题]# #HPV[话题]# #HPV感染[话题]# #Hpv[话题]# #澳洲生活[话题]# #女性成长[话题]# #女性健康[话题]#		1737254797000	1737255177000	62a1c2c90000000021025af8	斯嘉和阿柴	https://sns-avatar-qc.xhscdn.com/avatar/1040g2jo315km05m7gq005ol1ob4ocmnov07ble0	583	108	11	109		http://sns-webpic-qc.xhscdn.com/202605231358/5e1937537f1b9bfb9111428a4fd14b3b/1040g2sg31cqps7vg12605ol1ob4ocmno2p2auqg!nd_dft_wlteh_webp_3,http://sns-webpic-qc.xhscdn.com/202605231358/8a58ab15bfbfa097e13b094dea82bf43/1040g2sg31cqps7vg126g5ol1ob4ocmnokklsg10!nd_dft_wlteh_webp_3,http://sns-webpic-qc.xhscdn.com/202605231358/57456841e36e01c7d751f6920f224449/1040g2sg31cqps7vg12705ol1ob4ocmno20d47no!nd…	原创漫画,宫颈癌,HPV,HPV感染,Hpv,澳洲生活,女性成长,女性健康	1779515945776	https://www.xiaohongshu.com/explore/678c678c00000000160308fa?xsec_token=ABbMqM1thVeb7bsJKYddlMhCYVMs5Q6GL5nRh7x5ERRYM=&xsec_source=pc_search	hpv	ABbMqM1thVeb7bsJKYddlMhCYVMs5Q6GL5nRh7x5ERRYM=	2025.01.19	2025-01-19 02:46:37	2026.05.23	2025.01.19
67a0153b00000000180135e0	normal	开始宣传男性HPV了	今天早上去看电影，看到宣传了，就是要大力普及普及👍👍👍👍👍		1738544443000	1738544443000	5867768f82ec390af62c48ce	Zebol	https://sns-avatar-qc.xhscdn.com/avatar/1040g2jo31v7k0t6iii60490j6qr8ui6eq9b82qo	1.3万	498	579	2529		http://sns-webpic-qc.xhscdn.com/202605231353/944e451f1d833b69ffcff66a878721b5/1040g00831de0qo6a0u6g490j6qr8ui6eepfi8c8!nd_dft_wgth_webp_3		1779515672997	https://www.xiaohongshu.com/explore/67a0153b00000000180135e0?xsec_token=ABZeXz8UKQZQzGFclD_IwKqflMuQ0kYuG9FgqaEEXkrB4=&xsec_source=pc_search	hpv	ABZeXz8UKQZQzGFclD_IwKqflMuQ0kYuG9FgqaEEXkrB4=	2025.02.03	2025-02-03 01:00:43	2026.05.23	2025.02.03
67a3fb4a000000002a00dc35	normal	进口HPV疫苗暂停上新	2月4日，默沙东宣布将暂停向中国市场供应佳达修HPV宫颈癌疫苗，此次供应暂停将至少持续至2025年年中。 默沙东的HPV疫苗包括四价HPV疫苗和九价HPV疫苗，是该公司的主要增长动力之一。长期以来，默沙东通过智飞生物独家代理并深耕中国HPV疫苗市场。按照双方此前约定，在2024年至2026年间，智飞生物将向默沙东采购包括但不限于HPV、五价轮状病毒、23价肺炎、灭活甲肝等疫苗，价值超过1000亿元。 “不是暂停供应，我们在中国市场的HPV疫苗库存很充足，仅暂停上新疫苗和新的批签发，以此加速解决库存高企的问题。所以大家想打默沙东佳达修HPV疫苗依然能打到，中国市场的供应不会有问题。”2月5日上午，默沙东方面回应南方周末记者称，预计2025年年中会逐步恢复中国市场的上新和新的批签发。 #hpv九价[话题]# #hpv[话题]# #hpv四价[话题]# #hpv九价疫苗[话题]# #hpv疫苗…		1738799946000	1739861384000	64f9bb360000000006032f59	kiki爱吃瓜（热搜版）	https://sns-avatar-qc.xhscdn.com/avatar/1040g2jo31cug3kg0h6605p7pncr1mbqp3pudgcg	666	188	769	522		http://sns-webpic-qc.xhscdn.com/202605231358/7b7918a4082a186dc37a34bdf8732844/1040g00831dhqldtlge6g5p7pncr1mbqpg5u1o00!nd_dft_wlteh_webp_3	hpv九价,hpv,hpv四价,hpv九价疫苗,hpv疫苗	1779515945766	https://www.xiaohongshu.com/explore/67a3fb4a000000002a00dc35?xsec_token=ABLGsGbc_FFBn2tKCsHqw7xiuoPEWY6gaVQgpSpX7czgU=&xsec_source=pc_search	hpv	ABLGsGbc_FFBn2tKCsHqw7xiuoPEWY6gaVQgpSpX7czgU=	2025.02.05	2025-02-05 23:59:06	2026.05.23	2025.02.18
67b06ac90000000029035b1b	normal	感染了hpv16，未婚的瑟瑟发抖	32岁未婚未育的，刚到邱学华拿到的报告，我一下子感觉心脏都不跳了，医生让我做活检，说这是毒王。我就想问下姐妹们，要不要活检，疼不疼的，好焦虑 #hpv[话题]#		1739614921000	1739614922000	5fe53de80000000001008dd8	荔枝小雪人	https://sns-avatar-qc.xhscdn.com/avatar/1040g2jo31cd5f62rg86g5nv57nk093eolu6snd0	506	273	620	159		http://sns-webpic-qc.xhscdn.com/202605231453/3ca7e76605371b04fa19c5c49b693478/1040g2sg31dtv8utl08d05nv57nk093eo07gj0h0!nd_dft_wlteh_jpg_3	hpv	1779519282198	https://www.xiaohongshu.com/explore/67b06ac90000000029035b1b?xsec_token=ABM53GIS_fzZlMc0xJpr2RVvT2cZEXXtNDfeqRnmceR9o=&xsec_source=pc_search	hpv	ABM53GIS_fzZlMc0xJpr2RVvT2cZEXXtNDfeqRnmceR9o=	2025.02.15	2025-02-15 10:22:01	2026.05.23	2025.02.15
67c009d6000000000603814d	normal	HPV的10个常识。	1、HPV不是x病 HPV感染只是一种状态，它会引起的尖锐湿疣、宫颈癌、扁平疣等，其中尖锐湿疣才是x病。 2、男生也会感染HPV HPV不是女生专属，男生也会感染HPV，感染之后可能引起阴茎癌、肛门癌、口咽癌等(但是发冰率和④王率都比较低)。 3、感染HPV不代表有不洁X关系 只要有性生活，就算是正常的性行为，就都有可能感染HPV，所以女生查出HPV，男生请不要把责任归因到女生身上。 4、对象感染了HPV也可以有X生活 一方感染了HPV，另一方感染的可能性也会很大，但不代表不能进行X行为，具体看感染低危型还是高危型，而且要注意做好安全防护以及减少频次。 5、感染了HPV能备孕 有HPV感染的女性，TCT无异常，在医生指导下，可备孕，但产后需定期复查;怀孕后才发现的HPV感染，也应规范随访。 6、HPV和宫颈哎的关系 ①只有感染了高危型HPV才有可能发展成宫颈哎 ②宫颈哎中约70%与HPV…		1740638678000	1740638678000	66445989000000000b03068f	维德医疗—医疗器械	https://sns-avatar-qc.xhscdn.com/avatar/67b7f4820908d40001d8953b.jpg	243	100	12	71		http://sns-webpic-qc.xhscdn.com/202605231403/50bc61f9f02d5140060ccb50253ce4e6/spectrum/1040g34o31ed751i20e105pi4b64iu1kft2nb4mo!nd_dft_wlteh_webp_3,http://sns-webpic-qc.xhscdn.com/202605231403/9f367221a31e0c68ce8e3f4ec838db2c/spectrum/1040g34o31ed751i20e1g5pi4b64iu1kfmdg37g0!nd_dft_wlteh_webp_3,http://sns-webpic-qc.xhscdn.com/202605231403/247a5c8d78d8ba956f9d6607e520d676/spectrum/1040g0k031ed7dqq…		1779516221193	https://www.xiaohongshu.com/explore/67c009d6000000000603814d?xsec_token=ABAYwB9OgaxeqEhN4Ya7IvEOmH8uh5NpZ85W9j3J2X_Bw=&xsec_source=pc_search	hpv	ABAYwB9OgaxeqEhN4Ya7IvEOmH8uh5NpZ85W9j3J2X_Bw=	2025.02.27	2025-02-27 06:44:38	2026.05.23	2025.02.27
67ccf44a0000000029029bc7	normal	跖疣是不是传染啊？	男朋友脚上长了跖疣，听说是hpv？这个是不是会传染啊[哭惹R]，每天睡一块很害怕。这个该怎么治疗的？ #皮肤问题[话题]# #跖疣会传染吗[话题]#		1741485130000	1741485131000	64b0c843000000001001d44c	张总	https://sns-avatar-qc.xhscdn.com/avatar/1040g2jo31ejjj5odh05g5p5gp11k3l2c5bp6518	930	565	1039	691		http://sns-webpic-qc.xhscdn.com/202605231350/024439204f34c34557a21ee79a192286/1040g2sg31epr1ch16a6g5p5gp11k3l2c937oa78!nd_dft_wlteh_webp_3	跖疣会传染吗,皮肤问题	1779515426092	https://www.xiaohongshu.com/explore/67ccf44a0000000029029bc7?xsec_token=ABBTnKajXdYawExd1qyOd-4OgHKwyn2pNbBFNh0mlM5m4=&xsec_source=pc_search	hpv	ABBTnKajXdYawExd1qyOd-4OgHKwyn2pNbBFNh0mlM5m4=	2025.03.09	2025-03-09 01:52:10	2026.05.23	2025.03.09
67cdd5d4000000002902a06e	normal	九价副作用	第一针九价打完，除了胳膊巨疼，其他的没什么，第二针的时候，算着例假快来了，趁着来之前打吧，结果下午打完，第二天例假就来了，平常没有痛经的我，直接疼的起不来床，然后，例假两天就没了，没了！！平常从开始到彻底没有大概6天，这次居然两天就跑掉了[哭惹R][哭惹R][哭惹R][哭惹R][哭惹R]我想知道，有同样经历的嘛，看到有姐妹发的这个说明书[捂脸R]我第一反应是我不会要断经了吧，我才30岁[哭惹R][哭惹R][哭惹R][哭惹R][哭惹R]#接种疫苗[话题]# #九价疫苗[话题]# #九价副作用[话题]#		1741542868000	1741542869000	5abb5026e8ac2b0c1414154d	哎呦喂	https://sns-avatar-qc.xhscdn.com/avatar/5abb5026e8ac2b0c1414154d.jpg	537	105	240	205		http://sns-webpic-qc.xhscdn.com/202605231443/3141309c852ec52134dfb6682762d31c/notes_pre_post/1040g3k031eqmegmjma004a40rt82c5adi3djc98!nd_dft_wlteh_jpg_3	接种疫苗,九价疫苗,九价副作用	1779518703818	https://www.xiaohongshu.com/explore/67cdd5d4000000002902a06e?xsec_token=AB3pNjMePsjRmEc31ClUDHSnrPQi_qq5-xdDC-c8l0YRE=&xsec_source=pc_search	hpv	AB3pNjMePsjRmEc31ClUDHSnrPQi_qq5-xdDC-c8l0YRE=	2025.03.09	2025-03-09 17:54:28	2026.05.23	2025.03.10
67cdfe95000000002a003935	normal	你认为很卫生，其实宫颈癌已深的行为 感谢@奇趣小喵 的图文授权分享 很多姐妹不注意身体健康，作息颠倒，暴饮暴食，久坐不动，导致HPV渐渐地早上了门，女生的妇科问题都是慢慢加重的 像感染HPV、宫颈炎不及时干预易拖出宫颈问题！ - 一些易引发宫颈癌的行为 ✔不好的生活习惯 ✔私生活混乱 ✔HPV拖着不管 ✔不注意卫生 - HPV及时护理很重要 1、调整作息 保持充足的睡眠时间，每天至少8小时以上睡眠时间，不要熬夜，白天可以户外运动1小时 2、个人卫生 养成良好的卫生习惯，注意个人清洁物品不要混用，房间勤通风	你认为很卫生，其实宫颈癌已深的行为 感谢@奇趣小喵 的图文授权分享 很多姐妹不注意身体健康，作息颠倒，暴饮暴食，久坐不动，导致HPV渐渐地早上了门，女生的妇科问题都是慢慢加重的 像感染HPV、宫颈炎不及时干预易拖出宫颈问题！ - 一些易引发宫颈癌的行为 ✔不好的生活习惯 ✔私生活混乱 ✔HPV拖着不管 ✔不注意卫生 - HPV及时护理很重要 1、调整作息 保持充足的睡眠时间，每天至少8小时以上睡眠时间，不要熬夜，白天可以户外运动1小时 2、个人卫生 养成良好的卫生习惯，注意个人清洁物品不要混用，房间勤通风，勤晒被子 3、塞丸子#妇科用药[话题]# #成都同城[话题]#		1741553301000	1741553301000	5d104bbc000000001603a79a	氧气鹿	https://sns-avatar-qc.xhscdn.com/avatar/1040g2jo31mo3jj336m6g5n8g9eu5n9sqb10l4v0	12			3		http://sns-webpic-qc.xhscdn.com/202605231420/fcc44be2b4643194dc6f304ae040f618/1040g2sg31eqri7onmadg5n8g9eu5n9sq8rs3e2o!nd_dft_wlteh_webp_3,http://sns-webpic-qc.xhscdn.com/202605231420/87c78fa35dce71373b2cc4e4d6419525/1040g00831eqri7ok6g505n8g9eu5n9sqnnkp7d8!nd_dft_wlteh_webp_3,http://sns-webpic-qc.xhscdn.com/202605231420/8d919986dbade6678ae02a2a9b9396ef/1040g2sg31eqri7oima6g5n8g9eu5n9sq1r59nl8!nd…	妇科用药,成都同城	1779517271645	https://www.xiaohongshu.com/explore/67cdfe95000000002a003935?xsec_token=AB3pNjMePsjRmEc31ClUDHSnKGbUOzT22OzP8MmbpIw6o=&xsec_source=pc_search	hpv	AB3pNjMePsjRmEc31ClUDHSnKGbUOzT22OzP8MmbpIw6o=	2025.03.09	2025-03-09 20:48:21	2026.05.23	2025.03.10
67d0d993000000000d0142e2	normal	关于首次和女友一起自检hpv的细节分析报告	【事件】：首次和女朋友居家做hpv检查[赞R][赞R][赞R] 【经过】：说来话长，长话短说~~~ [皱眉R]事情是这样的，前几天晚上我正惬意的刷着手机，她突然盯着我下达了一个命令：“你，明天去做hpv检查” [可怜R][黑薯问号R]我一整个？？？大半夜的，这是什么操作？不理解但照做，谁让咱也算是沾点恋爱脑呢，答应了她周末去🏥挂号检查。 [派对R]结果第二天她就说等不及了，直接在检康小程序上安排好了居家自测。我……（内心OS：这是要迫不及待要检验我呀！） [害羞R][萌萌哒R][萌萌哒R]女朋友还一本正经地教育我：“你作为‘模范男友’，怎么能没有一点健康意识？” “那我看别人对象都知道主动做hpv检查，防止自己有病毒传染给女朋友，你就一点没刷到过这些帖子吗？” “万一咱俩有感染不知道，以后病变了，你负责吗？” 🥺我（瑟瑟发抖）小声辩解：都怪我这破手机，给我整信息茧房里了，我一定按照指示做…		1741744004000	1741740435000	676587d7000000001403318e	糖分超标日记🦊	https://sns-avatar-qc.xhscdn.com/avatar/1040g2jo31e1j5lccgs6g5pr5gvbl6ccelmkee08	245	51	99	132		http://sns-webpic-qc.xhscdn.com/202605231403/1e2a57c1533781195f1b7311062e4fec/1040g00831etkpepv6a6g5pr5gvbl6cce13f7hlo!nd_dft_wlteh_webp_3,http://sns-webpic-qc.xhscdn.com/202605231403/c6a59c80b8dc3775f774b01ad5af1310/1040g00831etkpeqhme505pr5gvbl6cce9lv0tfg!nd_dft_wlteh_webp_3,http://sns-webpic-qc.xhscdn.com/202605231403/028dbb51ae212db26aba38d9ae2ed102/1040g2sg31etkpeqgm6dg5pr5gvbl6cce6qaqvtg!nd…	hpv自测,hpv检查,hpv检查怎么做流程,两性健康管理,恋爱日常,女朋友,恋爱体验	1779516221191	https://www.xiaohongshu.com/explore/67d0d993000000000d0142e2?xsec_token=ABaJdALx4YtCWhyvKU0BpJpaXLnqj9D88FEwxnY8y25rg=&xsec_source=pc_search	hpv	ABaJdALx4YtCWhyvKU0BpJpaXLnqj9D88FEwxnY8y25rg=	2025.03.12	2025-03-12 01:46:44	2026.05.23	2025.03.12
67d29ef2000000001d004fdb	normal	两个干净的人会感染HPV吗？	很多人以为只要「洁身自好」「没有混乱关系」就不会感染HPV，但事实可能和你想的不一样。 🔍 先了解HPV的基本事实 1. HPV（人乳头瘤病毒）有200多种类型 2. 约80%有性生活的人一生中会感染至少1种HPV 3. 高危型HPV持续感染可能导致宫颈癌等疾病 4. 低危型HPV可能引起生殖器疣 ❓ 为什么「干净」的人也会感染？ 一、"干净"≠无病毒携带 • HPV感染可能完全无症状 • 病毒潜伏期可达数月到数年 • 常规体检不包含HPV检测（需主动要求） 二、传播途径容易被忽略 • 杏接触（包括边缘杏行为） • 密切皮肤接触（如gang门接触） • 共用毛巾/浴具（概率极低但存在） • 母婴垂直传播 三、安全套的防护局限 • 安全套未覆盖部位仍可能接触病毒 • 正确使用可降低60-70%感染风险 • 不能完全阻断传播 四、个人卫生无法完全预防 • HPV不通过体液传播 • 病毒可能存…		1741953831000	1741856731000	657925c3000000002002efd2	北京HPV专家张继芝	https://sns-avatar-qc.xhscdn.com/avatar/1040g2jo31j4cumdt1g6g5pbp4n1o5ruigfr9s0g	1358	710	145	1271		http://sns-webpic-qc.xhscdn.com/202605231356/43012d4517a411577a477c562390e1a2/spectrum/1040g34o31evc3ro36m0g5pbp4n1o5rui40l7aj0!nd_dft_wlteh_webp_3	hpv,hpv转阴,小红书成长笔记	1779515809365	https://www.xiaohongshu.com/explore/67d29ef2000000001d004fdb?xsec_token=ABN5xkAtYbUPsDIKxwqqwpSIJKjUrzT9JutjZtlPJM7z8=&xsec_source=pc_search	hpv	ABN5xkAtYbUPsDIKxwqqwpSIJKjUrzT9JutjZtlPJM7z8=	2025.03.14	2025-03-14 12:03:51	2026.05.23	2025.03.13
67d43c42000000000903a5b5	normal	大三 女 无⭐生活(以后估计都没有)，打进口二价 or九价， 自己负担费用，好纠结，听说九价有有效期，有效期过了就没用了，自己也不会有⭐生活，怕浪费，大家给的建议可以吗 #九价[话题]# #二价[话题]# #hpv[话题]# #女性安全[话题]# #性价比[话题]# #女大[话题]# #哪个更适合我 [PK]#	大三 女 无⭐生活(以后估计都没有)，打进口二价 or九价， 自己负担费用，好纠结，听说九价有有效期，有效期过了就没用了，自己也不会有⭐生活，怕浪费，大家给的建议可以吗 #九价[话题]# #二价[话题]# #hpv[话题]# #女性安全[话题]# #性价比[话题]# #女大[话题]# #哪个更适合我 [PK]#		1741962306000	1741962307000	633ac0b4000000001901e926	momo	https://sns-avatar-qc.xhscdn.com/avatar/6423c713163366214200e604.jpg	658	243	771	124		http://sns-webpic-qc.xhscdn.com/202605231358/cab4575192089471f9a6b2d0c7d29d04/1040g2sg31f0uj735mocg5opqo2q6bq96rl7dqr8!nd_dft_wlteh_webp_3	九价,二价,hpv,女性安全,性价比,女大	1779515945768	https://www.xiaohongshu.com/explore/67d43c42000000000903a5b5?xsec_token=ABdU6YZqZydb7iSgdgIs2-JwgfoArMnndgQLGYFICYwAg=&xsec_source=pc_search	hpv	ABdU6YZqZydb7iSgdgIs2-JwgfoArMnndgQLGYFICYwAg=	2025.03.14	2025-03-14 14:25:06	2026.05.23	2025.03.14
67d7f789000000000603d187	normal	🔬 HPV，你了解吗？	HPV（人乳头瘤病毒）是一种传播广泛的病毒，80%的人一生中都会感染它，但这并不等于宫颈ai！它也不是xing病哦！那么，感染了该怎么办？如何有效预防？一起来看看👇 📌 什么是HPV？ HPV有200多种类型，其中低危型（如HPV6、11）会导致尖锐湿疣，而高危型（如HPV16、18）则可能引发宫颈ai、口咽ai等恶性zhongliu。 📌 HPV的传播途径 ⚠ 不仅仅是xing传播！ HPV还可以通过以下途径传播： ✅ 亲密接触（如共用毛巾、剃须刀等） ✅ 母婴传播 ✅ 医源性感染（如不洁yiliao器械） 📌 HPV感染能自愈吗？ ✅ 90%的人在2年内能够依靠免疫力清除HPV，低危型一般8个月左右消失，而高危型则可能需要1-2年。 ❌ 如果持续感染超过2年，尤其是HPV16/18型，可能发展为ai前病变！所以早筛查、早干预至关zhongyao。 📌 如何提高自愈率？ ✔ 增强免疫力…		1742206858000	1747044806000	63c64a140000000026006ec4	中营健康说	https://sns-avatar-qc.xhscdn.com/avatar/67adb8d237b64d00012aee33.jpg	146	115		200		http://sns-webpic-qc.xhscdn.com/202605231405/bb9e26280671dde37b4477fd3670e194/1040g00831fnr5j7804705ou698a9grm42pkorf8!nd_dft_wlteh_webp_3,http://sns-webpic-qc.xhscdn.com/202605231405/644b5b3bd0f6a0b9fd73e8fa4aef89ad/notes_pre_post/1040g3k831f4j4bq3ma7g5ou698a9grm4oejmv20!nd_dft_wlteh_webp_3,http://sns-webpic-qc.xhscdn.com/202605231405/8ba8f3f34558624978c48130d86f1648/1040g00831fnr5j78047g5ou698a…	拥抱我的身体信号,知识科普,hpv,hpv感染,hpv阳性,提高免疫力,女性健康,hpv预防,乌体林斯,记录吧就现在	1779516356659	https://www.xiaohongshu.com/explore/67d7f789000000000603d187?xsec_token=ABrPuhe9mBQFf9m7zvA9ZhjUweGBfGnO3aLiWmOJCW5n4=&xsec_source=pc_search	hpv	ABrPuhe9mBQFf9m7zvA9ZhjUweGBfGnO3aLiWmOJCW5n4=	2025.03.17	2025-03-17 10:20:58	2026.05.23	2025.05.12
67dd0ea30000000006038e71	normal	感染hpv可以摆烂不管吗😭😭😭	感染了hPV治还是不治？？？很多人呢在感染了hPV以后，因为免疫力强，在一年内就把病毒清除了。自然呢就转因了。很多医生呢会跟你。说可以不用治疗，先观察，如果你是感染了高危性IPV，比如说16、18、31、33、52、58等，在一年以内还没有清除食欲性的这种感染，就容易导致病变，增加癌变的风险，有些人感染了3年或者是5年都不会发生癌变。有的人呢在短短的时间内就。发生了病变，如果你是感染了高危型的HPV感染了一年以上就得引起重视了！！！		1742540451000	1742540451000	67bbc2fa0000000008016efa	小包子	https://sns-avatar-qc.xhscdn.com/avatar/645b7eecf82b98b5c9349913.jpg	517	219	748	92		http://sns-webpic-qc.xhscdn.com/202605231358/74b0e3df1ea5a5ed2463ea1fdaa6fdc5/notes_pre_post/1040g3k031f9i4avc6i5g5ptrobt22rnqe95923o!nd_dft_wlteh_webp_3		1779515945790	https://www.xiaohongshu.com/explore/67dd0ea30000000006038e71?xsec_token=ABCOy5JJ3bjvYES0mYOwIrmSRLud-PI6WoBXI0qj49udc=&xsec_source=pc_search	hpv	ABCOy5JJ3bjvYES0mYOwIrmSRLud-PI6WoBXI0qj49udc=	2025.03.21	2025-03-21 07:00:51	2026.05.23	2025.03.21
67e3c7fe000000001d01aba6	normal	得知自己得了hpv和尖锐湿疣真的崩溃了，做什么都没有心情，害怕好不了，也不知道用什么药，害怕去做检查[哭惹R][哭惹R][哭惹R]	得知自己得了hpv和尖锐湿疣真的崩溃了，做什么都没有心情，害怕好不了，也不知道用什么药，害怕去做检查[哭惹R][哭惹R][哭惹R]		1742981118000	1742981118000	63caaaa70000000026011094	小红薯63CB699C	https://sns-avatar-qc.xhscdn.com/avatar/7121a416be8e543266fd62c1cc9d575e.jpg	41	4	39	9		http://sns-webpic-qc.xhscdn.com/202605231415/9c64b90ccf6a0b46dbf65590ded21e65/1040g00831fg4d1m2n6005oualajpi44kkr09h6g!nd_dft_wlteh_webp_3		1779516941367	https://www.xiaohongshu.com/explore/67e3c7fe000000001d01aba6?xsec_token=AB7Sbmc5VJ1NUIWWr5r6iggB58A-bNXShWueeXGEBwbro=&xsec_source=pc_search	hpv	AB7Sbmc5VJ1NUIWWr5r6iggB58A-bNXShWueeXGEBwbro=	2025.03.26	2025-03-26 09:25:18	2026.05.23	2025.03.26
67ef97ab000000001201e502	video	对付HPV🦠小众方法❗️走捷径，嘤嘤嘤🍃	#hpv[话题]# #hpv感染[话题]# #hpv阳性[话题]# #hpv高危[话题]# #hpv18[话题]# #HPV[话题]# #HPV16[话题]# #HPV高危[话题]# #孕柚凝胶[话题]# #春茶美器[话题]#	http://sns-video-qc.xhscdn.com/stream/1/110/259/01e7ef97aa0e8bbe0103700395ffe94cac_259.mp4?sign=1d8c00c2e594d060551dd0512419d89e&t=6a15e65e	1743755179000	1743755179000	5faccb3f0000000001008293	孕柚	https://sns-avatar-qc.xhscdn.com/avatar/606c0e9d169d7a000175db4e.jpg	2		12			http://sns-webpic-qc.xhscdn.com/202605231428/ea1c9bc5fc1a4d0a92f4d50aa67e5e15/1040g2sg31frlg78mgg705ntcpcvg90kj7veqik8!nd_dft_wlteh_webp_3	hpv,hpv感染,hpv阳性,hpv高危,hpv18,HPV,HPV16,HPV高危,孕柚凝胶,春茶美器	1779517766501	https://www.xiaohongshu.com/explore/67ef97ab000000001201e502?xsec_token=ABIjHMZtjRqCyXtLMX_AgmL18JWgZcEvMQoOA88ARHeQU=&xsec_source=pc_search	hpv	ABIjHMZtjRqCyXtLMX_AgmL18JWgZcEvMQoOA88ARHeQU=	2025.04.04	2025-04-04 08:26:19	2026.05.23	2025.04.04
67f11467000000000d01572e	video	没有HPV感染不要用❗️对付hpv🦠，强到可怕✔️	#hpv[话题]# #hpv感染[话题]# #hpv阳性[话题]# #HPV[话题]# #hpv高危[话题]# #hpv检查[话题]# #hpv16[话题]# #HPV感染[话题]##孕柚凝胶[话题]# #春茶美器[话题]#	http://sns-video-qc.xhscdn.com/stream/1/110/259/01e7f114661a96f6010370039605b88b28_259.mp4?sign=23ccecf76d73b784c079206106bda1a9&t=6a15e720	1743852647000	1743852648000	5faccb3f0000000001008293	孕柚	https://sns-avatar-qc.xhscdn.com/avatar/606c0e9d169d7a000175db4e.jpg	1		12			http://sns-webpic-qc.xhscdn.com/202605231432/83f7d3c2cba2cf30ab6a4a49708a906f/1040g2sg31fsvvov10i9g5ntcpcvg90kjvt6o238!nd_dft_wlteh_jpg_3	hpv,hpv感染,hpv阳性,HPV,hpv高危,hpv检查,hpv16,HPV感染,孕柚凝胶,春茶美器	1779517995890	https://www.xiaohongshu.com/explore/67f11467000000000d01572e?xsec_token=ABzyMxy0s1PN1WeCfVsXEt9iRBz3q4hk0-fdTA93Gg90E=&xsec_source=pc_search	hpv	ABzyMxy0s1PN1WeCfVsXEt9iRBz3q4hk0-fdTA93Gg90E=	2025.04.05	2025-04-05 11:30:47	2026.05.23	2025.04.05
67f32f0c000000001c02e494	normal	HPV男女症状大不同！这些危险信号别忽视	“每5个女生中就有4个一生中会感染一次HPV！” 无论男女，HPV离我们并不遥远！ 这篇笔记帮你揪出HPV的潜伏信号+反复感染原因 赶紧自查+转发给对象‼ 👩🏻女生篇：HPV感染症状自查 📌 感染原因 1. ⭐️传播（主要途径） 2. 共用毛巾/浴巾/马桶等 3. 熬夜、吸烟、免疫力低下 📌 身体警报 ① 私处异常：白带豆腐渣状、灼痛瘙痒 ② 皮肤病变：菜花状/ji冠状赘生物（尖锐湿疣） ③ 代谢异常：头发一天就油、嘘嘘茶色灼痛 ④ 情绪波动：易怒焦虑、睡眠差 👨🏻男生篇：HPV感染别以为没事！ 📌 感染原因 1. ⭐️传播（主要途径） 2. 共用毛巾/浴巾/马桶等 3. 熬夜、吸🚬、免疫力低下） 📌 高危信号 ① 尿道刺痛：尿频尿急、排尿灼热 ② 私密病变：🌸部/丁丁长疣体 ③ 全身预警：长丘疹、手背寻常疣 ④ 免疫崩溃：2个月暴瘦10%、持续数周低烧盗汗 ❗ HPV反复发作的3大元凶…		1743990540000	1743990540000	660fc2570000000007006c4b	每妍护医疗器械	https://sns-avatar-qc.xhscdn.com/avatar/67db7fbd4602550001daf9f6.jpg	269	87	3	174		http://sns-webpic-qc.xhscdn.com/202605231450/480b5a7ddd4676d32ef0233d3f61cd07/spectrum/1040g0k031fv5l5i3ge005pgfo9bhor2bagla48g!nd_dft_wlteh_jpg_3,http://sns-webpic-qc.xhscdn.com/202605231450/fc337c0864227eff0f9dd7da3d5418cf/spectrum/1040g0k031fv5l6orni005pgfo9bhor2bqotajhg!nd_dft_wlteh_jpg_3	HPV预防,女性健康,妇科知识,hpv转阴,HPV症状	1779519089427	https://www.xiaohongshu.com/explore/67f32f0c000000001c02e494?xsec_token=ABJCy1MyXawUEM2h1iQi1LtsVgFJ1URP9PkS4CJ4rWXYU=&xsec_source=pc_search	hpv	ABJCy1MyXawUEM2h1iQi1LtsVgFJ1URP9PkS4CJ4rWXYU=	2025.04.07	2025-04-07 01:49:00	2026.05.23	2025.04.07
67f4e3bc000000001c03606f	normal	25岁的我打了九价为什么还是会感然hpv16.18	二月去拿到体检报告，看到‘16.18’阳性，脑袋里嗡嗡的一直响——明明去年已经刚打完九价，这次体检又有16.18，怎么回事#接种疫苗[话题]# #女性小花园[话题]# #自费疫苗[话题]# #打针[话题]# #守护女性安全感[话题]# #关爱女性健[话题]# #hpv[话题]#		1744102332000	1744102333000	67b1f11b000000000d0082dc	彩虹桥	https://sns-avatar-qc.xhscdn.com/avatar/645b7ecfb46568f58064957a.jpg	504	226	357	222		http://sns-webpic-qc.xhscdn.com/202605231359/d7751ea411342c3bb1b0f2bbaa1bc79c/1040g00831g0r1d4gne605pthu4dj90ms3ai4j7g!nd_dft_wlteh_webp_3	接种疫苗,女性小花园,自费疫苗,打针,守护女性安全感,关爱女性健,hpv	1779515945794	https://www.xiaohongshu.com/explore/67f4e3bc000000001c03606f?xsec_token=AB7R_m0Qlb2e_lmbftVXjbCUlCpHtEq9zkS09hmfZK8bM=&xsec_source=pc_search	hpv	AB7R_m0Qlb2e_lmbftVXjbCUlCpHtEq9zkS09hmfZK8bM=	2025.04.08	2025-04-08 08:52:12	2026.05.23	2025.04.08
67f6129b000000001c00dc33	normal	hpv的症状，你能分得清吗⁉️	🚩 【H…PV健康提醒】💬 早期通常无症状，但若出现： ⚠️小花园异常分泌物（黄稠/水样） ⚠️持续性下腹不适 建议定期筛查！早发现早干预，远离宫颈ai风险‼️ #关爱女性健[话题]# #hpv[话题]# #hpv上岸[话题]# #hpv转阴[话题]# #身体发出的信号[话题]# #了解疾病的根源[话题]#		1744179867000	1744179867000	662b7d130000000003033ff6	崇医生 医疗器械	https://sns-avatar-qc.xhscdn.com/avatar/67ce57eb46267a00012faa78.jpg	157	32		48		http://sns-webpic-qc.xhscdn.com/202605231459/fda712925ed577adcae88d3d2cf7444f/notes_pre_post/1040g3k831g1vur7ug0705phbfk9gufvmmh6p740!nd_dft_wlteh_jpg_3	关爱女性健,hpv,hpv上岸,hpv转阴,身体发出的信号,了解疾病的根源	1779519668321	https://www.xiaohongshu.com/explore/67f6129b000000001c00dc33?xsec_token=AB_jD-g9kCrIL1yEnYjpub26FeHREGyGJCE5p54D3TIRE=&xsec_source=pc_search	hpv	AB_jD-g9kCrIL1yEnYjpub26FeHREGyGJCE5p54D3TIRE=	2025.04.09	2025-04-09 06:24:27	2026.05.23	2025.04.09
67fa37b4000000001d025c56	normal	HPV疫苗常识考点汇总	九价疫苗：在四价疫苗基础上增加了对HPV31、33、45、52、58型病毒的预防，适用于9-45岁人群，可预防92.1%的宫颈癌。		1744451508000	1744451509000	5f9837f0000000000101e207	克哥常识笔记	https://sns-avatar-qc.xhscdn.com/avatar/629ecd0e9d3a7076479dde4d.jpg	23	12		16		http://sns-webpic-qc.xhscdn.com/202605231418/d1262be35979f5cc2e7838087eeca742/spectrum/1040g0k031g61gjo1ha005nso6vo0bog761pkgdg!nd_dft_wlteh_webp_3,http://sns-webpic-qc.xhscdn.com/202605231418/7e26e57bc2286c6b8623a465587c08fb/spectrum/1040g0k031g61gjo1ha0g5nso6vo0bog7aeoepa8!nd_dft_wlteh_webp_3,http://sns-webpic-qc.xhscdn.com/202605231418/103f61517cd396dd228c0d30c21f89ad/spectrum/1040g0k031g61gjo…		1779517106865	https://www.xiaohongshu.com/explore/67fa37b4000000001d025c56?xsec_token=ABJhziY0BlkqctVCWsLju3OZFVXJm_OfzSGjRiJ8kR-J0=&xsec_source=pc_search	hpv	ABJhziY0BlkqctVCWsLju3OZFVXJm_OfzSGjRiJ8kR-J0=	2025.04.12	2025-04-12 09:51:48	2026.05.23	2025.04.12
67fb006c000000000900eaed	normal	学习｜HPV疫苗专家共识2025年	✅ 流行病学 ✅ 一般人群 HPV 疫苗接种 ✅ 特殊人群 HPV 疫苗接种 ✅ 特殊人群 HPV 疫苗接种 ✅ 注意事项 ✅ 总结 注：笔记单纯分享，仅供学习所用。 #医学指南[话题]# #医学生笔记[话题]# #关爱女性健康[话题]# #正式确诊为健康人[话题]# #hpv[话题]# #hpv九价疫苗[话题]# #hpv四价[话题]# #hpv二价[话题]##HPV疫苗攻略[话题]#		1744502892000	1744502893000	5b4c2132e8ac2b0ef5706762	白大衣效应	https://sns-avatar-qc.xhscdn.com/avatar/1040g2jo315c12hrohe004a76mtgj4pr2gg9lujo	658	678	11	247		http://sns-webpic-qc.xhscdn.com/202605231358/17c3a26efde293cf326018d44b38a8b7/notes_pre_post/1040g3k831fvp69h5gg704a76mtgj4pr20fv45c0!nd_dft_wlteh_webp_3,http://sns-webpic-qc.xhscdn.com/202605231358/da8e4f8adb2a8c48f8d039dce16135d8/notes_pre_post/1040g3k831fvp69h5gg7g4a76mtgj4pr2aabaf0o!nd_dft_wlteh_webp_3,http://sns-webpic-qc.xhscdn.com/202605231358/05ac47de20c29ab267e4ba35c07b6b7e/1040g2sg31g6q…	医学指南,医学生笔记,关爱女性健康,正式确诊为健康人,hpv,hpv九价疫苗,hpv四价,hpv二价,HPV疫苗攻略	1779515945770	https://www.xiaohongshu.com/explore/67fb006c000000000900eaed?xsec_token=AB08r75TfxdvdI1snaQzAyEl5ALfUsE-WX7QM3LhSP68Q=&xsec_source=pc_search	hpv	AB08r75TfxdvdI1snaQzAyEl5ALfUsE-WX7QM3LhSP68Q=	2025.04.13	2025-04-13 00:08:12	2026.05.23	2025.04.13
6801cab5000000001d03b54a	normal	校医院好！前男友们现在该没有借口了吧	不完全是标题党，曾经跟某一位男性聊过相关话题，但对方以没有适合「男性」的疫苗说不适合打。哎，这下不就解决了吗！还得是咱校医院！ #男生也要保护好自己[话题]# #男生也要爱自己[话题]# #男生变帅[话题]# #深圳大学粤海校区[话题]# #校医院[话题]# #HPV预防[话题]# #HPV九价疫苗[话题]# #男生HPV疫苗[话题]#		1744947893000	1744947894000	5b2784bc6b58b7335ebad2e9	Adieu	https://sns-avatar-qc.xhscdn.com/avatar/1040g2jo31sb8hla7m8004a6c8p2bpkn9lea137g	283	53	66	596		http://sns-webpic-qc.xhscdn.com/202605231401/ab2867af318abbb857e96e019cf2a24f/notes_pre_post/1040g3k831gddvi5ijo9g4a6c8p2bpkn90munnmo!nd_dft_wlteh_webp_3,http://sns-webpic-qc.xhscdn.com/202605231401/186045f5c2257c3ca221df92bbf3e0ea/notes_pre_post/1040g3k831gddvi5ijoa04a6c8p2bpkn9ari4qg0!nd_dft_wlteh_webp_3,http://sns-webpic-qc.xhscdn.com/202605231401/b1cdb8968e51c34a0a6fc4f774c13e83/notes_pre_pos…	男生也要保护好自己,男生也要爱自己,男生变帅,深圳大学粤海校区,校医院,HPV预防,HPV九价疫苗,男生HPV疫苗	1779516082032	https://www.xiaohongshu.com/explore/6801cab5000000001d03b54a?xsec_token=ABSpZRPwMVm8ntcDNMPODS03wM31B2N2FiNHSziAyXQEg=&xsec_source=pc_search	hpv	ABSpZRPwMVm8ntcDNMPODS03wM31B2N2FiNHSziAyXQEg=	2025.04.18	2025-04-18 03:44:53	2026.05.23	2025.04.18
680271da000000001c00d5cf	video	女生要知道的hpv预防指南	#酸菜日记[话题]##女性健康[话题]##女性安全[话题]##hpv[话题]##美的云初Y2[话题]# #美的内衣洗衣机[话题]# #美的迷你洗衣机[话题]##健康内内不熬夜[话题]#	http://sns-video-qc.xhscdn.com/stream/79/110/259/01e80271cd0e81740103700396498fa37d_259.mp4?sign=776fc94fcd67ce0baa17cd38573e5d82&t=6a15ee99	1745053209000	1744990682000	621f17d8000000001000536d	酸菜日记	https://sns-avatar-qc.xhscdn.com/avatar/6221ae6e9c623248c224c663.jpg	3.4万	8322	221	697		http://sns-webpic-qc.xhscdn.com/202605231503/a42fd1cc25b446853e6bf93497feb125/1040g00831ge2khs5js005ogv2vc40krdgfous40!nd_dft_wlteh_jpg_3	酸菜日记,女性健康,女性安全,hpv,美的云初Y2,美的内衣洗衣机,美的迷你洗衣机,健康内内不熬夜	1779519861727	https://www.xiaohongshu.com/explore/680271da000000001c00d5cf?xsec_token=ABRlo2YW6041fBIQWsuN-OyqwdLQUBYC7OFuY_c67ItEs=&xsec_source=pc_search	hpv	ABRlo2YW6041fBIQWsuN-OyqwdLQUBYC7OFuY_c67ItEs=	2025.04.19	2025-04-19 09:00:09	2026.05.23	2025.04.18
68047f490000000007035370	normal	我才19岁，感染了hpv	不敢告诉家里人，感觉天塌了		1745125193000	1745125193000	5acf7a0d4eacab034145a448	瘦瘦。	https://sns-avatar-qc.xhscdn.com/avatar/5b9df4c015437000015b3c4d.jpg	282	67	285	49		http://sns-webpic-qc.xhscdn.com/202605231401/eb6b33351dc9c5841efc535a556d44b9/notes_pre_post/1040g3k031gg2o0i8ju004a4fr8t0r92821fbang!nd_dft_wlteh_webp_3		1779516082031	https://www.xiaohongshu.com/explore/68047f490000000007035370?xsec_token=ABr4_72jsMn6wvG-CMOR4WRdhXDxB6xmrvM50ADczjPCI=&xsec_source=pc_search	hpv	ABr4_72jsMn6wvG-CMOR4WRdhXDxB6xmrvM50ADczjPCI=	2025.04.20	2025-04-20 04:59:53	2026.05.23	2025.04.20
68065eed00000000090178e6	normal	母胎solo快22年，为什么会得hpv	我是最近想着夏天，腋毛露出来不好看，就在上周日去美容院做了冰点脱毛。当时是个男医生帮我做的，他做的时候第一句就说小姑娘你免疫力不太行呀，身体素质差，我说你怎么看出来的呢？我打小身体素质就不好，初中的时候贫血，大学体测800都是倒数的程度。他就说你感染了HPV，我当时都快震惊死了[哭惹R]想着怎么会得这个呢？他就问我说是不是跟你男朋友同居住在一起了，我说我长这么大都没谈过恋爱男的手都没还摸过呢，他就说那你可能是无意间被身边的人传染了。然后就安慰我说平常注意作息，最重要就是多运动，少熬夜。你这个病就看接下来三个月，如果三个月之内免疫力提高上来了，它自己就没了。如果不行的话，后期就会长的面积越来越大，主要分布区域就在腋下，脖子这些地方。你就得去医院，做那个激光或者吃那个药，药都有激素，吃了都会发胖[石化R] 我是两边腋下都长了，左边的属于婴儿期，就长得样子有点儿像那种丝状的，右边就稍微严重了一…		1745247981000	1745247981000	6719d8e4000000001d032929	小红薯671A43BE	https://sns-avatar-qc.xhscdn.com/avatar/645b65431e7abf18da7d1266.jpg	222	66	40	43		http://sns-webpic-qc.xhscdn.com/202605231403/0e1febd18d4ca89e87f8580eed3f00e5/notes_pre_post/1040g3k031ghtakd4jq6g5popr3i7ea99r709518!nd_dft_wlteh_webp_3	自身免疫性,女性保护好自己,女生们要好好爱护自己,正视女性困境,母胎solo,hpv,女性,关爱女性健康	1779516221201	https://www.xiaohongshu.com/explore/68065eed00000000090178e6?xsec_token=ABFB4t1PDy6nOgj6VW-b7qmAu5Q6PSAHGRmiZeznu2TYo=&xsec_source=pc_search	hpv	ABFB4t1PDy6nOgj6VW-b7qmAu5Q6PSAHGRmiZeznu2TYo=	2025.04.21	2025-04-21 15:06:21	2026.05.23	2025.04.21
68070715000000001c00a24e	video	天塌了，安全套隔绝不了HPV，但你先别急…	#00:40[时刻]#HPV是性病吗？ #01:20[时刻]#没有过性生活就不可能感染HPV？ #02:05[时刻]#便前也需要洗手？！ #02:58[时刻]#高危低危有什么区别？ #03:42[时刻]#从HPV感染到宫颈癌要多久？ @健康薯 @刘朝晖 #给女生划个健康重点[话题]# #HPV[话题]# #女性科普[话题]# #HPV预防[话题]# #关爱女性健康[话题]# #性教育[话题]# #妇科[话题]# #女性生理[话题]# #女性必看[话题]# #妇科知识[话题]#	http://sns-video-v6.xhscdn.com/stream/79/110/259/01e8070715486f8601037003965b7a88f4_259.mp4?sign=ae4d89d9e582996a83953d5dc0e4429a&t=6a15dcb7	1745291029000	1745291030000	5659a9f903eb841795e4fba9	阿文就是Aya	https://sns-avatar-qc.xhscdn.com/avatar/5f706e57dc09f50001d7f843.jpg	2.4万	9529	644	7370		http://sns-webpic-qc.xhscdn.com/202605231347/c9612108fa8cabf4b3b63e2b715234e9/1040g00831gihqkq73q0043e2qlkvjut9onjfkio!nd_dft_wlteh_webp_3	给女生划个健康重点,HPV,女性科普,HPV预防,关爱女性健康,性教育,妇科,女性生理,女性必看,妇科知识	1779515291046	https://www.xiaohongshu.com/explore/68070715000000001c00a24e?xsec_token=ABxvSisiECziHCjiN4k-xtpGJXk56rzPlVV4j-RdSAy6E=&xsec_source=pc_search	hpv	ABxvSisiECziHCjiN4k-xtpGJXk56rzPlVV4j-RdSAy6E=	2025.04.22	2025-04-22 03:03:49	2026.05.23	2025.04.22
680ede350000000021007d96	normal	家人困惑？揭秘真相！	为啥我俩都挺注意卫生的，我女朋友却查出了HPV16和18阳性，有没有同样遭遇的朋友，咱们来聊聊吧～ ﻿#HPV[话题]#﻿ ﻿#感染HPV[话题]#﻿ ﻿#有没有明白人[话题]#﻿ ﻿#我好害怕啊[话题]#﻿ ﻿#这也太离谱了吧[话题]#﻿ ﻿#家人们有谁知道不[话题]#﻿ ﻿#这是咋回事啊[话题]#﻿ ﻿#为什么会这样[话题]#﻿		1745804853000	1745804854000	67f4ee43000000000e010cbb	小红薯67F5E6E2	https://sns-avatar-qc.xhscdn.com/avatar/645b7c0d1d74d41345e61461.jpg	4	2	6	4		http://sns-webpic-qc.xhscdn.com/202605231426/280f77325001d81237b9786e28d75e3b/1040g00831gq6ront3u705pvktp1ji35ri8jmblg!nd_dft_wlteh_webp_3	HPV,感染HPV,有没有明白人,我好害怕啊,这也太离谱了吧,家人们有谁知道不,这是咋回事啊,为什么会这样	1779517601053	https://www.xiaohongshu.com/explore/680ede350000000021007d96?xsec_token=ABP27w-kjyWgHtwBvcS-BGzLnVaYBtL3y5TMpAp5WTG0A=&xsec_source=pc_search	hpv	ABP27w-kjyWgHtwBvcS-BGzLnVaYBtL3y5TMpAp5WTG0A=	2025.04.28	2025-04-28 01:47:33	2026.05.23	2025.04.28
6816f9440000000023010d55	normal	身上长小揪揪的姐妹注意啦～	"这种脖子上长得小揪揪是丝状疣，一般是感染HPV所致，除了会长丝状疣外，还会长扁平疣，寻常疣等，越长越多，影响颜值和心情。长疣后行及时检测HPV，早发现早干预，避免二次传染给家人!!﻿#点疣[话题]#﻿		1746336068000	1762758820000	66d95a38000000001d022147	莳肌皮肤管理中心	https://sns-avatar-qc.xhscdn.com/avatar/c5256860-d6be-34d8-b3bd-986b20ff5d29	295	92	689	560		http://sns-webpic-qc.xhscdn.com/202605231401/6cc6c4eb279f56c6ade7d910c8c36b69/1040g00831omr4h6806005pmpb8s7c8a7rd3k5a0!nd_dft_wlteh_webp_3	点疣	1779516082023	https://www.xiaohongshu.com/explore/6816f9440000000023010d55?xsec_token=ABb_VsHae2oedBEg_ZeoDIsJz5Ex2nsQ7KAYUgTb4HDDk=&xsec_source=pc_search	hpv	ABb_VsHae2oedBEg_ZeoDIsJz5Ex2nsQ7KAYUgTb4HDDk=	2025.05.04	2025-05-04 05:21:08	2026.05.23	2025.11.10
6819c239000000002300ff7c	normal	HPV感染是女性专属的黑锅？这次我不忍了	💥【HPV感染，是女性专属的“黑锅”？这次我不忍了！】💥 （撕开偏见真相+自保指南） “查出HPV阳性后，我被男友拉黑了” 深夜收到粉丝投稿： “我们只有过彼此， 他却骂我脏，说我出轨… 可医生明明说， HPV可能潜伏在他体内三年！” 原来这场“感染骗局”里， 女性早就被默认为“罪魁祸首”… 🔥 这3个谎言，正在吸干中国女孩的血！ ❌ 谎言1：“HPV=私生活不检点” ▸真相：80%有X生活的男女都会感染HPV ▸马桶、浴巾、甚至手指都可能传播！ ▸男生感染后毫无症状，却让女生背锅！ ❌ 谎言2：“九价疫苗能100%防癌” ▸真相：疫苗只能防9种高危型 ▸31/33/52/58等毒株仍在暗处虎视眈眈！ ▸打过疫苗的女生，每年筛查不能停！ ❌ 谎言3：“HPV特效药一盒见效” ▸警惕微商卖的“转阴凝胶”“排毒贴”！ ▸目前全球没有HPV特效药！ ▸免疫力才是终极武器！（附后文自救清单） 🌸…		1746532991000	1746668788000	609a0d390000000001006622	中医妇科HPV专家｜李主任	https://sns-avatar-qc.xhscdn.com/avatar/1040g2jo30tlda8sq4k5g5o4q1ksg8ph21u4m8vo	741	782	14	155		http://sns-webpic-qc.xhscdn.com/202605231448/b6ff0f27c5d50410fbcccfe1f5922400/spectrum/1040g0k031h4r33vvj4005o4q1ksg8ph2ui2j0s0!nd_dft_wlteh_jpg_3	HPV真相,女性觉醒,拒绝身体羞耻	1779518897110	https://www.xiaohongshu.com/explore/6819c239000000002300ff7c?xsec_token=ABg-pq4zJwpJvOHWW4nJA-QUMwqun-_-YyRopbIdDGcZU=&xsec_source=pc_search	hpv	ABg-pq4zJwpJvOHWW4nJA-QUMwqun-_-YyRopbIdDGcZU=	2025.05.06	2025-05-06 12:03:11	2026.05.23	2025.05.08
681b1e02000000002202fcb2	normal	感染HPV后，这5件事一定要坚持做！	宝子们，查出HPV阳性先别慌😭 除了配合治liao，日常做到这几点，对恢复很关键！👇👇 ❌坚决不同房 HPV主要通过X接触传播，😫感染期间同房会增加伴侣感染风险，也不利于自身恢复，等好转后再甜蜜也不迟~ 🛌拒绝熬夜 熬夜伤免疫，免疫力低下⬇️时身体对抗HPV就更吃力。规律作息，睡个好觉😴，免疫系统才能火力全开🔫 💺少久坐 久坐会让身体代谢变慢，免疫功能也受影响[叹气R]。每隔一段时间起来活动活动，给身体充充电~ 🚽尽量避免用公共马桶 公共马桶多人接触，卫生状况参差不齐[抓狂R]，容易增加HPV传播风险，外出尽量选择蹲厕或做好防护 🚭远离二手烟 香烟中的有害物质会削弱免疫力，二手烟也不例外。远离烟雾缭绕的环境，给身体一个干净的“战斗环境”💪 感染HPV不代表世界末日，保持好心态，[飞吻R]做好这些事，恢复指日可待！希望宝子们都能健康上岸~#hpv[话题]# #hpv预防[话题]# #hpv…		1746607618000	1746607619000	67bc4cd1000000000e012a00	菲太医	https://sns-avatar-qc.xhscdn.com/avatar/140a0244-2e11-3ab4-b835-4e1f9dcd025f	214	140		174		http://sns-webpic-qc.xhscdn.com/202605231456/3342812be18841492e1f12a0a8a4c0fc/1040g2sg31h4tu7soj4h05pts9j8jiag0326amv8!nd_dft_wlteh_jpg_3,http://sns-webpic-qc.xhscdn.com/202605231456/23dc92fe6671039cd36e4f1944031982/1040g2sg31h4tu7soj4hg5pts9j8jiag00au8bv8!nd_dft_wlteh_jpg_3,http://sns-webpic-qc.xhscdn.com/202605231456/51005d1953dc4a30ffce5e77d76764a6/1040g2sg31h4tu7soj4i05pts9j8jiag0ttjgvhg!nd_d…	hpv,hpv预防,hpv阳性,hpv感染,hpv检查,hpv高危,hpv九价,hpv感染途径,hpv多型号感染,HPV	1779519475019	https://www.xiaohongshu.com/explore/681b1e02000000002202fcb2?xsec_token=ABhNRzWgyE25V0sZ3ZH606Yr56VtlASfg15ir9fhTq_dw=&xsec_source=pc_search	hpv	ABhNRzWgyE25V0sZ3ZH606Yr56VtlASfg15ir9fhTq_dw=	2025.05.07	2025-05-07 08:46:58	2026.05.23	2025.05.07
681f212a000000002301ce33	normal	感染HPV别崩溃，你的“强”来了💪	🥹🥹宝子们，当得知自己感染HPV的瞬间，那种天塌下来的无助感，我太懂了😔 低危型的疣体像是挥之不去的阴影😭 高危型潜在的i变风险更如高悬头顶的达摩克利斯之剑🗡 日常的快乐仿佛都被这小小的🦠吞噬了。每一次想起，心里都是止不住的慌😭 - 但别害怕！菲太医医用抗HPV喷剂它来了👏 👫男女通用，无论是高危还是低危感染，它都能有效应对。 ⬇能降低🦠载量，阻断高危感染进程，还能预防交叉感染，多维度🥰守护你的健康 🏥医用级品质，💊监局可查，安全感满满。 🍃喷雾型设计，温和不刺激，使用便捷。 👍瓶身精巧，外出携带毫无负担。 别再为感染焦虑啦，用它坚持调理，恢复健康的希望就在前方！请仔细阅读产品说明书或在医护人员的指导下购买和使用，禁忌内容或者注意事项详见说明书 医疗器械注册编号湘械注准20222181946 广告批准文号：湘械广审（文）第260131-519861号#hpv[话题]# #hpv预防[话题…		1746870570000	1746870570000	67bc4cd1000000000e012a00	菲太医	https://sns-avatar-qc.xhscdn.com/avatar/140a0244-2e11-3ab4-b835-4e1f9dcd025f	3	1	7	1		http://sns-webpic-qc.xhscdn.com/202605231426/78347ca9759e64201204e0e2fabe2550/notes_pre_post/1040g3k031h9u7icj340g5pts9j8jiag0pd47pv8!nd_dft_wlteh_webp_3,http://sns-webpic-qc.xhscdn.com/202605231426/978554d43a363bc7a29664741d84c902/notes_pre_post/1040g3k031h9u7icj34105pts9j8jiag0jb35hu8!nd_dft_wlteh_webp_3,http://sns-webpic-qc.xhscdn.com/202605231426/1b72518c68b02ae00e19caad1798171c/notes_pre_pos…	hpv,hpv预防,hpv感染途径,感染hpv怎么办,hpv感染症状,hpv阳性特征,hpv阳性怀孕,hpv高危,hpv多型号感染,hpv反复感染	1779517601178	https://www.xiaohongshu.com/explore/681f212a000000002301ce33?xsec_token=ABNpnjtegrvPYTjJxjeNM61muogc7oc96xHpqVuC-ubMs=&xsec_source=pc_search	hpv	ABNpnjtegrvPYTjJxjeNM61muogc7oc96xHpqVuC-ubMs=	2025.05.10	2025-05-10 09:49:30	2026.05.23	2025.05.10
682aaf8a000000002300371e	normal	11岁姐姐成功解锁 HPV第一针💉	九价任务第一针已完成✅ 等了1个半月 打电话告知可以扎了，来例假不能扎，我们还没有来，有些人说太小了不要扎，不要听那些无知的人胡说[笑哭R] 年龄符合就可以呀[偷笑R]扎完这几天无任何反应，就是胳膊疼几天就好了[哇R] 半年以后第二针，💉 当时我扎的时候九价都没有，都约不到，好多人都去香港扎九价，扎了四价，现在能约上九价抓紧给孩子安排上[斜眼R]#接种疫苗[话题]##九价疫苗[话题]# #九价HPV疫苗[话题]# #九价第一针[话题]#		1747627914000	1747628277000	583ae1525e87e75b5e0e35fb	🐼小雨姐🐨	https://sns-avatar-qc.xhscdn.com/avatar/1040g2jo31ns5k5cl505048tmv5gl4dfrkfhsii0	204	38	293	19		http://sns-webpic-qc.xhscdn.com/202605231456/5600e479ef5af663289326125218efdc/1040g00831hlbuma1426g48tmv5gl4dfr3clefto!nd_dft_wlteh_jpg_3,http://sns-webpic-qc.xhscdn.com/202605231456/1ae6874abd23f6699504c2c7f389924f/1040g00831hlbuma1426048tmv5gl4dfr7v0k2e8!nd_dft_wlteh_jpg_3	接种疫苗,九价疫苗,九价HPV疫苗,九价第一针	1779519475021	https://www.xiaohongshu.com/explore/682aaf8a000000002300371e?xsec_token=ABbFKC7A6vnITxY-YvJZriLc2t-9EhNOVNKRgDTpP6I0A=&xsec_source=pc_search	hpv	ABbFKC7A6vnITxY-YvJZriLc2t-9EhNOVNKRgDTpP6I0A=	2025.05.19	2025-05-19 04:11:54	2026.05.23	2025.05.19
6831a48600000000210040b1	normal	hpv是韭菜大市场	1，硒 各种提高免疫力的硒，层出不穷，好像只有硒才可以提高免疫力，一定提高免疫力，一定消除病毒 2，蛋白敷料，凝胶，干扰素，消炎药等 有一些医院开的都不见得有用，更不用说市面上一些不合规的产品。当然，就像其他病一样，也有可能偏方好用，可是都说好用的，你敢信么，至今有什么偏方真的能治病呢？ 3，光动力，激光，中医药等 昂贵，每一个月都千元起，还有什么金波的，都很贵。前两个是医院也会采用的包括锥切在内去病变的，但并非去病毒。至于中药，你们看没看到过有的人图片在评论区回复说啥啥啥方子的，反正我更信摸脉辩证。 4，火针，针灸，艾灸等 艾灸调理身体，针灸舒经活血，火针可以治疗疣体，这医院都在用，但是火针扎宫颈，只网上听说过，有效性未知。 5，各路自媒体 医生，模仿病患，产品销售等，各种手段太多了，防不胜防。 #市场大环境[话题]# #hpv[话题]#		1748083846000	1748083847000	614050fe000000000201c11e	爱手工的熊	https://sns-avatar-qc.xhscdn.com/avatar/614050fe000000000201c11e.jpg	964	623	888	161		http://sns-webpic-qc.xhscdn.com/202605231350/e278626619b8f8a040c2284398c03bef/notes_pre_post/1040g3k031hs5cet9jo5g5oa0a3v0jg8u22bkh5o!nd_dft_wlteh_webp_3	市场大环境,hpv	1779515426089	https://www.xiaohongshu.com/explore/6831a48600000000210040b1?xsec_token=ABvLy6BY4vCpsJmiCMb_AZ1mzcU2BrZ4huTp-lK73xfR8=&xsec_source=pc_search	hpv	ABvLy6BY4vCpsJmiCMb_AZ1mzcU2BrZ4huTp-lK73xfR8=	2025.05.24	2025-05-24 10:50:46	2026.05.23	2025.05.24
68326e280000000023003e87	normal	高中生物复习课-基因工程HPV疫苗生产	[向右R]大家好，我是小马老师，最近主要在给自己的学生考前整理，有点懈怠了，一周多都没更新自制课件了，今天更新昨晚刚刚完成的基因工程的复习课，主页有我分享的其他公开课和自制课件，欢迎围观。 [害羞R]这节课我把重点放在了限制酶的选择，分析单酶切，同尾酶双酶切均可能导致自身环化，反向连接，得出优选双酶切，但同时目的基因和表达载体可以用同尾酶双酶切，形成的序列不能被原有的2种限制酶切割，反而结合更牢固。并且在方向上，通过需要添加的限制酶识别序列，引导学生连接时候需要注意质粒和目的基因转录的方向。 [害羞R]关于基因工程的复习课，我已经更新了好多节了，可以主页一起看看哦#高中生物笔记[话题]# #高中生物怎么学[话题]# #公开课[话题]##优质课[话题]##高中生物[话题]# #备课[话题]# #生命科学[话题]# #生物[话题]# #生物笔记[话题]# #备课资料包[话题]# #备课资源[…		1748135464000	1748168701000	60d748120000000001004321	生物小马老师	https://sns-avatar-qc.xhscdn.com/avatar/1040g2jo31eq5g290lu605o6n90908gp176piskg	97	128	3	37		http://sns-webpic-qc.xhscdn.com/202605231408/79ca818f7d8658b4ac59091feef9c16e/notes_pre_post/1040g3k831hsu5rn7j8k05o6n90908gp126hlueg!nd_dft_wlteh_webp_3,http://sns-webpic-qc.xhscdn.com/202605231408/4883dc465acb8551c75768b7abd0a695/notes_pre_post/1040g3k831hsu5rn7j8i05o6n90908gp1p11r398!nd_dft_wlteh_webp_3,http://sns-webpic-qc.xhscdn.com/202605231408/302d7b071a4e662c419ec419548a25e0/notes_pre_pos…	高中生物笔记,高中生物怎么学,公开课,优质课,高中生物,备课,生命科学,生物,生物笔记,备课资料包,备课资源,基因工程,复习课,复习课件,记录吧就现在	1779516492750	https://www.xiaohongshu.com/explore/68326e280000000023003e87?xsec_token=ABUQpYTMBFv4wjezD8b2J-qVi4XVxc18LJn7wlWaj5vtM=&xsec_source=pc_search	hpv	ABUQpYTMBFv4wjezD8b2J-qVi4XVxc18LJn7wlWaj5vtM=	2025.05.25	2025-05-25 01:11:04	2026.05.23	2025.05.25
6832d958000000002101863f	video	HPV只要不是这几个型号，把心放在肚子里	﻿#hpv[话题]#﻿ ﻿#女性健康[话题]#﻿	http://sns-video-qc.xhscdn.com/stream/79/110/259/01e832d959676b76010370039706a17581_259.mp4?sign=ff68f85bb734f07afd70a982032b25aa&t=6a15edc2	1748162904000	1748162905000	5c13b8c100000000050293e0	妇科魏伟峰医生	https://sns-avatar-qc.xhscdn.com/avatar/1040g2jo3182thkl3ju6g4bv32jsc34v0kg63qdo	206	42	47	50		http://sns-webpic-qc.xhscdn.com/202605231500/71c9f06ca45d45bf6e56112999f9f5c3/spectrum/1040g34o31htb8ne9j80g4bv32jsc34v0ncaggeg!nd_dft_wlteh_jpg_3	hpv,女性健康	1779519668333	https://www.xiaohongshu.com/explore/6832d958000000002101863f?xsec_token=ABUQpYTMBFv4wjezD8b2J-qRJw7XapnhPBVgcH4py0kfM=&xsec_source=pc_search	hpv	ABUQpYTMBFv4wjezD8b2J-qRJw7XapnhPBVgcH4py0kfM=	2025.05.25	2025-05-25 08:48:24	2026.05.23	2025.05.25
6834436d00000000210097a7	normal	很多人以为只要「洁身自好」「没有混乱关系」就不会感染HPV，但事实可能和你想的不一样。[扯脸H] 1.HPV(人乳头瘤病毒)有200多种类型 2.约80%有性生活的人一生中会感染至少1种HPV 3.高危型HPV持续感染可能导致宫颈癌等疾病 4.低危型HPV可能引起生殖器疣 [石化R]为什么「干净」的人也会感染? 一、"干净"≠无病毒携带·HPV感染可能完全无症状病毒潜伏期可达数月到数年 ·常规体检不包含HPV检测(需主动要求) 二、传播途径容易被忽略 ·杏接触(包括边缘杏行为) ·密切皮肤接触(如	很多人以为只要「洁身自好」「没有混乱关系」就不会感染HPV，但事实可能和你想的不一样。[扯脸H] 1.HPV(人乳头瘤病毒)有200多种类型 2.约80%有性生活的人一生中会感染至少1种HPV 3.高危型HPV持续感染可能导致宫颈癌等疾病 4.低危型HPV可能引起生殖器疣 [石化R]为什么「干净」的人也会感染? 一、"干净"≠无病毒携带·HPV感染可能完全无症状病毒潜伏期可达数月到数年 ·常规体检不包含HPV检测(需主动要求) 二、传播途径容易被忽略 ·杏接触(包括边缘杏行为) ·密切皮肤接触(如gang门接触)，共用毛巾/浴具(概率极低但存在)·母婴垂直传播 三、安全套的防护局限 ·安全套未覆盖部位仍可能接触病毒·正确使用可降低60-70%感染风险·不能完全阻断传播 四、个人卫生无法完全预防·HPV不通过体液传播 ·病毒可能存在于正常皮肤表面·日常清洗不能杀灭病毒 科学预防建议接种HP…		1748255597000	1748255598000	6813153f000000000e01e55c	小七讲女性私护健康	https://sns-avatar-qc.xhscdn.com/avatar/1040g2jo31hhpf5bs3q605q0j2kvjjpasf35iqi0	39	4	2	15		http://sns-webpic-qc.xhscdn.com/202605231456/bf48f97495789f77bf4c7b71046cbbfe/notes_pre_post/1040g3k831hunf74a5ukg5q0j2kvjjpasv0d5kro!nd_dft_wlteh_jpg_3	HPV转阴,HPV,女性健康	1779519475027	https://www.xiaohongshu.com/explore/6834436d00000000210097a7?xsec_token=ABMG9OwFgSzsNwAipi-95yCeDvppd0hKH7Jz9PuiUiMZ4=&xsec_source=pc_search	hpv	ABMG9OwFgSzsNwAipi-95yCeDvppd0hKH7Jz9PuiUiMZ4=	2025.05.26	2025-05-26 10:33:17	2026.05.23	2025.05.26
683449b50000000012000384	normal	HPV严重吗？可以解惑一下吗？	姐妹们我想问一下，有谁知道这个严重吗？		1748257205000	1748257205000	5b6bd283be9440000146daae	大大🌞	https://sns-avatar-qc.xhscdn.com/avatar/62f521931139bf2294094462.jpg	50	17	146	5		http://sns-webpic-qc.xhscdn.com/202605231450/c183220112a2a555dfc57f4e96edcb17/notes_pre_post/1040g3k831huo6ukmm4k04abi2e987mless6ola0!nd_dft_wlteh_jpg_3,http://sns-webpic-qc.xhscdn.com/202605231450/e629cf8827881b4f912fd0f88f04f691/notes_pre_post/1040g3k831huo6ukmm4g04abi2e987mle38qfboo!nd_dft_wlteh_jpg_3,http://sns-webpic-qc.xhscdn.com/202605231450/438c0a24245b101bc309fea61ecf1ad2/notes_pre_post/…		1779519089436	https://www.xiaohongshu.com/explore/683449b50000000012000384?xsec_token=ABMG9OwFgSzsNwAipi-95yCaciWhA0LVvVJbJdDRpfyRw=&xsec_source=pc_search	hpv	ABMG9OwFgSzsNwAipi-95yCaciWhA0LVvVJbJdDRpfyRw=	2025.05.26	2025-05-26 11:00:05	2026.05.23	2025.05.26
68352191000000002300f21c	normal	线上脱口秀❗快看HPV炸裂谈论❗	好炸裂的段子！脱口秀演员感染hpv 关于hpv感染的段子！有多少女生共鸣了❗ 但其实⭐行为并不是hpv唯一传播途径！ 母婴传播、间接接触、🏥源性传播 都可能造成hpv感染[哭惹R][哭惹R][哭惹R] 现在hpv真的是多如牛毛了！感染的姐妹也不要太焦虑！只要不是高危型号，做好日常卫生消毒，提高免疫力都可能会自愈❗ 一期#硬核喜剧[话题]# #单口喜剧[话题]# Ladies First S2女子脱口秀《我就是要大声谈论hpv》 脱口秀演员：梦嘎 完整版在小破站 #脱口秀[话题]# #守护女性安全感[话题]# #性教育[话题]# #女性视角思考[话题]# #hpv[话题]# #hpv感染[话题]# #hpv感染途径[话题]# #hpv会传染给家人吗[话题]#		1748312465000	1748312466000	682e9882000000000d0083e0	消毒博士小王	https://sns-avatar-qc.xhscdn.com/avatar/1040g2jo31hp7bmbg3o605q1ej21390v0lemhlv0	3022	601	302	430		http://sns-webpic-qc.xhscdn.com/202605231354/e9f85d404f2ec62efd1aadea3ceffd37/notes_pre_post/1040g3k831hvi4vgd5qk05q1ej21390v0imdka3o!nd_dft_wlteh_webp_3,http://sns-webpic-qc.xhscdn.com/202605231354/64b99a50941d4e43efe8845615c80fbf/notes_pre_post/1040g3k831hvi4vgd5qfg5q1ej21390v0e2th300!nd_dft_wlteh_webp_3,http://sns-webpic-qc.xhscdn.com/202605231354/d96a4b8ae76ca4a6fe0b03712172664a/notes_pre_pos…	硬核喜剧,单口喜剧,脱口秀,守护女性安全感,性教育,女性视角思考,hpv,hpv感染,hpv感染途径,hpv会传染给家人吗	1779515673019	https://www.xiaohongshu.com/explore/68352191000000002300f21c?xsec_token=ABjtgVcr-RR316OHaaPNAh2NTZFf-6FLD8uB3ZjV63FNs=&xsec_source=pc_search	hpv	ABjtgVcr-RR316OHaaPNAh2NTZFf-6FLD8uB3ZjV63FNs=	2025.05.27	2025-05-27 02:21:05	2026.05.23	2025.05.27
682effbf0000000021004695	normal	女生hpv检查流程（简洁版）	大史和小便正式相处之后，其实会定期做hpv的检查（健康绿色版，没有诋毁小便的意思） 写这篇是给同在恋爱期的姐妹，如果想查一下hpv，但不知道检查要挂什么科，做什么准备的话，可以看看大史的这篇帖子 🔷这里分为挂科版和自测版，根据自身需要选择哦~ 🔹挂科版（500~700） 时间充足的姐妹直接去医院挂妇科，一般🏥小程序会开一周的号，有的医生可能号不太好挂，按大史的经验（我爱挂专家号感觉权威一点），早起挂号人少一点，直接就能挂上 挂好之后按预约的时间到达🏥前台登记等待叫号，这个时候就是看运气了，有时候到了就能做，有时候还要在大厅等好久 等到自己面诊时会被问到一些私密问题，就按小宝实际情况回答就好，窝遇到的医生脾气都很好，会耐心回答我的问题，开好检查单子去缴费后就可以做检查了 检查需要用到鸭嘴钳，大史碰到的医生都挺温柔，加上我一不舒服就哼唧一声，直接表达我不舒服，体验感觉没有那么恐怖 取好样就送…		1748432738000	1747991392000	64de226200000000020123dc	搏击焦虑大史	https://sns-avatar-qc.xhscdn.com/avatar/1040g2jo31pr1qrgs4g005p6u49h0i8us68n5id8	110	44	10	10		http://sns-webpic-qc.xhscdn.com/202605231407/7dc7cb24322b8b47a14bc753fadc90c0/1040g00831hpiuquq3s6g5p6u49h0i8usni4srco!nd_dft_wgth_webp_3,http://sns-webpic-qc.xhscdn.com/202605231407/50c0453ab2a1719cc32c0c20a6c81c0c/1040g00831hpiuqvp3o5g5p6u49h0i8uscstscp0!nd_dft_wgth_webp_3,http://sns-webpic-qc.xhscdn.com/202605231407/fa5fc1888623a8dbed146b8d43e77b7d/1040g00831hpiuqv6ji605p6u49h0i8usog3ejh8!nd_d…	hpv检查,hpv检查流程,hpv检查怎么做流程,hpv自测,hpv自测盒,hpv检查挂什么科	1779516492728	https://www.xiaohongshu.com/explore/682effbf0000000021004695?xsec_token=ABfb45xeyUpiifRsXGXkW4OU1suSgLWO7k0ixmbywKp2g=&xsec_source=pc_search	hpv	ABfb45xeyUpiifRsXGXkW4OU1suSgLWO7k0ixmbywKp2g=	2025.05.28	2025-05-28 11:45:38	2026.05.23	2025.05.23
68391ff7000000002100147f	normal	🤯HPV 感染原因大揭秘！教你轻松预防💪	🤯HPV 感染原因大揭秘！教你轻松预防💪 👋宝子们，是不是总觉得 HPV 感染来得莫名其妙😕？其实它是多种因素捣的鬼。今天就带大家盘一盘 HPV 感染的原因，顺便 get 预防要点✔️，一起守护健康💖！ 🗺️ 探寻 HPV 感染的可能途径 🌟 性接触传播 “主力军” 💥 直接性行为：不可忽视的高风险通道：性行为简直是 HPV 感染的 “大户”！生殖器黏膜的微小破损是病毒的 “突破口”。无保护的阴道性交、肛交，风险直线上升📈。多个性伴侣、初次性行为年龄过早，都给病毒开了 “方便之门”😱。 💥 边缘性行为：小细节潜藏大危机：别以为只有直接性行为危险，口交、生殖器摩擦这类密切接触也可能让病毒 “乘虚而入”。虽然相对没那么高发，但也绝不能轻视🙅‍♀️！ 🌟 间接接触传播：日常细节里的潜在风险：毛巾、浴巾、内裤、坐便器这些日常用品，要是被 HPV “盯上”，就可能传播病毒🧻。不过这种传播不常见，得…		1748574199000	1748574199000	6721a454000000001c018cd2	派特	https://sns-avatar-qc.xhscdn.com/avatar/1040g2jo31t1qsnj65m005pp1kha7336ic7q60v0	84	22	7	60		http://sns-webpic-qc.xhscdn.com/202605231410/34bda35e5e9981b87dec9537652a8f81/spectrum/1040g0k031i3f9pm96s005pp1kha7336ib9ipi6o!nd_dft_wlteh_webp_3	医学科普,HPV,郑州派特HPV门诊	1779516629267	https://www.xiaohongshu.com/explore/68391ff7000000002100147f?xsec_token=ABVRjbLLwT9-8nvG6YDrOjsvWf8vJtkStvSd7e-tTx_tI=&xsec_source=pc_search	hpv	ABVRjbLLwT9-8nvG6YDrOjsvWf8vJtkStvSd7e-tTx_tI=	2025.05.30	2025-05-30 03:03:19	2026.05.23	2025.05.30
683965b1000000000303994f	normal	HPV ≠ HIV！一篇教你如何区别	⚠️ 重要提醒来啦！HPV 和 HIV 完全是两码事哦！ 名字像 ≠ 就是一回事！千万别搞混啦，不然可能会耽误大事或者让自己瞎焦虑呢！😱 💡 核心信息对比来啦，清晰到一目了然哦！ 💡 关键事实要牢记： HPV疫苗男女都该打！防癌防疣，保护自己和伴侣，超级重要！💉 💑 HIV检测也不能少！早发现早治疗，就能活得长活得好，隐私还有保障哦！🏥 💖 安全套是双保险！能同时降低HPV和HIV及其他性病的风险，记得用起来！🛡️ 💦 PEP是HIV的“后悔药”！高危行为后72小时内就医，还有机会阻断哦！🏥💊 ✨ 划重点啦！记住这3条，守护健康不迷茫！ 1️⃣ HPV ≠ HIV！一个伤“表”（皮肤粘膜），一个伤“里”（免疫系统），千万别混淆啦！🧬💉 2️⃣ 科学是铠甲！疫苗💉、安全套✅、筛查🔍、PEP/PrEP💊，用好这些武器，风险就能大大降低哦！🛡️💪 3️⃣ 早知早防早行动！不恐慌，不歧视，对自己…		1748696463000	1748592050000	67e21dfe000000000e01d86d	妇产科刘国芳	https://sns-avatar-qc.xhscdn.com/avatar/1040g2jo31fi8oftm7k6g5pv23nv3jm3d57ehi98	372	103	6	122		http://sns-webpic-qc.xhscdn.com/202605231510/d60dd5742f89d6f7e13cb871df44de83/spectrum/1040g0k031i3nlqft6s005pv23nv3jm3dhnt23bg!nd_dft_wlteh_jpg_3	hpv,艾滋,HIV,女性健康,妇科,健康生活,爱自己,医学知识,女性科普	1779520252971	https://www.xiaohongshu.com/explore/683965b1000000000303994f?xsec_token=ABVRjbLLwT9-8nvG6YDrOjst87_kzNXi17zO2b8rYungk=&xsec_source=pc_search	hpv	ABVRjbLLwT9-8nvG6YDrOjst87_kzNXi17zO2b8rYungk=	2025.05.31	2025-05-31 13:01:03	2026.05.23	2025.05.30
683fab8500000000220293c0	normal	宫颈活检查出病变还不会看？	一、核心诊断分类 1. 正常/良性 ​ - 报告关键词：慢性宫颈炎、鳞状上皮增生、NILM（未见病变）。 ​ - 意义：无ai前病变或ai变，可能为炎症或良性增生。 ​ - 处理：定期复查（每年TCT+HPV）；炎症明显者抗炎治疗。 ​ 2. ai前病变（CIN） ​ - 低级别（LSIL/CIN1）：约60%可自愈，少数进展。 ​ - 处理：高危型HPV感染者随访6-12个月，持续≥2年可考虑物理治疗。 ​ - 高级别（HSIL/CIN2-3）：进展风险高，需积极干预。 ​ - 处理：宫颈锥切术（leep刀/冷刀），术后根据病理决定随访或进一步治疗。 ​ 3. 宫颈ai ​ - 报告关键词：浸润性鳞ai/腺ai、伴“浸润”描述。 ​ - 处理：立即至妇科肿瘤专科，结合分期制定手术、放化疗方案。 二、关键术语速记 - LSIL：低级别病变（CIN1），风险低。 ​ - HSIL：高级别病…		1749003141000	1749003141000	67f4f420000000000a03cba3	赵建生活记录	https://sns-avatar-qc.xhscdn.com/avatar/1040g2jo31ihpejmu7odg5pvkugg2nit37du1pg0	192	137	175	71		http://sns-webpic-qc.xhscdn.com/202605231405/2dba74a5ff3005134541828057302f18/notes_pre_post/1040g3k831i9r901j6sd05pvkugg2nit3a4igrug!nd_dft_wlteh_webp_3	cin1,宫颈活检,cin2,彩超,hpv,宫颈病变	1779516356630	https://www.xiaohongshu.com/explore/683fab8500000000220293c0?xsec_token=ABMYHzu__eOwGDoaJv_aCsTdwX3AUq0aHsp2RRscvK-Dk=&xsec_source=pc_search	hpv	ABMYHzu__eOwGDoaJv_aCsTdwX3AUq0aHsp2RRscvK-Dk=	2025.06.04	2025-06-04 02:12:21	2026.05.23	2025.06.04
6842ae01000000000303ac7f	video	医生遇到的坑 HPV阴 TCT阴 宫颈搔刮：腺癌	﻿#苏州HPV医生沈芳荣[话题]#﻿ ﻿#苏州妇科专家沈芳荣[话题]#﻿ ﻿#苏州沈芳荣专家[话题]#﻿ ﻿#苏大附一院专家沈芳荣[话题]#﻿ ﻿#连云港妇科专家推荐[话题]#﻿ ﻿#连云港沈芳荣医生[话题]#﻿	http://sns-video-qc.xhscdn.com/stream/1/110/259/01e842ae011f976401037003974479c6b1_259.mp4?sign=ed5e47cdae990001ffc69514d3ccbcba&t=6a15eb56	1749200385000	1749200385000	62c011e6000000001b0290bd	苏州妇科沈博士	https://sns-avatar-qc.xhscdn.com/avatar/1040g2jo31vhksj703m005om027j6t45tnl3gr6g	1678	984	409	283		http://sns-webpic-qc.xhscdn.com/202605231449/f4e169cb7f577d2079e1f44decc62ba0/spectrum/1040g0k031icpt8m47q005om027j6t45tn6spdio!nd_dft_wlteh_jpg_3	苏州HPV医生沈芳荣,苏州妇科专家沈芳荣,苏州沈芳荣专家,苏大附一院专家沈芳荣,连云港妇科专家推荐,连云港沈芳荣医生	1779519089423	https://www.xiaohongshu.com/explore/6842ae01000000000303ac7f?xsec_token=ABrzR_5oG_qkJF0NVJfBchg21dISUt5ASyMncuAy4N-YY=&xsec_source=pc_search	hpv	ABrzR_5oG_qkJF0NVJfBchg21dISUt5ASyMncuAy4N-YY=	2025.06.06	2025-06-06 08:59:45	2026.05.23	2025.06.06
6846af4000000000210043d1	normal	hpv疫苗到底该不该打	真的很纠结，马上27了，看xhs上的说法参差不齐，真的很犹豫[哭惹R]#接种疫苗[话题]# #生育[话题]# #自费疫苗[话题]# #打针[话题]# #女生要好好保护自己[话题]# #关爱女性安全[话题]# #正视女性困境[话题]#		1749462848000	1749462848000	68380767000000001b022ca8	小美谈两性	https://sns-avatar-qc.xhscdn.com/avatar/1040g2jo31ij3vnboga005q1o0tjmsb58brsshv0	724	309	516	433		http://sns-webpic-qc.xhscdn.com/202605231450/11d9d2101f591fce34456c43306872f5/1040g2sg31ign4ccag2e05q1o0tjmsb58ngrcpa0!nd_dft_wlteh_jpg_3,http://sns-webpic-qc.xhscdn.com/202605231450/5768a4c6459b1eb428faca81d89ae87f/1040g2sg31ign4ccag2eg5q1o0tjmsb58prushp8!nd_dft_wgth_jpg_3,http://sns-webpic-qc.xhscdn.com/202605231450/7c636a50f0f7127511ccb5bab615898a/1040g2sg31ign4ccag2f05q1o0tjmsb58nt4fk5g!nd_df…	接种疫苗,生育,自费疫苗,打针,女生要好好保护自己,关爱女性安全,正视女性困境	1779519089437	https://www.xiaohongshu.com/explore/6846af4000000000210043d1?xsec_token=ABV3B55KUBTVC5n6ei9-BEsGYWXKHFkGCpP66bm3SCXak=&xsec_source=pc_search	hpv	ABV3B55KUBTVC5n6ei9-BEsGYWXKHFkGCpP66bm3SCXak=	2025.06.09	2025-06-09 09:54:08	2026.05.23	2025.06.09
6847dc4f000000002002963d	normal	查出HPV感染多久能自愈？	很多姐妹查出来HPV感染后，每天都很焦虑！ 担心会不会癌变？多久能转阴？ 别怕！HPV感染是很常见的。 🌸 今天就来给大家总结分享：低危型 HPV 和高危型 HPV 如何上岸？ 从以下几个方面来分享 1、低危型 HPV 和高危型 HPV 分别是什么分型？多久能上岸？ 2、低危型 HPV 如何转阴？ 3、高危型 HPV 如何转阴？ ✨ HPV自愈关键点： ✅ 低危型（6/11等）：6 个月-2 年，疣体去掉后注意防复发 ✅ 高危型（16/18等）：70%的人 1-2 年转阴，但持续感染要警惕 💕 姐妹们别怕！ HPV不是绝症，调整心态 + 提升免疫才是王道！ 留下你的型号，一起接转阴好运吧🌸 ﻿#HPV[话题]#﻿ ﻿#hpv[话题]#﻿ ﻿#hpv感染[话题]#﻿ ﻿#HPV感染[话题]#﻿ ﻿#hpv转阴[话题]#﻿ ﻿#HPV转阴[话题]#﻿ ﻿#女性健康[话题]#﻿﻿		1749539919000	1749539919000	683feb17000000001d0094ca	好筠知时	https://sns-avatar-qc.xhscdn.com/avatar/1040g2jo31m8h82ho585g5q1vtcbn956agtm02j0	54	25		18		http://sns-webpic-qc.xhscdn.com/202605231456/5085b435e0fb5f5a6d47044fe409790d/1040g00831igj7lgl0a105q1vtcbn956avc4kpfo!nd_dft_wlteh_jpg_3	HPV,hpv,hpv感染,HPV感染,hpv转阴,HPV转阴,女性健康	1779519475024	https://www.xiaohongshu.com/explore/6847dc4f000000002002963d?xsec_token=AB8KU77HXR_HFlu69WAHADngikP8J2X5GyOzkKOdTWm2U=&xsec_source=pc_search	hpv	AB8KU77HXR_HFlu69WAHADngikP8J2X5GyOzkKOdTWm2U=	2025.06.10	2025-06-10 07:18:39	2026.05.23	2025.06.10
6847fad7000000001101fa16	normal	做hpv检查会疼的出血吗？（不疼经验分享）	作为一个资深社恐+疼痛敏感星人，我对妇科检查这四个字真的有种本能的抗拒。 尤其是决定去做hpv检查之后，手指就不听使唤地开始搜索相关体验...结果越看心越凉。 那些关于疼痛和不适的描述，真的代入感很强了，真的反馈会出血，妈呀这得多疼呀。 还要在陌生人面前暴露最私密的部位，社恐的灵魂已经在尖叫着逃跑了！ - 后面果断选择了检康小程序上的hpv自测盒。下单时心里还在打鼓：自己操作能行吗？真的不疼吗？ 实际拿到hpv采样工具的时候，看看说明书就懂了，我整个采样过程也花了10来分钟吧，真的不疼，我宣布今年的hpv检查圆满完成了。 - 我的居家自检全记录（真无痛版） 1⃣ 按说明书要求，认真用肥皂洗了手。 2⃣ 一直腿踩在马桶上，姿势放松，拿出取样拭子，顺着说明书的指引角度，轻轻探入。说实话，刚进去时有一点点异物感（毕竟是自己操作有点紧张），但绝对谈不上疼，更没有被撑开或者刮擦的可怕感觉！ 像用棉…		1749550000000	1749547735000	5cad10a10000000017012834	橘子汽水微甜🥤	https://sns-avatar-qc.xhscdn.com/avatar/1040g2jo317no2468ka105n5d22glqa1kab89td8	35	9	8	5		http://sns-webpic-qc.xhscdn.com/202605231417/6364a8071be53129f5ffc439daebc330/notes_pre_post/1040g3k031ihvcpdsgc005n5d22glqa1kn2jd6k8!nd_dft_wlteh_webp_3,http://sns-webpic-qc.xhscdn.com/202605231417/5c106808cf8c3b4eb6eb99bed9b7d51e/notes_pre_post/1040g3k031ihvcpdsgc0g5n5d22glqa1ke76jl3o!nd_dft_wlteh_webp_3,http://sns-webpic-qc.xhscdn.com/202605231417/9df23e9a025f82d81c76003ef2aaedb6/notes_pre_pos…	hpv检查疼吗,hpv检查,hpv检查怎么做,hpv自测盒,hpv检查不疼,真实体验,hpv,妇科检查,社恐福音,怕疼星人	1779517106600	https://www.xiaohongshu.com/explore/6847fad7000000001101fa16?xsec_token=AB8KU77HXR_HFlu69WAHADnsyHI54bbRc1NkptCCcZhOQ=&xsec_source=pc_search	hpv	AB8KU77HXR_HFlu69WAHADnsyHI54bbRc1NkptCCcZhOQ=	2025.06.10	2025-06-10 10:06:40	2026.05.23	2025.06.10
684809f90000000012007372	normal	HPV很丢人吗#关爱女性安全[话题]#	HPV很丢人吗#关爱女性安全[话题]#		1749551609000	1749551609000	5d1047900000000011022be7	🐳	https://sns-avatar-qc.xhscdn.com/avatar/1040g2jo31jkalppm325g5n8g8u84cav71g3ssno	146	47	94	20		http://sns-webpic-qc.xhscdn.com/202605231503/6f223d812d3b520bd31671b2ae50c2b0/notes_pre_post/1040g3k831ii1eh8sgad05n8g8u84cav7q27jh58!nd_dft_wlteh_jpg_3	关爱女性安全	1779519861715	https://www.xiaohongshu.com/explore/684809f90000000012007372?xsec_token=ABQ6FK1e4iTt96pbRuEw6kNWltrSgi6YBElPZthKOyUvA=&xsec_source=pc_search	hpv	ABQ6FK1e4iTt96pbRuEw6kNWltrSgi6YBElPZthKOyUvA=	2025.06.10	2025-06-10 10:33:29	2026.05.23	2025.06.10
6848c57e0000000023017d52	normal	HPV基本知识（12）LSIL要治疗么？	相对于HSIL，LSIL更常见，更多患友面临相关困扰，LISL要治疗么？如果要治怎么治？ ◆LSIL 60%可自然消退，少部分持续。约 10% 进展到 CIN3，而且不是短时间进展，一般需要数年。 ◆目前LSIL不属于癌前病变。如果非常明确为真正的CIN1级，可以选择观察随访。但最担心是误诊，也就是假的LSIL（如活检不到位，病灶在宫颈管内等…） ◆怎么减少误诊？要结合细胞学也就是TCT。 ◆初次诊断为CIN1者，细胞学为ASCUS和LSIL，严格随访，不需治疗。如CIN1持续2年以上，可以继续观察，也可治疗，选择锥切。 ◆细胞学为非典型鳞状细胞不除外高级别鳞状上皮内病变（ASC-H），阴道镜满意，ECC 后组织病理学＜CIN2，间隔 6～12 个月随访。ASC-H 持续 2 年可诊断性锥切。 ◆细胞学为HSIL而活检为CIN1者，如行LEEP术，有84％～97％确诊为HSIL；对阴道镜…		1749599614000	1749601085000	6508d1e90000000012006c78	妇科吴志喜医生	https://sns-avatar-qc.xhscdn.com/avatar/1040g2jo31dlrmsfl164g5p88q7kkgr3oecpj2do	335	250	465	126		http://sns-webpic-qc.xhscdn.com/202605231400/119fff94a22e9b61c38082e4677feb31/notes_pre_post/1040g3k831iiob9l9nq005p88q7kkgr3o9niehm8!nd_dft_wgth_webp_3	HPV感染,宫颈癌前病变,宫颈癌筛查,宫颈癌,宫颈锥切术	1779516082009	https://www.xiaohongshu.com/explore/6848c57e0000000023017d52?xsec_token=ABQ6FK1e4iTt96pbRuEw6kNQKb5iQgfdPvhBz2yLZ__Fk=&xsec_source=pc_search	hpv	ABQ6FK1e4iTt96pbRuEw6kNQKb5iQgfdPvhBz2yLZ__Fk=	2025.06.10	2025-06-10 23:53:34	2026.05.23	2025.06.11
684b9930000000000f03b9b5	normal	你的hpv几级了？hpv自查指南	﻿#妇科[话题]#﻿ ﻿#女性[话题]#﻿ ﻿#hpv感染[话题]#﻿ ﻿#hpv阳性[话题]#﻿ ﻿#hpv转阴[话题]#﻿ ﻿#女性健康[话题]#﻿		1749784880000	1749784880000	5f597ca6000000000100b5e7	北京安贞妇产科王克芳医生	https://sns-avatar-qc.xhscdn.com/avatar/1040g2jo31jr43kns365g5nqpfij09df7dt6fpqg	254	70	138	100		http://sns-webpic-qc.xhscdn.com/202605231500/4806ce5050013a795feee59177acce01/spectrum/1040g0k031ilgk0fbgq0g5nqpfij09df74g8kg60!nd_dft_wlteh_jpg_3,http://sns-webpic-qc.xhscdn.com/202605231500/99dfa582cfc0a762556112c392d165fd/spectrum/1040g0k031ilgk2o00q005nqpfij09df760ur9g8!nd_dft_wlteh_jpg_3,http://sns-webpic-qc.xhscdn.com/202605231500/1f2d0484e796c760efec059d9a5e9719/spectrum/1040g0k031ilgk4eng…	妇科,女性,hpv感染,hpv阳性,hpv转阴,女性健康	1779519668330	https://www.xiaohongshu.com/explore/684b9930000000000f03b9b5?xsec_token=ABEu-i20dJD49rFl0yFn2LoAPhHNKN5vs23L-flOKIN6I=&xsec_source=pc_search	hpv	ABEu-i20dJD49rFl0yFn2LoAPhHNKN5vs23L-flOKIN6I=	2025.06.13	2025-06-13 03:21:20	2026.05.23	2025.06.13
684d7df60000000022027331	normal	oral sex 的危害：hpv 与口咽癌	#预防[话题]# #hpv[话题]#		1749908982000	1749909929000	6510f46b0000000002010443	Eureka	https://sns-avatar-qc.xhscdn.com/avatar/1040g2jo31icrjub6ga005p8guhlgi1239higohg	229	193		142		http://sns-webpic-qc.xhscdn.com/202605231403/a8b3cb37f3b126b448fc367605a23d8c/notes_pre_post/1040g3k831in9ha7dhae05p8guhlgi12326jc7po!nd_dft_wlteh_webp_3,http://sns-webpic-qc.xhscdn.com/202605231403/da2764fc5309fc8ca93992ed3125660f/notes_pre_post/1040g3k831in9ha7dhaeg5p8guhlgi123q0r2kco!nd_dft_wlteh_webp_3,http://sns-webpic-qc.xhscdn.com/202605231403/4c1b5f650109197fc6f547faf3a569d4/notes_pre_pos…	预防,hpv	1779516221196	https://www.xiaohongshu.com/explore/684d7df60000000022027331?xsec_token=ABy-_rUqlIWCsEfmUH3lvw7xmoJIZdZ0d3uDGOVirM97w=&xsec_source=pc_search	hpv	ABy-_rUqlIWCsEfmUH3lvw7xmoJIZdZ0d3uDGOVirM97w=	2025.06.14	2025-06-14 13:49:42	2026.05.23	2025.06.14
68523cdf000000002001f423	normal	阻断HPV传播链 从男生撸起袖子打九价开始	很多人还停留在hpv疫苗💉🟰女性专属 的误区里 1️⃣ HPV病毒不分性别！男生同样会感染HPV（80%有性生活人群一生中会感染） 2️⃣ 男生感染HPV的危害被严重低估：➤ 可导致 尖锐湿疣 （痛苦又难根治） ➤ 引发 肛门癌、口咽癌、阴茎癌等 3️⃣ 九价覆盖9种高危型：男生能预防90%尖锐湿疣+多种相关癌症！ 接种完最大的感受：健康主动权握在自己手里的感觉，洁身自好的同时多一份保障没什么不好！不做病毒传播者 也不做受害者💪 #我的日常[话题]# #九价疫苗[话题]# #男生九价[话题]# #hpv九价[话题]# #hpv疫苗攻略[话题]#		1750219999000	1750220000000	59715f7c50c4b41923bb8e88	石页硕	https://sns-avatar-qc.xhscdn.com/avatar/1040g2jo30r0hj77rhk0049mg8mfnp3k8tmnk9q0	512	76	21	317		http://sns-webpic-qc.xhscdn.com/202605231358/958c24854f1ea0a4117604c2c90e5133/notes_pre_post/1040g3k831irvl35khggg49mg8mfnp3k8942j47g!nd_dft_wlteh_webp_3,http://sns-webpic-qc.xhscdn.com/202605231358/f16229aee8920be45738b2536ec849a9/notes_pre_post/1040g3k831irvl35khgh049mg8mfnp3k89tnf8r0!nd_dft_wlteh_webp_3,http://sns-webpic-qc.xhscdn.com/202605231358/7e5a20061fa693fc833897e9845f58ad/notes_pre_pos…	我的日常,九价疫苗,男生九价,hpv九价,hpv疫苗攻略	1779515945792	https://www.xiaohongshu.com/explore/68523cdf000000002001f423?xsec_token=ABUw9EHuFpbz5Wu5UUgUa7FBVoAikOtwbAVcbrqECXfSw=&xsec_source=pc_search	hpv	ABUw9EHuFpbz5Wu5UUgUa7FBVoAikOtwbAVcbrqECXfSw=	2025.06.18	2025-06-18 04:13:19	2026.05.23	2025.06.18
6853d04300000000120146f9	normal	【妇科必看】HPV和TCT检查到底有啥区别？	姐妹们！HPV和TCT检查别再傻傻分不清啦！👀 这两项都是宫颈癌筛查的“黄金搭档”，但作用完全不同！ 🔍 HPV检查：查有没有病毒感染（就像查有没有“坏人”进门） 🔍 TCT检查：看宫颈细胞是否异常（就像检查“家里”有没有被破坏） 👉 HPV阳性≠得病！可能是短暂感染，但高危型持续感染要警惕！ 👉 TCT异常？可能要进一步做阴道镜哦！ 💡划重点： ✅ 30岁以下：优先TCT ✅ 30岁以上：建议HPV+TCT联合筛查 ﻿#女性健康[话题]#﻿ ﻿#妇科检查[话题]#﻿ ﻿#hpv[话题]#﻿ ﻿#tct[话题]#﻿ ﻿#宫颈癌筛查[话题]#﻿		1750323267000	1750930978000	624db66800000000100055d6	妙林医疗器械	https://sns-avatar-qc.xhscdn.com/avatar/seller_691ee5fe59678000012e3415	104	62	3	27		http://sns-webpic-qc.xhscdn.com/202605231407/65382642d988a101183c5017c85cafd4/spectrum/1040g0k031ith8atbgs005oidmpk40lem32hoav8!nd_dft_wlteh_webp_3,http://sns-webpic-qc.xhscdn.com/202605231407/6c3260bda5ba705e80f65ba5776a96f6/spectrum/1040g0k031ith8atbgs0g5oidmpk40lem52tdea8!nd_dft_wlteh_webp_3	女性健康,妇科检查,hpv,tct,宫颈癌筛查	1779516492737	https://www.xiaohongshu.com/explore/6853d04300000000120146f9?xsec_token=ABhv5Sc9kzFsPOXaDfivBFTRfU67-kkzGwGOfLSoQeux4=&xsec_source=pc_search	hpv	ABhv5Sc9kzFsPOXaDfivBFTRfU67-kkzGwGOfLSoQeux4=	2025.06.19	2025-06-19 08:54:27	2026.05.23	2025.06.26
68568e7800000000170302c2	normal	门诊，又检出一个HPV阴性的宫颈癌！	上周在门诊又发现一个HPV阴性的宫颈癌！ 该患者在各大医院就诊已经一年半了，几乎每周去一次医院，直至上周才在我门诊活检确诊了宫颈癌，她的疏漏在哪里呢？ 这个姐妹是绝经后，没有阴道出血，她的症状是反复宫腔积液，然后在大三甲医院就诊一年半，反复穿刺引流积液。做过宫颈tct 和hpv ，做过宫颈活检做过宫腔镜做过妇科B超，都没问题。 乍一看，她的检查是十分完善的，给医生们一个误导，就是她的宫颈和宫腔没问题，以为就是宫颈粘连，才引起宫腔积液。 谁能想到她是宫颈癌呢？ 宫颈外观很光滑，又有外院病理，B超又正常，一般我们为了让患者更方便，不会重复外院已经做过的检查。 是什么引起我的怀疑呢？ 是她莫名其妙，延续一年余的宫腔积液。 事出反常必有妖。有什么可能宫腔积液经久不愈，而且发展迅速？一两个星期就大量积液，每个月都要去穿刺积液呢？我们平时所见的宫腔积液，都是老年人，宫颈萎缩严重，而且积液只有一点点。…		1750503032000	1750503033000	5c6abe79000000001201756e	小红薯6A1271CE	https://sns-avatar-qc.xhscdn.com/avatar/645b806f731e07eb8ca3d845.jpg	756	591	616	101		http://sns-webpic-qc.xhscdn.com/202605231457/05265c7f02df2c76c0fa975d52166d92/1040g2sg31j071u8o1ee05n3anpskitbektj02n0!nd_dft_wlteh_jpg_3	女性健康,宫颈癌,hpv,妇科,中山大学附属第一医院	1779519475029	https://www.xiaohongshu.com/explore/68568e7800000000170302c2?xsec_token=AB_BrSrPyd_H2NvXIQB_LyrCJTifCVYmYwpi53IRuLQ14=&xsec_source=pc_search	hpv	AB_BrSrPyd_H2NvXIQB_LyrCJTifCVYmYwpi53IRuLQ14=	2025.06.21	2025-06-21 10:50:32	2026.05.23	2025.06.21
685a48e1000000001202e960	normal	给大学生恋爱忠告：传染病八项+淋支衣必查	不是制造焦虑，现在大学生群体中携带性传播疾病比例上涨，其实是有迹可循的，现实就是大部分人天然对学生群体没有防范意识，尤其学生和学生之间，在不知道怎么保护自己的情况下，上头做出冲动行为，是性传播疾病的快速传播的温床 我一直以来对自己的恋爱底线，和给别人的恋爱建议就是要趁早交换条件报告：一定要是传染病八项+淋支衣报告单 如果有时间，预算充足，建议一起去🏥挂皮肤科和泌尿科检查 皮肤科：艾滋，梅毒，乙肝，丙肝（传染病八项） 泌尿科：淋球菌，支原体，衣原体（淋支衣） 一整套查完大概800+左右 预算不多的可以试试邮寄样本检测，有一些承包🏥采集样本的实验室也会接自采样的寄件，不贵查的还准 我和男朋友用过检康小程序上的性传播感染8项，包含艾梅乙丙+淋支衣8项性传播疾病筛查，总费用五百多 采样： ①自采血（试纸排查，十几分钟出结果） ②自采尿液（RNA核酸检测，寄回实验室，2天出报告） tips：解脲支…		1750747718000	1750747361000	6702ae25000000001d032269	黑色小毛球儿	https://sns-avatar-qc.xhscdn.com/avatar/1040g2jo31esma7jjmi6g5po2loine8j9jkk09lo	472	337	28	101		http://sns-webpic-qc.xhscdn.com/202605231444/8f53b93396b73060f773b6040f597a69/notes_pre_post/1040g3k831j3rh2gjhccg5po2loine8j9o4gsbho!nd_dft_wlteh_jpg_3,http://sns-webpic-qc.xhscdn.com/202605231444/22f5f8113c2d6ca159b3b36c4489ed20/notes_pre_post/1040g3k831j3rh2gjhca05po2loine8j9u1cr9m8!nd_dft_wlteh_jpg_3,http://sns-webpic-qc.xhscdn.com/202605231444/9419e679349f02acf1b030459659a24c/notes_pre_post/…	预防传染病,大学生,性病检测,性病预防,传染病八项检查多少钱,传染病八项包括什么,性病八项	1779518703833	https://www.xiaohongshu.com/explore/685a48e1000000001202e960?xsec_token=AB7l-fYUB2fe9lz78BdWDllnC6AxeV9rI5NZAAm_2pFkQ=&xsec_source=pc_search	hpv	AB7l-fYUB2fe9lz78BdWDllnC6AxeV9rI5NZAAm_2pFkQ=	2025.06.24	2025-06-24 06:48:38	2026.05.23	2025.06.24
685a79f30000000017032888	normal	🌟HPV感染身体信号自查！	1️⃣ **皮肤长“小疙瘩”** 👉 **手上/脚底**：粗糙硬丘疹（寻常疣、跖疣） 👉 **脸/脖子**：密集小肉粒（扁平疣、丝状疣） ❗️不痛不痒但传染！别乱抠！ 2️⃣ **私密部位异常** ⚠️ **外阴/肛周**：冒“菜花状”“鸡冠状”肉团（尖锐湿疣），可能痒/出血 ⚠️ **白带异常**：量多+黄绿色+腥臭味！别当普通炎症 ⚠️ **非经期出血**：同房后/妇科检查后出血！高危HPV警报 3️⃣ **身体隐痛提示** 🔻 下腹持续坠痛（非姨妈期） 🔻 尿尿/排便时灼痛（疣体摩擦） 💡 **关键小贴士** ✅ 70%感染无症状！定期筛查（TCT+HPV）最靠谱 ✅ 长疣≠私生活乱！毛巾/马桶圈也可能传染 ✅ 增强免疫力！90%低危型2年内自愈 ✨ **预防＞治疗** 💉 9价疫苗安排！男女都能打 🚫 避免共用毛巾/浴缸 ❤️ 伴侣同治！接触传播要警惕 📢 早发现早干预！别让HP…		1750759924000	1760001298000	624db66800000000100055d6	妙林医疗器械	https://sns-avatar-qc.xhscdn.com/avatar/seller_691ee5fe59678000012e3415	5		1			http://sns-webpic-qc.xhscdn.com/202605231423/45fb3a64e2150f542b44ada06441a258/notes_pre_post/1040g3k031j41fmdc1g3g5oidmpk40lem344ns80!nd_dft_wlteh_webp_3,http://sns-webpic-qc.xhscdn.com/202605231423/9fd439bc93253c80ff5078caa655c365/notes_pre_post/1040g3k031j41fmdc1g2g5oidmpk40lem169rhf8!nd_dft_wlteh_webp_3,http://sns-webpic-qc.xhscdn.com/202605231423/bcdbdb57fcecae8f94f25fe768966528/notes_pre_pos…	HPV预防,女性健康,妇科知识,健康小贴士,hpv,hpv是什么病,hpv男生感染会怎么样,hpv症状有哪些,tct检查,hpv检查	1779517435448	https://www.xiaohongshu.com/explore/685a79f30000000017032888?xsec_token=AB7l-fYUB2fe9lz78BdWDllhyv54-y1ydltuSeGLXy4P4=&xsec_source=pc_search	hpv	AB7l-fYUB2fe9lz78BdWDllhyv54-y1ydltuSeGLXy4P4=	2025.06.24	2025-06-24 10:12:04	2026.05.23	2025.10.09
685b904f000000000d0186b6	normal	解脲脲原体阳性和hpv有关系吗 #不懂就问有问必答[话题]# #万能的小红书[话题]#	解脲脲原体阳性和hpv有关系吗 #不懂就问有问必答[话题]# #万能的小红书[话题]#		1750831183000	1750831183000	6603e454000000000b00c274	小红薯66051CF4	https://sns-avatar-qc.xhscdn.com/avatar/1040g2jo31qb6kfn70m605pg3sha2pgjkq0qcqvo	391	277	443	59		http://sns-webpic-qc.xhscdn.com/202605231443/8eb8b2565428f734ffaa5610a636b10a/1040g00831j50fvae343g4a6m1ilfju4b5qdj2do!nd_dft_wlteh_jpg_3	不懂就问有问必答,万能的小红书	1779518703820	https://www.xiaohongshu.com/explore/685b904f000000000d0186b6?xsec_token=ABuK-A978cyLqr0PrLVz7dqGHMngDu5nGX81bhqx0xYFA=&xsec_source=pc_search	hpv	ABuK-A978cyLqr0PrLVz7dqGHMngDu5nGX81bhqx0xYFA=	2025.06.25	2025-06-25 05:59:43	2026.05.23	2025.06.25
685b963e0000000011002cc2	normal	9价导致子宫内膜异位症。 标题党了哈哈哈哈 讨论的是一种相关性[皱眉R] 主要是我身边4个异位症都是打了9价！！！！！！！！！[生气R][生气R][生气R][生气R][生气R]	9价导致子宫内膜异位症。 标题党了哈哈哈哈 讨论的是一种相关性[皱眉R] 主要是我身边4个异位症都是打了9价！！！！！！！！！[生气R][生气R][生气R][生气R][生气R]		1750832702000	1750908545000	589c559082ec395bdad5593c	佛系士一富	https://sns-avatar-qc.xhscdn.com/avatar/1040g2jo30s7o37jliq0g494cduap0m9sc4f3t78	301	162	1004	459		http://sns-webpic-qc.xhscdn.com/202605231401/9ad244a44d338fe4a2c002b5778bed47/1040g2sg31j549afj2i6g494cduap0m9s4m9rs5o!nd_dft_wlteh_webp_3		1779516082018	https://www.xiaohongshu.com/explore/685b963e0000000011002cc2?xsec_token=ABuK-A978cyLqr0PrLVz7dqJxEs23f_1mV1npvF_rCZDM=&xsec_source=pc_search	hpv	ABuK-A978cyLqr0PrLVz7dqJxEs23f_1mV1npvF_rCZDM=	2025.06.25	2025-06-25 06:25:02	2026.05.23	2025.06.26
685cfe4a000000001203d789	normal	HPV疫苗，很疼？	HPV疫苗亲测体验｜全网都在喊疼？我的真实反应大公开！💉 刚打完九价第一针的我来交作业啦✨ 身边姐妹个个都说"巨疼""手臂废三天" 连护士姐姐扎针时都提醒："会有点疼哦~" 结果...就这？🤔 💉注射瞬间： 确实有酸胀感（比抽血明显） 但拔针后2分钟就无感了！ （我还跟打针的姐姐说还可以哈，她说明天你就疼了[汗颜R]） 最大的感受的是肩膀和上臂凉飕飕的🧊 不自觉想用手捂着保温 🌙当晚体验： 手臂变身林黛玉💪🏻 举手机久了会觉得无力 （刚好治好了我的熬夜刷手机症） ☀️次日状态： 仿佛昨天搬了10箱矿泉水🚰 但正常穿衣梳头完全OK 目前吃嘛嘛香体温正常 抗体大军应该顺利入驻啦~ 💡小贴士： 记得穿宽松短袖！接种点在左上臂 现在终于理解为什么说 这是女生最好的成人礼🎁 疼痛程度完全在可接受范围 姐妹们冲就完事了！ （偷偷期待第二针会不会更勇💪） #九价疫苗实况[话题]# #hpv疫苗攻略[话…		1750924874000	1750924874000	5a673ebe11be10028a10bef8	可乐加冰吗	https://sns-avatar-qc.xhscdn.com/avatar/66a9868502d97e414b83b3a6.jpg	26	3	9	6		http://sns-webpic-qc.xhscdn.com/202605231451/b2acc6eba96b9c0f31ea92432b023df2/notes_pre_post/1040g3k831j6fputkj0hg4a11efvbtfno957a91g!nd_dft_wgth_jpg_3,http://sns-webpic-qc.xhscdn.com/202605231451/8a60efdf1911e93a3c684f8d5a0157ff/notes_pre_post/1040g3k831j6fputkj0k04a11efvbtfno23e31e0!nd_dft_wlteh_jpg_3	九价疫苗实况,hpv疫苗攻略,女生必看,接种日记	1779519089440	https://www.xiaohongshu.com/explore/685cfe4a000000001203d789?xsec_token=ABDf13TLWgrP48ohecHNj5KpM8McDOslUkqGXcbdLxI9I=&xsec_source=pc_search	hpv	ABDf13TLWgrP48ohecHNj5KpM8McDOslUkqGXcbdLxI9I=	2025.06.26	2025-06-26 08:01:14	2026.05.23	2025.06.26
685d0601000000001d00cc96	normal	HPV原以为你离我很远结果这么近？	来自网友投稿：我和男朋友是去年旅游认识的，我去新疆旅游报了一个四人团.我对他是一见钟情（一见钟情不是情就是劫），因为他很白净而且衣品特别好，各方面都是我喜欢的类型.在旅游中他总是很有耐心的给我们女孩子拍照，还教我们会各种姿势，我总感觉他也对我也有好感，直到旅游结束了我们交换了联系方式.他回上海，我回北京了我以为我们不会有联系了，可是回去当天他就找我聊天，慢慢的我们就越来越熟悉打视频等…过了两个月他来北京找我，他给买了花精心布置的礼物和房间，我很感动，我们在一起了.我们呆了一个星期，他说也要回去上班了.回去了我们还是一如既往的打视频电话聊天，开始他和我说他工作要到处飞，到处出差，搞市场的.我也没有特别注意.直到我和最好的闺蜜说起她说哪里有工作天天到处飞，你还是留一下心眼.我回去没有忍住问他，他还是没有多说转移话题.因为我们不经常见面，恋爱半年左右才同的，就是那天我发现他之前和我说工作到处飞…		1750926849000	1775195907000	674fcf990000000008009882	阿芹的健康本	https://sns-avatar-qc.xhscdn.com/avatar/1040g2jo31avkc3v6ne005pqfpuci16427oqk2do	2516	526	373	1318		http://sns-webpic-qc.xhscdn.com/202605231451/298d2339e13eb892a79432c43d102739/1040g2sg31j6fkl6biul05pqfpuci16428qcq0lg!nd_dft_wlteh_jpg_3	HPV感染,梅毒,对感情失望,病毒远离我	1779519089438	https://www.xiaohongshu.com/explore/685d0601000000001d00cc96?xsec_token=ABdn59WodnU4seuH6pT2p_jki_zKW266N9hbK16g940Pw=&xsec_source=pc_search	hpv	ABdn59WodnU4seuH6pT2p_jki_zKW266N9hbK16g940Pw=	2025.06.26	2025-06-26 08:34:09	2026.05.23	2026.04.03
68624ebb000000001d00dcc2	video	抗HPV凝胶全攻略解析！建议所有女生进来学！	感染hpv不是什么大事 但是千万要注意干预 而不是放任它不管 选择一款好的hpv凝胶非常重要 ✅爱小护抗hpv生物蛋白敷料 针对hpv16 18灭活率高达99% 适用范围非常广：阻断高危感染、降低病毒载量、缓解阴道炎宫颈炎症 正规二类医疗器械，药监局备案！非常靠谱～ 感染hpv的女性一定要试试！ 视频转载自@澄澄真可爱 ，感谢分享～ #爱小护[话题]# #hpv高危[话题]# #抗hpv生物蛋白敷料[话题]# #hpv是什么病[话题]# #hpv凝胶哪个牌子好[话题]# #hpv凝胶[话题]# #hpv52[话题]# #hpv16[话题]#	http://sns-video-qc.xhscdn.com/stream/1/110/259/01e8624dc01798ff0103700397c0057934_259.mp4?sign=6a3d6830c7f8436f7ef5cbd7e1719ad7&t=6a15e64d	1751273147000	1751273148000	64ddd6e8000000000100e67e	爱小护医疗器械	https://sns-avatar-qc.xhscdn.com/avatar/1040g2jo30psc09bk706g5p6tqrk09pju7f5a6g0	2		12	1		http://sns-webpic-qc.xhscdn.com/202605231428/935d42c06d4b4c7681ba8479c9054fec/1040g2sg31jbm5q0e34e05p6tqrk09pjuj7et4ko!nd_dft_wlteh_webp_3	爱小护,hpv高危,抗hpv生物蛋白敷料,hpv是什么病,hpv凝胶哪个牌子好,hpv凝胶,hpv52,hpv16	1779517766389	https://www.xiaohongshu.com/explore/68624ebb000000001d00dcc2?xsec_token=ABY2YxwJGYiAINMoNtQdBAhL7fhJP5-RAi4E6yIAf3SGM=&xsec_source=pc_search	hpv	ABY2YxwJGYiAINMoNtQdBAhL7fhJP5-RAi4E6yIAf3SGM=	2025.06.30	2025-06-30 08:45:47	2026.05.23	2025.06.30
686647ca0000000023005a98	normal	HPV52那些事儿，究竟能不能自愈？	姐妹们，咱们今天聊一聊hpv52这个听起来吓人得病毒，如果你也有hpv52，希望这篇编辑能帮到你，搞懂hpv52是什么？ 🔍【HPV52到底是个啥】 1.病毒类型：HPV52属于高危型人乳头瘤病毒。它与宫颈癌等恶性肿瘤的发生有着密切的联系，但并不是说感染了HPV52就一定会得宫颈癌，大家不要过于恐慌。 2.感染原因：主要通过性接触传播，此外，接触被HPV病毒污染的物品，如浴巾、内衣等，也可能导致感染 💡【感染HPV52可能出现的症状】 1.无症状：很多时候，HPV52感染可能没有任何症状，这也是它比较“狡猾”的地方，很多人在不知情的情况下携带病毒。 2.异常分泌物：部分人可能会出现白带异常增多、异味等情况。 3.接触性出血：在性生活后或妇科检查后，可能会有少量出血 💊【感染HPV52怎么办】 1.定期检查：如果发现HPV52阳性，但没有宫颈病变，可以先观察，定期复查。一般建议每3 - 6…		1751580220000	1751533514000	600d34c3000000000101cadd	人生无意义何必问春风	https://sns-avatar-qc.xhscdn.com/avatar/1040g2jo30vcju475lk6g5o0d6j1gbimtr8sje6o	100	38	69	48		http://sns-webpic-qc.xhscdn.com/202605231407/a452d2673d356c89e96ac1983cc6b210/notes_pre_post/1040g3k031jfiftbe32605o0d6j1gbimt6vb9bqg!nd_dft_wlteh_webp_3	HPV经验,女性健康守护,爱小护,抗hpv生物蛋白敷料,hpv用药,hpv凝胶哪个牌子好,hpv16阳性,hpv52,hpv女生感染怎么治,抗HPV,女性健康,HPV感染,私处护理,hpv凝胶,凝胶推荐,关爱女性健康,私处健康,私护好物,hpv凝胶有用吗,hpv症状,hpv症状有哪些,hpv自愈一般要多久	1779516492742	https://www.xiaohongshu.com/explore/686647ca0000000023005a98?xsec_token=ABSO_bX5p7FLYxpR4KbO8kCGykxF9BNp34NRGNnAJcx5w=&xsec_source=pc_search	hpv	ABSO_bX5p7FLYxpR4KbO8kCGykxF9BNp34NRGNnAJcx5w=	2025.07.03	2025-07-03 22:03:40	2026.05.23	2025.07.03
686b9736000000000b01c27c	video	HPV不存在“天生”它的来源只有一个	﻿#hpv[话题]#﻿ ﻿#女性健康[话题]#﻿	http://sns-video-qc.xhscdn.com/stream/1/110/259/01e86b9731173dc90103700397e446ef93_259.mp4?sign=077c3b057224e6f69f48a67aa6ba3a8e&t=6a15ed9e	1751881526000	1751881527000	5c13b8c100000000050293e0	妇科魏伟峰医生	https://sns-avatar-qc.xhscdn.com/avatar/1040g2jo3182thkl3ju6g4bv32jsc34v0kg63qdo	312	123	58	164		http://sns-webpic-qc.xhscdn.com/202605231459/df785e00c9a9a49576395fbb834b7899/spectrum/1040g34o31jkoeaqn2g104bv32jsc34v0netsseg!nd_dft_wlteh_jpg_3	hpv,女性健康	1779519668324	https://www.xiaohongshu.com/explore/686b9736000000000b01c27c?xsec_token=ABK3dVF-xFeDG0qDglVofQD2QRvDDQf3KQhmSQwEC9f0M=&xsec_source=pc_search	hpv	ABK3dVF-xFeDG0qDglVofQD2QRvDDQf3KQhmSQwEC9f0M=	2025.07.07	2025-07-07 09:45:26	2026.05.23	2025.07.07
686cd717000000001002611b	video	老烟民大黄牙直呼白惨了！刷白牙真不难！	﻿#BOP色修美白牙膏[话题]#﻿ ﻿#牙齿美白去黄[话题]#﻿ ﻿#牙齿保护计划[话题]#﻿ ﻿#口臭[话题]#﻿ ﻿#美白牙膏真实测评[话题]#﻿ ﻿#BOP牙膏好用吗[话题]#﻿ ﻿#牙膏推荐好用[话题]#﻿ ﻿#含氟牙膏[话题]#﻿ ﻿#牙膏推荐口臭美白去黄[话题]#﻿	http://sns-video-qc.xhscdn.com/stream/1/110/259/01e86cd7177e1f940103700397e92869eb_259.mp4?sign=91801a13fe0b578ea375eee40af72be8&t=6a15ea27	1752201011000	1751963415000	5e841c8400000000010060ba	BOP波普专研种草君	https://sns-avatar-qc.xhscdn.com/avatar/9ab149f5-da8b-3335-b12c-dc8dd00d4a12	133	31	10	3		http://sns-webpic-qc.xhscdn.com/202605231444/2aca875f25bef622172d28eb2541c63f/spectrum/1040g0k031jlvfqmb36005nk43i208o5qsm3334o!nd_dft_wlteh_jpg_3	BOP色修美白牙膏,牙齿美白去黄,牙齿保护计划,口臭,美白牙膏真实测评,BOP牙膏好用吗,牙膏推荐好用,含氟牙膏,牙膏推荐口臭美白去黄	1779518703838	https://www.xiaohongshu.com/explore/686cd717000000001002611b?xsec_token=AB6bBkM8_fT9YjJCJ_ci2PVbvnAR2JelgdfFHC7Tt2ygE=&xsec_source=pc_search	hpv	AB6bBkM8_fT9YjJCJ_ci2PVbvnAR2JelgdfFHC7Tt2ygE=	2025.07.11	2025-07-11 02:30:11	2026.05.23	2025.07.08
6877563d0000000015022a71	normal	谈恋爱不要谈有毒的屁股...	1.幽门螺旋杆菌 危险等级：⭐️ 如果你下巴长痘，吃啥都瘦，有时候胃胀气不舒服啥的，嘴臭比较严重。 这个都可以查一下，可以靠吃饭和吃嘴子传播。 可能周日不开放检查，记得提前约时间 这个不用担心 四联吃一段时间，复查基本上OK 我家吃饭现在都是分碗和筷子的 有时候分盘分餐这样 过年聚会也最好用公筷 2.乙肝疫苗 危险等级：⭐️⭐️ 这个很多人小时候打过的，现在大部分成年人可能已经没效果了，如果要补可以补上先。 3.HPV 危险等级：⭐️⭐️⭐️ 很早之前跟风打过九价之类的 根据程度分为高危和轻危 一般突然得了HPV 跟另一半关系蛮大的 4.传染八项 危险等级：⭐️⭐️⭐️⭐️⭐️ 这个不用多说了 给大家讲个鬼故事.... 之前楼上邻居的一个朋友全家都知道男生有♣️ 但男生还是借着自己的外在找到了女朋友 生了女儿 虽然早期♣️打什么青霉素阻断之类的 但是说实话，如果全程瞒着女孩子 还真的挺可…		1752651325000	1752651326000	67303cc3000000001c019532	翘屁嫩酒	https://sns-avatar-qc.xhscdn.com/avatar/1040g2jo31lprpp0j5e005ppg7j1n359ia2nc7v0	887	250	10	70		http://sns-webpic-qc.xhscdn.com/202605231356/6fa57fb80e5d2f0636526dfaec7aa882/notes_pre_post/1040g3k031k073qa82o1g5ppg7j1n359isk6lepg!nd_dft_wlteh_webp_3	情侣	1779515809399	https://www.xiaohongshu.com/explore/6877563d0000000015022a71?xsec_token=AB6u-hEKQ91RlipRQxxtJAyCxdECgVoZiN0ieAAOxCfrw=&xsec_source=pc_search	hpv	AB6u-hEKQ91RlipRQxxtJAyCxdECgVoZiN0ieAAOxCfrw=	2025.07.16	2025-07-16 07:35:25	2026.05.23	2025.07.16
6878476c000000001301227e	video	#女性健康[话题]# #HPV[话题]# #妇科炎症[话题]# #hpv感染[话题]# #hpv高危[话题]# #守护女性安全感[话题]#	#女性健康[话题]# #HPV[话题]# #妇科炎症[话题]# #hpv感染[话题]# #hpv高危[话题]# #守护女性安全感[话题]#	http://sns-video-v6.xhscdn.com/stream/1/110/259/01e878476b81100e010370039815d778f2_259.mp4?sign=f467bed686ddbb39aae2fd2a04d458bc&t=6a15df3c	1752713068000	1752725286000	66802165000000000b031d58	健康科普	https://sns-avatar-qc.xhscdn.com/avatar/1040g2jo3184fntbcju005pk045iiu7aojlkq838	789	241	33	327		http://sns-webpic-qc.xhscdn.com/202605231358/7440b53a563313b9f097dfeedb52ae31/1040g2sg31jvtcmmd2og05pk045iiu7aos25v4bg!nd_dft_wlteh_webp_3	女性健康,HPV,妇科炎症,hpv感染,hpv高危,守护女性安全感	1779515945755	https://www.xiaohongshu.com/explore/6878476c000000001301227e?xsec_token=ABTwa4xFLE__cIvwx7ODVZ6RKTahi1MUs2mKxZ3DadKX4=&xsec_source=pc_search	hpv	ABTwa4xFLE__cIvwx7ODVZ6RKTahi1MUs2mKxZ3DadKX4=	2025.07.17	2025-07-17 00:44:28	2026.05.23	2025.07.17
6878758e00000000200186ce	normal	HPV感染是性病？	门诊上经常遇到一些女性感染了HPV就特别害怕，担心别人会认为自己是坏人，觉得自己和另一半平时一直洁身自好，更没有出去乱搞，怎么会得这种病，百思不得其解，整天担心焦虑。 从传播途径来看，HPV最主要是通过性接触传播，这也是它常被误解为性病的原因。 但除此之外，它还可能通过密切的皮肤接触，比如共用毛巾、浴巾等个人物品，或母婴传播，就是分娩时婴儿经过产道感染。 并非所有HPV感染都会引发性病相关症状，低危型HPV可能导致寻常疣、扁平疣等常见皮肤问题，只有部分高危型和特定低危型，才与生殖系统病变相关。 严格来说，性病指的是主要通过性接触传播的疾病，如梅毒、淋病等，而HPV感染更像是一种 “可通过性接触传播的病毒感染”，这两者不能直接划等号。 大多数HPV感染会被人体免疫系统自动清除，只有持续感染高危型HPV（如16、18 亚型）才可能增加宫颈癌的风险。 所以，不要再因为“HPV=性病”的误解而焦…		1752724878000	1752724878000	67ee492f000000000601f0d4	妇产科王帆医生	https://sns-avatar-qc.xhscdn.com/avatar/1040g2jo31kfle56k2a6g5pve94nhjs6k64la8i0	393	85	128	142		http://sns-webpic-qc.xhscdn.com/202605231400/ebcade2b4919565b86716b0aaecb609d/spectrum/1040g34o31k1adl92ig1g5pve94nhjs6kv8lse58!nd_dft_wlteh_webp_3	HPV,性病,宫颈癌,医学科普,妇科	1779516081995	https://www.xiaohongshu.com/explore/6878758e00000000200186ce?xsec_token=ABTwa4xFLE__cIvwx7ODVZ6YU48cftIXzj2zLmxSop-Jw=&xsec_source=pc_search	hpv	ABTwa4xFLE__cIvwx7ODVZ6YU48cftIXzj2zLmxSop-Jw=	2025.07.17	2025-07-17 04:01:18	2026.05.23	2025.07.17
6880a5fd0000000013010f9b	normal	@南通适龄男女！HPV惠民政策来啦，可减1298💰	‼️‼️好消息‼️‼️ 为贯彻落实《“健康中国2030”规划纲要》《加速消除宫颈癌行动实施方案 (2023 — 2030年)》，推进HPV感染相关疾病防控，提升适龄人群疫苗接种覆盖率，南通市崇川区卫生健康委特推出2025年适龄人群HPV疫苗接种惠民活动！本次活动提供减免优惠，最高可减免1️⃣2️⃣9️⃣8️⃣元，机会难得，速来了解！ [烟花R] ✅本院同步开启健康福利，✨最后一针✨疫苗费用全免🆓！广大女性迎来福利，同时👨男性首度纳入保障！ ✅2025年全国多地启动HPV疫苗专项惠民行动。与往年不同，今年政策首次增加了四价HPV疫苗和九价HPV疫苗。凡在规定时间内完成全程接种者，✨最后一剂✨疫苗费用全免🆓。 [一R] 政策适用人群（错过=多花千元） 8-26岁男女、35-45岁女性 注：本院为成人门诊 💉关键期限（逾期无法享受减免） ☑️首针开始：2025年7月8日 ☑️首针截止：2025…		1753261565000	1753514228000	613635dc0000000002025208	南通市妇幼保健院	https://sns-avatar-qc.xhscdn.com/avatar/1040g2jo310ffviaa6a005o9m6ne0kkg8g0eo1g8	123	112	88	230		http://sns-webpic-qc.xhscdn.com/202605231507/42b11b6702b41423fbe8119c1add0011/notes_pre_post/1040g3k031k9a267tiu105o9m6ne0kkg8o8t5e9g!nd_dft_wlteh_jpg_3,http://sns-webpic-qc.xhscdn.com/202605231507/03de3c193fb7eb00097544541b9d1162/1040g2sg31kd2vbbiiul05o9m6ne0kkg88m8d2ho!nd_dft_wlteh_jpg_3,http://sns-webpic-qc.xhscdn.com/202605231507/5aace1333de9557d21aed5137e809e7c/notes_pre_post/1040g3k031k9a26…		1779520056062	https://www.xiaohongshu.com/explore/6880a5fd0000000013010f9b?xsec_token=ABNoWy1gPyhdXugwZqAWWO-PowtEj-zk7l4qojkPjJILU=&xsec_source=pc_search	hpv	ABNoWy1gPyhdXugwZqAWWO-PowtEj-zk7l4qojkPjJILU=	2025.07.23	2025-07-23 09:06:05	2026.05.23	2025.07.26
6880a6a8000000001201763c	normal	⚠️自查HPV口腔感染！1分钟速测法🔍	🔥【口腔HPV感染4大信号】 1️⃣ 舌根/颊膜长疙瘩 👉 菜花状凸起、粗糙白斑！咽东西有异物感速查！ 2️⃣ 喉咙持续不适 👉 长期喉咙痛+声音嘶哑！别当普通咽炎！ 3️⃣ 口腔溃疡超1个月 👉 边缘发硬+凹陷溃烂！普通溃疡2周自愈！ 4️⃣ 莫名牙龈出血 👉 排除牙周病后，警惕病毒作妖！ 💡【高危自查清单】 ✔️ 有口啪经历（尤其多个伴侣） ✔️ 长期抽烟/嚼槟榔 ✔️ 免疫力低下 ✨ 划重点：男性感染率＞女性！对象有HPV的更要查！ 🛡️【3步紧急防护指南】 ❶ 立刻暂停亲密接触 👉 避免交叉感染！牙刷/餐具单独存放！ ❷ 挂口腔黏膜科！ 👉 醋酸白检测+HPV筛查（别去美容院！） ❸ 疫苗+定期筛查双管齐下 👉 即使打过九价也要每年口腔检查！ ﻿#HPV[话题]#﻿ ﻿#hpv自测[话题]#﻿ ﻿#hpv[话题]#﻿ ﻿#hpv口腔[话题]#﻿ ﻿#hpv口腔感染[话题]#﻿ ﻿…		1753313461000	1753261737000	6385e555000000001f01f3d9	维尔小安心	https://sns-avatar-qc.xhscdn.com/avatar/seller_695b883124124700016855f2	40	17		8		http://sns-webpic-qc.xhscdn.com/202605231417/ccc0ebb591a7930a57be1dde949873b3/spectrum/1040g34o31k9ahldqk8105os5slanrsupj9jro20!nd_dft_wlteh_webp_3	HPV,hpv自测,hpv,hpv口腔,hpv口腔感染,口腔hpv,口腔hpv症状,维尔小安心hpv自检盒	1779517106506	https://www.xiaohongshu.com/explore/6880a6a8000000001201763c?xsec_token=ABNoWy1gPyhdXugwZqAWWO-Ns1U22RmdpvhfaMedsCT-U=&xsec_source=pc_search	hpv	ABNoWy1gPyhdXugwZqAWWO-Ns1U22RmdpvhfaMedsCT-U=	2025.07.23	2025-07-23 23:31:01	2026.05.23	2025.07.23
6881e3000000000013013ac2	video	哪些男人，一看就感染了HPV？	﻿#医学科普[话题]#﻿ ﻿#健康科普[话题]#﻿	http://sns-video-qc.xhscdn.com/stream/1/110/259/01e881e2bd812a5701037003983b5f0607_259.mp4?sign=3cdc0f9a5718a4be4900b5fea6e66cb1&t=6a15ecd3	1753351588000	1753342720000	605da2d200000000010055d3	妇产科医生李永明	https://sns-avatar-qc.xhscdn.com/avatar/1040g2jo31jgrlgnkj46g5o2tkb908lejejaedu8	1495	830	170	1024		http://sns-webpic-qc.xhscdn.com/202605231456/714ff765ebcf5e594ec097f95d4ef2cf/spectrum/1040g0k031kah5uisig005o2tkb908lej0vlgk00!nd_dft_wlteh_jpg_3	医学科普,健康科普	1779519475017	https://www.xiaohongshu.com/explore/6881e3000000000013013ac2?xsec_token=ABIQxkCJRwlyqc0m1geE29Ytap0gXyC6fbYSqgzfjJuLA=&xsec_source=pc_search	hpv	ABIQxkCJRwlyqc0m1geE29Ytap0gXyC6fbYSqgzfjJuLA=	2025.07.24	2025-07-24 10:06:28	2026.05.23	2025.07.24
6882d50b000000000d0278a2	normal	#hpv[话题]#	#hpv[话题]#		1753404683000	1753404683000	61c1d99a000000002102948d	蔡玲玲Susan	https://sns-avatar-qc.xhscdn.com/avatar/1040g2jo31kdujtgbia6g5oe1r6d8d54dup4admg	5	5	21	1		http://sns-webpic-qc.xhscdn.com/202605231503/9697de96ccafa9ca4d49dc24947728f2/notes_pre_post/1040g3k831kben59oj6c05oe1r6d8d54d8msnedo!nd_dft_wlteh_jpg_3,http://sns-webpic-qc.xhscdn.com/202605231503/7a8f986536de0fda7c9a1146c8fab7da/notes_pre_post/1040g3k831kben59oj68g5oe1r6d8d54d8kr2r30!nd_dft_wlteh_jpg_3,http://sns-webpic-qc.xhscdn.com/202605231503/d557cc0e6d369a2e33b8662f77ae7bdc/notes_pre_post/…	hpv	1779519861721	https://www.xiaohongshu.com/explore/6882d50b000000000d0278a2?xsec_token=ABo-VJCPhiv7wIhrK-TdIfjtRm2GCRPiEnASQCL9zmERE=&xsec_source=pc_search	hpv	ABo-VJCPhiv7wIhrK-TdIfjtRm2GCRPiEnASQCL9zmERE=	2025.07.25	2025-07-25 00:51:23	2026.05.23	2025.07.25
6883578b000000002001a56b	normal	#健康从体检开始[话题]# #时刻关注自己身体健康[话题]#	#健康从体检开始[话题]# #时刻关注自己身体健康[话题]#		1753438091000	1753438092000	65ff78cb000000000600d37a	南京慈铭奥亚分院王小护	https://sns-avatar-qc.xhscdn.com/avatar/1040g2jo31kct6au82o605pfvf35hhkrqj61epkg	3	1		1		http://sns-webpic-qc.xhscdn.com/202605231446/fd0269fd0f88c5ca66bdc5f9acd0778e/notes_pre_post/1040g3k831kbuimu7iu905pfvf35hhkrq0qpkfg0!nd_dft_wlteh_jpg_3	健康从体检开始,时刻关注自己身体健康	1779518897089	https://www.xiaohongshu.com/explore/6883578b000000002001a56b?xsec_token=ABoRgJ6Wpd4SBjltxHzU46ualsfr9LzVIUJXKEL10jUj8=&xsec_source=pc_search	hpv	ABoRgJ6Wpd4SBjltxHzU46ualsfr9LzVIUJXKEL10jUj8=	2025.07.25	2025-07-25 10:08:11	2026.05.23	2025.07.25
68835a510000000023005002	normal	HPV高危要怎么跟男朋友开口...	前几天鼓起勇氣第一次检测hpv，在香港药房买的hpv检测卫生巾 结果今天收到報告，显示高危的hpv39阳了…[叹气R] 问了Al说是有可能发展成ai症，但年轻女性可能会自愈，这种情况要去治疗吗，要怎么治疗啊？ 有没有有经验的姐妹来回答一下 咋办，我才22，我不想得ai症[哭惹R][哭惹R] 7.28更新：太感动了，卫生巾检测hpv机构那边的科学家们都是温柔小姐姐！[皱眉R]而且还给我发了hpv、cin和子宫颈癌患者的补充饮食建议～我问了问她们说可以分享给别人‘It’s better if the effort benefits more people‘ 宝宝们别觉得是广子，这些都是能查到的资料[自拍R]有需要我可以私发给你们～ 10.3更新: 最近刷小红书看到@樂護絲 LA ROSÉE 的科研大火了！！我这个老粉真的深感欣慰[皱眉R]希望大家能多多支持@蔡佩桦（女博士卫生巾创业版） ，她…		1753438801000	1759508629000	5f8159c2000000000100993e	🍊	https://sns-avatar-qc.xhscdn.com/avatar/63a76c04ea6ad999d564010f.jpg	30	14	56	5		http://sns-webpic-qc.xhscdn.com/202605231418/af642804de7db50b99274df6f1c60dcc/1040g00831kbv0glk2u005ns1b710969usl498sg!nd_dft_wlteh_webp_3,http://sns-webpic-qc.xhscdn.com/202605231418/c56f450c0cd84512e1f31d3939da00a6/1040g00831kbv0glk2u0g5ns1b710969ujcucet8!nd_dft_wlteh_webp_3,http://sns-webpic-qc.xhscdn.com/202605231418/091d5d9053c68602370364847cc12f79/1040g00831kbv0glk2u105ns1b710969ualohm7o!nd…	hpv,hpv感染,妇产科,健康体检,女性健康,妇科,宫颈癌,鸭嘴钳,蔡佩桦,女科学家	1779517106720	https://www.xiaohongshu.com/explore/68835a510000000023005002?xsec_token=ABoRgJ6Wpd4SBjltxHzU46uUtalY0prM1o-ewH56CJUZ4=&xsec_source=pc_search	hpv	ABoRgJ6Wpd4SBjltxHzU46uUtalY0prM1o-ewH56CJUZ4=	2025.07.25	2025-07-25 10:20:01	2026.05.23	2025.10.04
6884d5c90000000017032ab1	normal	学习｜HPV感染专家共识2025年	📚笔记单纯分享，仅供学习所用，身体不适请及时就医。 #HPV感染[话题]# #HPV[话题]# #hpv[话题]# #hpv感染[话题]# #hpv九价疫苗[话题]# #医学指南[话题]# #医学生笔记[话题]# #医学生学习[话题]# #关系女性健康[话题]# #小红书兴趣季[话题]#		1753535945000	1753535945000	5b4c2132e8ac2b0ef5706762	白大衣效应	https://sns-avatar-qc.xhscdn.com/avatar/1040g2jo315c12hrohe004a76mtgj4pr2gg9lujo	2372	2109	253	463		http://sns-webpic-qc.xhscdn.com/202605231354/6e41b271a0d9aa2ba6769c8f6c3a929c/notes_pre_post/1040g3k831kd93koc2uc04a76mtgj4pr2qf02iv8!nd_dft_wlteh_webp_3,http://sns-webpic-qc.xhscdn.com/202605231354/293304b465be20426f407fef070b39a0/notes_pre_post/1040g3k831kd93koc2ucg4a76mtgj4pr2vj91uno!nd_dft_wlteh_webp_3,http://sns-webpic-qc.xhscdn.com/202605231354/65b4fe077a1205714254c881b79c5047/notes_pre_pos…	HPV感染,HPV,hpv,hpv感染,hpv九价疫苗,医学指南,医学生笔记,医学生学习,关系女性健康,小红书兴趣季	1779515673021	https://www.xiaohongshu.com/explore/6884d5c90000000017032ab1?xsec_token=ABrd1hSpHfnpssQb2ffh8sV_TXK3oEO6KcfnDSP-pSau4=&xsec_source=pc_search	hpv	ABrd1hSpHfnpssQb2ffh8sV_TXK3oEO6KcfnDSP-pSau4=	2025.07.26	2025-07-26 13:19:05	2026.05.23	2025.07.26
68889aab0000000003027912	normal	🇲🇾 很多女生都会搞混的检查！	HPV DNA 跟Pap Smear 检查到底有什么不同？ 其实这两个检查，是预防子/宫/颈/❤️的黄金组合！ ✨ 为什么要两个一起做？ 🔬 HPV DNA 检测： 可以直接检测有没有感ran高risk型 HPV virus （例如16型、18型，是导致子/宫/颈/❤️ 蕞主要的类型） 🧫 Pap Smear： 检查子/宫/颈的细胞有没有🧊变或不正常 如果配合HPV DNA一起做，预防更完整！ 🩺我是在 Cyto Dr+ 做的 📌 Taman Desa / Taman Segar 💰现在做 Pap Smear + HPV DNA 检测，只需 RM230！（原价 RM300） ✅ 还包eason咨询 ✅ 女doc-tor，过程不会尴尬 ✅ 有报告，有详细讲解 环境干净，Privacy高，misi和白衣天使都很温柔细心～ 真的很适合 26岁+的女生做一次HPV DNA筛查，安心很多❤️ 📅 …		1753782955000	1753782955000	67efa349000000000e0132f4	007	https://sns-avatar-qc.xhscdn.com/avatar/645b802027c6616ef4dc0b4a.jpg	55	53	9	10		http://sns-webpic-qc.xhscdn.com/202605231412/32af058a125b4c2f301699387cd83403/notes_pre_post/1040g3k031kh3348d2o005pvfkd4jicnk56berpg!nd_dft_wlteh_webp_3	女性检查,PCOS,女生健康,女生必看,马来西亚体检,女性健康,cytodr,tamansegar,cheras,身体检查,hpvdna,papsmear,hpv检测,cervicalcancer,cervicalscreening,papsmearlbc	1779516778898	https://www.xiaohongshu.com/explore/68889aab0000000003027912?xsec_token=AByJ8DJSPMNRrQ4T4ywWZbM4WtmfqQ0BCb53miHuUBGBg=&xsec_source=pc_search	hpv	AByJ8DJSPMNRrQ4T4ywWZbM4WtmfqQ0BCb53miHuUBGBg=	2025.07.29	2025-07-29 09:55:55	2026.05.23	2025.07.29
688b7c280000000023020dda	normal	不想害人也不想被害	网上信息太多太杂看多了，总害怕自己有病不知道买个试纸回来测一测，全部阴性[派对R]还好没事，放心多了。#还好还好虚惊一场[话题]# #传染病四项[话题]#		1753971752000	1753971752000	58b2fa305e87e7634057fb1a	宜兴momo（有猫版）	https://sns-avatar-qc.xhscdn.com/avatar/1040g2jo31gc3ejo3ji00497a0qt31uoqojg1vk0	801	339	294	682		http://sns-webpic-qc.xhscdn.com/202605231509/ccc7addae60ab80426dcceba86924b74/notes_pre_post/1040g3k831kjsv0bvj270497a0qt31uoqh9bvq60!nd_dft_wlteh_jpg_3	还好还好虚惊一场,传染病四项	1779520252957	https://www.xiaohongshu.com/explore/688b7c280000000023020dda?xsec_token=ABOYwG9lC_N9w9CY2C7DFHDdI2QWpUnCoWeTuI9TKDmHU=&xsec_source=pc_search	hpv	ABOYwG9lC_N9w9CY2C7DFHDdI2QWpUnCoWeTuI9TKDmHU=	2025.07.31	2025-07-31 14:22:32	2026.05.23	2025.07.31
688c7d250000000023022850	normal	用实际数据打败HPV焦虑（下）	《子宫颈癌等人乳头瘤病毒相关疾病免疫预防专家共识（2025年版）》 1.CIN1逆转、持续、进展为CIN2+、进展为CIN3+和进展为浸润癌的概率分别为60%、25%、11%、2%和0.03%。 2.全球归因于HPV感染引起的其他癌症合计约12.4万例，占归因于HPV感染癌症新发病例总数的17.9%，包括肛门癌2.9万例、外阴癌1.1万例、阴道癌1.4万例、阴茎癌1.8万例、口咽癌4.2万例、口腔癌0.59万例和喉癌0.41万例，分别占相应癌症全球新发病例的88.0%、24.9%、78.0%、50.0%、30.8%、2.2%和2.4%。研究显示在HPV感染所致其他癌症中，87.0%的肛门癌、72.6%的外阴癌、63.7%的阴道癌、70.2%的阴茎癌和84.9%的头颈部癌症(包括口咽癌、口腔癌和喉癌)归因于HPV16和HPV18感染；95.9%的肛门癌、87.1%的外阴癌、85.3%的阴道…		1754037541000	1754037542000	65800380000000001902f493	甜姜	https://sns-avatar-qc.xhscdn.com/avatar/1040g2jo31i0umvjm70005pc00e06dt4jpttiek8	271	208	64	54		http://sns-webpic-qc.xhscdn.com/202605231402/3bc353fe6ccb5bfe5c7b9b84e19c8dd1/spectrum/1040g34o31kksfumd48005pc00e06dt4jfnc58do!nd_dft_wlteh_webp_3,http://sns-webpic-qc.xhscdn.com/202605231402/dc7c022343c8d483dfc7839ac7d96601/spectrum/1040g34o31kksfumd480g5pc00e06dt4jv1dflmg!nd_dft_wlteh_webp_3,http://sns-webpic-qc.xhscdn.com/202605231402/1094c5ca52bee020c44c8bd1dd8d3bbc/spectrum/1040g34o31kksfum…		1779516221182	https://www.xiaohongshu.com/explore/688c7d250000000023022850?xsec_token=AB-GjtM6PbexLEkQwJ8W8_0Ne67fVs3oYmoNhV4YwK1Ak=&xsec_source=pc_search	hpv	AB-GjtM6PbexLEkQwJ8W8_0Ne67fVs3oYmoNhV4YwK1Ak=	2025.08.01	2025-08-01 08:39:01	2026.05.23	2025.08.01
6895bd3b0000000003026bdd	normal	建议姐妹们都去做一下HPV和TCT	几个月前就想去做HPV和TCT的，但遇上了姨妈期，接着就是事情多忙忘了，直到身边一个好朋友跟我说她HPV某项指标高危，我才又想起来要做检查，终于等到这次姨妈期结束，随便挂了个号就去医院检查 因为是一个人去医院检查，加上网上有很多姐妹说会有点疼，所以我就很紧张，但医生一直跟我说放松别害怕，做完之后其实真的还好，没有想象中的那么疼，确实会有一点不适，但可以接受，检查差不多几分钟就结束了。接着就是自己送一下检，交个费 费用的话，我检查费323，挂号费25（我只挂到了专家号，普通号是10），医保报销了160，所以我自费差不多180多 结果的话需要等待三天左右，但给我做检查的医生说我可能有点小问题，我现在也有点恐慌，但也只能等结果出来再说 最后希望女性朋友们都能重视自己的身体健康，每年做一次HPV和TCT，爱护自己[拥抱R]		1754643771000	1754643772000	5cc874190000000010001c30	小柚	https://sns-avatar-qc.xhscdn.com/avatar/63f35a685cf2aaee776ca07e.jpg	487	178	475	53		http://sns-webpic-qc.xhscdn.com/202605231503/472483b24041fd577000cbec34e1e483/notes_pre_post/1040g3k831kttj08rj52g5n68egck071gvjlv1c8!nd_dft_wlteh_jpg_3		1779519861717	https://www.xiaohongshu.com/explore/6895bd3b0000000003026bdd?xsec_token=ABmcEhvAHqTvtTCYfZOczGQbEDl1e_tEJB91y0lg8A0DI=&xsec_source=pc_search	hpv	ABmcEhvAHqTvtTCYfZOczGQbEDl1e_tEJB91y0lg8A0DI=	2025.08.08	2025-08-08 09:02:51	2026.05.23	2025.08.08
68996e2d0000000022023eaa	normal	你的HPV几级了	HPV症状分为3级！你在哪个阶级 #关爱女性健[话题]# #关系女性健康[话题]# #预防大于治疗[话题]# #关爱女性内分泌健康[话题]# #爱护自己的身体[话题]# #补硒的作用[话题]# #了解自己的身体[话题]# #战胜病毒的是你的免疫力[话题]# #健康你我他[话题]#		1754885677000	1754885678000	6889794f00000000290085da	白大衣研究所-蔻施娅	https://sns-avatar-qc.xhscdn.com/avatar/645b7e78731e07eb8ca3d81b.jpg	178	40	2	42		http://sns-webpic-qc.xhscdn.com/202605231405/08de9ec9affa6cc901c99ea526a48c9b/notes_pre_post/1040g3k831l1gu6m5j2cg5q49f57q91eqadl4ijo!nd_dft_wlteh_webp_3,http://sns-webpic-qc.xhscdn.com/202605231405/b3e74dce58ca4f7a988736330e459759/notes_pre_post/1040g3k831l1gu6m5j2b05q49f57q91eqbf909f8!nd_dft_wlteh_webp_3,http://sns-webpic-qc.xhscdn.com/202605231405/6c61eca8b63092a349e06f383ba5ff39/notes_pre_pos…	关爱女性健,关系女性健康,预防大于治疗,关爱女性内分泌健康,爱护自己的身体,补硒的作用,了解自己的身体,战胜病毒的是你的免疫力,健康你我他	1779516356638	https://www.xiaohongshu.com/explore/68996e2d0000000022023eaa?xsec_token=ABhphxTMF0UsuXqkwXFsG_vnmiYh45cmJYOS-bs6jN3HY=&xsec_source=pc_search	hpv	ABhphxTMF0UsuXqkwXFsG_vnmiYh45cmJYOS-bs6jN3HY=	2025.08.11	2025-08-11 04:14:37	2026.05.23	2025.08.11
6899c6d0000000002501887a	normal	重度hpv不会自愈！抓住干预黄金期！	高危HPV持续感染的宝子，别再拖了❗ 尤其是hpv16、18、52、58等型号，不仅顽固难自愈，持续感染时间久还可能引发病变，尽早干预，降低感染风险❗ - ✅日常干预要怎么做？ 除了通过饮食、运动来提高自身免疫，必要时也可以借助外力——瑞琳他抗 抗HPV凝胶敷料！ 🔍多种抗体协同作用！ 🔍采用改性明胶载体，区别于传统hpv凝胶，打破无法深入宿主细胞的难题，能直达基底层细胞内 - 医用级品质，药监审批！ 资质可查，拒绝智商税❌ 临床🏥常用，适用范围💡明确标注—— 🔰能阻断高危HPV感染 🔰阻止病原微生物定植 🔰降低高危HPV病毒载量 🔰防止宫颈病变发生 - 每晚睡前使用，借助推注器💉能轻松送达病灶，没有任何异物感，透明的凝胶质地💦避免尴尬时刻💕前十天一天一次，后续隔天一次🥰 - 想将风险降低，就要从根本上阻断💥降低病毒载量，高危低危都🉑用，已感染的宝子不要犹犹豫豫，趁早干预，抓住病变前的黄…		1754908368000	1760946038000	6061793d00000000010018fc	瑞琳他抗医疗器械	https://sns-avatar-qc.xhscdn.com/avatar/1040g2jo31u5ofej7ii6g5o31f4ug867siks896o	164	123	30	37		http://sns-webpic-qc.xhscdn.com/202605231405/4fd07a21a2df2dbfd6e0e43d88f748ea/spectrum/1040g0k031l1rmm7136005o31f4ug867s44om43g!nd_dft_wlteh_webp_3,http://sns-webpic-qc.xhscdn.com/202605231405/df90942045bb455609853e188c575b66/spectrum/1040g0k031l1rmm71360g5o31f4ug867spgmulvo!nd_dft_wlteh_webp_3,http://sns-webpic-qc.xhscdn.com/202605231405/d2181dcd5df59107cb6e3e73536318b1/spectrum/1040g0k031l1rmm7…	hpv阳性,hpv感染怎么办,hpv病毒干扰素凝胶,瑞琳他抗,hpv凝胶哪个牌子好,hpv凝胶,抗HPV凝胶,hpv用药,hpv高危	1779516356644	https://www.xiaohongshu.com/explore/6899c6d0000000002501887a?xsec_token=ABhphxTMF0UsuXqkwXFsG_vnugrPVVBUShFNCFvq2cRm0=&xsec_source=pc_search	hpv	ABhphxTMF0UsuXqkwXFsG_vnugrPVVBUShFNCFvq2cRm0=	2025.08.11	2025-08-11 10:32:48	2026.05.23	2025.10.20
6899a8ed0000000004005afa	normal	纠结HPV疫苗打不打？看完这篇全明白！	﻿#hpv[话题]#﻿ ﻿#hpv疫苗[话题]#﻿ ﻿#九价HPV疫苗[话题]#﻿ ﻿#宫颈癌[话题]#﻿ ﻿#九价[话题]#﻿ ﻿#疫苗[话题]#﻿ ﻿#二价[话题]#﻿ ﻿#四价[话题]#﻿ ﻿#癌症预防[话题]#﻿		1754917265000	1754900718000	67e21dfe000000000e01d86d	妇产科刘国芳	https://sns-avatar-qc.xhscdn.com/avatar/1040g2jo31fi8oftm7k6g5pv23nv3jm3d57ehi98	52	13		40		http://sns-webpic-qc.xhscdn.com/202605231456/db01cda39f95a2c2c3aeca25d5d2f5d9/spectrum/1040g34o31l1nt0jk3q205pv23nv3jm3d6p5nt40!nd_dft_wlteh_jpg_3,http://sns-webpic-qc.xhscdn.com/202605231456/d9b4bf56fc39ae6d56f1646ec3131190/spectrum/1040g34o31l1nt0jk3q1g5pv23nv3jm3d4ffr7f0!nd_dft_wlteh_jpg_3,http://sns-webpic-qc.xhscdn.com/202605231456/8cd88f2587e24ea16ac1441ef14ad2b2/spectrum/1040g34o31l1nt0jk3…	hpv,hpv疫苗,九价HPV疫苗,宫颈癌,九价,疫苗,二价,四价,癌症预防	1779519475014	https://www.xiaohongshu.com/explore/6899a8ed0000000004005afa?xsec_token=ABhphxTMF0UsuXqkwXFsG_vkTC8bl7ZjQGrEm7wf-XaU4=&xsec_source=pc_search	hpv	ABhphxTMF0UsuXqkwXFsG_vkTC8bl7ZjQGrEm7wf-XaU4=	2025.08.11	2025-08-11 13:01:05	2026.05.23	2025.08.11
68973f5a00000000230308f9	video	为啥现在得HPV的人跟野草似的疯长呢？	为啥现在得HPV的人跟野草似的疯长呢？ ﻿#HPV[话题]#﻿ ﻿#女性健康[话题]#﻿ ﻿#人生困惑请回答[话题]#﻿ ﻿#生活哲学家[话题]#﻿	http://sns-video-qc.xhscdn.com/stream/79/110/259/01e8973e5cb628be01037003988ed0e0ae_259.mp4?sign=ff4b45e738d7a608a51f324e88751161&t=6a15ee84	1755005161000	1754742618000	610dd9d4000000000100558f	职场如战场	https://sns-avatar-qc.xhscdn.com/avatar/611385697150946ebfccba8b.jpg	940	597	201	677		http://sns-webpic-qc.xhscdn.com/202605231503/57808ce64a7c62a5f072cd3a4045e277/spectrum/1040g34o31kvcn78n2a105o8dr7a08lcf08iubq8!nd_dft_wlteh_jpg_3	HPV,女性健康,人生困惑请回答,生活哲学家	1779519861722	https://www.xiaohongshu.com/explore/68973f5a00000000230308f9?xsec_token=AB9uaoN_cjIYZb4kaWzr3qfO9e7fBQh0x1HRnp_ZQ41Xs=&xsec_source=pc_search	hpv	AB9uaoN_cjIYZb4kaWzr3qfO9e7fBQh0x1HRnp_ZQ41Xs=	2025.08.12	2025-08-12 13:26:01	2026.05.23	2025.08.09
689d7919000000001b0348d1	normal	现在的HPV只检查这几项吗			1755150617000	1755150618000	5b9cd2cc692e370001b20685	yw💋	https://sns-avatar-qc.xhscdn.com/avatar/1040g2jo318leg84i4c004b09ag9co1k54s5hb9g	3		14			http://sns-webpic-qc.xhscdn.com/202605231506/05852ccbeb9d72e3b4edd0815ea8f538/1040g00831l5f8prgiu004b09ag9co1k5e7eth98!nd_dft_wlteh_jpg_3		1779520056044	https://www.xiaohongshu.com/explore/689d7919000000001b0348d1?xsec_token=AB99ZI2iAusRC3TjEIQAq17brlfVKklBkzsUnkyhPO9t0=&xsec_source=pc_search	hpv	AB99ZI2iAusRC3TjEIQAq17brlfVKklBkzsUnkyhPO9t0=	2025.08.14	2025-08-14 05:50:17	2026.05.23	2025.08.14
689e7896000000001d013323	normal	为什么外国人没有HPV焦虑	为什么外国人没有HPV焦虑 大家都知道HPV大概率就是🌟生活导致的，尤其是高危型号，况且歪果仁对🌟态度更开放，理论上的感染概率也更高！实际的数据也是，外国男性感染hpv的几率为92%，女性是83%。 但我们几乎看不到歪果仁的HPV焦虑，经过仔细研究。我发现他们有三方面比咱做的好： 1、国外的HPV疫苗注射率高，小朋友高中前就注射完hpv疫苗了，基本免费。 2、国外只关注HpV是否引起病变，对病毒不太关注，比如有的粉丝讲UK根本不筛查病毒，只筛查病变。 3、国外的筛查做的特别好，从姐妹们的评价来看，很多地方都是强制每两三年筛查一次，国内这方面做的弱很多。 其实，对于HPV🦠感染，我们要对它有清晰的认识：目前已经明确：宫颈ai就是高危HPV病毒的持续感染导致！ 机理是：hpv🦠基因与人体基因结合，产生致ai原材料，原材料经过一段时间产生E6、E7mRNA，这时候已经到了致ai半成品，目前部分…		1755216022000	1779500065000	67891514000000000a03d3a3	一路桐行	https://sns-avatar-qc.xhscdn.com/avatar/1040g2jo31khuh3ggig1g5ps92ka2nkt3rok2hi8	38	61	4	10	天津	http://sns-webpic-qc.xhscdn.com/202605231417/4b6dd6968a505262be517ac638938d52/notes_pre_post/1040g3k0320g9rtkh5c005ps92ka2nkt3qdf5ibg!nd_dft_wlteh_webp_3	hpv,HPV感染,E7蛋白,宫颈病变检测试剂盒,E7蛋白居家检测,E7蛋白检测	1779517106525	https://www.xiaohongshu.com/explore/689e7896000000001d013323?xsec_token=ABU8QMdWe4DJCe1oevd-PImapsUmNsQB10vZcpVEebjN4=&xsec_source=pc_search	hpv	ABU8QMdWe4DJCe1oevd-PImapsUmNsQB10vZcpVEebjN4=	2025.08.15	2025-08-15 00:00:22	2026.05.23	2026.05.23
689f1f61000000001b0350c2	video	HPV早期，注意腿部的变化，难以隐瞒	#hpv[话题]# #女性健康[话题]# #hpv感染途径[话题]# #hpv检查[话题]# #妇科[话题]# #健康科普[话题]# #预防[话题]# #女性健康[话题]# #女性保养[话题]# #hpv症状[话题]#	http://sns-video-qc.xhscdn.com/stream/1/110/259/01e89f1f60b746640103700398ad931472_259.mp4?sign=1640b54edf5bc31f4338dbc670b29c90&t=6a15e072	1755258721000	1755258721000	6321d2d8000000002303aafd	跟着刘医生学养生	https://sns-avatar-qc.xhscdn.com/avatar/1040g2jo31bjeqhiigk6g5op1qbc8vante5g5km0	216	61	128	36		http://sns-webpic-qc.xhscdn.com/202605231403/c1dca4467be504ccc9176a467c0a23e5/1040g2sg31l6gipkcioeg5op1qbc8vantdc6ro78!nd_dft_wlteh_webp_3	hpv,女性健康,hpv感染途径,hpv检查,妇科,健康科普,预防,女性保养,hpv症状	1779516221207	https://www.xiaohongshu.com/explore/689f1f61000000001b0350c2?xsec_token=ABuAdzrpYHRuB1DaavxyxatV8B_I2EWjWSQgk7hMiuwW8=&xsec_source=pc_search	hpv	ABuAdzrpYHRuB1DaavxyxatV8B_I2EWjWSQgk7hMiuwW8=	2025.08.15	2025-08-15 11:52:01	2026.05.23	2025.08.15
68a2d81d000000001b023f8e	normal	HPV感染的7个表现，别中招了自己还没察觉	宫颈艾是女性健康的“隐形杀手”，而高危型HPV感染正是其元凶！ 据统计，80%的女性一生中可能感染HPV，但多数人因症状隐蔽而忽视 你可能觉得它离你很远，但其实它潜伏在你生活的方方面面 如果不及时干预调理，后果可能会超乎你想象。HPV真的没那么简单 早发现、早预防才能让我们远离病痛 #关爱女性[话题]# #关爱女性内分泌健康[话题]# #hpv[话题]#		1755502621000	1755502621000	6888470f000000001b01ac4c	蕾姐聊妇科	https://sns-avatar-qc.xhscdn.com/avatar/1040g2jo31kjlmjb836fg5q488s7mrb2cpmf4kkg	937	177	538	570		http://sns-webpic-qc.xhscdn.com/202605231350/81de7a9a30d071376c9cc3216f216e81/spectrum/1040g34o31lan1j8aks2g5q488s7mrb2chgsa2l8!nd_dft_wlteh_webp_3,http://sns-webpic-qc.xhscdn.com/202605231350/f75d28e743c892c5b278841aeaf4b5f3/spectrum/1040g34o31lan1d8vku505q488s7mrb2cjve7n3o!nd_dft_wlteh_webp_3,http://sns-webpic-qc.xhscdn.com/202605231350/d423e2c1912fe4145c004df56b76aa47/spectrum/1040g34o31lan1d8…	关爱女性,关爱女性内分泌健康,hpv	1779515426090	https://www.xiaohongshu.com/explore/68a2d81d000000001b023f8e?xsec_token=ABQNI8tZT7zv-6uRbe_afr0VkK3ebEGuIBTrjL0AdYq1k=&xsec_source=pc_search	hpv	ABQNI8tZT7zv-6uRbe_afr0VkK3ebEGuIBTrjL0AdYq1k=	2025.08.18	2025-08-18 07:37:01	2026.05.23	2025.08.18
68a54e17000000001b037315	normal	姐妹们注意啦！HPV知多少？小课堂开课啦！	💡【什么是 HPV？】 HPV 是一种常见病毒，分高危型和低危型，几乎所有宫颈癌都和高危型 HPV 持续感染有关！但别慌，大多数人能靠自身免疫力清除～ 🚫【传播途径】 ▫️主要通过x生活传播（戴套能降低风险但不能百分百防） ▫️少数通过密切接触感染者衣物、毛巾传播 ⚠️【高危信号】 低危型：可能长尖锐湿疣（私处菜花状疙瘩） 高危型：早期没症状！长期感染可能引发宫颈ai、肛门ai等 1️⃣HPV 不是性病 hpv感染是一种状态，它会引起宫颈癌、尖锐湿疣等，其中尖锐湿疣才是性病。 2️⃣男女都会感染 别以为 HPV只和女性有关，男性也会感染，还可能通过性生活传给伴侣。 hpv感染途径 ➀性传播 ②直接接触传播 ③间接接触感染者的用品、用具等 ④母婴传播 #妇科炎症[话题]# #hpv[话题]# #hpv高危分型[话题]# #阴道炎[话题]# #霉菌性阴道炎[话题]# #hpv预防[话题]# …		1755663895000	1760668529000	67c8fe45000000000a03dcf1	艾瑞邦	https://sns-avatar-qc.xhscdn.com/avatar/1040g2jo31k2gbc6i34705pu8vp2inn7h0niarf0	131	49	10	19		http://sns-webpic-qc.xhscdn.com/202605231407/41363fe1183bdf9fa96fc15c6e24a5d0/spectrum/1040g34o31ld3nide4s205pu8vp2inn7ho174i5g!nd_dft_wlteh_webp_3,http://sns-webpic-qc.xhscdn.com/202605231407/20e549b24491dda0157eeab0aee3f52d/spectrum/1040g34o31ld3nide4s2g5pu8vp2inn7hm34ut10!nd_dft_wlteh_webp_3,http://sns-webpic-qc.xhscdn.com/202605231407/50ad4919760621a449a65660cac1b42d/spectrum/1040g34o31ld3nid…	妇科炎症,hpv,hpv高危分型,阴道炎,霉菌性阴道炎,hpv预防,hpv高危怎么转阴,健康知识科普,女性健康,私处护理	1779516492715	https://www.xiaohongshu.com/explore/68a54e17000000001b037315?xsec_token=ABGiTX8MkiQcFD5hG9jT3wnn4mdu4Pq2XoRcWqpBWZhXA=&xsec_source=pc_search	hpv	ABGiTX8MkiQcFD5hG9jT3wnn4mdu4Pq2XoRcWqpBWZhXA=	2025.08.20	2025-08-20 04:24:55	2026.05.23	2025.10.17
68a6ec1e000000001b03db15	normal	HPV＝艾滋？HPV和HIV别傻傻分不清	时不时有友友来问我：我感染了HPV，是不是就是得了艾滋😱…… 并非如此！艾..滋病是（HIV）感染引起的免疫疾病，而HPV是另一种病毒！ 二者虽然仅"一字之差"，但区别可大有不同！今天妇产科佘小芳医..生为大家说清二者的区别！ 1️⃣ ​病毒类型 🟠HPV：人乳头瘤病毒（200+亚型） 🔴艾Z：人类免疫缺陷病毒（HIV） 2️⃣ ​传播途径 🟠HPV：X接触、间接接触（毛巾/马桶）、母婴产道 🔴艾Z：血液、X接触、母婴（母乳/胎盘） 3️⃣ ​症状表现 🟠HPV：可能无症状，或引发皮肤和黏膜的疣体、宫颈癌 🔴艾Z：分为急性期（发烧、皮疹等）、无症状期（无明显症状）和艾..滋病期（各种严重感染、恶性肿瘤） 4️⃣ ​治..疗难度 🟠HPV：大多可自愈，癌前病变可手..术 🔴艾Z：需终身服藥，无法根..治 5️⃣ ​预防方式 🟠HPV：疫苗+筛查+安..全措施 🔴艾Z：阻断藥+安..全措施 …		1755769886000	1755769887000	5bfff4300000000005004a17	妇产科佘小芳医生	https://sns-avatar-qc.xhscdn.com/avatar/1040g2jo31l5ah7lf300g5n8q2n45n6i7otm5re8	2060	479	41	872		http://sns-webpic-qc.xhscdn.com/202605231348/f271072d76fb6cdbda826552d110ad1b/spectrum/1040g0k031lemho0tks004bum2bq30ign6ns6ct0!nd_dft_wlteh_webp_3	HIV,hiv,hpv,HPV感染,hpv感染,孕期,怀孕,不懂就问有问必答,白大褂朋友已在线,健康知识科普	1779515291080	https://www.xiaohongshu.com/explore/68a6ec1e000000001b03db15?xsec_token=AB-VCi9LumW6Rh8QGNWEPwbt4AlxCPG_m3Y7TiAV5fsSQ=&xsec_source=pc_search	hpv	AB-VCi9LumW6Rh8QGNWEPwbt4AlxCPG_m3Y7TiAV5fsSQ=	2025.08.21	2025-08-21 09:51:26	2026.05.23	2025.08.21
68ac0d41000000001d034f48	normal	HPV知识大扫盲！这些要点快码住💡	宝子们，今天来聊聊HPV那些事儿～ HPV有高危型和低危型，高危型像HPV16、18等要重视，持续感染可能引发宫颈病变甚至癌变；低危型如HPV6、11等，常和湿疣等疾病相关。 感染HPV也有不同表现，比如长尖锐湿疣、寻常疣等，对应不同型号。但别慌❗ 多数HPV感染1 - 2年能自愈，不过高危型要警惕～ 还有些误区要避开：感染不代表私生活乱，潜伏期长可能之前就有；免疫力差易复发，唾液一般不传播但口腔感染有风险；感染后同房虽可行，可别轻易尝试，交叉感染风险大！ 了解这些，科学应对HPV，咱都要健健康康哒🥰 #HPV科普[话题]# #女性健康[话题]# #疣体[话题]# #尖锐湿疣[话题]# #疣[话题]# #hpv症状[话题]# #长疣[话题]# #HPV[话题]# #HPV感染[话题]# #疣体护理[话题]#		1756106049000	1756106050000	65352a5a000000000d0043ef	半杯热可可	https://sns-avatar-qc.xhscdn.com/avatar/1040g2jo31kr0raqkj0e05p9l59d38gvf3mhldqo	14	9	4	8		http://sns-webpic-qc.xhscdn.com/202605231420/720528213c58eaabb4fda2554f333187/notes_pre_post/1040g3k031ljmqs1alm0g5p9l59d38gvf0kh6lgg!nd_dft_wlteh_webp_3,http://sns-webpic-qc.xhscdn.com/202605231420/37d166f29e57625f29b8d620cb489c54/notes_pre_post/1040g3k031ljmqs1alm1g5p9l59d38gvf7rnsqpo!nd_dft_wlteh_webp_3,http://sns-webpic-qc.xhscdn.com/202605231420/20eee8a6840174374afdcb10acb19fc0/notes_pre_pos…	HPV科普,女性健康,疣体,尖锐湿疣,疣,hpv症状,长疣,HPV,HPV感染,疣体护理	1779517271567	https://www.xiaohongshu.com/explore/68ac0d41000000001d034f48?xsec_token=ABkIPtvXpxgLvRgABNkO7fN4iBRbqfWVL4FxhCw-m5baM=&xsec_source=pc_search	hpv	ABkIPtvXpxgLvRgABNkO7fN4iBRbqfWVL4FxhCw-m5baM=	2025.08.25	2025-08-25 07:14:09	2026.05.23	2025.08.25
68ac127d000000001c0356fc	normal	HPV阳性自查🔍是否感染一眼看穿！	很多人对HPV一知半解，甚至被谣言误导 其实HPV离我们并不远，了解它、学会自查，才能更好的保护自己💪~ 🔍HPV到底是什么？ hpv即人乳头瘤病毒，是一种常见病毒，目前已知的亚型有上百种，根据危害程度分为： 🔹低危型：多与生殖器疣等良性病变有关，如HPV6、11型 🔹高危型：长期持续感染可能增加宫颈病变的风险，如HPV16、18型 ❌感染HPV =私生活混乱？大错特错！ 这是对hpv最常见的误解！hpv的传播途径远不止性接触‼️ 🔸主要传播途径：性接触传播 🔸其他传播途径：共用毛巾、浴缸，接触被病毒污染的物品，母婴传播（极少数情况） ⚠️即便有固定伴侣、生活规律的人，也可能因为意外接触而感染，不必因感染而过度自责或猜忌 📌怎么检查自己是否感染HPV？ 1️⃣hpv自测盒：操作简单，在家就能查，隐私性更好，适合初筛 2️⃣医院检查：检查更精细，感染了可以得知具体型号 📢HPV感染很多时候…		1756107390000	1756107390000	63296f8e000000002303805b	海氏海诺 医疗器械	https://sns-avatar-qc.xhscdn.com/avatar/seller_698aa59b324be400019d3bd8	43	19	8	4		http://sns-webpic-qc.xhscdn.com/202605231415/6723afc7ec006b502b5e69de0736cdc5/spectrum/1040g34o31ljn0e3250105op9du78v02rdl197q0!nd_dft_wlteh_webp_3,http://sns-webpic-qc.xhscdn.com/202605231415/008da45725e4ce6f9a2eae3253b903dc/spectrum/1040g34o31ljn0gbe4q105op9du78v02r8casnho!nd_dft_wlteh_webp_3,http://sns-webpic-qc.xhscdn.com/202605231415/a402483e552507eac150c4fd0169e426/spectrum/1040g34o31ljn0uk…	海氏海诺,女性健康,hpv,hpv感染,hpv检测,hpv自查,hpv阳性,HPV,hpv自测盒,hpv筛查	1779516941270	https://www.xiaohongshu.com/explore/68ac127d000000001c0356fc?xsec_token=ABkIPtvXpxgLvRgABNkO7fN0WGKEbyHbBjeTgwT6O_KZc=&xsec_source=pc_search	hpv	ABkIPtvXpxgLvRgABNkO7fN0WGKEbyHbBjeTgwT6O_KZc=	2025.08.25	2025-08-25 07:36:30	2026.05.23	2025.08.25
68ad6653000000001d0181d5	normal	HIV≠HPV，但是两者的区别你必须要知道‼️	#关爱女性健[话题]# #关系女性健康[话题]##HPV[话题]# #HPV感染[话题]# #HIV[话题]# #预防永远大于治疗[话题]# #关系女性健康[话题]# #让病毒远离我们[话题]##HPV检测[话题]# #HPV预防[话题]#		1756194387000	1756194388000	68917e640000000028016707	小橙闺蜜说	https://sns-avatar-qc.xhscdn.com/avatar/1040g2jo31l1rjla72o6g5q4hfpia2po759333uo	39	37		2		http://sns-webpic-qc.xhscdn.com/202605231417/daaa66103deaa4918b6aa35b45d7457f/notes_pre_post/1040g3k831ll0rthgl8705q4hfpia2po7scafjm8!nd_dft_wlteh_webp_3,http://sns-webpic-qc.xhscdn.com/202605231417/86d0a07de27c54b4182354333085d0e0/notes_pre_post/1040g3k831ll0rthgl87g5q4hfpia2po7fhnh220!nd_dft_wlteh_webp_3,http://sns-webpic-qc.xhscdn.com/202605231417/6dffa899af9ca26bb0b284c2b39c06fa/notes_pre_pos…	关爱女性健,关系女性健康,HPV,HPV感染,HIV,预防永远大于治疗,让病毒远离我们,HPV检测,HPV预防	1779517106485	https://www.xiaohongshu.com/explore/68ad6653000000001d0181d5?xsec_token=ABZ2gSkaoHlWAyqnRdC5r8w0ZdPUv-BreUPb6MmewXmDs=&xsec_source=pc_search	hpv	ABZ2gSkaoHlWAyqnRdC5r8w0ZdPUv-BreUPb6MmewXmDs=	2025.08.26	2025-08-26 07:46:27	2026.05.23	2025.08.26
68ad6a01000000001d02a462	normal	HPV检查的基本流程及方式分享	最近几年两癌的免费筛查，不检查不知道，一检查吓一跳。 一打听身边有很多朋友或者朋友的家人都有感染了HPV的经历，尤其是大城市这种门诊，每天都挤满了人。 不过出于安全预防，还是建议大家，最好能两年做一次这方面的检查。 · ✅基础检查 去🏥挂号妇科做检查，先期检查会刮取宫颈组织，这个不疼，但第一次总会有点紧张的，检查完一周左右取报告，报告单会详细显示每个型号是阳还是阴。检查结果如果都是阴性，恭喜你是安全的。 ✅进一步检查 如果检查有个别型号是阳性，还需要进一步做活检检查来确定。活检检查是要取一点宫颈病毒组织的，有些疼会流血，坦白讲这个对身体还是有一些损伤的，取完组织就可以走了，等待取报告期一周。 如果是低危型号的低级病变👨‍⚕️基本不会让做👋术的，会开些💊让你提高抵抗力，此时大家也不要焦心，乐观面对保持好心情，因为很多都是可以自愈。 这个病毒对男性影响不大，但女同胞就比较遭罪了，因为它的主要…		1756198983000	1756195330000	67ad989a00000000040309a3	健康卫来	https://sns-avatar-qc.xhscdn.com/avatar/1040g2jo31jpim2acio5g5ptdj2d162d37vjioe0	138	87	1	54		http://sns-webpic-qc.xhscdn.com/202605231500/3eaa8a31ca4262dc813c9c4bc3961cbe/notes_pre_post/1040g3k031lkqvnrd58405ptdj2d162d3opk5tf0!nd_dft_wlteh_jpg_3,http://sns-webpic-qc.xhscdn.com/202605231500/fb5be36e7a96d97d8cfdedae7ca07443/notes_pre_post/1040g3k031lkqvnrd583g5ptdj2d162d3ps3nh6o!nd_dft_wlteh_jpg_3	健康管理,HPV转阴,体检,HPV检测	1779519668337	https://www.xiaohongshu.com/explore/68ad6a01000000001d02a462?xsec_token=ABZ2gSkaoHlWAyqnRdC5r8w6xzMweBLTgcpAvziI_1NR8=&xsec_source=pc_search	hpv	ABZ2gSkaoHlWAyqnRdC5r8w6xzMweBLTgcpAvziI_1NR8=	2025.08.26	2025-08-26 09:03:03	2026.05.23	2025.08.26
68ad7687000000001c005c0c	normal	女生必看❗HPV感染的6个信号别忽视	👀宝子们，HPV感染这些信号要警惕！ 📍私处瘙痒，抓挠还疼； 📍脖子、手臂、腿上长疣体，越变越多成丝状； 📍下巴或腮边反复长痘，还伴凸起疙瘩； 📍月经紊乱，提前或推迟； 📍内分泌乱、代谢慢，小肚子突出； 📍毒素堆积，口干口苦有异味 。 有这些情况别慌，及时就医检查！日常注意卫生、免疫力提高💪 定期筛查很重要，守护健康呀～ #HPV知识[话题]# #女性健康[话题]# #HPV信号[话题]##疣[话题]# #疣体[话题]# #HPV[话题]# #疣怎么治[话题]# #疣体祛除[话题]# #尖锐湿疣[话题]##点疣[话题]#		1756206142000	1756198535000	68882ce2000000000d02d6b9	菲太医《医疗器械》	https://sns-avatar-qc.xhscdn.com/avatar/331cf322-d33b-327e-b251-a571a16f1009	1		1			http://sns-webpic-qc.xhscdn.com/202605231431/5e66fecfce09bd76cabe9d5c77696818/1040g2sg31ll2k9a2le905q485jh3dllpnak3bdg!nd_dft_wlteh_webp_3,http://sns-webpic-qc.xhscdn.com/202605231431/23943a68d6230d496576a28fc782a176/1040g2sg31ll2k9a2leag5q485jh3dllp279lb4g!nd_dft_wlteh_webp_3,http://sns-webpic-qc.xhscdn.com/202605231431/a18bae3fafa0010de881c6847639cc1b/1040g2sg31ll2k9a2le9g5q485jh3dllp4lakr90!nd…	HPV知识,女性健康,HPV信号,疣,疣体,HPV,疣怎么治,疣体祛除,尖锐湿疣,点疣	1779517995835	https://www.xiaohongshu.com/explore/68ad7687000000001c005c0c?xsec_token=ABZ2gSkaoHlWAyqnRdC5r8w3cHwcw2SqCtZS4Kqu7UByQ=&xsec_source=pc_search	hpv	ABZ2gSkaoHlWAyqnRdC5r8w3cHwcw2SqCtZS4Kqu7UByQ=	2025.08.26	2025-08-26 11:02:22	2026.05.23	2025.08.26
68adae7b000000001b021a93	normal	HPV哪个型号最难转阴？ Deepseek 给答案 #hpv[话题]# #hpv感染[话题]# #hpv转阴[话题]# #分享我的日常[话题]#	HPV哪个型号最难转阴？ Deepseek 给答案 #hpv[话题]# #hpv感染[话题]# #hpv转阴[话题]# #分享我的日常[话题]#		1756212859000	1756212860000	659d3929000000002200b9eb	小红薯659E3AA2	https://sns-avatar-qc.xhscdn.com/avatar/645b7ea002c16c941e0bcb05.jpg	19	5	1	4		http://sns-webpic-qc.xhscdn.com/202605231420/c6f241c1359179bad0a4495fd57ba17d/1040g00831ll9nboolm305pct74kohefbjl1rkfg!nd_dft_wlteh_webp_3,http://sns-webpic-qc.xhscdn.com/202605231420/cc5f71315c47e08e9233a2faabe0439f/1040g00831ll9nboolm105pct74kohefb5kb50l8!nd_dft_wlteh_webp_3,http://sns-webpic-qc.xhscdn.com/202605231420/e4266ff72e8b6d844b9b30e712b22379/1040g00831ll9nboolm0g5pct74kohefb9ft3iu0!nd…	hpv,hpv感染,hpv转阴,分享我的日常	1779517271447	https://www.xiaohongshu.com/explore/68adae7b000000001b021a93?xsec_token=ABZ2gSkaoHlWAyqnRdC5r8w2NpAaDtZt7WVvuTKKt6DM8=&xsec_source=pc_search	hpv	ABZ2gSkaoHlWAyqnRdC5r8w2NpAaDtZt7WVvuTKKt6DM8=	2025.08.26	2025-08-26 12:54:19	2026.05.23	2025.08.26
68b2a3ff000000001d000ffe	normal	为什么歪果仁很少HPV焦虑🤨	💡国外的小姐妹聊HPV像聊感冒？揭秘她们不焦虑的真相！ ▪️国外画风： “Hey girls～今天去打HPV疫苗啦✨” “阳性别怕！8成姐妹都会中招但9成会自愈～” ▪️国内画风： “HPV=ai症前兆？？？”（疯狂查度娘中😱） · 1️⃣ 科普姿势不一样 国外：HPV=常见病毒≈感冒 标配：疫苗+年检=安心卡✅ 国内：疯狂强调ai变风险… · 2️⃣ 医生反应影响 国外：“没病变？回家吃好睡好提高免疫力！”发现病变？立刻安排手shu速通✔️ 国内：查出来就先开三个月💊…（提前预防） · ✨冷静指南： ✅中国宫颈ai的发病率是十万分之十二，绝大部分HPV感染都是“一过性HPV感染” ✅HPV16/18型致ai率占70%，感染这两个型号的姐妹需格外注意，除此之外还需重点注意HPV52/58型（占比超20%） ✅记住：病变才需治疗，感染只需降病毒载量+增强免疫力！ · 需了解降HPV病毒载量…		1756545005000	1756537855000	6825b5c4000000000e011947	流星（抗HPV选手）	https://sns-avatar-qc.xhscdn.com/avatar/1040g2jo31hvje9hjmc6g5q15mn23i6a7kul6tbo	214	140	61	103		http://sns-webpic-qc.xhscdn.com/202605231403/2c167bd5a357fc93f9d4aea28d8ab342/spectrum/1040g34o31lq4m4efks1g5q15mn23i6a722ne418!nd_dft_wlteh_webp_3	HPV真相,女性健康,拒绝焦虑,海外医疗,养生自救指南,知识科普,别放弃治疗,莱护仕	1779516221208	https://www.xiaohongshu.com/explore/68b2a3ff000000001d000ffe?xsec_token=AB_wHv07Nn2ea3ah9oDcUr235GWtipXK5q_5JZBFuSoYA=&xsec_source=pc_search	hpv	AB_wHv07Nn2ea3ah9oDcUr235GWtipXK5q_5JZBFuSoYA=	2025.08.30	2025-08-30 09:10:05	2026.05.23	2025.08.30
68b50bb0000000001c01105f	normal	🌟女生必看！关于HPV的真相，别再自己	🌟女生必看！关于HPV的真相，别再自己吓自己了！🌟 最近发现好多姐妹对HPV一知半解 要么过度焦虑 要么完全不在意 今天就来聊聊这个“女性之敌”到底怎么回事！ ✔️HPV是什么？ ——人类乳头瘤病毒 其实它是个庞大的病毒家族 有100多种型号！ 分为低危型（引发疣体）和高危型（可能导致宫颈癌） ✔️感染了=私生活混乱？ ——大漏特漏！ 80%有性生活的女性一生中都会感染一次 就像得了一次感冒病毒 甚至公共马桶、酒店毛巾都可能传播 千万别再污名化啦！ ✔️如何预防？ 1️⃣打疫苗！二价/四价/九价按需选择 打了疫苗也要定期筛查哦！ 2️⃣保持良好生活习惯 提高免疫力 3️⃣同房使用安全套（虽然不能100%阻断） ✔️查出阳性怎么办？ 别慌！90%靠自身免疫力能转阴 记得做TCT检查确认宫颈情况 遵医嘱复查 保证睡眠+运动+好心情 💡重要提醒： 21岁以上或有过性生活的女生 建议每年做HPV…		1756695472000	1756695473000	5e6114d10000000001005c45	林洪玉微创介入中心	https://sns-avatar-qc.xhscdn.com/avatar/1040g2jo31hu9qmcd3u6g5nj12j8g8n2562p4j88	9	7		2		http://sns-webpic-qc.xhscdn.com/202605231453/30e3a43d0d2ec5184a737e29924fb881/1040g2sg31lsftg3plue05nj12j8g8n25h4jto60!nd_dft_wlteh_jpg_3		1779519282190	https://www.xiaohongshu.com/explore/68b50bb0000000001c01105f?xsec_token=ABrHxvgXzojCNV2s5Xzy_Q-BdI1fnGTgr1b7SMVyod6eU=&xsec_source=pc_search	hpv	ABrHxvgXzojCNV2s5Xzy_Q-BdI1fnGTgr1b7SMVyod6eU=	2025.09.01	2025-09-01 02:57:52	2026.05.23	2025.09.01
68b557cc000000001d03a52b	normal	私密健康 | 尖锐疣辨别攻略💡	宝子们👋 关于尖锐疣，这些辨别要点要牢记❗ ✅看形状：早期是淡红小丘疹，后期会变成菜花、鸡冠样 ✅看颜色：白色、粉红色或乌灰色都有可能 ✅看位置：爱长在潮湿处，像私处、肛周，甚至口腔 ✅看症状：会有疼痛、瘙痒、恶臭、出血、异物感 发现异常别慌🙅♀️ 及时就医检查！#尖锐湿疣[话题]# #疣体[话题]# #疣[话题]# #hpv症状[话题]# #HPV科普[话题]# #长疣[话题]# #HPV尖锐湿疣[话题]# #疣体护理[话题]# #祛疣[话题]# #尖锐湿疣复发[话题]#		1756714956000	1756714957000	65352a5a000000000d0043ef	半杯热可可	https://sns-avatar-qc.xhscdn.com/avatar/1040g2jo31kr0raqkj0e05p9l59d38gvf3mhldqo	36	7	1	6		http://sns-webpic-qc.xhscdn.com/202605231417/d54b42c63af035a677d3628b983de922/notes_pre_post/1040g3k831lsp5u1b5u005p9l59d38gvf02p214o!nd_dft_wlteh_webp_3,http://sns-webpic-qc.xhscdn.com/202605231417/45e414011c5706bdfbc600903e443899/notes_pre_post/1040g3k831lsp5u1b5u0g5p9l59d38gvfbvtdqbg!nd_dft_wlteh_webp_3,http://sns-webpic-qc.xhscdn.com/202605231417/b42da3b5d28a648f173efdd2c36c480c/notes_pre_pos…	尖锐湿疣,疣体,疣,hpv症状,HPV科普,长疣,HPV尖锐湿疣,疣体护理,祛疣,尖锐湿疣复发	1779517106542	https://www.xiaohongshu.com/explore/68b557cc000000001d03a52b?xsec_token=ABrHxvgXzojCNV2s5Xzy_Q-DgsMttJOpd0Rm3cqmvKP7g=&xsec_source=pc_search	hpv	ABrHxvgXzojCNV2s5Xzy_Q-DgsMttJOpd0Rm3cqmvKP7g=	2025.09.01	2025-09-01 08:22:36	2026.05.23	2025.09.01
68ba4e3f000000001b036dc7	normal	知道自己感染高危hpv，天塌了	查出感染hpv52型之后，不知道怎么办，不知道要不要跟家里人讲，不知道这个病能不能好，打开小红书看见感染hpv的姐妹也有很多，心态应该和我现在是一样的，很焦虑。有姐妹转了吗？你们都是怎么转的，有什么好的方法吗？我才刚开始这段感情，不知道跟我家那位说了之后，会不会用别样的眼光看我，但是我真的什么也没做，不知道为什么会感染这个高危型号。考虑了有一个星期，还是打算去🏥找找白大褂具体看一下，如果是阳的话，也坦然接受，只希望可以快点好。我现在连酒都戒掉了，饮食也很清淡！去🏥看过的姐妹有什么好的建议吗？#hpv[话题]# #高危hpv[话题]# #hpv52[话题]# #焦虑[话题]#		1757040192000	1757040192000	685cfcfd000000001e03b9f0	清欢渡	https://sns-avatar-qc.xhscdn.com/avatar/1040g2jo31ohcm9eilm6g5q2svjunnefgudqhu1g	55	20	76	10		http://sns-webpic-qc.xhscdn.com/202605231412/dc1e0010c175e2ee12e41229feaf7dab/notes_pre_post/1040g3k831m1k5t10m6dg5q2svjunnefgibgt9v8!nd_dft_wlteh_webp_3	hpv,高危hpv,hpv52,焦虑	1779516778879	https://www.xiaohongshu.com/explore/68ba4e3f000000001b036dc7?xsec_token=ABeKvc8LntBWGIdzCp9kFPNaRoVNoauXpdKTNsOdMY3po=&xsec_source=pc_search	hpv	ABeKvc8LntBWGIdzCp9kFPNaRoVNoauXpdKTNsOdMY3po=	2025.09.05	2025-09-05 02:43:12	2026.05.23	2025.09.05
68b95fb3000000001c033566	normal	危险❗危险❗这些HPV型号拖不得！	常见的HPV型号🦠有16、18、52、58等 这都属于高危型号，比较顽固 单靠自身免疫很难直接清除🙉 如果放任不管的话，还可能引发病变😱 所以遇到这些顽固型号，要及时干预！ - 快试试👉瑞琳他抗 抗HPV凝胶敷料 主要成分明胶载体结构均聚物（γ型） 作用原理很清晰，区别于传统抗hpv凝胶 能直接深入基底层，对抗游离的HPV🦠 从而降低病毒载量，坚持使用🦠越来越少！ - 透明的凝胶质地，借助推注器💉 能直接作用于宫颈局部，具有很好的吸收性，不怕外流过多造成浪费~ 睡前使用，前十天一天一支，后续隔天一次 独立包装，干净卫生，不会二次污染❌ 用完即扔，也不用担心不好存放 - 经过药监审批，资质清晰🉑查 临床🏥常用，有明确的适用范围—— 🔸能阻断高危HPV感染 🔸阻止病原微生物定植 🔸降低高危HPV病毒载量 🔸防止宫颈病变发生 不管是高危、低危都能用❗还有专业的指导老师分析报告，帮你少走弯路！ …		1757123101000	1756979124000	6061793d00000000010018fc	瑞琳他抗医疗器械	https://sns-avatar-qc.xhscdn.com/avatar/1040g2jo31u5ofej7ii6g5o31f4ug867siks896o	1					http://sns-webpic-qc.xhscdn.com/202605231431/4b18b0b2333280e7793e55a0fcb2ff80/spectrum/1040g34o31m0n4b9r4u705o31f4ug867s1ob33no!nd_dft_wlteh_webp_3,http://sns-webpic-qc.xhscdn.com/202605231431/1d9a4d018526319baa6a13e2d5abeeaa/spectrum/1040g34o31m0n4b9r4u505o31f4ug867s1tbg328!nd_dft_wlteh_webp_3,http://sns-webpic-qc.xhscdn.com/202605231431/2eb78c668385c5a1740cea711f5f3634/spectrum/1040g34o31m0n4b9…	hpv感染,hpv凝胶,瑞琳他抗,HPV,hpv阳性,hpv,HPV感染,hpv转阴,宫颈癌,高危hpv	1779517995705	https://www.xiaohongshu.com/explore/68b95fb3000000001c033566?xsec_token=ABqTmyj7zPhfPJVE2A1TXQ3yP7NEoVAM6CM2CDb6BXnno=&xsec_source=pc_search	hpv	ABqTmyj7zPhfPJVE2A1TXQ3yP7NEoVAM6CM2CDb6BXnno=	2025.09.06	2025-09-06 01:45:01	2026.05.23	2025.09.04
68bffb76000000001c035e8b	normal	hpv哪些型号最危险？低危高危类型速看	HPV哪些型号zui危险？低危高危表格速查+应对方法 HPV（人乳头瘤病毒）有150多种亚型，常让人分不清哪些危险、哪些不用慌。今天用表格整理核心信息，再讲清楚不同类型的应对办法，新手也能快速看懂！ 一、HPV低危vs高危类型速查表见图1 二、不同类型HPV的应对方式见图2-5 zui后提醒：HPV感染很常见，多数人一生会感染一次，但不一定会致病。关键是分清类型、做好应对，定期检查+接种疫苗，就能zui大程度降低风险！ #HPV高危型号[话题]# #hpv高危型号有哪些[话题]# #宫颈癌预防[话题]# #女性健康[话题]# #HPV知识[话题]# #癌症筛查[话题]# #健康科普[话题]# #女性必看[话题]# #自查指南[话题]# @健康薯		1757412214000	1757412214000	6499ff67000000002a034209	妇产科刘晓燕医生	https://sns-avatar-qc.xhscdn.com/avatar/1040g2jo31j42tamghe105p4pvtjqmgg9gvd3968	70	48		38		http://sns-webpic-qc.xhscdn.com/202605231410/b7efebf3934233b2b0fd6703c2fc1352/spectrum/1040g34o31m7561bvku505p4pvtjqmgg986r63lo!nd_dft_wlteh_webp_3,http://sns-webpic-qc.xhscdn.com/202605231410/ee1bc947fdfeffe167d99b66601c0652/spectrum/1040g34o31m7561bvku5g5p4pvtjqmgg95lct2to!nd_dft_wlteh_webp_3,http://sns-webpic-qc.xhscdn.com/202605231410/6f869ece10c0eb88101a14ec7e0b2e77/spectrum/1040g34o31m7561b…	HPV高危型号,hpv高危型号有哪些,宫颈癌预防,女性健康,HPV知识,癌症筛查,健康科普,女性必看,自查指南	1779516629287	https://www.xiaohongshu.com/explore/68bffb76000000001c035e8b?xsec_token=ABVCpfCaHwe75RGWBAQq6JjdcMlpuBUqlG9PreOEE7_ZQ=&xsec_source=pc_search	hpv	ABVCpfCaHwe75RGWBAQq6JjdcMlpuBUqlG9PreOEE7_ZQ=	2025.09.09	2025-09-09 10:03:34	2026.05.23	2025.09.09
68c13528000000001b01f912	normal	Hpv	这样的严重吗		1757492520000	1757492521000	6536a7aa000000000d004ef1	薯条🍟	https://sns-avatar-qc.xhscdn.com/avatar/1040g2jo30t8pj59t3u005p9mkul38jnhfb60lng	8		28	9		http://sns-webpic-qc.xhscdn.com/202605231500/f624342eabacddd7cf5c7265abb89b8a/notes_pre_post/1040g3k031m8bv4c65m005p9mkul38jnhub5a8qg!nd_dft_wlteh_jpg_3,http://sns-webpic-qc.xhscdn.com/202605231500/d8414b579fea111235bede0c1d875b95/notes_pre_post/1040g3k031m8bv4c65m0g5p9mkul38jnh9lrvmgg!nd_dft_wlteh_jpg_3		1779519668338	https://www.xiaohongshu.com/explore/68c13528000000001b01f912?xsec_token=AB2MiQkBszyc72YFiGzQ23uH1kBPib_snuAVyHWgbE3DQ=&xsec_source=pc_search	hpv	AB2MiQkBszyc72YFiGzQ23uH1kBPib_snuAVyHWgbE3DQ=	2025.09.10	2025-09-10 08:22:00	2026.05.23	2025.09.10
68c246af000000001b02075f	video	脖子上的小肉粒，千万别剪！这是人乳头瘤病毒的信号！ #丝状疣[话题]# #传染病[话题]# #hpv[话题]# #抖出健康知识宝藏[话题]#	脖子上的小肉粒，千万别剪！这是人乳头瘤病毒的信号！ #丝状疣[话题]# #传染病[话题]# #hpv[话题]# #抖出健康知识宝藏[话题]#	http://sns-video-qc.xhscdn.com/stream/1/110/259/01e8c24679072114010370039936e54ae2_259.mp4?sign=75f790947fb072f65973aef97068daed&t=6a15e7e9	1757562543000	1757562544000	675fdd0a00000000180177f7	雅静不是静	https://sns-avatar-qc.xhscdn.com/avatar/1040g2jo31q6n09kgng005pqvrk562tvnljubk30						http://sns-webpic-qc.xhscdn.com/202605231435/1fe1ea806d8bc9ef8a8763c15735657b/1040g2sg31m8crrhsm8fg5pqvrk562tvnu3n5cf8!nd_dft_wlteh_jpg_3	丝状疣,传染病,hpv,抖出健康知识宝藏	1779518233224	https://www.xiaohongshu.com/explore/68c246af000000001b02075f?xsec_token=ABaQ4XhZtcDQJGPs162TpRG1KpfQF1OR0cjYja_8q_8k4=&xsec_source=pc_search	hpv	ABaQ4XhZtcDQJGPs162TpRG1KpfQF1OR0cjYja_8q_8k4=	2025.09.11	2025-09-11 03:49:03	2026.05.23	2025.09.11
68c26a9e000000001d00ef7f	normal	奥地利医科大学某知名教授关于hpv 的见解	一直觉得如果自己对hpv病毒懂得越多，内心恐惧就会越少。 这是我从奥地利Top宫颈专家自己的网站给大家分享过来的关于hpv的一系列相关信息(见上图)，相对于网上其他一些零碎信息来说这个比较系统性，简单易懂而且逻辑清楚地讲清楚了很多东西。 我一直暗示自己，Hpv感染不是洪水猛兽，即使cin2或者3它也不是绝症。 从刚查出来的无助焦虑到现在坦然与之共存，感觉自己在这段时间又成长了很多。 积极治疗，理性对待。 🙅🏻‍♀️不焦虑🙅🏻‍♀️不恐惧。 #hpv[话题]# #hpv感染[话题]# #hpv九价[话题]# #hpv转阴[话题]# #hpv阳性[话题]# #hpv高危[话题]# #hpv检查[话题]# #hpv九价疫苗[话题]# #HPV疫苗攻略[话题]# #病毒[话题]#		1757571742000	1758951533000	649fe7b9000000000b015382	我命由我不由天-🌞🌻	https://sns-avatar-qc.xhscdn.com/avatar/1040g2jo31mimgdr8ku105p4vsusiqks2bpvf21g	69	56	8	12		http://sns-webpic-qc.xhscdn.com/202605231410/9b53307743baca9d17b96ae857b22348/1040g00831moc5epg4u005p4vsusiqks2i3cuc00!nd_dft_wlteh_webp_3,http://sns-webpic-qc.xhscdn.com/202605231410/afdbbd4ead1156f9411a8ccc34c1eb3d/1040g00831m9fgg7k4u3g5p4vsusiqks2g0q9ohg!nd_dft_wlteh_webp_3,http://sns-webpic-qc.xhscdn.com/202605231410/de1050979a69b40dfb2dbd9730208ec1/1040g00831m9fgg7k4u2g5p4vsusiqks265v04ng!nd…	hpv,hpv感染,hpv九价,hpv转阴,hpv阳性,hpv高危,hpv检查,hpv九价疫苗,HPV疫苗攻略,病毒	1779516629285	https://www.xiaohongshu.com/explore/68c26a9e000000001d00ef7f?xsec_token=ABaQ4XhZtcDQJGPs162TpRG4RYG1ymvVuAMYwUrNjh0kU=&xsec_source=pc_search	hpv	ABaQ4XhZtcDQJGPs162TpRG4RYG1ymvVuAMYwUrNjh0kU=	2025.09.11	2025-09-11 06:22:22	2026.05.23	2025.09.27
68c51e1e000000001d017d38	video	HPV持续感染，平时生活上需要注意哪些问题#HPV16[话题]# #感染hpv怎么转阴[话题]# #宫颈病变[话题]# #苏州妇科医院[话题]# #苏州妇科专家李珉[话题]# #苏州妇科医院[话题]# #苏州妇科专家[话题]# #苏大附一院[话题]# #HPV转阴[话题]#	HPV持续感染，平时生活上需要注意哪些问题#HPV16[话题]# #感染hpv怎么转阴[话题]# #宫颈病变[话题]# #苏州妇科医院[话题]# #苏州妇科专家李珉[话题]# #苏州妇科医院[话题]# #苏州妇科专家[话题]# #苏大附一院[话题]# #HPV转阴[话题]#	http://sns-video-qc.xhscdn.com/stream/1/110/259/01e8c51e1e071738010370039941ff7689_259.mp4?sign=e066549d723e30ee421e2e2231ed9205&t=6a15edc7	1757748766000	1757748825000	61a0bf48000000002102b22b	苏州HPV李珉医生	https://sns-avatar-qc.xhscdn.com/avatar/1040g2jo30rcfdpm5he6g5od0nt48dchb23vcg2g	3816	2553	315	5751		http://sns-webpic-qc.xhscdn.com/202605231500/f2d3ee56045b546a7b3af1c402127556/1040g2sg31mc64knnkqe05od0nt48dchb4d11eoo!nd_dft_wlteh_jpg_3	HPV16,感染hpv怎么转阴,宫颈病变,苏州妇科医院,苏州妇科专家李珉,苏州妇科专家,苏大附一院,HPV转阴	1779519668335	https://www.xiaohongshu.com/explore/68c51e1e000000001d017d38?xsec_token=ABZgIC9O_Y2ffcO2XPMvMNRUOfJxD0drQAWc3HQadWXiY=&xsec_source=pc_search	hpv	ABZgIC9O_Y2ffcO2XPMvMNRUOfJxD0drQAWc3HQadWXiY=	2025.09.13	2025-09-13 07:32:46	2026.05.23	2025.09.13
68c64e14000000001c0130db	normal	保护自己 | HPV传播的主要途径你一定要知道	HPV（人乳头瘤病毒）的传播途径具有多样性，其中性接触传播是最主要途径，但也存在非性传播的次要途径。以下是根据世界卫生组织（WHO）及各国疾控中心数据整理的完整传播途径分类 #hpv传播途径有哪些[话题]# #hpv[话题]# #hpv感染[话题]# #hpv转阴[话题]# #hpv阳性[话题]# #hpv的发现[话题]# #hpv专家[话题]# #常州红房子[话题]#		1757846103000	1757833706000	64d1e38a000000000b014f03	常州红房子A妇产医院	https://sns-avatar-qc.xhscdn.com/avatar/3f16d439-af4c-3c63-8170-aeee4488e7f4	132	49		328		http://sns-webpic-qc.xhscdn.com/202605231507/5479f68e60b3bf987794277da382765a/spectrum/1040g34o31md7tjjs52205p6hse52qjo3lce6s2g!nd_dft_wlteh_jpg_3,http://sns-webpic-qc.xhscdn.com/202605231507/f0c06038491a0bc732edab4ccfcb0551/spectrum/1040g34o31md7tjjs522g5p6hse52qjo3nv54v98!nd_dft_wlteh_jpg_3	hpv传播途径有哪些,hpv,hpv感染,hpv转阴,hpv阳性,hpv的发现,hpv专家,常州红房子	1779520056067	https://www.xiaohongshu.com/explore/68c64e14000000001c0130db?xsec_token=AB4m6jzVaVtUTk0MmRFQcgkYnPtEU3U4QUuK9oNEQvbAU=&xsec_source=pc_search	hpv	AB4m6jzVaVtUTk0MmRFQcgkYnPtEU3U4QUuK9oNEQvbAU=	2025.09.14	2025-09-14 10:35:03	2026.05.23	2025.09.14
68c8bca5000000001d024f0d	normal	妇科检查怕鸭嘴钳的姐妹，搞懂这些	✅ 先搞懂：鸭嘴钳到底是啥？ 根本不是 “夹人的钳子”！长得像小鸭子嘴巴，闭合着进去，撑开只是为了让医生看清楚宫颈（不然阴道里黑乎乎的啥也看不见），材质是软乎乎的塑料（一次性的，用完就扔,很干净的） ✅ 啥时候才要用？ 做宫颈癌筛查（HPV+TCT）：这个必须用！只有看到宫颈才能取细胞，早筛能防宫颈癌，这个钱和时间不能省！ 白带不对劲的时候：比如痒、有异味、白带像豆腐渣，用它取点分泌物化验，才能知道是霉菌还是细菌，不然乱用药会更严重！ 宫颈长息肉 / 要活检：小手术时用它固定位置，医生才能精准操作 ✅ 全程 3 步！教你把不适降到最低 躺好别僵！双腿分开踩在架子上，屁股往床边挪一点，腹部放松 跟医生说 “有点怕，麻烦轻一点”！医生会放慢速度，还会跟你聊天分散注意力 呼吸大法！进去和撑开的时候，别憋气！用鼻子深吸，再慢慢呼出来，肌肉松了就没啥感觉了 ✅ 这些坑别踩！ ❌ 以为会弄伤宫颈：其…		1757993221000	1757985958000	5fbdb8e5000000000100169a	妇科医生隋琰	https://sns-avatar-qc.xhscdn.com/avatar/1040g2jo318bpm165jk005nttn3ig85kqekpbc58	112	34	1	438		http://sns-webpic-qc.xhscdn.com/202605231407/e09967cce1f34600982f816ae7916502/spectrum/1040g34o31mfn44g0ku105nttn3ig85kqv2p5kao!nd_dft_wgth_webp_3	妇科检查,妇科,女性健康,鸭嘴钳,宫颈癌筛查	1779516492732	https://www.xiaohongshu.com/explore/68c8bca5000000001d024f0d?xsec_token=AB2oUdXZuCraacpaE9joWtGRghEf3xgmlqjJHc_OXYzq4=&xsec_source=pc_search	hpv	AB2oUdXZuCraacpaE9joWtGRghEf3xgmlqjJHc_OXYzq4=	2025.09.16	2025-09-16 03:27:01	2026.05.23	2025.09.16
68c8d401000000001d02b7d1	normal	饭团小饭盒⁉️有点可爱噻	﻿#树可[话题]#﻿ ﻿#饭盒[话题]#﻿ ﻿#便当盒[话题]#﻿ ﻿#上班[话题]#﻿ ﻿#带饭[话题]#﻿ ﻿#牛马日常[话题]#﻿ ﻿#带饭日记[话题]#﻿ ﻿#便携饭盒[话题]#﻿ ﻿#打工日记[话题]#﻿ ﻿#硅胶饭盒[话题]#﻿		1758031234000	1757991938000	5a631b1f11be103f5c36f116	树可生活	https://sns-avatar-qc.xhscdn.com/avatar/1040g2jo31onr8v0f4q004a0ve9dhvs8mnqpr680	35	21	24	3		http://sns-webpic-qc.xhscdn.com/202605231446/ff2aa6e9b258c1d129ac65c951351158/spectrum/1040g34o31mfptfee4q704a0ve9dhvs8m7n3sa0o!nd_dft_wlteh_jpg_3,http://sns-webpic-qc.xhscdn.com/202605231446/9bd6db0ac998870f105cfe4cf72f3b89/spectrum/1040g34o31mfptfee4q604a0ve9dhvs8m6531ilg!nd_dft_wlteh_jpg_3,http://sns-webpic-qc.xhscdn.com/202605231446/9414711b3ddd0404b9303e784ca6dcde/spectrum/1040g34o31mfptfee4…	树可,饭盒,便当盒,上班,带饭,牛马日常,带饭日记,便携饭盒,打工日记,硅胶饭盒	1779518897084	https://www.xiaohongshu.com/explore/68c8d401000000001d02b7d1?xsec_token=AB2oUdXZuCraacpaE9joWtGYiXESGk0TodrhDSQrzg2bc=&xsec_source=pc_search	hpv	AB2oUdXZuCraacpaE9joWtGYiXESGk0TodrhDSQrzg2bc=	2025.09.16	2025-09-16 14:00:34	2026.05.23	2025.09.16
68c991370000000013035510	normal	读懂TCT报告：看的是“细胞结果”TCT（液基	读懂TCT报告：看的是“细胞结果”TCT（液基薄层细胞学检测）报告反映的是HPV感染是否已经对我们的宫颈细胞造成了可见的影响。 1、未见上皮内病变细胞或恶性细胞（NILM）：这是好结果，意味着宫颈细胞目前看起来是正常的。 2、非典型鳞状细胞（ASC-US）：这是一个“模糊”的结果，意味着细胞略有异常，但难以判断其意义。它可能与炎症、感染（包括HPV）或操作损伤有关，也可能是病变的早期信号。 3、低级别鳞状上皮内病变（LSIL）：通常表明宫颈细胞发生了轻度改变，部分会自行消退。 4、高级别鳞状上皮内病变（HSIL）：这意味着宫颈细胞发生了较显著的异常改变，属于癌前病变。需要医生进一步处理，以防发展成宫颈癌。 5、其他发现：报告中还可能提到腺上皮异常等其他情况，均需医生专业解读。 #女性健康[话题]# #HPV感染[话题]# #宫颈健康[话题]#		1758040375000	1758040495000	5bfd947ce1a0c200011671db	武汉同济医院余楠医生	https://sns-avatar-qc.xhscdn.com/avatar/1040g2jo31odral0d6gd04bugiea7osersooojr8	85	73	161	7		http://sns-webpic-qc.xhscdn.com/202605231409/5e370566be870fad47cd930c9b6bf062/1040g2sg31mgfvkbrlmj04bugiea7oser7n5ul8o!nd_dft_wlteh_webp_3	女性健康,HPV感染,宫颈健康	1779516629266	https://www.xiaohongshu.com/explore/68c991370000000013035510?xsec_token=AByfIgmBsXPQTbNI7XMTbzcylav6QuOuEIPdk6gikAfeA=&xsec_source=pc_search	hpv	AByfIgmBsXPQTbNI7XMTbzcylav6QuOuEIPdk6gikAfeA=	2025.09.16	2025-09-16 16:32:55	2026.05.23	2025.09.17
68ccfa1c00000000120177b6	normal	洁身自好为啥还会得HPV呀⚠️	很多人觉得HPV离自己很远，与自己无关，其实很多HPV感染者都是无症状的，一旦中招传苒性极强。 HPV（人乳头瘤病毒）的传播途径主要以性接触传播为主，同时存在其他间接或直接传播方式，具体可分为以下几类： Xing 接触传播（最主要途径） 间接接触传播 少数情况下，HPV 可通过接触被病毒污染的物品传播，例如： 共用的毛巾、浴巾、贴身衣物 公共浴室的扶手、马桶坐垫、浴盆等 医疗器械（如未彻底消毒的妇科检查器械、纹身工具等，此类情况较少见） 母婴传播 孕妇若感染 HPV，在分娩过程中，胎儿经过产道时可能与母体的病毒接触，从而导致新生儿感染。但这种传播概率较低，且多数新生儿感染后可在短期内自行清除病毒，极少引发严重疾病。 皮肤黏膜直接接触传播 除xing 接触外，皮肤与皮肤、黏膜与黏膜的直接接触也可能传播 HPV，例如： 接触到他人皮肤上的疣（如寻常疣、扁平疣）后，若自身皮肤存在破损，病毒可能…		1758263836000	1758263837000	66f904f2000000001d030521	哦，又胖了	https://sns-avatar-qc.xhscdn.com/avatar/1040g2jo31j8pilkt2e0g5pnp0jp7e19150nl688	85	25	2	28		http://sns-webpic-qc.xhscdn.com/202605231409/3e93fe70053bd03cb4d1e77d1a7d19c1/1040g2sg31mjroon8kqe05pnp0jp7e191kholdmg!nd_dft_wlteh_webp_3,http://sns-webpic-qc.xhscdn.com/202605231409/c9dc03323240db098f1d14f20179aadd/1040g2sg31mjroon8kqeg5pnp0jp7e191see5tho!nd_dft_wlteh_webp_3,http://sns-webpic-qc.xhscdn.com/202605231409/83f6d4de118dcb8a6011a72702720062/1040g2sg31mjroon8kqf05pnp0jp7e191k5ue8m8!nd…	hpv感染,hpv,定期筛查hpv,健康科普,hpv传染途径	1779516629263	https://www.xiaohongshu.com/explore/68ccfa1c00000000120177b6?xsec_token=ABK3IYISeHHSwDIRP_vBpPTAVEx6WQ1u9ikbxWW39ZpwE=&xsec_source=pc_search	hpv	ABK3IYISeHHSwDIRP_vBpPTAVEx6WQ1u9ikbxWW39ZpwE=	2025.09.19	2025-09-19 06:37:16	2026.05.23	2025.09.19
68ce82a400000000140089a6	normal	28岁男生打hpv九价，是等内地扩龄还是直接去香港打？ 坐标杭州，香港有点远，来回至少要1k+。 目前内地超过26岁就不给打了。但是总是听到男生hpv要扩龄的消息，也不知道还要多久。 不知道要等扩龄还是去香港打，香港来回三次有点麻烦+远[捂脸R]	28岁男生打hpv九价，是等内地扩龄还是直接去香港打？ 坐标杭州，香港有点远，来回至少要1k+。 目前内地超过26岁就不给打了。但是总是听到男生hpv要扩龄的消息，也不知道还要多久。 不知道要等扩龄还是去香港打，香港来回三次有点麻烦+远[捂脸R]		1758364324000	1758364508000	5af8525fe8ac2b41cc1e9a8a	momo	https://sns-avatar-qc.xhscdn.com/avatar/642a36802fa7055bf34b3a96.jpg	79	57	132	57		http://sns-webpic-qc.xhscdn.com/202605231507/1866258f960821e5b8e983424984e83e/1040g00831mlb2t0ll80g4a5a1g95v6ka9tbqtl8!nd_dft_wlteh_jpg_3		1779520056061	https://www.xiaohongshu.com/explore/68ce82a400000000140089a6?xsec_token=ABRznIQu2_V03rG7_9uMqp9yZSfIpEf6-YUrHNM8Zq4AQ=&xsec_source=pc_search	hpv	ABRznIQu2_V03rG7_9uMqp9yZSfIpEf6-YUrHNM8Zq4AQ=	2025.09.20	2025-09-20 10:32:04	2026.05.23	2025.09.20
68d3a4ee00000000130347dd	normal	你看这事儿闹的……	冷不丁看到图2，我也挺懵，心想我哪儿有那个功夫去研究别人的私事儿啊…… 紧跟着又看到了图3，想明白了，虽然这两个咨询并不挨着，也不是一个家里的事儿，但大概能猜到是有人拿着科普当侦探了…… 这个事儿吧，说了很多次了，光类似的私信都回复过好多了，科普不是破案，顶多就是分析一下可能性，而且这种分析在证据等级上也不算太高，主要是存在很多可能性。 你比如图3，如果现在让男方去查，发现是阴性，这个时候有的人可能会倒打一耙说是女方出轨，但你也弄不清他是本身就阴性，还是他传给女方之后自己转阴了？ 总之，变数很多，仅凭感染HPV这一项是不可能推导出一个明确结论的，如果真的产生了怀疑，那要么去寻找更多证据去求证，要么就双方摊牌，直接说清楚，不然老有人说是我在拆散别人家庭……唉，冤枉啊，我是真没兴趣参与别人的私事。 还望各位明鉴！ 我是六层楼，我爱这个世界。 #女性健康[话题]# #女性[话题]# #健康科普…		1758700782000	1758700783000	5f3b8c2800000000010032eb	六层楼	https://sns-avatar-qc.xhscdn.com/avatar/1040g2jo30psm09nv6k005nprhgk08cnbkpj7r38	7015	256	529	945		http://sns-webpic-qc.xhscdn.com/202605231347/b6b73e1235cce96d3b9cba52c5445b2d/1040g00831mpv5ob26ga05nprhgk08cnbfn87ef0!nd_dft_wlteh_webp_3,http://sns-webpic-qc.xhscdn.com/202605231347/61ea167de92ae8322290110d2811f58f/1040g00831mpv5ob26g905nprhgk08cnbct2sabg!nd_dft_wlteh_webp_3,http://sns-webpic-qc.xhscdn.com/202605231347/bc310f7116ea53d09118029b4f25b58e/1040g00831mpv5ob26g9g5nprhgk08cnbp279l48!nd…	女性健康,女性,健康科普,女性智慧,女性成长	1779515291058	https://www.xiaohongshu.com/explore/68d3a4ee00000000130347dd?xsec_token=AB0-8gzemzwRPIVLkL0Y5ku2CjwcV1Kq4SLXmpNVUmBdo=&xsec_source=pc_search	hpv	AB0-8gzemzwRPIVLkL0Y5ku2CjwcV1Kq4SLXmpNVUmBdo=	2025.09.24	2025-09-24 07:59:42	2026.05.23	2025.09.24
68d3a8f50000000013028722	normal	说说不同型号的危险系数！	#hpv[话题]#		1758701813000	1758701814000	66c00779000000001d0207bd	罗佳艳日常号	https://sns-avatar-qc.xhscdn.com/avatar/1040g2jo31jmu8q57iu6g5pm00tsnc1tt869qimo	3	5	1	1		http://sns-webpic-qc.xhscdn.com/202605231426/79d1bf03208ca730e7e90d22334c317d/1040g00831mp5bf3rmm0g5pm00tsnc1ttgmbrfmg!nd_dft_wlteh_webp_3	hpv	1779517601289	https://www.xiaohongshu.com/explore/68d3a8f50000000013028722?xsec_token=AB0-8gzemzwRPIVLkL0Y5ku0dEpWfl2HBBpeQai7PQUV4=&xsec_source=pc_search	hpv	AB0-8gzemzwRPIVLkL0Y5ku0dEpWfl2HBBpeQai7PQUV4=	2025.09.24	2025-09-24 08:16:53	2026.05.23	2025.09.24
68d4eedb000000001300a274	normal	尖锐湿疣和假性湿疣，你分得清吗？	感染HPV，如何辨别真假湿疣 发现很多人会把假性湿疣和尖锐湿疣搞混，不知道该怎么判断?针对真假湿疣这一块，给大家做了个总结对比，不清楚自己属于哪种疣体的，可以对照看下。 最后想说，发现感染尖锐湿疣不要慌张乱了阵脚，及时处理，才是正确的选择 #尖锐湿疣[话题]# #关系女性健康[话题]# #单纯疱疹[话题]# #关爱女性健康[话题]#		1758785243000	1758785244000	6899c1560000000028010f4c	DC-ADM .医疗健康	https://sns-avatar-qc.xhscdn.com/avatar/645b6a2cad8bfdf0d350826b.jpg	835	474	235	497		http://sns-webpic-qc.xhscdn.com/202605231350/31e6fb9a141114a4b7c69f1c10634c24/notes_pre_post/1040g3k031mrjlvfd4q005q4po5ba23qcaf5om6g!nd_dft_wlteh_webp_3,http://sns-webpic-qc.xhscdn.com/202605231350/b03d28dda18b62083b27baa60ce3d74a/notes_pre_post/1040g3k031mrjlvfd4q0g5q4po5ba23qccp4bgv0!nd_dft_wlteh_webp_3,http://sns-webpic-qc.xhscdn.com/202605231350/defcc6a043b4e28aef9c8f7322dd56e7/notes_pre_pos…	尖锐湿疣,关系女性健康,单纯疱疹,关爱女性健康	1779515426097	https://www.xiaohongshu.com/explore/68d4eedb000000001300a274?xsec_token=ABVdmm0W-r2gkEz3zfZ-mbkzKsoe-fQ4qgZC952L3RkjI=&xsec_source=pc_search	hpv	ABVdmm0W-r2gkEz3zfZ-mbkzKsoe-fQ4qgZC952L3RkjI=	2025.09.25	2025-09-25 07:27:23	2026.05.23	2025.09.25
68d50d7200000000120220cd	normal	HPV记录一下子			1758793074000	1758793075000	5cde21350000000018035ee5	夏日	https://sns-avatar-qc.xhscdn.com/avatar/63952267c238136aaf877a6f.jpg	76	28	137	39		http://sns-webpic-qc.xhscdn.com/202605231457/2057d12ebbbfab56e6587b36e6bcf609/1040g00831mro0oloks005n6u44qm6nn5f3assog!nd_dft_wlteh_jpg_3		1779519475036	https://www.xiaohongshu.com/explore/68d50d7200000000120220cd?xsec_token=ABrRfk2JIjEh4QmHv1Vs6CUKZ36sGP2Z2svQlgvVNoH_0=&xsec_source=pc_search	hpv	ABrRfk2JIjEh4QmHv1Vs6CUKZ36sGP2Z2svQlgvVNoH_0=	2025.09.25	2025-09-25 09:37:54	2026.05.23	2025.09.25
68d519820000000013013fbf	normal	原来HPV感染🔥危险的就这几个型号！	拿到HPV报告，先看看是哪一型号❗️ HPV一共有200多种型别，不同型别危害程度也不一样，真正要警惕的就下面这些👇️ - 👉先划重点❗️ 高危型是宫颈癌 “元凶”，以下15种是临床常见的高危型号，尤其前5种风险蕞高❗️ - 🔴 高危预警！ 1️⃣HPV16型：50%宫颈A都和它有关​ 2️⃣HPV18型：致A速度快，治起来难度更高​ 3️⃣HPV52型：亚洲人高发型！持续感染也会慢慢破坏宫颈引发病变​ 4️⃣HPV31/33 型：长期潜伏也会诱发宫颈上皮内瘤变，一步步逼近A症​ 5️⃣其他高危型号：35、39、45、51、56、58、59、68、73、82型！这些型号虽致A概率略低于前5 类，但持续感染仍会增加宫颈A、阴道A、外阴A风险，检测阳性后同样需要密切随访​ - 如果感染的是以上任意一种❗️ 就要早点干预，扼制住宫颈进一步病变的风险 试试👉瑞琳他抗 抗HPV凝胶敷料 主要成分为…		1758796162000	1758796163000	6061793d00000000010018fc	瑞琳他抗医疗器械	https://sns-avatar-qc.xhscdn.com/avatar/1040g2jo31u5ofej7ii6g5o31f4ug867siks896o	58	37		7		http://sns-webpic-qc.xhscdn.com/202605231412/50853c5865d26ca6e7c82c46f5f17497/spectrum/1040g34o31mrpd9jfl2505o31f4ug867ssnhfdso!nd_dft_wlteh_webp_3,http://sns-webpic-qc.xhscdn.com/202605231412/782c2f67274164636df11f5e9bf43e8d/spectrum/1040g34o31mrpd9jfl25g5o31f4ug867sfrstaro!nd_dft_wlteh_webp_3,http://sns-webpic-qc.xhscdn.com/202605231412/0159b3181a5b97d72ddeabb2beb7c97f/spectrum/1040g34o31mrpd9j…	hpv感染,瑞琳他抗,hpv凝胶,HPV,hpv转阴,hpv,HPV感染,宫颈癌,高危hpv,听医生的真心话	1779516778865	https://www.xiaohongshu.com/explore/68d519820000000013013fbf?xsec_token=ABrRfk2JIjEh4QmHv1Vs6CUNGkj9j3W8YxS4oq0SdNXzY=&xsec_source=pc_search	hpv	ABrRfk2JIjEh4QmHv1Vs6CUNGkj9j3W8YxS4oq0SdNXzY=	2025.09.25	2025-09-25 10:29:22	2026.05.23	2025.09.25
68d667860000000012017c72	normal	非经期出血， 本以为是内膜息肉的问题 却查出HPV感染 宫颈病变 怎么说呢，拿到病理报告的时候，天都塌了。 好在焦虑了两天 调整心态 该面对面对 该治疗治疗	非经期出血， 本以为是内膜息肉的问题 却查出HPV感染 宫颈病变 怎么说呢，拿到病理报告的时候，天都塌了。 好在焦虑了两天 调整心态 该面对面对 该治疗治疗		1758881670000	1758881670000	5fca28be0000000001009a49	无情红山药	https://sns-avatar-qc.xhscdn.com/avatar/1040g2jo31mu38f7v50005nua52v096i9ni51u78	279	112	399	159		http://sns-webpic-qc.xhscdn.com/202605231402/517b7b98e9fee8319c981295a57dbdb8/1040g00831mt1q3vhl20g5nua52v096i9djc89t8!nd_dft_wlteh_webp_3		1779516221176	https://www.xiaohongshu.com/explore/68d667860000000012017c72?xsec_token=ABvTN-Uzm12YgRuaHbq8zDGsIgiPVOZBKrh5w1JbuWhQ8=&xsec_source=pc_search	hpv	ABvTN-Uzm12YgRuaHbq8zDGsIgiPVOZBKrh5w1JbuWhQ8=	2025.09.26	2025-09-26 10:14:30	2026.05.23	2025.09.26
68d93890000000000b03dbb6	normal	现在HPV感染是普遍现象吗？#HPV[话题]#	现在HPV感染是普遍现象吗？#HPV[话题]#		1759066256000	1759066257000	58a30e075e87e70f6cf6839b	A💋敏mm✾͡ೄ	https://sns-avatar-qc.xhscdn.com/avatar/63e3b8d5626cc65abcada6be.jpg	292	148	306	51		http://sns-webpic-qc.xhscdn.com/202605231500/40fa68055c53a89c01c1d5bd24062208/1040g2sg31mvqc5au5m6g49552h70f0srijnrqa8!nd_dft_wlteh_jpg_3	HPV	1779519668331	https://www.xiaohongshu.com/explore/68d93890000000000b03dbb6?xsec_token=ABYEoL81DhQCCcuIPrUYKm3oLlMIK7x06OnHCmZrjBDg8=&xsec_source=pc_search	hpv	ABYEoL81DhQCCcuIPrUYKm3oLlMIK7x06OnHCmZrjBDg8=	2025.09.28	2025-09-28 13:30:56	2026.05.23	2025.09.28
68da5922000000000e033126	normal	HIV艾滋病的早期症状四个表现	感染艾滋后，HIV窗口期常出现四类明显表现： 一是发热，多为38℃左右低热，持续1-3周 ； 二是咽痛，咽喉红肿，吞咽时疼痛加剧 ； 三是皮疹，面部、颈部等部位出现斑丘疹，部分伴瘙痒 ； 四是乏力，盗汗，日常活动易疲倦，体力明显不支 。 使用传染病四项检查试纸一次能测艾滋、梅毒、乙肝、丙肝，在家就能测，不用跑医院，避免尴尬。 #艾滋病检测[话题]# #HIV自检[话题]# #高危行为[话题]# #艾滋病检测试纸[话题]# #传染病四项[话题]# #四合一试纸[话题]##检测试纸[话题]##hiv[话题]#		1759140130000	1759140130000	5934b05e82ec39023063df76	ALL TEST 医疗器械	https://sns-avatar-qc.xhscdn.com/avatar/seller_6927a45774116300018b1daf	192	52	46	51		http://sns-webpic-qc.xhscdn.com/202605231444/682456317c33db6d1868583e8d7db795/notes_pre_post/1040g3k831n0r8ise58d049if17o5tnrm46a3huo!nd_dft_wlteh_jpg_3,http://sns-webpic-qc.xhscdn.com/202605231444/33a1ec33acf254808d72a529d23a705f/notes_pre_post/1040g3k831n0r8ise58b049if17o5tnrmh63fhtg!nd_dft_wlteh_jpg_3,http://sns-webpic-qc.xhscdn.com/202605231444/8b72aa79f04916eb847b3fd2429ee5a6/notes_pre_post/…	艾滋病检测,HIV自检,高危行为,艾滋病检测试纸,传染病四项,四合一试纸,检测试纸,hiv	1779518703835	https://www.xiaohongshu.com/explore/68da5922000000000e033126?xsec_token=ABapg8FSW5a4fHwtHmIFpgXbyMc_vFEqnmJxWbGlZjrZU=&xsec_source=pc_search	hpv	ABapg8FSW5a4fHwtHmIFpgXbyMc_vFEqnmJxWbGlZjrZU=	2025.09.29	2025-09-29 10:02:10	2026.05.23	2025.09.29
68e1b9fb00000000070399bb	video	抱歉我要唱点反调了🚨	不是唱衰这项技术，但是我们在兴奋之余，应该辩证看待，我们的健康需要的是实打实的数据，而不仅仅是口号！ #女性健康[话题]# #鸭嘴钳[话题]# #检测HPV卫生巾[话题]# #tct[话题]# #HPV[话题]#	http://sns-video-v6.xhscdn.com/stream/1/110/259/01e8e29647e8b33f0103700399b5203568_259.mp4?sign=578c497e0c66c6657a9752de06deb24d&t=6a15de2b	1759623675000	1760175272000	622da5690000000021020f2c	快乐芒狗Diary（复活版）	https://sns-avatar-qc.xhscdn.com/avatar/1040g2jo31ou67bvkha005ohdklkoc3pc2hajnqg	10万+	7817	1812	7967		http://sns-webpic-qc.xhscdn.com/202605231353/986a65e51095a6feaba2cd7788f3073c/spectrum/1040g0k031n83oacqkq005ohdklkoc3pclm2s4v0!nd_dft_wlteh_webp_3	女性健康,鸭嘴钳,检测HPV卫生巾,tct,HPV	1779515672962	https://www.xiaohongshu.com/explore/68e1b9fb00000000070399bb?xsec_token=ABXqMjHr1OfVRaNWLx03TwiaBrhcEs6TLX5HLM6GotkRs=&xsec_source=pc_search	hpv	ABXqMjHr1OfVRaNWLx03TwiaBrhcEs6TLX5HLM6GotkRs=	2025.10.05	2025-10-05 00:21:15	2026.05.23	2025.10.11
68e25ab70000000004001462	normal	hpv是怎么传染的？	1. 性接触传播的本质：体液+黏膜接触 性行为中，双方生殖道黏膜直接接触，且伴随体液交换，这为HPV病毒提供了“湿润环境+直接侵入通道”，是病毒传播最高效的场景，这也是为何性接触是HPV感染的绝对主因。 ​ 2. 非性传播途径的严格条件：需同时满足“有病毒载体”和“有侵入通道” 比如之前提到的母婴传播，需母亲有HPV感染（存在病毒载体：生殖道分泌物），且分娩时新生儿通过产道接触（黏膜直接接触）；而日常共用毛巾、马桶圈，若物品上没有新鲜体液/脱落细胞（病毒载体已失活），或接触者皮肤黏膜完整（无侵入通道），就不具备传播条件。 或者这个毛巾是刚刚用了还有体液，才会传染，，过几个小时也就不容易传染了！ HPV病毒的传播需要借助体液（如生殖道分泌物、血液等）或含有病毒的脱落细胞，且需通过皮肤黏膜的破损处或直接接触生殖道黏膜才能实现，单纯干燥环境下的普通接触几乎无法传播，这也解释了为何无性行为人群感…		1759664823000	1759664824000	600d34c3000000000101cadd	人生无意义何必问春风	https://sns-avatar-qc.xhscdn.com/avatar/1040g2jo30vcju475lk6g5o0d6j1gbimtr8sje6o	60	23	12	30		http://sns-webpic-qc.xhscdn.com/202605231412/87e01252f4ff8c8696d305fe9637040c/1040g2sg31n8mv662lmd05o0d6j1gbimtjs24a9o!nd_dft_wlteh_webp_3	HPV科普,女性健康,HPV转阴,宫颈癌预防,健康避坑	1779516778836	https://www.xiaohongshu.com/explore/68e25ab70000000004001462?xsec_token=AB09ApX6x7HW64XjHmDxXj41KBHf-9DIN6HVKNDP48gOw=&xsec_source=pc_search	hpv	AB09ApX6x7HW64XjHmDxXj41KBHf-9DIN6HVKNDP48gOw=	2025.10.05	2025-10-05 11:47:03	2026.05.23	2025.10.05
68e636d1000000000703704f	normal	女生必看！HPV早期症状？学会自查和预防	HPV感染与生活不洁有一定的关系，包括性生活不洁和个人卫生习惯不良。但还受到免疫力水平和性行为风险等因素影响。 HPV的传播途径主要有以下几种 ·性传播： 这是最主要的传播方式。在性生活中，HPV可以通过皮肤和黏膜的接触，从一个人传染给另一个人。即使使用了安全套，也不能完全避免HPV的传播，因为它可能感染安全套覆盖不到的部位。所以，有多个性伴侣或者性伴侣有多个性伴的人，感染 HPV的风险会更高。 ·母婴传播： 如果妈妈感染了HPV，在分娩过程中，宝宝经过产道时，有可能会感染上HPV。不过这种情况相对较少，但也提醒备孕的妈妈们，孕前检查很重要哦! ·间接接触传播： 虽然相对少见，但也存在。比如在公共浴室、游泳池、酒店等公共场所，使用了被HPV污染的毛巾、浴巾、马桶坐垫等，也有一定几率感染 HPV。不过这种间接接触感染的概率比性传播低很多，而且病毒在体外存活的时间有限，所以也不用过于恐慌。 …		1759917777000	1759917777000	624db66800000000100055d6	妙林医疗器械	https://sns-avatar-qc.xhscdn.com/avatar/seller_691ee5fe59678000012e3415	5	3	2	1		http://sns-webpic-qc.xhscdn.com/202605231423/50845a00f3434d3f13f8d0a8af2b7461/spectrum/1040g0k031ncg6pir4u0g5oidmpk40lemvo23a68!nd_dft_wlteh_webp_3,http://sns-webpic-qc.xhscdn.com/202605231423/371ef66469e45701409cbbd2e49a37fb/spectrum/1040g0k031ncg6pir4u1g5oidmpk40lemokqjd60!nd_dft_wlteh_webp_3,http://sns-webpic-qc.xhscdn.com/202605231423/6a6102f623d1c4184aaee9df4cf5a95e/spectrum/1040g0k031ncg6pi…	hpv,hpv的发现,hpv女孩,hpv转阴的	1779517435393	https://www.xiaohongshu.com/explore/68e636d1000000000703704f?xsec_token=AB1lcM3tbndZFacW3HWp6etrZxaVNabRDS1-EEGlj2SKc=&xsec_source=pc_search	hpv	AB1lcM3tbndZFacW3HWp6etrZxaVNabRDS1-EEGlj2SKc=	2025.10.08	2025-10-08 10:02:57	2026.05.23	2025.10.08
68e8c06d000000000703a037	normal	真假尖锐湿疣怎么区分？	真假尖锐湿疣（临床分别称 “尖锐湿疣” 与 “假性湿疣”）可从病因、外观、生长特点、检查结果等核心维度区分，最关键的是前者由病毒感染引起（具传染性），后者多为生理或炎症刺激导致（无传染性）。 1、HPV 检测：尖锐湿疣患者多能检出 HPV（尤其是低危型 6、11 型），假性湿疣 HPV 检测为阴性。 2、病理检查：取少量组织在显微镜下观察，尖锐湿疣可见 “挖空细胞”（HPV 感染的特征性细胞），假性湿疣无此细胞，仅为正常黏膜组织或炎症细胞。 3、醋酸白试验：用 -5% 醋酸涂抹后，尖锐湿疣会变白（醋酸白阳性），假性湿疣通常不变色（但该试验有假阳性可能，需结合其他检查）。#女性健康[话题]# #关爱女性健康[话题]# #皮肤问题[话题]#		1760084077000	1760084077000	63f49298000000001001ebbc	和嫣齐	https://sns-avatar-qc.xhscdn.com/avatar/38f79536-0af6-3ad0-9969-70ca90a8f4aa	35	8		10		http://sns-webpic-qc.xhscdn.com/202605231417/2d347d892024f0007ddfaec2bd5eadf6/spectrum/1040g0k031nevlvsnku005ovkiac43qts04vja40!nd_dft_wlteh_webp_3	女性健康,关爱女性健康,皮肤问题	1779517106581	https://www.xiaohongshu.com/explore/68e8c06d000000000703a037?xsec_token=ABVprmz3d5jwchza7tlt7cHkQEVcQXJj3W0k9ORio4EMA=&xsec_source=pc_search	hpv	ABVprmz3d5jwchza7tlt7cHkQEVcQXJj3W0k9ORio4EMA=	2025.10.10	2025-10-10 08:14:37	2026.05.23	2025.10.10
68e75b24000000000402b82f	normal	现在hpv感染是普遍现象吗[汗颜R] #hpv52[话题]# #高危hpv[话题]# #hpv[话题]# #女性健康[话题]# #私处健康[话题]# #不懂就问有问必答[话题]# #不懂就问有问必答[话题]#	现在hpv感染是普遍现象吗[汗颜R] #hpv52[话题]# #高危hpv[话题]# #hpv[话题]# #女性健康[话题]# #私处健康[话题]# #不懂就问有问必答[话题]# #不懂就问有问必答[话题]#		1760144881000	1759992613000	685cfcfd000000001e03b9f0	清欢渡	https://sns-avatar-qc.xhscdn.com/avatar/1040g2jo31ohcm9eilm6g5q2svjunnefgudqhu1g	48	18	58	14		http://sns-webpic-qc.xhscdn.com/202605231414/eb8a65c7e05d3c8492095e769d546190/1040g00831ndils0amm605q2svjunnefgnsjhv88!nd_dft_wlteh_webp_3	hpv52,高危hpv,hpv,女性健康,私处健康,不懂就问有问必答	1779516941113	https://www.xiaohongshu.com/explore/68e75b24000000000402b82f?xsec_token=ABlUqdTILTnAZnHzGUZXJhqO7fBqX8rypbORSIvgWPJvc=&xsec_source=pc_search	hpv	ABlUqdTILTnAZnHzGUZXJhqO7fBqX8rypbORSIvgWPJvc=	2025.10.11	2025-10-11 01:08:01	2026.05.23	2025.10.09
68eb64b000000000070087a2	normal	去疣日志	去洗脚店，洗脚技师说 我脚上的疣 是HPV，给我整尴尬了…… 病毒亚型不同，感染部位和风险差异大 皮肤型HPV（如跖疣） 1. 常见于脚底、手指等部位，由HPV 1、2、4等低危亚型引起，表现为硬质角质化丘疹，不致癌，通过皮肤接触或污染环境（如公共浴室地板）传播。 黏膜型HPV（如宫颈感染） 2. 主要感染生殖器、口腔等黏膜部位，高危亚型（如16/18型）与宫颈癌、阴道癌相关，低危亚型（如6/11型）可能引起尖锐湿疣，通过性接触传播。 医生说三次即可去除，每次隔三周，如果疼痛可忍受的情况下。		1760257200000	1760257201000	570d171a4775a7108d56d6a7	ONe	https://sns-avatar-qc.xhscdn.com/avatar/1040g2jo313crpdcq120047sqj8bhlll7l50ucr0	98	40	60	159		http://sns-webpic-qc.xhscdn.com/202605231408/c91cb99edf6df38eaf72a326f8a0930a/1040g00831nhi530a520g47sqj8bhlll7b7nqho8!nd_dft_wlteh_webp_3,http://sns-webpic-qc.xhscdn.com/202605231408/678c27066c9e797e431f7a31057c056f/1040g00831nhi530a520047sqj8bhlll7j483kgo!nd_dft_wlteh_webp_3		1779516492753	https://www.xiaohongshu.com/explore/68eb64b000000000070087a2?xsec_token=AB5It4rB6v0naBCBFJiy1t7vJm12ZX9bOjTLgi9HbxGlI=&xsec_source=pc_search	hpv	AB5It4rB6v0naBCBFJiy1t7vJm12ZX9bOjTLgi9HbxGlI=	2025.10.12	2025-10-12 08:20:00	2026.05.23	2025.10.12
68ef3b20000000000301f8a1	normal	在线帮大家辩别是否是尖鋭湿尤	#女性小花园[话题]# #真假尖锐湿疣[话题]# #hpv[话题]##关爱女性健康[话题]# #梅毒[话题]#		1760508704000	1760508704000	664369f8000000000d024dd0	小红薯6802376B	https://sns-avatar-qc.xhscdn.com/avatar/1040g2jo31n2cfkcul8605pi3d7s3cjegvvgdt38	33	16		13		http://sns-webpic-qc.xhscdn.com/202605231444/dbce7090767837b4352d02193cf9de46/notes_pre_post/1040g3k031nla3ctb06605pi3d7s3cjeg4r0k9og!nd_dft_wlteh_jpg_3	女性小花园,真假尖锐湿疣,hpv,关爱女性健康,梅毒	1779518703830	https://www.xiaohongshu.com/explore/68ef3b20000000000301f8a1?xsec_token=AB-78v8hkdkt9Sn7FqjhMHidiKo64uujdRgCqhL32G2-M=&xsec_source=pc_search	hpv	AB-78v8hkdkt9Sn7FqjhMHidiKo64uujdRgCqhL32G2-M=	2025.10.15	2025-10-15 06:11:44	2026.05.23	2025.10.15
68f0aaf6000000000500320a	normal	hpv全好了，✌🏻开心	全好了，开心		1760602870000	1760602871000	5ea909e3000000000100585a	芊芊	https://sns-avatar-qc.xhscdn.com/avatar/1040g2jo31l232vimio5g5nl917hg8m2q18p7i28	44	8	62	8		http://sns-webpic-qc.xhscdn.com/202605231502/a7e315ebacc666fb7635b25aea9ae249/notes_pre_post/1040g3k831nmn3ksg6mdg5nl917hg8m2qf0jsu6o!nd_dft_wlteh_jpg_3		1779519861712	https://www.xiaohongshu.com/explore/68f0aaf6000000000500320a?xsec_token=ABQRy0deLPSBXRdPWzuRQfV58dND4SodcK1k_z9COjf8o=&xsec_source=pc_search	hpv	ABQRy0deLPSBXRdPWzuRQfV58dND4SodcK1k_z9COjf8o=	2025.10.16	2025-10-16 08:21:10	2026.05.23	2025.10.16
68f1be5f000000000303bf23	normal	5种皮肤型HPV的主要表现	这几类疣都属于体表的赘生物 具备传染性 病毒所引起 不干预的话越长越多 #hpv[话题]# #HPV[话题]# #疣[话题]# #扁平疣[话题]# #尖锐湿疣[话题]# #跖疣[话题]# #丝状疣[话题]#		1760856900000	1760673376000	6819b1f100000000180227db	立象器械健康	https://sns-avatar-qc.xhscdn.com/avatar/68afb8cf23789f000131bf84.jpg	75	23	6	55		http://sns-webpic-qc.xhscdn.com/202605231410/571580bb3e7245cca08fa6f4a0e1c3e6/spectrum/1040g34o31nnoiiq0ks105q0pm7om49uref10gro!nd_dft_wlteh_webp_3	hpv,HPV,疣,扁平疣,尖锐湿疣,跖疣,丝状疣	1779516629278	https://www.xiaohongshu.com/explore/68f1be5f000000000303bf23?xsec_token=ABb-Rz20cfBWVAAmWhcyXgAM-Z7eHnuuGrClJdEBAGTEc=&xsec_source=pc_search	hpv	ABb-Rz20cfBWVAAmWhcyXgAM-Z7eHnuuGrClJdEBAGTEc=	2025.10.19	2025-10-19 06:55:00	2026.05.23	2025.10.17
68f7469800000000070379f1	normal	为什么要去疣	首先，避免hpv病毒传染给他人或自身扩散 其次，改善暴露部位外观，减少心里和社交困扰 最后，防止因摩擦导致疣体破损，感染，或极低概率恶变风险 #皮肤问题[话题]# #丝状疣[话题]# #Claritag去疣仪器[话题]# #CLARITAG[话题]# #皮赘[话题]# #hpv[话题]# #女性健康[话题]# #健康科普[话题]# #皮肤疣[话题]# #脖子上长小肉粒[话题]#		1761045003000	1761035929000	5a7d5bffe8ac2b0eadcfeb5c	CLARITAG	https://sns-avatar-qc.xhscdn.com/avatar/968447e8-c8db-3d44-a844-b46cbe397044	405	97	18	441		http://sns-webpic-qc.xhscdn.com/202605231509/a95f7baffa11a2d67814e1c9e6dd8bdd/1040g2sg31nt5jgh74s404a1c43dvvqqspm0edk8!nd_dft_wlteh_jpg_3,http://sns-webpic-qc.xhscdn.com/202605231509/5ddc1234d715b7e19dd2411144a2c48d/1040g2sg31nt5jghhkqk04a1c43dvvqqsiaq93s8!nd_dft_wlteh_jpg_3	皮肤问题,丝状疣,Claritag去疣仪器,CLARITAG,皮赘,hpv,女性健康,健康科普,皮肤疣,脖子上长小肉粒	1779520252949	https://www.xiaohongshu.com/explore/68f7469800000000070379f1?xsec_token=AB7K1vJr9b92lJaY39db4kvGJv1yt9_j9v47yy4JBDjSA=&xsec_source=pc_search	hpv	AB7K1vJr9b92lJaY39db4kvGJv1yt9_j9v47yy4JBDjSA=	2025.10.21	2025-10-21 11:10:03	2026.05.23	2025.10.21
68f9b39900000000040211b2	normal	发现脖子 腋下长小肉粒 一定要及时处理，病毒传染会越长越多，还会传染给家人 #希君美植物古方[话题]# #干净不留黑点[话题]#	发现脖子 腋下长小肉粒 一定要及时处理，病毒传染会越长越多，还会传染给家人 #希君美植物古方[话题]# #干净不留黑点[话题]#		1761194905000	1761194906000	5c8e59180000000016031090	青青老师	https://sns-avatar-qc.xhscdn.com/avatar/5c8e59e340975d0001f888e3.jpg	99	36	99	100		http://sns-webpic-qc.xhscdn.com/202605231408/7fdddd9d8a66540baee5f8881b9a4907/notes_pre_post/1040g3k031nvh33sil8705n4eb4c5m44g9oc1d9g!nd_dft_wlteh_webp_3	希君美植物古方,干净不留黑点	1779516492748	https://www.xiaohongshu.com/explore/68f9b39900000000040211b2?xsec_token=AB6ciYPJIrKK3ectcvUJs-_YXhcXoQWgPRYrBhzbnJPVQ=&xsec_source=pc_search	hpv	AB6ciYPJIrKK3ectcvUJs-_YXhcXoQWgPRYrBhzbnJPVQ=	2025.10.23	2025-10-23 04:48:25	2026.05.23	2025.10.23
68fa0dfb0000000005032c56	normal	北医三院的TCT+HPV太疼了，觉得自己已经是很能忍受疼痛得了，上鸭嘴都觉得还好，就是那刷子，刷下来全是血，感觉要把子宫抠出来了，还刷了好半天，肚子也跟着疼，	北医三院的TCT+HPV太疼了，觉得自己已经是很能忍受疼痛得了，上鸭嘴都觉得还好，就是那刷子，刷下来全是血，感觉要把子宫抠出来了，还刷了好半天，肚子也跟着疼，		1761218043000	1761218044000	5c79f01f000000001601b4eb	熊猫	https://sns-avatar-qc.xhscdn.com/avatar/53ba1722242c3e9344db7b0fc2e1005f.jpg	45	20	69	100		http://sns-webpic-qc.xhscdn.com/202605231415/c945c47633f3648a0636c0f819954b8c/1040g2sg31nvse8bs6gd05n3pu0fljd7budhmu7o!nd_dft_wlteh_webp_3		1779516941209	https://www.xiaohongshu.com/explore/68fa0dfb0000000005032c56?xsec_token=ABrW3hjiXKjXb3iojSOIkhEJGnD2aBJZY_pSfjCasXUeI=&xsec_source=pc_search	hpv	ABrW3hjiXKjXb3iojSOIkhEJGnD2aBJZY_pSfjCasXUeI=	2025.10.23	2025-10-23 11:14:03	2026.05.23	2025.10.23
68fa30d80000000004013000	normal	大家的HPV 怎么发现的？ [石化R][石化R][石化R][石化R][石化R] #不懂就问有问必笞[话题]# #这是我的经验分享[话题]# #过量补硒的危害[话题]# #我们一起来聊一聊[话题]# #一起来探讨[话题]#	大家的HPV 怎么发现的？ [石化R][石化R][石化R][石化R][石化R] #不懂就问有问必笞[话题]# #这是我的经验分享[话题]# #过量补硒的危害[话题]# #我们一起来聊一聊[话题]# #一起来探讨[话题]#		1761226968000	1761226968000	67072dca000000000d024d20	喜欢秋天	https://sns-avatar-qc.xhscdn.com/avatar/1040g2jo31odufetd6g605po75n53cj90eiv5nl0	176	91	375	78		http://sns-webpic-qc.xhscdn.com/202605231405/eff80d25d6ab12afd0708bb96639da58/1040g00831nvjektqg66g5po75n53cj9048omnt0!nd_dft_wlteh_webp_3	不懂就问有问必笞,这是我的经验分享,过量补硒的危害,我们一起来聊一聊,一起来探讨	1779516356639	https://www.xiaohongshu.com/explore/68fa30d80000000004013000?xsec_token=ABrW3hjiXKjXb3iojSOIkhECzTfqCEV8o37d96awSAnIk=&xsec_source=pc_search	hpv	ABrW3hjiXKjXb3iojSOIkhECzTfqCEV8o37d96awSAnIk=	2025.10.23	2025-10-23 13:42:48	2026.05.23	2025.10.23
68fb03e9000000000402a751	video	脖子上的小肉粒，千万别剪！这是人乳头瘤病毒的信号！ #丝状疣[话题]# #传染病[话题]# #hpv[话题]# #抖出健康知识宝藏[话题]#	脖子上的小肉粒，千万别剪！这是人乳头瘤病毒的信号！ #丝状疣[话题]# #传染病[话题]# #hpv[话题]# #抖出健康知识宝藏[话题]#	http://sns-video-qc.xhscdn.com/stream/1/110/259/01e8fb03e8255404010370039a1488beee_259.mp4?sign=09155663ba2c3be2ac5fc934fae041b3&t=6a15e730	1761281001000	1761281001000	675fdd0a00000000180177f7	雅静不是静	https://sns-avatar-qc.xhscdn.com/avatar/1040g2jo31q6n09kgng005pqvrk562tvnljubk30		1				http://sns-webpic-qc.xhscdn.com/202605231432/e5bb34018236de3a22fa98e241299cba/1040g2sg31o0qcp8c58905pqvrk562tvntqcvh30!nd_dft_wlteh_jpg_3	丝状疣,传染病,hpv,抖出健康知识宝藏	1779517995925	https://www.xiaohongshu.com/explore/68fb03e9000000000402a751?xsec_token=AB8PCm8kEix8hAgG6QFtGHyA6-S6g8iAGXohA1z0y8EFU=&xsec_source=pc_search	hpv	AB8PCm8kEix8hAgG6QFtGHyA6-S6g8iAGXohA1z0y8EFU=	2025.10.24	2025-10-24 04:43:21	2026.05.23	2025.10.24
68fcab200000000007033096	normal	不容忽视的HPV一次阳性感染	昨天门诊看了一个患者47岁。病情如下，希望能够给到HPV阳性感染后再次转阴的朋友一些警示信息 2016年 ASCUS HPV non-16/18 阳性也就是低危阳性。患者在此期间怀孕生子。 2017年 Pap Smear 阴，HPV阴 2025年8月 患者同房出血。 2025年10月大出血进入急诊。MRI 和CT pelvis 检查结果显示cervical mass, Metastatic cancer 癌症从宫颈部位已经扩散了 2025年10/17 做了宫颈病理检查，结果是P16 positive 表示这个宫颈癌跟HPV阳性有关。 2025年10月20日 PET结果出来最后诊断结果stage 3C 宫颈癌。 在宫颈癌筛查方面，很多患者以为一旦HPV转阴，pap正常就算彻底好了。其实前方的路途会更遥远。HPV在某种程度上比HIV更危险。尤其是女性到了45岁之后。更年期免疫力再次调整，潜伏…		1761389344000	1761389344000	5d3426070000000010036699	Amys日记本	https://sns-avatar-qc.xhscdn.com/avatar/1040g2jo31tog7au8mo005n9k4o3k6pkpamqimlg	267	245	177	151		http://sns-webpic-qc.xhscdn.com/202605231505/b3605200d214979d1dd8ef66a79ee1fa/1040g2sg31o2dai81ku005n9k4o3k6pkp1u4mp48!nd_dft_wlteh_jpg_3	宫颈癌,hpv感染	1779520056038	https://www.xiaohongshu.com/explore/68fcab200000000007033096?xsec_token=ABBL4qFHVO3Ex4TiMs0VlTo5IK1am24jfuBVtbtkkQ1G0=&xsec_source=pc_search	hpv	ABBL4qFHVO3Ex4TiMs0VlTo5IK1am24jfuBVtbtkkQ1G0=	2025.10.25	2025-10-25 10:49:04	2026.05.23	2025.10.25
6903f576000000000301d3d3	normal	蛋蛋后又没赶上	蛋蛋后到底得罪了谁，初中免中考错过，现在又来一个疫苗…#等不了一点[话题]# #这次我要夺回属于我的一切[话题]# #hpv九价[话题]# #国家政策好[话题]#		1761867126000	1761867127000	5b6c12b94eacab14e3b9296a	小鱼干儿	https://sns-avatar-qc.xhscdn.com/avatar/1040g2jo31johjdtu34004abkbs9biabaua9egng	3.6万	1237	8180	1.9万		http://sns-webpic-qc.xhscdn.com/202605231353/20a4f7808166d7fba52de7462e12c206/notes_pre_post/1040g3k031o9hs9dt5m004abkbs9biabad9njd5g!nd_dft_wgth_webp_3	等不了一点,这次我要夺回属于我的一切,hpv九价,国家政策好	1779515672991	https://www.xiaohongshu.com/explore/6903f576000000000301d3d3?xsec_token=ABrNBItws26r1xMYezHZs_7yJ-xP8ouFr0hv7ZpPBeVIM=&xsec_source=pc_search	hpv	ABrNBItws26r1xMYezHZs_7yJ-xP8ouFr0hv7ZpPBeVIM=	2025.10.30	2025-10-30 23:32:06	2026.05.23	2025.10.31
69046481000000000301f83c	normal	为什么看到🍠上有很多不推荐打HPV疫苗的 煮啵高中时就打了九价，班上也有不少女生去，打之前看过科普说越早打越好，九价刚出来时也是一针难求，怎么现在出了免费二价就这样了[失望R] #HPV[话题]#	为什么看到🍠上有很多不推荐打HPV疫苗的 煮啵高中时就打了九价，班上也有不少女生去，打之前看过科普说越早打越好，九价刚出来时也是一针难求，怎么现在出了免费二价就这样了[失望R] #HPV[话题]#		1761895553000	1761895554000	6855334e000000001b020f27	巨蟹座的momo	https://sns-avatar-qc.xhscdn.com/avatar/645b802c0f5b598e07f39dc7.jpg	481	273	647	180		http://sns-webpic-qc.xhscdn.com/202605231450/0100bcc9823e46eaa200466eaf4da92e/1040g00831o9vgdvg06005q2l6d76s3p7odb84s0!nd_dft_wlteh_jpg_3	HPV	1779519089428	https://www.xiaohongshu.com/explore/69046481000000000301f83c?xsec_token=ABgHFU8UXyPdBg0Ibgn7V435cPme6WNKYx1W3xptH862c=&xsec_source=pc_search	hpv	ABgHFU8UXyPdBg0Ibgn7V435cPme6WNKYx1W3xptH862c=	2025.10.31	2025-10-31 07:25:53	2026.05.23	2025.10.31
6904668c000000000400764f	normal	HPV疫苗本身含有绝育成分，在国外很多专利成分中都有说明，而且会导致卵巢早衰，这是真的吗？#守护女性安全感[话题]# #女性保护好自己[话题]# #给你们科普一下[话题]# #关系女性健康[话题]# #关爱女性健[话题]# #预防[话题]# #疫苗[话题]# #HPV[话题]#	HPV疫苗本身含有绝育成分，在国外很多专利成分中都有说明，而且会导致卵巢早衰，这是真的吗？#守护女性安全感[话题]# #女性保护好自己[话题]# #给你们科普一下[话题]# #关系女性健康[话题]# #关爱女性健[话题]# #预防[话题]# #疫苗[话题]# #HPV[话题]#		1761896076000	1761896076000	67864f80000000000801fd71	时光不弃	https://sns-avatar-qc.xhscdn.com/avatar/1040g2jo31ftaoqoi0g605ps69u023vbhtmi3im8	27	13	44	37		http://sns-webpic-qc.xhscdn.com/202605231509/1889368751fc8e33845e169af71419ce/1040g00831o9vmvoc6m6g5ps69u023vbhtms8dl0!nd_dft_wlteh_jpg_3	守护女性安全感,女性保护好自己,给你们科普一下,关系女性健康,关爱女性健,预防,疫苗,HPV	1779520252952	https://www.xiaohongshu.com/explore/6904668c000000000400764f?xsec_token=ABgHFU8UXyPdBg0Ibgn7V439D7HnFxJkff5oZsxi7N60w=&xsec_source=pc_search	hpv	ABgHFU8UXyPdBg0Ibgn7V439D7HnFxJkff5oZsxi7N60w=	2025.10.31	2025-10-31 07:34:36	2026.05.23	2025.10.31
69047ea100000000070151a6	normal	hpv疫苗免费接种？二价四价九价有何区别	大家看新闻了吗，现已将人乳头瘤病毒疫苗也就是HPV疫苗纳入国家免疫规划，自2025年11月10日起，组织各地为2011年11月10日以后出生的满13周岁女孩免费接种2剂次双价HPV疫苗（间隔6个月）。但是看到还有很多人不了解二价四价九价有什么区别，今天就来一起看看。 📊对比表见图一 🌈免费接种政策深度解读 2025年11月10日起，国家将双价HPV疫苗纳入免疫规划，2011年11月10日后出生的满13周岁女孩可免费接种2剂次（间隔6个月，最zui长不超过1年）。需监护人陪同，携带身份证、预防接种证，签署知情同意书后接种。 🔍三款疫苗核心差异 1️⃣预防范围：从基础到全.面 二价：专注高危型HPV16/18，覆盖70%宫颈癌风险，适合预算有限或仅需基础防护的人群。 四价：增加低危型HPV6/11，可预防90%生zhi器疣，适合同时想降低尖锐湿疣风险的女性。 九价：覆盖9种高危型，预防90%…		1761902241000	1761902242000	603376a50000000001005a3b	妇产科姚医生	https://sns-avatar-qc.xhscdn.com/avatar/1040g2jo31k91jir836505o1jeqig8mhrhg7gp88	492	205	15	313		http://sns-webpic-qc.xhscdn.com/202605231449/3a7dad0b5fb2234b4d9aef1ae2d06715/spectrum/1040g34o31oa2b4c052105o1jeqig8mhrvih7mt0!nd_dft_wlteh_jpg_3,http://sns-webpic-qc.xhscdn.com/202605231449/63fc1ad6b3cc406b4a60fbddaf3dcee7/spectrum/1040g34o31oa2b4c0521g5o1jeqig8mhrrg4hmv0!nd_dft_wlteh_jpg_3	hpv疫苗免费开放,hpv疫苗,二价四价九价怎么选择,宫颈癌预防,女性健康,hpv攻略,疫苗科普,健康守护,医学科普	1779519089421	https://www.xiaohongshu.com/explore/69047ea100000000070151a6?xsec_token=ABgHFU8UXyPdBg0Ibgn7V43zzK3jCCAIw181iO8nvleCQ=&xsec_source=pc_search	hpv	ABgHFU8UXyPdBg0Ibgn7V43zzK3jCCAIw181iO8nvleCQ=	2025.10.31	2025-10-31 09:17:21	2026.05.23	2025.10.31
690746af000000000303b736	normal	阴道炎辨别不迷路！3种类型一次轻松测明白	姐妹们，私处不适别瞎猜！细菌性、霉菌性、滴虫性阴道炎，看这篇就够👇 细菌性：唾液酸苷酶阳性，白带灰白有鱼腥臭； 霉菌性：乙酰氨基葡萄糖苷酶 + pH≤4.6 阳性，白带豆腐渣样，瘙痒剧烈； 滴虫性：乙酰氨基葡萄糖苷酶 + pH≥4.8 阳性，白带黄绿泡沫状，腐臭味明显。 用这款阴道炎联合检测试剂，在家就能测，超方便～早测早知道，用药更精准！ ✨在家也能自检！用这款阴道炎联合检测装置超方便～ 🧬1次检测筛查6大指标：霉菌/滴虫/细菌/pH值/白细胞/菌群状况 🔬械字号认证（陕械注准20242400170） 🏥医用品质，快速准确 📦私密发货，给你满满隐私保护感 💊早测早治疗，用药更安心 陕械广审(文)第291017-06571号 禁忌内容或者注意事项详见说明书，请仔细阅读产品说明书或者在医务人员的指导下购买和使用 #细菌性阴道炎[话题]# #霉菌性阴道炎[话题]# #滴虫性阴道炎[话题]# …		1762084527000	1775527541000	63eb5fb00000000026006966	延华医疗器械	https://sns-avatar-qc.xhscdn.com/avatar/1040g2jo31qll79s8no5g5ovbbuo9gqb61gb853o	1070	484	22	90		http://sns-webpic-qc.xhscdn.com/202605231444/9a24a703685e1d9f369f79b6b9e92cc2/1040g00831ocpg212mm3g5ovbbuo9gqb6tepjff0!nd_dft_wlteh_jpg_3,http://sns-webpic-qc.xhscdn.com/202605231444/131c42100e3607f6cff96db574908a0a/notes_pre_post/1040g3k031ul3nh242g005ovbbuo9gqb6rr69h80!nd_dft_wlteh_jpg_3,http://sns-webpic-qc.xhscdn.com/202605231444/8e8d6d8d81ea66ec6e8bb5c4eb79fd6d/1040g00831ocpg212mm305ovbbuo9g…	细菌性阴道炎,霉菌性阴道炎,滴虫性阴道炎,女性健康,阴道炎症状,延华阴道炎检测试剂盒,阴道炎,白带异常,阴道炎自测,延华微生态检测	1779518703832	https://www.xiaohongshu.com/explore/690746af000000000303b736?xsec_token=AB-wV34OrMC56h4redKi0xPdQuSMWr8FXfiRQc3Hy1pZo=&xsec_source=pc_search	hpv	AB-wV34OrMC56h4redKi0xPdQuSMWr8FXfiRQc3Hy1pZo=	2025.11.02	2025-11-02 11:55:27	2026.05.23	2026.04.07
6908160800000000030199bf	normal	1️⃣ ​病毒类型 🟠HPV：人乳头瘤病毒（200+亚型） 🔴艾Z：人类免疫缺陷病毒（HIV） 2️⃣ ​传播途径 🟠HPV：X接触、间接接触（毛巾/马桶）、母婴产道 🔴艾Z：血液、X接触、母婴（母乳/胎盘） 3️⃣ ​症状表现 🟠HPV：可能无症状，或引发皮肤和黏膜的疣体、宫颈癌 🔴艾Z：分为急性期（发烧、皮疹等）、无症状期（无明显症状）和艾..滋病期（各种严重感染、恶性肿瘤） 4️⃣ ​治..疗难度 🟠HPV：大多可自愈，癌前病变可手..术 🔴艾Z：需终身服藥，无法根..治 5️⃣ ​	1️⃣ ​病毒类型 🟠HPV：人乳头瘤病毒（200+亚型） 🔴艾Z：人类免疫缺陷病毒（HIV） 2️⃣ ​传播途径 🟠HPV：X接触、间接接触（毛巾/马桶）、母婴产道 🔴艾Z：血液、X接触、母婴（母乳/胎盘） 3️⃣ ​症状表现 🟠HPV：可能无症状，或引发皮肤和黏膜的疣体、宫颈癌 🔴艾Z：分为急性期（发烧、皮疹等）、无症状期（无明显症状）和艾..滋病期（各种严重感染、恶性肿瘤） 4️⃣ ​治..疗难度 🟠HPV：大多可自愈，癌前病变可手..术 🔴艾Z：需终身服藥，无法根..治 5️⃣ ​预防方式 🟠HPV：疫苗+筛查+安..全措施 🔴艾Z：阻断藥+安..全措施#关爱女性内分泌健康[话题]#		1762137608000	1762137609000	62aca5b0000000001501d400	新海吕主任小助理	https://sns-avatar-qc.xhscdn.com/avatar/1040g2jo31fip41mv026g5olckmo5bl001dl9hmg	21	9		6		http://sns-webpic-qc.xhscdn.com/202605231420/988ef53791d7a5c347030e1e0a5bee03/notes_pre_post/1040g3k031oditp2rmg6g5olckmo5bl00i40n7i0!nd_dft_wlteh_webp_3	关爱女性内分泌健康	1779517271406	https://www.xiaohongshu.com/explore/6908160800000000030199bf?xsec_token=ABCeneMylU94uKYI4ZJZGthZVFCpgg_TTXlDVIMGN2jIA=&xsec_source=pc_search	hpv	ABCeneMylU94uKYI4ZJZGthZVFCpgg_TTXlDVIMGN2jIA=	2025.11.03	2025-11-03 02:40:08	2026.05.23	2025.11.03
6908d3b7000000000303aa1a	normal	如题，最近有优惠（26年前）第三针免费 一针是1300块，只需要付两针的价钱。有男朋友但没有xsh。要不要等以后经济独立了再打呢？或者等读研手头宽裕一点再打（主包已保研） 或者这个钱用来带妈妈体检，妈妈已经54岁了，目前身体除了有点腰间盘突出其他没啥问题，但是老家在县城，#家里人在出现症状前也不会去医院，我自己就是学医的，所以妈妈五十多岁了我认为来个全方位检查还是很有必要的。 两者价格查不了多少～主包自己有点存款但是不想花太多！目前只想拿这个钱做一件事（学生党勿喷！） 所以想听听大家的意见[扯脸H][玫瑰	如题，最近有优惠（26年前）第三针免费 一针是1300块，只需要付两针的价钱。有男朋友但没有xsh。要不要等以后经济独立了再打呢？或者等读研手头宽裕一点再打（主包已保研） 或者这个钱用来带妈妈体检，妈妈已经54岁了，目前身体除了有点腰间盘突出其他没啥问题，但是老家在县城，#家里人在出现症状前也不会去医院，我自己就是学医的，所以妈妈五十多岁了我认为来个全方位检查还是很有必要的。 两者价格查不了多少～主包自己有点存款但是不想花太多！目前只想拿这个钱做一件事（学生党勿喷！） 所以想听听大家的意见[扯脸H][玫瑰R][玫瑰R][玫瑰R]#接种疫苗[话题]# #女性保护好自己[话题]# #关爱女性安全[话题]# #自费疫苗[话题]# #体检[话题]#		1762186167000	1762186168000	5cdeda7a0000000018009710	水土	https://sns-avatar-qc.xhscdn.com/avatar/5e3e89cebcad070001e15aeb.jpg	182	49	279	27		http://sns-webpic-qc.xhscdn.com/202605231443/ea041609cdcca235672f49938d312d68/1040g2sg31oe97bs5mm6g5n91u0h4m0ll4aejhgo!nd_dft_wlteh_jpg_3	接种疫苗,女性保护好自己,关爱女性安全,自费疫苗,体检	1779518703824	https://www.xiaohongshu.com/explore/6908d3b7000000000303aa1a?xsec_token=ABCeneMylU94uKYI4ZJZGthVzmIwCMx_5XPqKuR6Z6cmk=&xsec_source=pc_search	hpv	ABCeneMylU94uKYI4ZJZGthVzmIwCMx_5XPqKuR6Z6cmk=	2025.11.03	2025-11-03 16:09:27	2026.05.23	2025.11.04
690af96d00000000050382f7	normal	大家的HPV怎么发现的[呃R][呃R][呃R][呃R]	大家的HPV怎么发现的[呃R][呃R][呃R][呃R]		1762326893000	1762326893000	68f044fe0000000037029e27	摸鱼玲子	https://sns-avatar-qc.xhscdn.com/avatar/1040g2jo31o7g0cjrl8605q7g8jvdt7h7hruv520	341	104	340	64		http://sns-webpic-qc.xhscdn.com/202605231501/11779cff592af3e8d01f8da534b262da/1040g2sg31ogbolst6g005q7g8jvdt7h737ee98o!nd_dft_wlteh_jpg_3		1779519668344	https://www.xiaohongshu.com/explore/690af96d00000000050382f7?xsec_token=ABomE-nqtOKdIE3F5ohqsziohNR8q5XnsXCt74P6gGIpQ=&xsec_source=pc_search	hpv	ABomE-nqtOKdIE3F5ohqsziohNR8q5XnsXCt74P6gGIpQ=	2025.11.05	2025-11-05 07:14:53	2026.05.23	2025.11.05
690c504900000000050383b2	normal	💢“医生，我男朋友查出HPV阳性，他肯定	💢“医生，我男朋友查出HPV阳性，他肯定是背着我乱来了！” ——别急，这个黑锅，HPV可能不背！ 作为一名医生，我在门诊经常遇到因为这个问题而吵得不可开交的情侣。今天必须说句公道话：感染HPV ≠ 私生活混乱。让我们用科学打破猜疑。 1️⃣ HPV，到底是什么来头？ 它不是某一种病毒，而是一个庞大的“病毒家族”，有200多个型号。 它普遍得像“皮肤上的感冒”，据统计，有性生活的男女，一生中感染HPV的几率高达80%以上。 绝大多数HPV感染是一过性的，会被你强大的免疫系统在1-2年内自动清除。 2️⃣ 男友感染，源头不一定在“情人” 主要途径：性接触（这确实是主要方式）。 其他途径（常被忽略！）： 间接接触：接触了带有病毒的物品，如不洁的浴巾、浴缸、马桶圈、公共泳池等。 亲密接触：即使没有实质性行为，密切的皮肤黏膜接触也可能传播。 👉 划重点：男性感染HPV后，往往没有任何症状，成为一个…		1762414665000	1762414666000	60bd820a0000000001005ca4	协和付兰芹	https://sns-avatar-qc.xhscdn.com/avatar/1040g2jo31jfiop9d306g5o5tg8508n54uee6bdg	5			5		http://sns-webpic-qc.xhscdn.com/202605231450/5a404a58e8afb8db8949446d66f5e7d1/spectrum/1040g34o31ohn0sjtku305o5tg8508n54sureftg!nd_dft_wlteh_jpg_3,http://sns-webpic-qc.xhscdn.com/202605231450/18a701d6d6255d6218c290b80266f162/spectrum/1040g34o31ohn0sjtku3g5o5tg8508n54ica9pk8!nd_dft_wlteh_jpg_3,http://sns-webpic-qc.xhscdn.com/202605231450/695bb0d384db9afd52c633e0eae1e65b/spectrum/1040g34o31ohn0sjtk…	女性保护好自己,HPV,尖锐湿疣,女性健康	1779519089424	https://www.xiaohongshu.com/explore/690c504900000000050383b2?xsec_token=AB8kxmsweI_kw-uGNiyDzoqUMBDm3M30lw5kfPre2zs74=&xsec_source=pc_search	hpv	AB8kxmsweI_kw-uGNiyDzoqUMBDm3M30lw5kfPre2zs74=	2025.11.06	2025-11-06 07:37:45	2026.05.23	2025.11.06
69101297000000000300e3be	normal	生物课上老师提到HPV 为什么男生会笑#男生的视角[话题]#	生物课上老师提到HPV 为什么男生会笑#男生的视角[话题]#		1762661015000	1762770557000	60692893000000000100bbab	ing	https://sns-avatar-qc.xhscdn.com/avatar/1040g2jo3174644vrju6g5o39529g9etbvt20hv8	24	1	37	14		http://sns-webpic-qc.xhscdn.com/202605231503/95f033fabae6973a3c13ed1aa0dcc5d5/1040g00831olcg5avggdg5o39529g9etb6pa8aso!nd_dft_wlteh_jpg_3	男生的视角	1779519861720	https://www.xiaohongshu.com/explore/69101297000000000300e3be?xsec_token=ABMErQ_8ClXcX4vXiVOCiWbON3RBWgQniWOCl9EHUlLZw=&xsec_source=pc_search	hpv	ABMErQ_8ClXcX4vXiVOCiWbON3RBWgQniWOCl9EHUlLZw=	2025.11.09	2025-11-09 04:03:35	2026.05.23	2025.11.10
690eb2a9000000000303acdd	video	纯英文科普📺一条视频讲清楚 HPV‼️	#日常英语[话题]# #英语口语[话题]# #英文学习[话题]# #生活英语[话题]# #科普[话题]# #知识分享[话题]# #干货分享[话题]# #hpv[话题]#	http://sns-video-v6.xhscdn.com/stream/79/110/259/01e90eb2a964a928010370039a616b3c30_259.mp4?sign=6f6eead2a22e6c29678c23b6e28de353&t=6a15df67	1762681740000	1762571223000	595f085482ec3975d5af8e3d	Eliza小马多读书	https://sns-avatar-qc.xhscdn.com/avatar/1040g2jo31ft0cd7dgi0049lha24593htmmh7rk0	486	71	16	15		http://sns-webpic-qc.xhscdn.com/202605231359/3b9aa955f0ea34a2215f0d5bb5e80b21/1040g2sg31ok1g60h6me049lha24593htrpi1g0g!nd_dft_wlteh_webp_3	日常英语,英语口语,英文学习,生活英语,科普,知识分享,干货分享,hpv	1779515945795	https://www.xiaohongshu.com/explore/690eb2a9000000000303acdd?xsec_token=ABzeF1MXS3-HwLJerJQDPUw5O1gU6einSLJRxDZ-VuRz0=&xsec_source=pc_search	hpv	ABzeF1MXS3-HwLJerJQDPUw5O1gU6einSLJRxDZ-VuRz0=	2025.11.09	2025-11-09 09:49:00	2026.05.23	2025.11.08
6912dcb3000000000700a7a7	normal	假如HPV有段位？	#hpv[话题]# #hpv感染[话题]# #hpv16[话题]# #hpv18[话题]# #hpv52[话题]# #hpv58[话题]# #hpv33[话题]# #hpv6[话题]#		1762851001000	1762843828000	60a4cfde000000000100a879	梵晨博生医疗器械	https://sns-avatar-qc.xhscdn.com/avatar/1040g2jo314502va72c5g5o54pvf09a3pbor23i8	84	58		46		http://sns-webpic-qc.xhscdn.com/202605231410/91058e99a5b40ffd18829c349b213132/spectrum/1040g0k031oo3js7p4q005o54pvf09a3ppvde958!nd_dft_wlteh_webp_3	hpv,hpv感染,hpv16,hpv18,hpv52,hpv58,hpv33,hpv6	1779516629271	https://www.xiaohongshu.com/explore/6912dcb3000000000700a7a7?xsec_token=ABX09cQmTDkQvf--5yx6suEDT9cBbFk_2KUnUlpiGly78=&xsec_source=pc_search	hpv	ABX09cQmTDkQvf--5yx6suEDT9cBbFk_2KUnUlpiGly78=	2025.11.11	2025-11-11 08:50:01	2026.05.23	2025.11.11
69146029000000000703b859	normal	HPV			1762943017000	1762943018000	64a0e249000000000a02310b	zzzhoud05	https://sns-avatar-qc.xhscdn.com/avatar/1040g2jo31opqljdcgu6g5p50s94ikc8bpkoi7j0	931	428	75	763		http://sns-webpic-qc.xhscdn.com/202605231356/3bf148fa8976b23bd2bd0f4f5f2cd9a5/1040g2sg31opiqsj010h05p50s94ikc8b9ou72sg!nd_dft_wlteh_webp_3,http://sns-webpic-qc.xhscdn.com/202605231356/5a5b6956166481c23136aa535c3eea76/1040g2sg31opiqsj010gg5p50s94ikc8b6uqi168!nd_dft_wlteh_webp_3,http://sns-webpic-qc.xhscdn.com/202605231356/0161e733d055d7cafdebe6451fed0164/1040g2sg31opiqsj010eg5p50s94ikc8bit7ioio!nd…		1779515809390	https://www.xiaohongshu.com/explore/69146029000000000703b859?xsec_token=ABWxlUxLLKTi4kS4Dltg2VMKD04AxV72e-0aSV-6B3T5w=&xsec_source=pc_search	hpv	ABWxlUxLLKTi4kS4Dltg2VMKD04AxV72e-0aSV-6B3T5w=	2025.11.12	2025-11-12 10:23:37	2026.05.23	2025.11.12
691480ac000000000d00ed28	normal	大概是三个周前，女朋友发现有尖锐湿疣，当时我先去做了hpv检测，全是阴性，结果女朋友一周前确诊了hpv，是hpv11和hpv16，其中hpv16还是高危型。本人参加26考研，马上还有38天考试，本身就是非常爱自己女朋友，且两个人很确认恋爱期间都没有与他人有不良接触，每次性行为也都是有很全的安全措施，但是不知道为啥还是感染上了。身为男朋友我现在很绝望，很担心自己女友的健康，还有快一个月就要考试，自己也专不下心来，脑子里也全是hpv的事情z网上很多说hpv16很严重很难自愈，感觉很绝望，很无助，我该怎么办	大概是三个周前，女朋友发现有尖锐湿疣，当时我先去做了hpv检测，全是阴性，结果女朋友一周前确诊了hpv，是hpv11和hpv16，其中hpv16还是高危型。本人参加26考研，马上还有38天考试，本身就是非常爱自己女朋友，且两个人很确认恋爱期间都没有与他人有不良接触，每次性行为也都是有很全的安全措施，但是不知道为啥还是感染上了。身为男朋友我现在很绝望，很担心自己女友的健康，还有快一个月就要考试，自己也专不下心来，脑子里也全是hpv的事情z网上很多说hpv16很严重很难自愈，感觉很绝望，很无助，我该怎么办		1762951340000	1762951340000	69147f510000000037032b1a	小红薯6914C4A0	https://sns-avatar-qc.xhscdn.com/avatar/645b7f257b3e7e60e53504de.jpg	176	65	94	35		http://sns-webpic-qc.xhscdn.com/202605231405/8ca29e7c3659e4b4d924af9c2870a88b/1040g2sg31opmpg6n1g7g5q8kft8tuaoqaf7mmq8!nd_dft_wlteh_webp_3		1779516356641	https://www.xiaohongshu.com/explore/691480ac000000000d00ed28?xsec_token=ABWxlUxLLKTi4kS4Dltg2VMA3fo3ko6tRUFVRawUowd70=&xsec_source=pc_search	hpv	ABWxlUxLLKTi4kS4Dltg2VMA3fo3ko6tRUFVRawUowd70=	2025.11.12	2025-11-12 12:42:20	2026.05.23	2025.11.12
6916f7b90000000005031f42	normal	感染HPV多久可以检查出来	感染HPV后，到能够通过医学检查检测出来的时间，称之为 “窗口期”。 这个窗口期并不是一个固定的天数，它主要取决于两个因素： 病毒复制到足够被检测出的量所需的时间。 您所选择的检测方法的灵敏度。 主要检测方法：HPV DNA检测 目前最常用、最权威的检测方法是HPV DNA检测，也就是检测宫颈细胞里是否有HPV病毒的核酸。对于这个方法： 一般需要2-3个月 大多数情况下，从感染HPV到病毒在宫颈上皮细胞中复制到可以被现有检测技术发现的水平，通常需要 2到3个月 的时间。 建议等待时间 因此，如果发生了一次可能感染HPV的高危行为（如无保护的性行为），医生通常会建议在3个月之后再进行HPV检测。这样可以避免因病毒量太低而出现“假阴性”的结果（即实际上感染了，但没查出来）。 最长可能达6-8个月 在极少数情况下，病毒的复制速度较慢，可能需要更长的时间才能达到可检测的水平。所以，为了确保万无一…		1763112889000	1763112889000	63b07ed900000000260111f9	米玛-健康管理	https://sns-avatar-qc.xhscdn.com/avatar/1040g2jo31m8ee798li5g5otgfrcpi4fpgv0b71g	25	12	6	9		http://sns-webpic-qc.xhscdn.com/202605231418/f4373c26385780a44324a1da561dedfb/notes_pre_post/1040g3k031os3vcob1q6g5otgfrcpi4fpsu814qg!nd_dft_wlteh_webp_3,http://sns-webpic-qc.xhscdn.com/202605231418/962cf57465d31cb57412facfe77958f3/notes_pre_post/1040g3k031os3vcp71adg5otgfrcpi4fp4kt2leg!nd_dft_wlteh_webp_3,http://sns-webpic-qc.xhscdn.com/202605231418/bb6ca29cae7ad204ac7e77dee04c53bf/notes_pre_pos…	米玛健康,女性健康,HPV,健康科普,hpv感染,HPV自检,hpv检查,TCT	1779517106822	https://www.xiaohongshu.com/explore/6916f7b90000000005031f42?xsec_token=ABeTl8Nm6Hc1oorXA69WuI8z2l7u_dXbP-F2CBmFwq5Y0=&xsec_source=pc_search	hpv	ABeTl8Nm6Hc1oorXA69WuI8z2l7u_dXbP-F2CBmFwq5Y0=	2025.11.14	2025-11-14 09:34:49	2026.05.23	2025.11.14
6917c88900000000040035a8	normal	25+女生必看！在家10分钟揪出HPV隐患	性生活后偶尔有血丝🧐 白带也变得黏糊糊有异味 以为是普通炎症，拖了好久不敢去🏥—— 妇科检查要排队憋尿，躺在检查床上超尴尬 报告等一周，焦虑得整夜睡不着 直到发现HPV居家检测试剂，才知道筛查能这么方便！ ✅ 尿液取样无负担，不用窥阴器不疼不痒 ✅ 10分钟出结果，不用跑🏥等报告 ✅ 在家悄悄完成，保护隐私不社恐 ✅ 男女通用，伴侣也能一起筛查更安心 操作超简单，跟着说明书一步步来，新手也能搞定～ 📌 自检干货必看（结果更准确！） • 避开经期，月经干净后3-7天测最好 • 检测前24小时避免性生活、阴道冲洗和用药 • 取样前空腹2小时，用中段尿液更精准 • 结果阳性别慌！及时去🏥做进一步检查 • 有性生活的女生，建议每年定期筛查一次 整理了HPV可能出现的症状，姐妹们对照自查： ▪ 白带异常：量多、发黄、有异味，或呈豆腐渣样 ▪ 私密处不适：瘙痒、灼热感，同房时疼痛出血 ▪ 异常出血：…		1763166345000	1763166345000	685b5862000000001a03930d	一飞冲天🐛	https://sns-avatar-qc.xhscdn.com/avatar/1040g2jo3203hrguiia005q2rb1h6n4odh787evo	155	65	19	21		http://sns-webpic-qc.xhscdn.com/202605231405/02d14f3ac8d884915d0d3b96c3f95633/1040g00831orp54u41q305q2rb1h6n4od8s9jnfo!nd_dft_wlteh_webp_3,http://sns-webpic-qc.xhscdn.com/202605231405/1ad2165bdb9e639c90214c93269cfe5a/1040g00831orp54u41q205q2rb1h6n4od6ttg7do!nd_dft_wlteh_webp_3,http://sns-webpic-qc.xhscdn.com/202605231405/198f6fa256a129458d7f2c585d021aca/1040g00831orp54u41q2g5q2rb1h6n4odchddbao!nd…	HPV筛查,女性健康,居家自检,妇科好物,健康防护,健康知识科普,宫颈癌,宫颈癌最常见的症状是什么,关爱女性健康,HPV,HPV感染,HPV九价,女性必备,身体发出的信号,hpv,hpv症状,hpv自测盒	1779516356646	https://www.xiaohongshu.com/explore/6917c88900000000040035a8?xsec_token=ABwMSDdU-uwrd19LP1bdousoEOxivmEEsOn14VS-xzskg=&xsec_source=pc_search	hpv	ABwMSDdU-uwrd19LP1bdousoEOxivmEEsOn14VS-xzskg=	2025.11.15	2025-11-15 00:25:45	2026.05.23	2025.11.15
691dedf1000000001e00a222	normal	26ttsx 病理内容提问❓🙋‍♂️	26ttsx 病理 与 HPV 密切相关 的疾病有？ #ttsx[话题]# #医学考研[话题]# #天天师兄西综[话题]# #天天师兄[话题]# #西综考研[话题]# #医学生学习[话题]# #病理学[话题]# #临床[话题]# #306[话题]# #天天师兄口诀[话题]#		1763569137000	1763569138000	62e0e7dc000000001f00447b	爱上学医的星期五	https://sns-avatar-qc.xhscdn.com/avatar/1040g2jo31mb4lq394q005on0sve7oh3rvo230t8	2	2	3			http://sns-webpic-qc.xhscdn.com/202605231428/8438408db320594fdb7984b1b1e29b99/1040g00831p2teiad280g5on0sve7oh3rgmgc4dg!nd_dft_wlteh_webp_3	ttsx,医学考研,天天师兄西综,天天师兄,西综考研,医学生学习,病理学,临床,306,天天师兄口诀	1779517766482	https://www.xiaohongshu.com/explore/691dedf1000000001e00a222?xsec_token=ABZZruwUXZQkNO11xrxbNG0KNvUXLxKOF87JwK8p8LO_0=&xsec_source=pc_search	hpv	ABZZruwUXZQkNO11xrxbNG0KNvUXLxKOF87JwK8p8LO_0=	2025.11.19	2025-11-19 16:18:57	2026.05.23	2025.11.20
691ee896000000001f00554a	video	hpv有哪些症状表现，医生教你辨别	#白大褂朋友已在线[话题]# #护肤[话题]# #医学科普[话题]# #女性健康[话题]# #自身免疫性[话题]# #hpv[话题]# #传染病[话题]# #涨知识[话题]#	http://sns-video-v6.xhscdn.com/stream/1/110/259/01e91ee8962b77f2010370039aa0bcc3d3_259.mp4?sign=a383c01249153d2cde57fb5011b4ad5d&t=6a15dcd6	1763633302000	1763633302000	678a74c1000000000d009c93	华山皮肤科黄佳	https://sns-avatar-qc.xhscdn.com/avatar/1040g2jo31kaa9nmi34005psaej0j974jvp4o5mg	2355	1284	88	1000		http://sns-webpic-qc.xhscdn.com/202605231348/fdf586728dd228160a26cc64ed7cb974/spectrum/1040g0k031p3s3gum2a0g5psaej0j974jk5s76h8!nd_dft_wlteh_webp_3	白大褂朋友已在线,护肤,医学科普,女性健康,自身免疫性,hpv,传染病,涨知识	1779515291078	https://www.xiaohongshu.com/explore/691ee896000000001f00554a?xsec_token=ABHAycFnbymuhHMeb60jJLLCZeXSI0I9KNOniqJQGID_4=&xsec_source=pc_search	hpv	ABHAycFnbymuhHMeb60jJLLCZeXSI0I9KNOniqJQGID_4=	2025.11.20	2025-11-20 10:08:22	2026.05.23	2025.11.20
69226c47000000001e02631f	normal	默沙东的九价卵巢早衰真的吗😦#不懂就问有问必答[话题]# #万能的小红书[话题]# 我刚刚打完第一针刷到很多说打完卵巢早衰甚至绝经的瑟瑟发抖	默沙东的九价卵巢早衰真的吗😦#不懂就问有问必答[话题]# #万能的小红书[话题]# 我刚刚打完第一针刷到很多说打完卵巢早衰甚至绝经的瑟瑟发抖		1763863623000	1763863624000	60fea533000000000100a821	二十一.	https://sns-avatar-qc.xhscdn.com/avatar/1040g2jo31cpoqm4ggm6g5o7ukkpg9a1166r5og0	260	144	1053	364		http://sns-webpic-qc.xhscdn.com/202605231403/2a1077317254217f31da305d6c0b6d3f/1040g00831p79ttalis005o7ukkpg9a11vtfveb8!nd_dft_wlteh_webp_3	不懂就问有问必答,万能的小红书	1779516221187	https://www.xiaohongshu.com/explore/69226c47000000001e02631f?xsec_token=ABv4m6WVrMuxCUj6goAO7fdlCQ_4lY_14it_dJA6uQ54Q=&xsec_source=pc_search	hpv	ABv4m6WVrMuxCUj6goAO7fdlCQ_4lY_14it_dJA6uQ54Q=	2025.11.23	2025-11-23 02:07:03	2026.05.23	2025.11.23
69255fee000000001e02eac6	video	女孩感染HPV，大冰老师暖心安慰！话说HPV是什么啊？#大冰[话题]# #女孩[话题]# #hpv[话题]# #安慰[话题]#	女孩感染HPV，大冰老师暖心安慰！话说HPV是什么啊？#大冰[话题]# #女孩[话题]# #hpv[话题]# #安慰[话题]#	http://sns-video-qc.xhscdn.com/stream/79/110/259/01e9255feb263905010370039ab9ffb8c2_259.mp4?sign=929f3f5b38be1501d14cc102e1f9705d&t=6a15ede1	1764057070000	1764057070000	67b05c5c00000000070003b2	冰言轻言	https://sns-avatar-qc.xhscdn.com/avatar/1040g2jo31o3e3h7b585g5ptgbhe1o0tihqa1fng	372	113	80	21		http://sns-webpic-qc.xhscdn.com/202605231500/aba66ef925909d55781c6262357a9fb3/1040g2sg31pa64jon2gkg5ptgbhe1o0timekke2g!nd_dft_wgth_jpg_3	大冰,女孩,hpv,安慰	1779519668341	https://www.xiaohongshu.com/explore/69255fee000000001e02eac6?xsec_token=ABXtE362-zobpVGV7eAEPL64eZbYs3a5PhXFpMxFhhwzY=&xsec_source=pc_search	hpv	ABXtE362-zobpVGV7eAEPL64eZbYs3a5PhXFpMxFhhwzY=	2025.11.25	2025-11-25 07:51:10	2026.05.23	2025.11.25
692557d4000000001e029ecd	normal	女生必知（九）9大性病的特征及预防！	宝子们！性健康真的不能忽视🙅‍♀️ 很多性病早期症状不明显，容易被忽略，等到发现可能已经延误治-疗！整理了 9 大常见性病的详细干货，从病原体到治-疗全解析，建议收藏反复看👇 【具体内容见上图】 🔸 淋病 🔸 梅毒 🔸 艾滋 🔸 尖锐湿疣 🔸 生殖疱疹 🔸 衣原体感染 🔸 滴虫 🔸 乙肝 🔸 软下疳 ✨预防措施： ① 全程正确使用避孕套，能有效阻断多数性传播疾病 ② 固定单一X伴侣，定期做性病筛查（尤其是有高危行为后） ③ 个人卫生做到位，不共用毛巾、浴盆、牙刷、内nei等私人物品，避免间接感染 ④ 主动接种疫苗：乙肝疫苗、HPV 疫苗（二价、四价、九价）能提前建立防护屏障 ⑤ 出现异常症状（分泌物异常、皮疹、溃疡、排尿不适等），及时到正规翳院皮肤性病科就.诊，不隐瞒病史，治-疗期间禁止X行为 #女性健康[话题]# #性病预防[话题]# #女生必看[话题]# #健康知识[话题]# #妇科…		1764061261000	1764055095000	632eb73a000000002303da4c	妇产科俞琳医生	https://sns-avatar-qc.xhscdn.com/avatar/634fb1eedf42c205ea2fc5ee.jpg	1539	908	54	404		http://sns-webpic-qc.xhscdn.com/202605231443/2a3e122f1c3d0d50ea76a90069a7909e/spectrum/1040g34o31pa4ro6oia205opemst8vmicbr2lp60!nd_dft_wlteh_jpg_3,http://sns-webpic-qc.xhscdn.com/202605231443/1c0e8b5253c7502971751acfd8d97bc9/spectrum/1040g34o31pa4ro6oia2g5opemst8vmic8il0sl8!nd_dft_wlteh_jpg_3	女性健康,性病预防,女生必看,健康知识,妇科健康,性安全,自我保护,医学常识,女性防护	1779518703811	https://www.xiaohongshu.com/explore/692557d4000000001e029ecd?xsec_token=ABXtE362-zobpVGV7eAEPL68IHG_IsiZE_-nZk_DHbEN8=&xsec_source=pc_search	hpv	ABXtE362-zobpVGV7eAEPL68IHG_IsiZE_-nZk_DHbEN8=	2025.11.25	2025-11-25 09:01:01	2026.05.23	2025.11.25
6925b9b9000000001e011bbd	normal	Hpv 全阴！！！	今天取的结果，全阴！一切正常！ 想告诉姐妹，我接触性出血，小腹痛，白带异常，腰酸背痛，那些hpv感染的症状我都有，但今天取证结果依然是好的，是正常的！有问题不用怕，更别在网上查阅资料瞎自己！相信自己，我们的免疫系统都是很强大的！我是突然接触性出血了，褐色，粘稠的，点滴出血了3天，量很少，并且我绝对不是月经期，而且我经常腰酸背痛，白带特别多，有时候是粘稠的，有时候是米汤状的，也有异位味，小腹也会不定期的疼痛，经常感觉乏力，心情低落……但这些都不代表就一定是感染了hpv病毒！是炎症，是息肉，是肌瘤它任何一种都会有影响，或者是免疫力低下的阶段都可能导致妇科疾病，不一定非要是什么大病症！另外好好吃饭，睡觉，适当的运动，情绪平稳才是关键，要好好爱自己，提高自身免疫力才是硬道理！愿天下所有的姐妹都远离妇科疾病！！！#病毒远离我[话题]# #关爱女性健[话题]#		1764080057000	1764080057000	5b6062634eacab08cc19432e	他说他的甜	https://sns-avatar-qc.xhscdn.com/avatar/5b6062df14de4141af5673a5.jpg	270	31	733	12		http://sns-webpic-qc.xhscdn.com/202605231403/b3b5fd1ced4c754e221b33cc4385835e/1040g2sg31pah59epiae04a7nkih66gpemn0snn0!nd_dft_wgth_webp_3,http://sns-webpic-qc.xhscdn.com/202605231403/3cb2b5dff97e64b0ca67dad0f6140747/1040g2sg31pah59epiaeg4a7nkih66gpeht8tetg!nd_dft_wlteh_webp_3	病毒远离我,关爱女性健	1779516221185	https://www.xiaohongshu.com/explore/6925b9b9000000001e011bbd?xsec_token=ABXtE362-zobpVGV7eAEPL66JyA_xDpB_iYp2-30iSuDU=&xsec_source=pc_search	hpv	ABXtE362-zobpVGV7eAEPL66JyA_xDpB_iYp2-30iSuDU=	2025.11.25	2025-11-25 14:14:17	2026.05.23	2025.11.25
6925c338000000001f004748	normal	九价第二针第二天！！	想和大家分享一下打九价的一些体验，我打第一针的时候会很痛，图二就是肿了一个星期的样子，痛了一个多星期，我觉得还是挺明显的，昨天去打第二针，我和朋友一起打的，真的每个人情况都不一样，我看其他宝子说一针比一针疼，不知道真的假的，你们的会这样子吗？#九价疫苗[话题]# #打针[话题]# #接种疫苗[话题]# #病毒远离我[话题]# #自费疫苗[话题]# #九价第二针[话题]# #九价副作用[话题]#		1764082488000	1764082489000	5c09f68900000000050089e6	Dong	https://sns-avatar-qc.xhscdn.com/avatar/1040g2jo317es6d9f446g4busqlr8j2f6ervvamo	46	10	37	11		http://sns-webpic-qc.xhscdn.com/202605231453/a540ef68779f151e29f349811fa9e5df/notes_pre_post/1040g3k831pai6um3iu004busqlr8j2f6kos8vl0!nd_dft_wlteh_jpg_3,http://sns-webpic-qc.xhscdn.com/202605231453/07b3601d883932cc88f1db51e3c592e0/notes_pre_post/1040g3k831pai66ff2uag4busqlr8j2f6ff1nr7o!nd_dft_wgth_jpg_3	九价疫苗,打针,接种疫苗,病毒远离我,自费疫苗,九价第二针,九价副作用	1779519282197	https://www.xiaohongshu.com/explore/6925c338000000001f004748?xsec_token=ABXtE362-zobpVGV7eAEPL662SUW_eYIFEcUGEN12xYbg=&xsec_source=pc_search	hpv	ABXtE362-zobpVGV7eAEPL662SUW_eYIFEcUGEN12xYbg=	2025.11.25	2025-11-25 14:54:48	2026.05.23	2025.11.25
6926eafd000000001b023984	normal	事实上，两个干净的人是不会感染hpv的	我这里说的干净，是指双方都没有过xsh的前提下 任一方有过xsh，在交往过程中有纳入式接触，都有可能感染hpv 这也是为啥大白建议有xsh后定期做hpv检查的原因 现在很多言论说感染hpv是对方出gui、不忠之类的，确实有这部分概率，但是没必要妖魔化hpv，仿佛感染hpv就是不洁的象征 其实，感染hpv和伴侣固不固定没有直接的关系 简单说，双方的前任越多（有过x行为的那种），感染风险越大，就是这么一传十，十传百（略微夸张了） 没有办法追溯到底是怎么感染的，如果是被前任传染的，那也没办法说明是有不忠、不洁行为 分享这些事希望大家不要把hpv源头看的过重，可以这样理解：只要有xsh，谁都有可能感染hpv，就算是固定伴侣，也是有感染可能的，加上感染hpv基本没有明显症状，定期做hpv检查很重要，男生女生都应该检查，是预防宫颈癌的最好办法 也希望大家不要谈到hpv就给别人打标签，hpv就是一个很…		1764158205000	1764158206000	677910ac000000001403006d	暴脾气不好惹	https://sns-avatar-qc.xhscdn.com/avatar/1040g2jo31dplkr3vgs6g5prp22m5603d8gtkq08	402	213	206	135		http://sns-webpic-qc.xhscdn.com/202605231400/5320ecf49de08a86f75b976703196dc5/1040g00831pbimkstig5g5prp22m5603dg1smmto!nd_dft_wlteh_webp_3	hpv检查,hpv感染途径,hpv检查怎么做,hpv筛查,hpv传播途径	1779516081992	https://www.xiaohongshu.com/explore/6926eafd000000001b023984?xsec_token=ABOvIfWTVsY83qM5KOQotph9nr2BORq_PmqssrUawCaNg=&xsec_source=pc_search	hpv	ABOvIfWTVsY83qM5KOQotph9nr2BORq_PmqssrUawCaNg=	2025.11.26	2025-11-26 11:56:45	2026.05.23	2025.11.26
692817d2000000001b020257	normal	HPV不是性病！每个女孩都该知道	很多人一提到HPV（人乳头瘤病毒），就会想到性病，这种误解导致许多人感到羞愧，然而实际上HPV并不是性病，今天给大家揭幕HPV的几大真相，正确认识HPV。 1️⃣什么是HPV？ HPV(人乳头瘤病毒)是一种非常常见的病毒。HPV家族相当庞大，目前有100多种类型。根据其致癌风险，可分为低危型和高危型。 2️⃣HPV的危害 ▶ 低危型HPV通常引起皮肤疣、生殖器疣等良性病变； ▶ 高危型HPV则与宫颈癌、肛门癌、口咽癌等恶性肿瘤的发生密切相关。 🏁HPV感染并不可怕，大多数HPV感染都是一过性的，我们的免疫系统可以自行清除病毒。只有少数持续感染高危型HPV的情况，才有可能进展为癌前病变或癌症。 3️⃣HPV有哪些感染途径？ 性接触（主要途径） 皮肤接触（亲吻、拥抱等） 间接接触（共用毛巾、衣物等） 母婴传播（分娩时经产道传播） [樱花R]可以看出，性接触只是HPV感染的主要途径，但绝不是唯…		1764235218000	1764235219000	6013d1230000000001009a3c	维德医疗Wellday 医疗器械	https://sns-avatar-qc.xhscdn.com/avatar/1000g2jo2o9iehj0ju0005o0jq4hg96hspr7cl2o	3	4		12		http://sns-webpic-qc.xhscdn.com/202605231426/94d687c18a84c8b880c3013434b186be/spectrum/1040g34o31pcqu9dli6505o0jq4hg96hsnh6g54o!nd_dft_wlteh_webp_3,http://sns-webpic-qc.xhscdn.com/202605231426/87832020f61b4ac646cb2f6f1e38fa3a/spectrum/1040g34o31pcqu9dli65g5o0jq4hg96hsgihi64g!nd_dft_wlteh_webp_3,http://sns-webpic-qc.xhscdn.com/202605231426/9baecebea3e55c03db4e45cdc0138f8b/spectrum/1040g34o31pcqu9d…	hpv,HPV,HPV科普,hpv科普,hpv症状,hpv预防,hpv疫苗,hpv的发现,hpv传播,hpv治疗	1779517601151	https://www.xiaohongshu.com/explore/692817d2000000001b020257?xsec_token=ABsislGXK3N5gect5UhUQeI4E5JYpmcZWS2NXflenWRfk=&xsec_source=pc_search	hpv	ABsislGXK3N5gect5UhUQeI4E5JYpmcZWS2NXflenWRfk=	2025.11.27	2025-11-27 09:20:18	2026.05.23	2025.11.27
69282fce000000001b021d14	normal	珠海惠民政策 HPV 和带状疱疹疫苗 名单出炉	活动12月1日开启，不限户籍： 1. 带状疱疹疫苗（50+岁） 首针1629，二针仅收21 时间：12.1-2026.6.30打首针，2026年底前完成2针 2. 九价HPV疫苗 9-14岁：2针，首针1331，二针仅收21 接种的💰 15-26岁/35-45岁：3针，前两针付💰，第三针免💰 时间：12.1-2026.9.30打首针，2027.3月底前完成全程 具体参加活动的疫苗可以看 P2-3 可以到各疫苗接种点咨询，具体参加活动的看 P4 图 本人仅作为收到内部消息和大家分享，应该 2025.12.1 开始活动 #珠海疫苗[话题]# #珠海hpv[话题]# #珠海九价[话题]# #珠海带状疱疹[话题]# #带状疱疹疫苗[话题]# #珠海疫苗接种[话题]# #珠海九价疫苗[话题]# #珠海hpv九价疫苗[话题]#		1764241358000	1765960947000	5b63ff91f7e8b96892308fad	白衣爸爸刘畅	https://sns-avatar-qc.xhscdn.com/avatar/1040g2jo31mmpe1rdlm0g4a8nopvp33tdivqfspo	90	89	64	172		http://sns-webpic-qc.xhscdn.com/202605231510/dcbed5ba7fbc5a90b3e7e0f4105a0495/1040g00831pcttj6iig004a8nopvp33tdo1adjb8!nd_dft_wlteh_jpg_3,http://sns-webpic-qc.xhscdn.com/202605231510/f666eb55e238a9b0bce81c39541bad1f/1040g00831pdo27rliu804a8nopvp33tdtn5r31g!nd_dft_wgth_jpg_3,http://sns-webpic-qc.xhscdn.com/202605231510/50b51a34c1776796d52cad81ede1ed4f/1040g00831pdo27rliu704a8nopvp33tdc303qg8!nd_df…	珠海疫苗,珠海hpv,珠海九价,珠海带状疱疹,带状疱疹疫苗,珠海疫苗接种,珠海九价疫苗,珠海hpv九价疫苗	1779520252961	https://www.xiaohongshu.com/explore/69282fce000000001b021d14?xsec_token=ABsislGXK3N5gect5UhUQeI84wUjtCo5AmOyPsCyryGU0=&xsec_source=pc_search	hpv	ABsislGXK3N5gect5UhUQeI84wUjtCo5AmOyPsCyryGU0=	2025.11.27	2025-11-27 11:02:38	2026.05.23	2025.12.17
692c3d16000000001e00accc	normal	感染HPV别慌‼️这10个高危型号才是重点	感染HPV别慌！这10个高危型号才是重点⚠️其他真的不用瞎焦虑！ 宝子们！是不是一查出HPV就疯狂查资料，越看越慌？其实大部分HPV是能自己转阴的！只有这10个高危型号才需要重点盯紧！ 今天把这“危险分子名单”给你们扒得明明白白👇 🔥先划重点：这10个高危HPV，是宫颈癌的“元凶”！ （附：致癌率+核心特点，看完心里有底！） 高危HPV型号 宫颈癌发病率 核心“坏特点”💣 16型 40%~50% 致癌性“天花板”！约1/3宫颈癌是它搞的鬼，进展速度超快，发现了必须立刻干预！ 18型 10%~20% 专坑“宫颈腺癌”！早期没啥症状，偷偷发展，很容易被忽略，一定要定期筛查！ 31型 5%~8% 亚洲女生的“高危选手”！感染后持续阳性的风险比其他型号高，别掉以轻心！ 33型 4%~6% 东亚地区（中国、韩国）感染率超高！属于“高频危险分子”，要缩短筛查间隔！ 52型 6%~9% 中国女生的“专…		1764506902000	1764506903000	6854148e000000001d008688	道恩生命科学研究院	https://sns-avatar-qc.xhscdn.com/avatar/6916aa631a868b0001207275.jpg	69	58	27	32		http://sns-webpic-qc.xhscdn.com/202605231453/854233be2d3c1d41204c68d80786732d/notes_pre_post/1040g3k831pgsimc826005q2k2i7791k87dht5e8!nd_dft_wlteh_jpg_3	HPV科普,女性健康,宫颈癌筛查,HPV转阴,女生必看,道恩生命科学研究院,HPV检测,HPV感染,HPV阳性	1779519282196	https://www.xiaohongshu.com/explore/692c3d16000000001e00accc?xsec_token=ABEOM046US8Swnbq-Xy5it4S9k08-ZWXWto32_q1vlPGc=&xsec_source=pc_search	hpv	ABEOM046US8Swnbq-Xy5it4S9k08-ZWXWto32_q1vlPGc=	2025.11.30	2025-11-30 12:48:22	2026.05.23	2025.11.30
692c44c1000000001d03d90e	normal	得了HPV怎么办	了HPV51 TCT是正常的需要去管它吗？[哭惹R] #病毒远离我[话题]# #HPV感染[话题]# #自身免疫性[话题]# #补硒的作用[话题]#		1764508865000	1764508866000	68cee43c0000000021027354	雨禁	https://sns-avatar-qc.xhscdn.com/avatar/1040g2jo31opjkrok145g5q6esgu8csqkvgj2v0o	89	37	240	37		http://sns-webpic-qc.xhscdn.com/202605231510/bfac8a35fffe1c5bb381e7fcd89881ad/1040g2sg31pgtjp1a3kk05q6esgu8csqkmbrk23g!nd_dft_wlteh_jpg_3	病毒远离我,HPV感染,自身免疫性,补硒的作用	1779520252965	https://www.xiaohongshu.com/explore/692c44c1000000001d03d90e?xsec_token=ABEOM046US8Swnbq-Xy5it4aBrTqib_DbBT7Q0dDitn90=&xsec_source=pc_search	hpv	ABEOM046US8Swnbq-Xy5it4aBrTqib_DbBT7Q0dDitn90=	2025.11.30	2025-11-30 13:21:05	2026.05.23	2025.11.30
692eb413000000001e005e73	normal	男性hpv和女性hpv区别，这些表现不同	很多姐妹不知道，HPV感染可不是女性专..属！男生也会中招，而且症状大不同！这篇用表格+症状解析，帮你快速判断👇 一、男女HPV感染共同症状 二、女性和男性差异症状表现 三、预防HPV感染的6个法则 1.接种HPV疫苗​ 2.使用by套​ 3.定期做筛查​ 4.保持单一伴侣​ 5.提高免疫力​ 6.注意卫生细节​ #女性健康[话题]# #hpv症状[话题]# #hpv什么症状[话题]# #hpv的症状[话题]# #口腔hpv会有什么症状[话题]# #hpv感染后[话题]##健康科普[话题]# #男生hpv[话题]# # @健康薯		1764668435000	1764668435000	603376a50000000001005a3b	妇产科姚医生	https://sns-avatar-qc.xhscdn.com/avatar/1040g2jo31k91jir836505o1jeqig8mhrhg7gp88	252	112	2	246		http://sns-webpic-qc.xhscdn.com/202605231403/96ab8619556b7d7415be2c4f9409e450/spectrum/1040g0k031pj9hae53q005o1jeqig8mhrlmrf1so!nd_dft_wlteh_webp_3,http://sns-webpic-qc.xhscdn.com/202605231403/0a639a5e3274d9472a65fe946ea68397/spectrum/1040g0k031pj9hae53q0g5o1jeqig8mhra3vnrk8!nd_dft_wlteh_webp_3	女性健康,hpv症状,hpv什么症状,hpv的症状,口腔hpv会有什么症状,hpv感染后,健康科普,男生hpv	1779516221189	https://www.xiaohongshu.com/explore/692eb413000000001e005e73?xsec_token=AB6hBMgRMrEC7UzYuxtwamPnCsL8ulzUNInri_EGUjb_w=&xsec_source=pc_search	hpv	AB6hBMgRMrEC7UzYuxtwamPnCsL8ulzUNInri_EGUjb_w=	2025.12.02	2025-12-02 09:40:35	2026.05.23	2025.12.02
692fe2d5000000001e00f6dc	normal	别摆烂！HPV 不护理后果很严重👿	. 宝子们，查出来HPV真的不能不当回事啊！ 别总觉得没啥大不了的，拖久了问题变大，到时候再后悔真的来不及！ . 特别是高危型号的HPV，如果持续感.染超过一年还没转阴，ai变风险会悄悄增加。 一定要及时检查清楚，该处理就处理，别让小事拖成大事！ . 💡 这款抗hpv凝胶——【北京同仁堂内廷上用抗HPV生物蛋白凝胶敷料】！ . 它里面的核心成分是酸酐化牛β-乳球蛋白， 能精.准识别并牢牢抓住HPV病.毒，让它们失去活.性，同时降低病.毒数量。 不管是高危还是低危型号，它都能用～ . ✅ 用法也超简单： 每晚睡觉前用。先用温水清洗外阴，然后取下保护帽，轻轻推入深处，一边慢慢退出，一边把凝胶均匀推入。 . 当然啦，单靠凝胶还不够，日常习惯也要跟上，免.疫力才是王道： . ✅ 一日三餐清淡为主，少吃辛辣刺.激，注意营养搭配； ✅ 别熬夜，尽量在11点前入睡，让身体有足够时间修.复； ✅ 保持好…		1764763279000	1764745941000	64900999000000001001e3b0	源康医疗器械-	https://sns-avatar-qc.xhscdn.com/avatar/1040g2jo31n4khdgikqd05p4g16ck3otg5h1ekfo	13	11	15			http://sns-webpic-qc.xhscdn.com/202605231423/d2867e70add2e27766066809e6e89253/notes_pre_post/1040g3k031pja98pnjs4g5p4g16ck3otglsrhpdo!nd_dft_wlteh_webp_3,http://sns-webpic-qc.xhscdn.com/202605231423/6f2bfc380e5c94aa89a8db55db150e0b/notes_pre_post/1040g3k031pkelspajq005p4g16ck3otgt59fql8!nd_dft_wlteh_webp_3,http://sns-webpic-qc.xhscdn.com/202605231423/db09009714ec5ef6cf5ba0a1f40019c7/notes_pre_pos…	hpv,hpv感染,hpv高危,hpv阳性,降低hpv载量,hpv凝胶,北京同仁堂hpv凝胶,私密护理	1779517435354	https://www.xiaohongshu.com/explore/692fe2d5000000001e00f6dc?xsec_token=AB7dI9yusOgz50MABYCbXAihuYjQBiEJc2ZjGowixNvLU=&xsec_source=pc_search	hpv	AB7dI9yusOgz50MABYCbXAihuYjQBiEJc2ZjGowixNvLU=	2025.12.03	2025-12-03 12:01:19	2026.05.23	2025.12.03
6933d83c000000001e009705	normal	hpv九价可算是打上了💉	❤️爱自己 从九价开始[派对R] 心心念念一年了 终于打上了 但是疫苗不能用医保卡哦 只能自费 打完疫苗半年不能怀孕 得等最后一针接完才能要宝宝👶 #hpv九价[话题]# #接种疫苗[话题]# #HPV疫苗[话题]#		1765005372000	1765005373000	5a169ec14eacab4f1cc576fd	玛卡巴卡嘭🌈	https://sns-avatar-qc.xhscdn.com/avatar/6063d241a98b5608d9d626cc.jpg	130	19	15	16		http://sns-webpic-qc.xhscdn.com/202605231453/7f0db55fcb9df619ec60957604959e7e/1040g00831poa3avhk01049vq27fc2tnt685i2hg!nd_dft_wlteh_jpg_3,http://sns-webpic-qc.xhscdn.com/202605231453/54dfcdd23d0a073f61b4a2e392927208/1040g00831poa3avhk00049vq27fc2tntbqdp41o!nd_dft_wlteh_jpg_3,http://sns-webpic-qc.xhscdn.com/202605231453/48ce3afc173603daec1e702635abdfe6/1040g00831poa3avhk00g49vq27fc2tntvclkfcg!nd_d…	hpv九价,接种疫苗,HPV疫苗	1779519282203	https://www.xiaohongshu.com/explore/6933d83c000000001e009705?xsec_token=ABaSd3ieobjWAuB1ZRvhoB5UvPCwyHouTSp87ERt0OClQ=&xsec_source=pc_search	hpv	ABaSd3ieobjWAuB1ZRvhoB5UvPCwyHouTSp87ERt0OClQ=	2025.12.06	2025-12-06 07:16:12	2026.05.23	2025.12.06
6935a071000000001e01354d	normal	到底是怎么得上hpv的[失望R][失望R][失望R][失望R][失望R][失望R]#HPV感染[话题]# #HPV16[话题]#	到底是怎么得上hpv的[失望R][失望R][失望R][失望R][失望R][失望R]#HPV感染[话题]# #HPV16[话题]#		1765122161000	1765122161000	6242ef6e000000001000a520	🍁	https://sns-avatar-qc.xhscdn.com/avatar/be4e54a984a21be925a215a08fb36c8b.jpg	52	20	94	20		http://sns-webpic-qc.xhscdn.com/202605231414/22de62e39eb7f802e61ac3c082cac925/1040g2sg31pq1mjvr3qlg5p3kcmjjoj2tohu9s20!nd_dft_wlteh_webp_3	HPV感染,HPV16	1779516941034	https://www.xiaohongshu.com/explore/6935a071000000001e01354d?xsec_token=ABLpX3TMjau4cn1YaTbZ9T499JWuoUlAlOLkGwjYLmbVc=&xsec_source=pc_search	hpv	ABLpX3TMjau4cn1YaTbZ9T499JWuoUlAlOLkGwjYLmbVc=	2025.12.07	2025-12-07 15:42:41	2026.05.23	2025.12.07
6936ad20000000001f00acba	normal	由于我不停的关注自身健康，hpv检测全阴！	以前看医生做过内分泌检查，其他体检都还没有做过。 🤍生活中熬夜家常便饭，免疫力不太好，HPV九价疫苗还没有计划上，所以想着说先做个HPV检查看看有没有异常。 🤍由于一直到现在还没有因为生病需要做妇科检查，对于妇科还是有一点害怕，感觉比较尴尬。正好也看到有人分享的HPV居家采样检查，就自己操作试了试。 🤍在下单后，隔天就送到了自己采样，在家里采完之后根据说明书的要求，一键预约的快递员取的件，全程隐私保护的很好也无接触。 🤍只有过一个男票，做检查都没跟他说，还好23项都是阴性的，也是医学实验室报告，放心了。如果是阳性的，我都不知道我会怎么锤他了。 🤍我看有的姐妹感染多个病毒型号的，报告上面有病毒载量，这个也可以咨询客服，给进一步的治疗建议，要是有一样担心，可以买来试试看，我和品牌申请挂链接，最近还有优惠，大家可以闭眼冲了 #hpv[话题]##hpv检测[话题]##女性hpv[话题]##身体健…		1765194892000	1765190944000	67973cd2000000000a03e038	娜老师	https://sns-avatar-qc.xhscdn.com/avatar/1040g2jo31d5d62jjgm605psn7j92no1otom9qhg	366	25	4	3		http://sns-webpic-qc.xhscdn.com/202605231400/72e7887acedc9f1be594dcbef77b0a11/notes_pre_post/1040g3k831pr2qu0h52dg5psn7j92no1o94ugf6o!nd_dft_wlteh_webp_3,http://sns-webpic-qc.xhscdn.com/202605231400/472a44c78becfd5ad680a0295b86b32a/notes_pre_post/1040g3k831pr2qu0h52d05psn7j92no1o6olstno!nd_dft_wlteh_webp_3,http://sns-webpic-qc.xhscdn.com/202605231400/9d9ef667eb00dcead8d7f7797976bce6/notes_pre_pos…	hpv,hpv检测,女性hpv,身体健康,HPV筛查,HPV检测报告,居家自测hpv	1779516081998	https://www.xiaohongshu.com/explore/6936ad20000000001f00acba?xsec_token=ABOmIv-qBLMa4m_w_2WztlM1l1SJM69Iso1ZQN6dy17d8=&xsec_source=pc_search	hpv	ABOmIv-qBLMa4m_w_2WztlM1l1SJM69Iso1ZQN6dy17d8=	2025.12.08	2025-12-08 11:54:52	2026.05.23	2025.12.08
69383c47000000001b023f7d	normal	hpv16如果1年不治	再等下去，会不会癌了 #hpv16[话题]#		1765293127000	1765293128000	68d232c30000000021021b56	笑忘红尘	https://sns-avatar-qc.xhscdn.com/avatar/1040g2jo31odkhojb5m405q6i6b1oc6qml7f6neo	42	16	196	6		http://sns-webpic-qc.xhscdn.com/202605231510/a42dd6347c7c12bdd4b14cc25bf72312/notes_pre_post/1040g3k831psjj9f9lad05q6i6b1oc6qmqmbalt0!nd_dft_wlteh_jpg_3	hpv16	1779520252962	https://www.xiaohongshu.com/explore/69383c47000000001b023f7d?xsec_token=ABFBklzYTkd4J9TeMDwRBP572gO_vUslBobT9Y0yVTKuc=&xsec_source=pc_search	hpv	ABFBklzYTkd4J9TeMDwRBP572gO_vUslBobT9Y0yVTKuc=	2025.12.09	2025-12-09 15:12:07	2026.05.23	2025.12.09
69395e0a000000001e00dded	normal	门诊👂说自己感染hpv变cin1相当快	今天门诊碰到两个活检的女士，排队的时候从那里闲聊嘛，就说自己hpv感染，从cin1到cin2的时间相当快，都是半年到一年之间，一个是hpv16，一个是hpv52，看我在领报告等着解读，还跟我说别相信那些提高免疫力能转阴的，那些可能是卖硒片的 给👩‍⚕️看完报告，我是cin1，正好低度病变，我就问了一下👩‍⚕️要不要用药，还是自愈。👩‍⚕️说我想自愈也行，就是半年来复查一次，如果有病变了就得leep了，用药的话也是半年复查 我说那用不用药有啥区别啊！！👩‍⚕️说用药能控制病毒量，预防宫颈病变，如果想转阴的话还得靠提高自己免疫力 那行吧，于是给我开了一些国产的塞的凝胶和栓剂，一共花了大几千 感觉戴tt根本就防不住hpv，我一个月才一两次这样的，不算太频繁，而且我单身的时候根本就没有问题。去年才开始有xsh的，结果就cin1了，我还打过九价，结果确诊的都是九价以外的，服了 #hpv[话题]# …		1765367306000	1765367307000	6283cdbe000000002102a53b	弯弯👀	https://sns-avatar-qc.xhscdn.com/avatar/6283cdbe000000002102a53b.jpg	163	105	289	39		http://sns-webpic-qc.xhscdn.com/202605231405/216ca096cf23350c32a4310205d7d84d/notes_pre_post/1040g3k831ptmuor65m005ok3pmv8d99rb1es4dg!nd_dft_wlteh_webp_3,http://sns-webpic-qc.xhscdn.com/202605231405/eebdefaaa09335f93ea46e336a2fd125/notes_pre_post/1040g3k831ptmuor65m0g5ok3pmv8d99rr4kuf5o!nd_dft_wlteh_webp_3	hpv,hpv转阴,cin1	1779516356643	https://www.xiaohongshu.com/explore/69395e0a000000001e00dded?xsec_token=AB2AvVGZ7DWBItFu40Preo-fFWZ7l6i1pptn1KT16MROU=&xsec_source=pc_search	hpv	AB2AvVGZ7DWBItFu40Preo-fFWZ7l6i1pptn1KT16MROU=	2025.12.10	2025-12-10 11:48:26	2026.05.23	2025.12.10
693938cb000000001e0067d3	normal	HPV到底有多普遍？？？	蕞近总收到有姐妹问“HPV现在这么普遍了吗？感染了是不是就完了？” - 要明确一点：重点不是“有没有感染”，而是“有没有持续感染”！ - 以下这几种情况，才需要干预（其他HPV感染基本不用管~）： [一R]高危型HPV持续感染超12个月 尤其是16/18型（导致70%宫颈癌的“元凶”），如果同一种高危型别连续两次筛查都阳性，且发现已超过12个月，说明免疫系统没搞定它，得干预防止病变 [种草R]常用的有：干扰素（局部免疫调节）、保妇康栓（调炎症）、瑞琳他抗（防病变） - [二R]HPV阳性+TC T检查异常 TC T是查宫颈细胞的，如果显示“ASC-H、LSIL、HSIL”等异常结果，哪怕HPV不是16/18型，也要进一步做阴 道镜检查，排除细胞病变。 [种草R]如果是低度病变，可以保守观察，并搭配上述的瑞琳他抗hpv凝胶这类及时干预； [种草R]如果中高度病变，需要通过锥切这类手shu切…		1765369204000	1765357772000	660cc59f000000000600e78e	小太阳	https://sns-avatar-qc.xhscdn.com/avatar/1040g2jo31m0od72ql8605pgcomfhhpsevpd0ico	151	112	1	86		http://sns-webpic-qc.xhscdn.com/202605231450/c12b6e0c14c3a1bfb7b418139c3f49e3/spectrum/1040g34o31pti7hrs54305pgcomfhhpse7k5v94g!nd_dft_wlteh_jpg_3,http://sns-webpic-qc.xhscdn.com/202605231450/07d84d49d9cdcc1e05e0bcd54b59ccc6/spectrum/1040g34o31pti7hrs543g5pgcomfhhpsepn5p7q8!nd_dft_wlteh_jpg_3,http://sns-webpic-qc.xhscdn.com/202605231450/15e1740c993901d2551b685ccb422a97/spectrum/1040g34o31pti7hrs5…	HPV,HPV高危,HPV转阴,让病毒远离我们,hpv,hpv感染,hpv很普遍吗,听医生的真心话,女性健康,不懂就问有问必答	1779519089431	https://www.xiaohongshu.com/explore/693938cb000000001e0067d3?xsec_token=AB2AvVGZ7DWBItFu40Preo-Sv_uoVPyjPGnlGcjZcNVqU=&xsec_source=pc_search	hpv	AB2AvVGZ7DWBItFu40Preo-Sv_uoVPyjPGnlGcjZcNVqU=	2025.12.10	2025-12-10 12:20:04	2026.05.23	2025.12.10
693bf44c000000001e025394	normal	HPV的那些误区！女生必看！	刚陪闺蜜打完HPV疫苗第二针，发现好多宝子还在被谣言吓住——“感染HPV就是私生活乱？”“九价可以不用打？”今天把关于HPV的干货和亲身经验整理好，新手直接抄作业！ 💡先破3个致命误区，别再自己吓自己！ ❌ 误区1：只有女生会感染？ 男生感染率和女生差不多！持续感染会引发生生殖器疣、肛门癌，还会传染给伴侣。现在16-26岁男生能打九价，保护自己也保护另一半～ ❌ 误区2：感染就等于宫颈癌？ 90%的HPV感染会在2年内被免疫系统清除！只有高危型（比如16/18型）持续感染6-12个月，才可能慢慢发展成病变，这个过程要10年以上，定期筛查完全能阻断～ ❌ 误区3：30岁以上打疫苗没用？ 只要没感染对应型别就有效！27-45岁女性推荐接种，即使感染过一种，疫苗还能防其他高危型，别再等“最佳年龄”错过保护期～ #女生们要好好爱护自己[话题]# #女人保养[话题]# #女性健康[话题]# #hp…		1765536844000	1765536845000	611233cb000000000101e27a	小绮私语	https://sns-avatar-qc.xhscdn.com/avatar/1040g2jo31q08bt437o605o8i6f5gbojqb2dnovo	550	141	71	487		http://sns-webpic-qc.xhscdn.com/202605231358/28dd1288ee651afd258c9cf61edadd6d/notes_pre_post/1040g3k031q07hmva7g4g5o8i6f5gbojqlmjkpg0!nd_dft_wlteh_webp_3	女生们要好好爱护自己,女人保养,女性健康,hpv	1779515945783	https://www.xiaohongshu.com/explore/693bf44c000000001e025394?xsec_token=ABRPXwC7vrdbSiNyca1P_8yqQlLhKS1FhVWUX-DHeG1Tc=&xsec_source=pc_search	hpv	ABRPXwC7vrdbSiNyca1P_8yqQlLhKS1FhVWUX-DHeG1Tc=	2025.12.12	2025-12-12 10:54:04	2026.05.23	2025.12.12
693d250f000000000d03907d	normal	HPV疫苗	拱墅区HPV（九价）惠民政策（希望可以帮助有需要的人）		1765614863000	1765614864000	64c0f3f3000000001403d061	枳颍丫.	https://sns-avatar-qc.xhscdn.com/avatar/1040g2jo30plbok566s6g5p60ufpl7k311peeai8	230	175	34	180		http://sns-webpic-qc.xhscdn.com/202605231509/f588f8ea497bd32a704baaf83654175d/notes_pre_post/1040g3k031q1d0intno6g5p60ufpl7k31k73s9fg!nd_dft_wlteh_jpg_3,http://sns-webpic-qc.xhscdn.com/202605231509/24279fc1d84cfad5b61245543b735a3e/notes_pre_post/1040g3k031q1d0intno5g5p60ufpl7k3158f0fqg!nd_dft_wlteh_jpg_3,http://sns-webpic-qc.xhscdn.com/202605231509/d44926ead67771005e4ccdc5d11193f1/notes_pre_post/…		1779520252953	https://www.xiaohongshu.com/explore/693d250f000000000d03907d?xsec_token=ABFDOv4hb2bdeGpolfVRyzDDY6ECg7uuC6kPxMzkJfzXQ=&xsec_source=pc_search	hpv	ABFDOv4hb2bdeGpolfVRyzDDY6ECg7uuC6kPxMzkJfzXQ=	2025.12.13	2025-12-13 08:34:23	2026.05.23	2025.12.13
693eb441000000001f00b333	normal	预防宫颈癌保护自己	身边有越来越多的姐妹们关注自身健康与防护啦！ 👏👏👏 距离本人打完疫苗也有快一年啦，根据以前搜的一些 资料浅浅整理集合一下，希望对刷到的姐妹们有所帮助，㊗️早日中签！！！ *注射前 1️⃣怀孕备孕的人不可以打 2️⃣感冒发烧期间不可以打 3️⃣对蛋白质过敏的不可以打 4️⃣己感染的不可以打 （真诚建议已发生性生活的姐妹们在注射疫苗之前先做 一次宫颈筛查的检查哦～一般不提的话，医生会默认 没问题的) 5️⃣与其他疫苗注射至少间隔14 天，为保险起见的 话，最好可以间隔一个月 6️⃣最好避开经期 *注射ing 9价接种的时问顺序是 0-2-6月。 一般会有疫苗卡/疫苗本写好下一次注射的时间，最好提前设好备注或设置闹钟，不要错过啦~（特殊情况除外） ⚠️如果遇到感冒发烧，和医院说明后待痊愈再进行 注射；如遇到生理期，则顺延至下周。 1️⃣注意拿到疫苗的时候确认一下疫苗是否包装完好，以及是否在保…		1765717057000	1765717058000	5e32eee600000000010022c0	咣当咣当	https://sns-avatar-qc.xhscdn.com/avatar/5f8ae331b6a9920001c82f98.jpg	1803	805	25	396		http://sns-webpic-qc.xhscdn.com/202605231457/446526eaf69ff4b3c16fbbab934c32b9/1040g00831q2tmir7ga005nhitrj088m03ena4b0!nd_dft_wlteh_jpg_3,http://sns-webpic-qc.xhscdn.com/202605231457/fa5e587681a8d958a68331a7bb37eb6c/1040g00831q2tmir7ga0g5nhitrj088m09sh9828!nd_dft_wlteh_jpg_3,http://sns-webpic-qc.xhscdn.com/202605231457/b9cd2ea9242f50b005a037a2e761ab7c/1040g00831q2tmir7ga105nhitrj088m0nbhn52o!nd_d…	关爱女性健,守护女性安全感,关系女性健康,关爱女性安全,预防	1779519475038	https://www.xiaohongshu.com/explore/693eb441000000001f00b333?xsec_token=ABEb1zTg0r-LUi7_pyrP5M62ESZLEGhxWFgdtCv94eHUg=&xsec_source=pc_search	hpv	ABEb1zTg0r-LUi7_pyrP5M62ESZLEGhxWFgdtCv94eHUg=	2025.12.14	2025-12-14 12:57:37	2026.05.23	2025.12.14
693f793d000000001e02fd91	normal	被感染HPV，他就对我冷淡了			1765767485000	1765767486000	634b7971000000001901e1cc	一口橙子🍊	https://sns-avatar-qc.xhscdn.com/avatar/1040g2jo31qap8o3j006g5oqbf5omboec3e4r1so	341	158	618	61		http://sns-webpic-qc.xhscdn.com/202605231500/62570e61bd704b3f0e4d23297829d026/1040g2sg31q3lnvop0ae05oqbf5omboechlu3c90!nd_dft_wlteh_jpg_3		1779519668340	https://www.xiaohongshu.com/explore/693f793d000000001e02fd91?xsec_token=AByD9w5k73xBXDjGA0Kyw6G4ua-hHa7IJBWGs5WT0j1Gk=&xsec_source=pc_search	hpv	AByD9w5k73xBXDjGA0Kyw6G4ua-hHa7IJBWGs5WT0j1Gk=	2025.12.15	2025-12-15 02:58:05	2026.05.23	2025.12.15
693fd33a000000000d03cc8f	video	HPV不用治，治好的都是误诊，说三个HPV真相		http://sns-video-qc.xhscdn.com/stream/1/110/259/01e93fd2d5642306010370039b2151a619_259.mp4?sign=cc27e9aff6b58a1890be2bb6d3a3a511&t=6a15ee75	1765790522000	1765790522000	657925c3000000002002efd2	北京HPV专家张继芝	https://sns-avatar-qc.xhscdn.com/avatar/1040g2jo31j4cumdt1g6g5pbp4n1o5ruigfr9s0g	256	117	22	73		http://sns-webpic-qc.xhscdn.com/202605231503/58132fe55ac96c5a6d9db8e467786fb9/spectrum/1040g34o31q40ob1qn4005pbp4n1o5ruifuukjs0!nd_dft_wlteh_jpg_3		1779519861719	https://www.xiaohongshu.com/explore/693fd33a000000000d03cc8f?xsec_token=AByD9w5k73xBXDjGA0Kyw6G-cUHXBmFAHchQFAkw7DPJU=&xsec_source=pc_search	hpv	AByD9w5k73xBXDjGA0Kyw6G-cUHXBmFAHchQFAkw7DPJU=	2025.12.15	2025-12-15 09:22:02	2026.05.23	2025.12.15
693fb5cc000000001f00e74d	normal	大拇指群发跖疣，上岸！	记录一下大拇指群发跖疣的恢复过程，11.4号晚开始自己操作封包敷药，敷了一整夜，11.7号运动量大，洗澡泡掉了，把疣撕出来的时候超解压超过瘾，脱落的时候也不痛，对正常皮肉没有什么影响。现在就等结痂脱落就完全上岸了，撒花撒花[庆祝R]#修脚[话题]# #跖疣[话题]# #脚部护理[话题]#		1765791023000	1768890822000	5fa9ead4000000000101d64f	安	https://sns-avatar-qc.xhscdn.com/avatar/5fa9eb1bbbcf90000121ea56.jpg	190	64	176	81		http://sns-webpic-qc.xhscdn.com/202605231444/3cab068e9896f39da183fa2d1899b15f/notes_pre_post/1040g3k031q3t1afig0005nt9tba0blifkql896g!nd_dft_wlteh_jpg_3,http://sns-webpic-qc.xhscdn.com/202605231444/29425f0b4bd6fbad5c0675afb56f09e5/notes_pre_post/1040g3k831q3t1bf67u005nt9tba0blifhme8uhg!nd_dft_wlteh_jpg_3,http://sns-webpic-qc.xhscdn.com/202605231444/c9f501ac0423230352e7b86c2f7e3af2/notes_pre_post/…	修脚,跖疣,脚部护理	1779518703837	https://www.xiaohongshu.com/explore/693fb5cc000000001f00e74d?xsec_token=AByD9w5k73xBXDjGA0Kyw6G45fAPvjmZ2MJaAGBpF7Ztc=&xsec_source=pc_search	hpv	AByD9w5k73xBXDjGA0Kyw6G45fAPvjmZ2MJaAGBpF7Ztc=	2025.12.15	2025-12-15 09:30:23	2026.05.23	2026.01.20
6940cea9000000001e025ea8	normal	HPV和HIV一字之差有何区别	🔍 先搞懂：俩病毒的本质区别 HPV（人乳头瘤病毒）：超常见的DNA病毒，专门“盯”着皮肤和黏膜造作，分高危和低危型，大多数人感染后免疫系统能自行清除。 HIV（人类免疫缺陷病毒）：超凶险的RNA病毒，专攻免疫系统里的CD4+T淋巴细胞，把免疫力搞垮后，各种感染和肿瘤都会找上门，不治疗会发展成艾滋病。 🚨 传播途径大不同：别漏这些细节 HPV传播：主要靠性接触（皮肤黏膜碰一下就可能传），也能通过共用毛巾、公共浴室等间接接触传播，母婴分娩时也可能传。 HIV传播： 无保护性行为（同性/异性都算） 血液传播（共用注射器、输污染血） 母婴传播（怀孕/分娩/哺乳） 🤒 症状对照：这些信号要警惕 HPV症状： 1. 低危型：长疣体——尖锐湿疣、寻常疣、扁平疣； 2. 早期基本没症状 3.高危型持续感染会引发宫颈癌、肛门癌等； 多数人感染后1-2年能靠免疫力自愈，不用过度恐慌。 HIV症状： 1. …		1765854889000	1765854889000	65b75053000000000d01edf6	乐克宫康医疗器械	https://sns-avatar-qc.xhscdn.com/avatar/seller_69801a591303f80001b29320	104	37		23		http://sns-webpic-qc.xhscdn.com/202605231407/65230c450d39a543c54edb859dca90c7/spectrum/1040g0k031q4vapiq74005pdna19jbrfmbrlo0l8!nd_dft_wlteh_webp_3	HPV感染,HPV检测,HIV,hpv和艾滋区别	1779516492738	https://www.xiaohongshu.com/explore/6940cea9000000001e025ea8?xsec_token=ABSWB9--g63lEMJEGIZmuN139MKXsfkrmspPRg2YlwBIE=&xsec_source=pc_search	hpv	ABSWB9--g63lEMJEGIZmuN139MKXsfkrmspPRg2YlwBIE=	2025.12.16	2025-12-16 03:14:49	2026.05.23	2025.12.16
693d1566000000001e0334fb	normal	打了九价还感染HPV？别慌！这些真相要知道	😭刚拿到HPV阳性报告时，我盯着"九价疫苗接种记录"直接懵了——不是说打了疫苗就安全了吗？怎么还会中招？ 那段时间疯狂查资料、问医生，总算把这事儿捋明白。今天把干货整理出来，希望能帮到和我有同样困惑的姐妹！ ✅先划重点：疫苗不是"金钟罩"，但打了绝对有用 医生说我感染的是HPV52型，而九价疫苗主要覆盖的是16、18等高危型和6、11等低危型。没有任何一种疫苗能覆盖所有HPV亚型，九价也只针对最常见的9种，还有几十种亚型不在防护范围内。 这就像给房子装了防盗窗，能防住大部分小偷，但没法做到万无一失——不代表防盗窗没用，只是不能掉以轻心。 ❓为什么打了疫苗还会感染？这3个原因很关键 疫苗覆盖有局限：目前已发现的HPV亚型超200种，九价的防护范围虽广，但并非全能。如果接触到未覆盖的亚型，依然有感染可能。 接种前已隐性感染：我后来回忆，接种疫苗前有过一次未防护的亲密接触，可能当时就已经感染了…		1765873620000	1765610854000	68886de6000000001b01a562	小地瓜干	https://sns-avatar-qc.xhscdn.com/avatar/1040g2jo31ll03aa7586g5q48dnj6r9b2a016sso	8			5		http://sns-webpic-qc.xhscdn.com/202605231451/7f90aaf2d738d059bee923ab1b3bc98a/spectrum/1040g34o31q1b2pf36u105q48dnj6r9b2lj9omto!nd_dft_wlteh_jpg_3	hpv,关爱女性健康,关系女性健康,HPV,守护女性安全感,预防	1779519089445	https://www.xiaohongshu.com/explore/693d1566000000001e0334fb?xsec_token=ABFDOv4hb2bdeGpolfVRyzDMNQwEN3t1V4b9XHyEOm3W4=&xsec_source=pc_search	hpv	ABFDOv4hb2bdeGpolfVRyzDMNQwEN3t1V4b9XHyEOm3W4=	2025.12.16	2025-12-16 08:27:00	2026.05.23	2025.12.13
69427d6e000000001e006623	normal	HPV找上真的会慌😭	谁懂啊家人们，查出HPV感染的时候，整个人都懵了😵‍💫 高危型、持续感染、反复阳性，每一个词都让人心里发毛🫀，怕得不行，还担心交叉感染影响身边人… 其实大家别慌！HPV不是洪水猛兽🌊，选对方法干预超重要✅ 菲太医医用抗HPV喷剂这个💎！ 它是二类医疗器械⚕️，药监备案可查📜，保障度拉满💯 不管是高危/低危感染，还是多型号、反复感染都能应对，能阻断高危感染还能降低🦠载量🦠，男女都能用👫～ 喷剂型设计太贴心了❤️，顺滑导 管+50ml大容量🧴，每天喷一喷就搞定💨，无敏无刺激🌿，吸收也快✨ 跟HPV硬刚的姐妹👭，真的可以试试这个HPV课代表📖！请仔细阅读产品说明书或在医护人员的指导下购买和使用，禁忌内容或者注意事项详见说明书 医疗器械注册编号湘械注准20222181946 广告批准文号：湘械广审（文）第260131-519861号#菲太医[话题]# #hpv82[话题]# #hpv26[话题]…		1765965166000	1765965166000	686c9f1f000000001b01920a	A菲太医	https://sns-avatar-qc.xhscdn.com/avatar/942d52c1-c27d-3564-bf02-7e1f87d7dcc8			9			http://sns-webpic-qc.xhscdn.com/202605231437/767209d0a523da265e51ab91babb4ee8/notes_pre_post/1040g3k031q6k1c2372005q3cjsfmr4gaelldjr0!nd_dft_wlteh_jpg_3,http://sns-webpic-qc.xhscdn.com/202605231437/1206213ead5c63b4ed9053fa791fe352/notes_pre_post/1040g3k031q6k1c23720g5q3cjsfmr4gaso2fp7g!nd_dft_wlteh_jpg_3,http://sns-webpic-qc.xhscdn.com/202605231437/92bc6415166a1065dbda7ab4bc98eda8/notes_pre_post/…	菲太医,hpv82,hpv26,hpv70,hpv66,hpv持续感染,hpv多型号感染,男性感染hpv概率,hpv传染率,hpv高危阳性	1779518233467	https://www.xiaohongshu.com/explore/69427d6e000000001e006623?xsec_token=ABAmSBIawABur0aIztqfQs8l-akM8TaBB0qrMfGWdTlAw=&xsec_source=pc_search	hpv	ABAmSBIawABur0aIztqfQs8l-akM8TaBB0qrMfGWdTlAw=	2025.12.17	2025-12-17 09:52:46	2026.05.23	2025.12.17
6944b9ad000000001e0037d4	normal	HPV到底是个啥？	#hpv[话题]# #不懂就问有问必答[话题]# #HPV[话题]# #关爱女性健[话题]#		1766111661000	1766111662000	665ebd4e00000000030319c0	小红薯69DAB12C	https://sns-avatar-qc.xhscdn.com/avatar/645b7e17e29f7d0acadad89f.jpg	1855	815	104	1644		http://sns-webpic-qc.xhscdn.com/202605231349/58cd4f946ff0ec680397adc484fd86a7/spectrum/1040g0k031q8oqf51n0005piunl70u6e0las8fs8!nd_dft_wlteh_webp_3,http://sns-webpic-qc.xhscdn.com/202605231349/2add16131232ee0ff4337de29ac20617/spectrum/1040g0k031q8oqf51n00g5piunl70u6e0kdjfb88!nd_dft_wlteh_webp_3,http://sns-webpic-qc.xhscdn.com/202605231349/0d201ba18620ce72c3023fc837aeff2f/spectrum/1040g0k031q8oqf5…	hpv,不懂就问有问必答,HPV,关爱女性健	1779515426070	https://www.xiaohongshu.com/explore/6944b9ad000000001e0037d4?xsec_token=ABjJR3MmFcSKwrGxvHW69uS7Q1fvOH4ucy7FEQnet9YKc=&xsec_source=pc_search	hpv	ABjJR3MmFcSKwrGxvHW69uS7Q1fvOH4ucy7FEQnet9YKc=	2025.12.19	2025-12-19 02:34:21	2026.05.23	2025.12.19
6948dfb1000000000d039179	normal	HPV 症状别忽视！男女生快自查！	宝子们注意！HPV 感 染早期可能没感觉，但出现这些信号一定要警惕👇 ✅ 女生：白带异常（像鼻涕 / 豆 腐渣样、发黄有异味）、非经期出血、房事后血丝、长粉红小疙瘩 ✅ 男生：冠状沟 / 肛周长菜花状小肉芽、瘙痒有异味 别把这些当成小炎症瞎用东西！拖久了低危型会引发疣体，高危型还可能损伤宫颈 / 肛周黏膜！ 怕去检查尴尬？直接冲 HPV 居家尿液自测盒！晨起接中段尿，滴入检测卡等 10 分钟出结果，隐私包装超安心～ 早发现早干预，健康真的赌不起！ #hpv[话题]# #hpv感染[话题]# #hpv转阴[话题]##健康科普[话题]# #妇科[话题]# #hpv[话题]##hpv表现[话题]##HPV[话题]##女性健康[话题]##女生[话题]##hpv感染[话题]##日常生活[话题]##熬夜[话题]##久坐[话题]##打工人[话题]##上班族[话题]##日常[话题]##hpv感染人群[话…		1766383537000	1766383537000	681afaf0000000000e012da3	星星不吃冰冰	https://sns-avatar-qc.xhscdn.com/avatar/1040g2jo31j3rk4qj14005q0qvbo3ibd34447a80	1		12			http://sns-webpic-qc.xhscdn.com/202605231429/95859db5593dcd18c8f00813fda1efbc/1040g00831qbu4oi9g04g5q0qvbo3ibd34gfic3o!nd_dft_wlteh_webp_3,http://sns-webpic-qc.xhscdn.com/202605231429/342fb2ecc9d1938571bc19e2a32d7312/1040g00831qbu4oi9g05g5q0qvbo3ibd3ca3qoro!nd_dft_wlteh_webp_3,http://sns-webpic-qc.xhscdn.com/202605231429/2a74f5361c0962bc2eb711070b9279c9/1040g00831qbu4oi9g0505q0qvbo3ibd3c2vuh98!nd…	hpv,hpv感染,hpv转阴,健康科普,妇科,hpv表现,HPV,女性健康,女生,日常生活,熬夜,久坐,打工人,上班族,日常,hpv感染人群,HPV检测,宫颈癌预防,居家自检	1779517766680	https://www.xiaohongshu.com/explore/6948dfb1000000000d039179?xsec_token=ABGhJDD5MLmbOS6cBvZI0Tt0CcqPL54Ae_5OxEO-XiHaM=&xsec_source=pc_search	hpv	ABGhJDD5MLmbOS6cBvZI0Tt0CcqPL54Ae_5OxEO-XiHaM=	2025.12.22	2025-12-22 06:05:37	2026.05.23	2025.12.22
694a9071000000000d039124	normal	HPV居家自测报告出来啦！全阴🎉	再也不用经历排队挂号、医院尴尬检查的心理斗争‼️ 不用面对鸭嘴钳，TCT硬刷子‼️ 不用担心遇到男大白，社恐尴尬的不敢测‼️ 【爱巢测——HPV(TCT)居家自测盒】 ✅告别妇科检查尴尬，在家3分钟轻松采样 ✅泡棉刷头，0️⃣痛不出🩸 ✅Wei健委认证实验室检测，🏥同流程同标准 ✅ 1-2天出报告，专家2v1不限时解读咨询 【为什么说它值得？】 1️⃣ 双检合一，超安心 一次性不光查了HPV病毒，连细胞病变TCT一起查了！ 比单一检测靠谱太多～ 2️⃣ 操作友好到哭 操作简单，小白也能看懂 自己取样完全无痛感（比医院放松） 密封盒直接免费寄回实验室，全程隐私💯 3️⃣ 报告详细，售后服务贴心 不是简单“阴/阳”，而是： ⭕️ HPV分型（16/18还是其他高危） ⭕️ TCT细胞学分析 ⭕️ 医学团队不限时的专业解读+咨询 ⚠️建议有X生活姐妹都定期筛查！ 尤其是这些人群： 🔸 有hpv…		1766494321000	1773891812000	60c878ba00000000010017cb	爱巢测	https://sns-avatar-qc.xhscdn.com/avatar/6310a4fa6b4e1c5dff6b75b3.jpg	13	3	6	1		http://sns-webpic-qc.xhscdn.com/202605231421/ab7cd0abaed4a72a298ed092b01274da/spectrum/1040g0k031qefua2jn4005o68f2t085ubnpr4pr8!nd_dft_wlteh_webp_3,http://sns-webpic-qc.xhscdn.com/202605231421/f668a808301d1a6b9f3cc609044ff948/spectrum/1040g0k031qefua2jn40g5o68f2t085ubik0d1hg!nd_dft_wlteh_webp_3,http://sns-webpic-qc.xhscdn.com/202605231421/3c253dd6d8da83ef47b28756ea24aa61/spectrum/1040g34o31tsno62…	hpv,hpv筛查,hpv自测,tct,hpv和tct,hpv阴性,hpv报告,hpv感染症状,尖锐湿疣,tct自检盒	1779517271685	https://www.xiaohongshu.com/explore/694a9071000000000d039124?xsec_token=ABBA_QMnVmqFuGwsZSXPltRYazL4KOSWXiY2ftrxlsitc=&xsec_source=pc_search	hpv	ABBA_QMnVmqFuGwsZSXPltRYazL4KOSWXiY2ftrxlsitc=	2025.12.23	2025-12-23 12:52:01	2026.05.23	2026.03.19
694bd62b000000001e007fc2	normal	HPV治疗性疫苗I期临床试验在我院启动	HPV治疗性疫苗I期临床试验在上海市第一妇婴保健院启动！为HPV相关宫颈高级别病变治疗带来新希望！#宫颈病变[话题]# #HPV[话题]# #HPV疫苗攻略[话题]# #关爱女性健康[话题]# #上海市第一妇婴保健院[话题]#		1766577707000	1766577786000	6241a4f000000000100074d8	李雄医生	https://sns-avatar-qc.xhscdn.com/avatar/1040g2jo31qfk8gpg74005oi1kjo40t6o7rv2ai0	146	100	70	94		http://sns-webpic-qc.xhscdn.com/202605231405/2f7eae9cce46730eecc2fd2ad39207c6/notes_pre_post/1040g3k831qfo2dj1gm705oi1kjo40t6ossgikuo!nd_dft_wlteh_webp_3	宫颈病变,HPV,HPV疫苗攻略,关爱女性健康,上海市第一妇婴保健院	1779516356656	https://www.xiaohongshu.com/explore/694bd62b000000001e007fc2?xsec_token=ABzOCZkUMF0Gn5kSD-zFFN4bvffOOlR2Cfk_PxHDgb-Lo=&xsec_source=pc_search	hpv	ABzOCZkUMF0Gn5kSD-zFFN4bvffOOlR2Cfk_PxHDgb-Lo=	2025.12.24	2025-12-24 12:01:47	2026.05.23	2025.12.24
694e38f7000000001e032e6a	normal	HIV 不等于 HPV！一张图看懂两种病毒区别	HPV（人乳头瘤病毒）只感染人类，不同型号引发的疾病不同。今天，带你轻松认识HPV的分类。 皮肤型 HPV 低危型：常导致寻常疣、扁平疣、跖疣等。常见型号：1、2、3、4、7、10、12、15型。 高危型：与疣状表皮发育不良有关，还可能增加外阴癌、阴茎癌、肛门癌、前列腺癌、膀胱癌风险。常见型号：5、8、14、17、20、36、38型。 黏膜型 HPV 低危型：主要感染生Z器、肛门、口咽部、食管黏膜，可引起尖锐湿疣等。常见型号：6、11、13、32、34、40、42、43、44、53、54型。 高危型：与宫颈癌、直肠癌、口腔癌、扁桃体癌等密切相关。常见型号：16、18、30、31、33、35、39型。 ⚠️ 特别提示：HPV16和18被称为“头号破坏分子”，感染后一定要高度重视，及时检查和干预。 小贴士 HPV感染不易自愈，容易持续或反复感染。早发现、早治了是关键！ #hpv[话题]# #…		1766750477000	1766734072000	6923bfbd000000003700aa7b	HPV科普站	https://sns-avatar-qc.xhscdn.com/avatar/1040g2jo31s2o2r7m4u005q93nuutpajrgidinlo	300	72	4	102		http://sns-webpic-qc.xhscdn.com/202605231401/e9bb7e1fa2f95c1064fb856d81021559/1040g00831qgq8gp7gaag5q93nuutpajrn03gv78!nd_dft_wlteh_webp_3,http://sns-webpic-qc.xhscdn.com/202605231401/75f06927093db7e4ad2cf8a50e590fd1/1040g00831qgq8gp7gab05q93nuutpajro5nsdpg!nd_dft_wlteh_webp_3	hpv,健康科普,hpv高危,hpv阳性,hpv感染,hpv检查,HPV,hpv转阴,HIV,HPV感染	1779516082020	https://www.xiaohongshu.com/explore/694e38f7000000001e032e6a?xsec_token=ABVxmBzG2az9fH6Ya3gQGWqDFAg_NuaVVIoa1R-vVxZ1I=&xsec_source=pc_search	hpv	ABVxmBzG2az9fH6Ya3gQGWqDFAg_NuaVVIoa1R-vVxZ1I=	2025.12.26	2025-12-26 12:01:17	2026.05.23	2025.12.26
6950fa02000000001e035157	video	HPV根本不用治，治好的都是误诊		http://sns-video-qc.xhscdn.com/stream/79/110/259/01e950f9c7615f93010370039b645135fd_259.mp4?sign=fd958387991a464a9b9f5f448d51ea2e&t=6a15ee8a	1766914562000	1766914563000	657925c3000000002002efd2	北京HPV专家张继芝	https://sns-avatar-qc.xhscdn.com/avatar/1040g2jo31j4cumdt1g6g5pbp4n1o5ruigfr9s0g	874	337	65	120		http://sns-webpic-qc.xhscdn.com/202605231503/a171bad07c68434f8e094a32889df08a/spectrum/1040g34o31qkoo4rbmu105pbp4n1o5ruibogbuvo!nd_dft_wlteh_jpg_3		1779519861724	https://www.xiaohongshu.com/explore/6950fa02000000001e035157?xsec_token=ABMeRp65vXVPqyxA5tBKUP9xqvgs857m9I7F99cYUrHe0=&xsec_source=pc_search	hpv	ABMeRp65vXVPqyxA5tBKUP9xqvgs857m9I7F99cYUrHe0=	2025.12.28	2025-12-28 09:36:02	2026.05.23	2025.12.28
69523fab000000002200bfb8	normal	身上长小疙瘩？HPV感染不同皮肤表现自查	HPV（人乳头瘤病毒）感染很常见，但不同亚型会引起不同部位的疣体，今天整理了5种典型表现，帮你初步判断，建议收藏对照！ 1. 扁平疣｜多由低危型HPV-3、10型引起 2. 丝状疣｜多由低危型HPV-2、27、28型引起 3. 跖疣｜多由低危型HPV-1、2、4型引起 4. 寻常疣｜多由低危型HPV-1、2、4、27、57型引起 5. 尖锐湿疣｜多由高危/低危型HPV-6、11、16、18型引起（16、18型致癌风险高） 小贴士：低危型HPV感染多引起皮肤黏膜疣体，高危型HPV长期持续感染可能增加宫颈、肛门等部位病变风险。发现疣体不要自行抠挖，及时就医评估；日常注意个人卫生，避免共用毛巾、拖鞋等，💕做好防护，定期宫颈筛查。 #HPV感染[话题]# #HPV分型[话题]# #扁平疣[话题]# #丝状疣[话题]# #跖疣[话题]# #寻常疣[话题]# #尖锐湿疣[话题]# #女性健康[话题]…		1767084300000	1766997932000	66dd52f0000000001d023155	妇产科荣春红医生	https://sns-avatar-qc.xhscdn.com/avatar/1040g2jo31dr6qibo0m6g5pmtabo7ccal1gb52fg	547	219	104	306		http://sns-webpic-qc.xhscdn.com/202605231358/490590c4f20116634470b53b677dd7f0/spectrum/1040g34o31qm0focdn0205pmtabo7ccalrmp8n6g!nd_dft_wlteh_webp_3,http://sns-webpic-qc.xhscdn.com/202605231358/51b01cc994f4c7b0e2c9c38977135a9f/spectrum/1040g34o31qm0focdn02g5pmtabo7ccal9f6cmu0!nd_dft_wlteh_webp_3	HPV感染,HPV分型,扁平疣,丝状疣,跖疣,寻常疣,尖锐湿疣,女性健康,妇科科普,皮肤问题	1779515945785	https://www.xiaohongshu.com/explore/69523fab000000002200bfb8?xsec_token=ABCECO-Wv8rzZBRMugsgToTr1DHr_65DSGZVjtvKjpNMI=&xsec_source=pc_search	hpv	ABCECO-Wv8rzZBRMugsgToTr1DHr_65DSGZVjtvKjpNMI=	2025.12.30	2025-12-30 08:45:00	2026.05.23	2025.12.29
69549dfe000000001e034005	normal	HPV检验报告，您看懂了吗？	当拿到这样一份HPV病毒载量检测报告，看到结果栏里一串数字和单位，是不是有点困惑？别着急，关键就在于看懂这两个指标： 1. 病毒“拷贝数”：最直观的计量单位 报告上最常见的单位是copies/ml（拷贝数/毫升）。你可以把它简单理解为：在1毫升的检测样本中，发现了多少个HPV病毒的“复制体”。这是一个绝对数量，数值越高，通常代表样本中的病毒数量越多。但是，可能受取样细胞数影响，目前已经可以通过手段加以标化，更加精准。 2. 对数（log10）值：科学家处理大数字的“压缩格式” 有时，报告会用一个看起来更小的数字加上log10 来表示，例如“5.4log10”。有的写成E+5.4。这是因为病毒载量数值常常很大（几千到上亿），直接读写不方便。这其实是一种数学转换： · 5.0 log10 copies/ml 就等于 10⁵ copies/ml。 · 换算一下：10⁵ = 100,000。所以…		1767153150000	1767153150000	64959da60000000011000a86	妇产科 陈雄 主任	https://sns-avatar-qc.xhscdn.com/avatar/1040g2jo31a9lsaj77e505p4ljmj482k6ccg3rsg	108	28	278	20		http://sns-webpic-qc.xhscdn.com/202605231407/8b82d0e2862a499619a165c77d739e98/notes_pre_post/1040g3k031qoagvking6g5p4ljmj482k63jbiqk8!nd_dft_wgth_webp_3,http://sns-webpic-qc.xhscdn.com/202605231407/6950788a8aa887c601cbbcbfe40d56af/notes_pre_post/1040g3k031qoagvking605p4ljmj482k62hj7itg!nd_dft_wgth_webp_3	关爱女性健,检测报告,HPV感染,宫颈癌,吴淞中心医院,宝山区	1779516492735	https://www.xiaohongshu.com/explore/69549dfe000000001e034005?xsec_token=AB9xWo-8O8keUXpb-Wlq6zP2PkWl9-nL2FQs2KagMgteg=&xsec_source=pc_search	hpv	AB9xWo-8O8keUXpb-Wlq6zP2PkWl9-nL2FQs2KagMgteg=	2025.12.31	2025-12-31 03:52:30	2026.05.23	2025.12.31
6958a42b000000001d0384eb	normal	这两天感觉下面不舒服医生建议查一下宫颈癌筛查 我在想万一查出来是高危不知道怎么和父母说 万一要做手术什么的#女孩子帮助女孩子[话题]# #hpv[话题]#	这两天感觉下面不舒服医生建议查一下宫颈癌筛查 我在想万一查出来是高危不知道怎么和父母说 万一要做手术什么的#女孩子帮助女孩子[话题]# #hpv[话题]#		1767416875000	1767416875000	60d17161000000000101c984	pepsi.	https://sns-avatar-qc.xhscdn.com/avatar/63c7c46938018c9aa5c871ad.jpg	236	94	443	22		http://sns-webpic-qc.xhscdn.com/202605231403/05d05a0ffe79bdf258ce7f52c82ccb23/notes_pre_post/1040g3k831qs85an90m705o6he5ggbic4kob6jfo!nd_dft_wlteh_webp_3	女孩子帮助女孩子,hpv	1779516221194	https://www.xiaohongshu.com/explore/6958a42b000000001d0384eb?xsec_token=ABP0vH_79KA-xiDj98devGWnKJ_0PwLlNU-7gy1I-bMrs=&xsec_source=pc_search	hpv	ABP0vH_79KA-xiDj98devGWnKJ_0PwLlNU-7gy1I-bMrs=	2026.01.03	2026-01-03 05:07:55	2026.05.23	2026.01.03
695e3675000000001a022f68	normal	男朋友脚上长了跖疣是⭐病吗？	男友脚上长了跖疣是⭐️病吗？ 前几天和男朋友出去旅游，无意间发现的，当时感觉不对劲去搜了搜，说是叫跖疣，会传染，而且大概率是hpv，⭐️病导致的？ 有点不愿意接受，不知道该怎么办了。 #HPV[话题]# #hpv[话题]# #求助[话题]# #男友[话题]# #跖疣[话题]# #情侣关系[话题]# #疣[话题]# #脚上跖疣[话题]#		1767782005000	1767782005000	626a8997000000002102b4b2	俏皮喵🐱小妹	https://sns-avatar-qc.xhscdn.com/avatar/1040g2jo31ie3910pg8dg5ojah6bodd5id8aihj0	39	26	54	27		http://sns-webpic-qc.xhscdn.com/202605231510/9947af1c82305f1c48917f31e82148c3/notes_pre_post/1040g3k031r1mci1n0a005ojah6bodd5ibgpbf70!nd_dft_wlteh_jpg_3	HPV,hpv,求助,男友,跖疣,情侣关系,疣,脚上跖疣	1779520252972	https://www.xiaohongshu.com/explore/695e3675000000001a022f68?xsec_token=ABhz-YR9MEzuZfkU3oNenQCE5V0SyNSL9mYN2aW_6eAi0=&xsec_source=pc_search	hpv	ABhz-YR9MEzuZfkU3oNenQCE5V0SyNSL9mYN2aW_6eAi0=	2026.01.07	2026-01-07 10:33:25	2026.05.23	2026.01.07
695f2541000000000d00a566	normal	宫颈原位腺癌术后HPV阳性危险吗？	宫颈原位腺癌较宫颈CIN2-3风险度高，原因如下： 1️⃣宫颈原位腺癌病变在宫颈管，诊断困难，病灶在阴道镜下不能看到； 2️⃣病灶跳跃式存在； 3️⃣宫颈活检是宫颈原位腺癌，锥切术后病理升级为宫颈腺癌的概率高，约为10％！ 因此宫颈原位腺癌诊断后要锥切术，进一步诊断是否有腺癌！而且切缘一定要阴性，如果切缘阳性，还需要再次锥切！ 锥切术后如果有生育需求可以保留子宫，但要严格随访！必须至少每半年复诊一次。 术后复查HPV持续性感染是宫颈原位腺癌复发的独立危险因素！据研究统计，术后HPV阳性36周复发的概率约20％，然而Hpv阴性仅仅是3.8％！ 因此：术后HPV阳性的要严格评估是否复发和残留病灶，尽早完成生育！ 我们近期在考虑开展锥切术后HPV阳性，HPV治疗性疫苗清除HPV的临床试验，完成调查后和伦理批准后开展！ #子宫颈高级别病变[话题]# #原位腺癌[话题]##HPV18[话题]##H…		1767843137000	1767843138000	5d9943410000000001019528	武汉同济医院李飞教授	https://sns-avatar-qc.xhscdn.com/avatar/1040g2jo31dlu92dpgk5g5ncp8d0gb598a7pkfv8	25	10	31	9		http://sns-webpic-qc.xhscdn.com/202605231418/3bd6291fcbde7a2f9083c2a32298b3f9/1040g2sg31r2ivdrpg0ag5ncp8d0gb598bhdib30!nd_dft_wlteh_webp_3,http://sns-webpic-qc.xhscdn.com/202605231418/fbbe63d78bfc0bd5028803e1e3a04496/1040g2sg31r2ivdrpg0c05ncp8d0gb598oko04t0!nd_dft_wgth_webp_3,http://sns-webpic-qc.xhscdn.com/202605231418/db6d7cf6a019bee359469feff0ee8531/1040g2sg31r2ivdrpg0bg5ncp8d0gb5989612q3o!nd_…	子宫颈高级别病变,原位腺癌,HPV18,HPV治疗性疫苗	1779517106801	https://www.xiaohongshu.com/explore/695f2541000000000d00a566?xsec_token=AB39R7H84BRtD-RKMUiUia93P6voe3R_FD35tXLLKr3UE=&xsec_source=pc_search	hpv	AB39R7H84BRtD-RKMUiUia93P6voe3R_FD35tXLLKr3UE=	2026.01.08	2026-01-08 03:32:17	2026.05.23	2026.01.08
695f99d3000000001a0215f2	normal	hpv6尖尖是不是只有生活乱才有	hpv6尖尖是不是只有生活乱才有，我只有一个男朋友不用多想了吧 应该不用多想了不，但是其实最近刷到蛮多的人感染了hpv，我也有点慌张，加上下半身有点不舒服，但是感觉平时挺爱干净的，应该不用多想吧😔 #hpv[话题]##hpv感染[话题]##尖锐湿疣[话题]##疣[话题]##hpv6[话题]#		1767872979000	1767872980000	626a8997000000002102b4b2	俏皮喵🐱小妹	https://sns-avatar-qc.xhscdn.com/avatar/1040g2jo31ie3910pg8dg5ojah6bodd5id8aihj0	32	10	41	7		http://sns-webpic-qc.xhscdn.com/202605231417/5c0e54281301c17435efcea61212022f/notes_pre_post/1040g3k831r31on9dng005ojah6bodd5idjoia08!nd_dft_wlteh_webp_3	hpv,hpv感染,尖锐湿疣,疣,hpv6	1779517106700	https://www.xiaohongshu.com/explore/695f99d3000000001a0215f2?xsec_token=AB39R7H84BRtD-RKMUiUia94cDlbn_F1nrfMhtHeSGFn0=&xsec_source=pc_search	hpv	AB39R7H84BRtD-RKMUiUia94cDlbn_F1nrfMhtHeSGFn0=	2026.01.08	2026-01-08 11:49:39	2026.05.23	2026.01.08
6960ea9b000000000d00bbae	normal	HPV治疗性疫苗全球研发进展纯享PPT！	今日在整理全球HPV治疗性疫苗的全球研发进展，中国HPV治疗性疫苗IND获批将近10家单位，很多都已经开展了临床试验I期，马丁院士团队研发的其中KDTV001已经开展临床I/II期。 而且国外发表的临床试验结果证实了HPV治疗性疫苗的有效性，包块病灶消除和HPV转阴；而且目前并无严重不良反应； 目前国外文献发表的结果显示最好的效果是60％，KDTV001比任何一个文献报道的效果都要好！继续努力，争取早日惠及更多HPV感染患者！#HPV治疗性疫苗[话题]##HPV感染[话题]# #CIN2级[话题]# #马丁院士团队[话题]#		1767959195000	1768006247000	5d9943410000000001019528	武汉同济医院李飞教授	https://sns-avatar-qc.xhscdn.com/avatar/1040g2jo31dlu92dpgk5g5ncp8d0gb598a7pkfv8	119	63	60	37		http://sns-webpic-qc.xhscdn.com/202605231510/64e2192b511a74b7c0ea5ca6d5572b0c/1040g00831r4abpitga5g5ncp8d0gb598e92m7e8!nd_dft_wgth_jpg_3,http://sns-webpic-qc.xhscdn.com/202605231510/f612eed03e1c33ea8fcf06d930628b85/1040g00831r4abpitga0g5ncp8d0gb598kd1ab4g!nd_dft_wgth_jpg_3,http://sns-webpic-qc.xhscdn.com/202605231510/aa5e76739890d24d3c8286f01a7bb0e2/1040g00831r4abpitga205ncp8d0gb59830aikb8!nd_dft…	HPV治疗性疫苗,HPV感染,CIN2级,马丁院士团队	1779520252963	https://www.xiaohongshu.com/explore/6960ea9b000000000d00bbae?xsec_token=AB1pMrh8YJYgjiDcgxgJKvnNgTI9xkBxgfj_bAaKVCUzE=&xsec_source=pc_search	hpv	AB1pMrh8YJYgjiDcgxgJKvnNgTI9xkBxgfj_bAaKVCUzE=	2026.01.09	2026-01-09 11:46:35	2026.05.23	2026.01.10
6960d275000000001a035d78	normal	吴中区进口九价HPV疫苗打2免1	吴中疾控发文，2026年1月1日起，进口九价HPV疫苗有活动 ✅温馨提示：需在2026年1月1日~2026年9月30日期间完成首针接种，2027年3月31日前完成最后一剂次接种，并且全程均在同一门诊接种才可享受 💰活动介绍看图2 🔻9-14岁女性打一免一 费用为1298(疫苗价格)+20(接种服务费)+20(接种服务费)=1338元 🔻15~26岁女性、35~45岁女性、16~26岁男性打二免一 【费用为1298(疫苗价格)+20(接种服务费)】*2+20(接种服务费)=2656元 📍儿童和成人接种点位不在一个地方，具体见图3、4 目前只看到吴中区的活动，其他地区的小伙伴可以留一下本地信息 #接种疫苗[话题]# #hpv疫苗[话题]# #自费疫苗[话题]# #关爱女性健康[话题]# #健康体检[话题]# #hpv[话题]# #九价[话题]# #苏州九价[话题]#		1768010445000	1767953013000	674869e90000000008009089	苏州本地宝	https://sns-avatar-qc.xhscdn.com/avatar/44b35e92-5906-3ba2-afe9-76b1752e5ca9	81	75	19	89		http://sns-webpic-qc.xhscdn.com/202605231509/c80ecae780026f4e05cb9670093f4ab8/spectrum/1040g0k031r47k84k6u005pq8d7ki1449q0qerdo!nd_dft_wlteh_jpg_3,http://sns-webpic-qc.xhscdn.com/202605231509/acb630c60588b894dc8409e015129886/spectrum/1040g0k031r47ku1in4005pq8d7ki1449u46vhng!nd_dft_wlteh_jpg_3,http://sns-webpic-qc.xhscdn.com/202605231509/d3f5f2a5ced8a6aa2ed20607641f1a57/spectrum/1040g0k031r47ku1in…	接种疫苗,hpv疫苗,自费疫苗,关爱女性健康,健康体检,hpv,九价,苏州九价	1779520252945	https://www.xiaohongshu.com/explore/6960d275000000001a035d78?xsec_token=AB1pMrh8YJYgjiDcgxgJKvnATnCCD4gLMsLwHHoO-EsD4=&xsec_source=pc_search	hpv	AB1pMrh8YJYgjiDcgxgJKvnATnCCD4gLMsLwHHoO-EsD4=	2026.01.10	2026-01-10 02:00:45	2026.05.23	2026.01.09
6967008f000000002103c541	normal	好消息是HPV转阴了，TCT也正常了，但是宫颈cin2，天塌了还未育，不想做手术	好消息是HPV转阴了，TCT也正常了，但是宫颈cin2，天塌了还未育，不想做手术		1768358031000	1768358031000	5d169f1b000000001100f248	好吧	https://sns-avatar-qc.xhscdn.com/avatar/65e5ae198d25be362f473b30.jpg	296	194	716	76		http://sns-webpic-qc.xhscdn.com/202605231401/46abf1d91e162486df20087c59bb4eed/1040g2sg31ra90f4tng705n8mjsdk9si81hjb8o0!nd_dft_wlteh_webp_3		1779516082025	https://www.xiaohongshu.com/explore/6967008f000000002103c541?xsec_token=AB0_p8F3vi6UK4tZ0oxHEyYQryFOZmqO08L5kkm9YEn-Y=&xsec_source=pc_search	hpv	AB0_p8F3vi6UK4tZ0oxHEyYQryFOZmqO08L5kkm9YEn-Y=	2026.01.14	2026-01-14 02:33:51	2026.05.23	2026.01.14
69674707000000000e03d48b	normal	HPV型号科普｜不同型号，风险真的不一样‼️	🌟HPV（人乳头瘤病毒）只感染人类 根据致病风险，主要分为：高危型 和 低危型 很多人看到一串数字就懵了：👉 这些型号到底代表什么？会得什么病？ 今天一次给你讲清楚👇 ✅ 皮肤 · 低危型 HPV ⭕️ 常见表现：寻常疣、扁平疣、跖疣等 🌟 常见型号：1、2、3、4、7、10、12、15 型 👉 多为良性问题，但影响美观和生活 ✅ 皮肤 · 高危型 HPV ⭕️ 与疣状表皮发育不良有关 ⚠️ 还可能与外阴癌、阴茎癌、肛门癌、前列腺癌、膀胱癌等相关 🌟 常见型号：5、8、14、17、20、36、38 型 ✅ 黏膜 · 低危型 HPV ⭕️ 易感染生Z器、肛门、口咽部、食管黏膜 ⚠️ 常引起尖锐湿疣 🌟 常见型号：6、11、13、32、34、40、42、43、44、53、54 型 ✅ 黏膜 · 高危型 HPV（重点‼️） ⭕️ 与宫颈癌、直肠癌、口腔癌、扁桃体癌密切相关 🌟 常见型号：16、…		1768395628000	1768376072000	6923bfbd000000003700aa7b	HPV科普站	https://sns-avatar-qc.xhscdn.com/avatar/1040g2jo31s2o2r7m4u005q93nuutpajrgidinlo	33	39		14		http://sns-webpic-qc.xhscdn.com/202605231417/0ac256f1822024b7d1b15614d7a4f69a/1040g2sg31r99buim7ufg5q93nuutpajr4fvik58!nd_dft_wlteh_webp_3	hpv,hpv高危,hpv阳性,健康科普,hpv感染,hpv检查,身体发出的信号,HPV,hpv转阴,让病毒远离我们	1779517106669	https://www.xiaohongshu.com/explore/69674707000000000e03d48b?xsec_token=AB0_p8F3vi6UK4tZ0oxHEyYUzuAnwsRU6ryoOxtiJm4ms=&xsec_source=pc_search	hpv	AB0_p8F3vi6UK4tZ0oxHEyYUzuAnwsRU6ryoOxtiJm4ms=	2026.01.14	2026-01-14 13:00:28	2026.05.23	2026.01.14
69699892000000000903ba1d	normal	关于HPV疫苗，男生到底要不要打？	HPV并不是女性👩🏻的专属“隐形杀手” 事实上，HPV病毒根本不挑性别 👨🏻男生不仅是“易感人群” 更是“关键阻断者” 而接种疫苗不再是“多此一举” 反而藏着双重健康保障！[得意R] 男性gan染HPV的隐形危害 1️⃣癌症风险：如肛门癌、yin茎癌、口咽癌等 2️⃣患常见病：如尖锐湿疣（传染强、易复发） 3️⃣对伴侣的影响：增加女性患宫颈癌的风险 男性打HPV疫苗的好处 ✅直接保护自己 ✅间接保护伴侣 ✅贡献群体免疫 哪些男性可以打HPV疫苗？费用多少 目前有四价、九价适用于男性 ✅四价：覆盖6、11、16、18型 适用年龄：9-26岁 0⃣️、2⃣️、6⃣️月各接种1次 每剂次约828元 ✅九价：额外增加31、33、45、52、58型 适用年龄：16-26岁 0⃣️、2⃣️、6⃣️月各接种1次 每剂次约1328元 In the end想说 男生打HPV疫苗[斜眼R] 是对自身健康和伴…		1768535220000	1768528212000	64477777000000001002a64c	男人天下	https://sns-avatar-qc.xhscdn.com/avatar/64c38efc568509920acf7220.jpg	118	40	31	1062		http://sns-webpic-qc.xhscdn.com/202605231510/ebc42e701ffba4216b9e03d692e8e313/spectrum/1040g34o31rcpakl8gm005p27etrk59ic7jku4v0!nd_dft_wlteh_jpg_3,http://sns-webpic-qc.xhscdn.com/202605231510/31ee5aa0aa17666899104d4b559b7221/spectrum/1040g34o31rcpakl8gm0g5p27etrk59ic9ekqhpo!nd_dft_wlteh_jpg_3,http://sns-webpic-qc.xhscdn.com/202605231510/fbb48c4cc7d5884b5143f0b0a65cbb71/spectrum/1040g34o31rcpakl8g…	男人天下,接种疫苗,男性HPV,HPV疫苗,HPV,尖锐湿疣,男生也要保护好自己,关系女性健康,男性必看	1779520252970	https://www.xiaohongshu.com/explore/69699892000000000903ba1d?xsec_token=ABxU1BeSh3jC8aJ6XZeN1_fgAkEAKCa9my-AwQFKR1-Gw=&xsec_source=pc_search	hpv	ABxU1BeSh3jC8aJ6XZeN1_fgAkEAKCa9my-AwQFKR1-Gw=	2026.01.16	2026-01-16 03:47:00	2026.05.23	2026.01.16
696b2bc3000000000c036805	normal	HPV检测	愿意答应女朋友来做HPV检测的男生一定是很爱她的吧！毕竟拭子插入尿道1-2cm旋转取样的疼痛不是一般人能承受的住的！#医生日常[话题]# #HPV检测[话题]# #hpv[话题]# #爱有很多种[话题]# #爱的表达方式[话题]# #健康生活[话题]# #泌尿外科[话题]#		1768631235000	1768631236000	5e63569c000000000100338c	王医生的门诊故事	https://sns-avatar-qc.xhscdn.com/avatar/1040g2jo31topsvpumq005nj3aqe08csc0invsc8	42	18	43	111		http://sns-webpic-qc.xhscdn.com/202605231415/6ea81fc01761d9cd87bdc2b8ee7742f0/1040g2sg31reau2h1mu705nj3aqe08cscp44ueqo!nd_dft_wlteh_webp_3	医生日常,HPV检测,hpv,爱有很多种,爱的表达方式,健康生活,泌尿外科	1779516941350	https://www.xiaohongshu.com/explore/696b2bc3000000000c036805?xsec_token=ABcc4S_CWzokDRVuqv5TZwt7VLZpBXYPqKO0Oe-Pzsx58=&xsec_source=pc_search	hpv	ABcc4S_CWzokDRVuqv5TZwt7VLZpBXYPqKO0Oe-Pzsx58=	2026.01.17	2026-01-17 06:27:15	2026.05.23	2026.01.17
696b60c4000000000e03e898	normal	hpv高危就是通过x传播，对吧？	hpv高危就是通过x传播，对吧？ 搞不通怎么得了，就谈过一个对象，初恋到现在，是不是他在外面乱来了才有，但是又没有证据，好烦噢。 #hpv[话题]##高危hpv[话题]##hpv感染[话题]#		1768644804000	1768644805000	626a8997000000002102b4b2	俏皮喵🐱小妹	https://sns-avatar-qc.xhscdn.com/avatar/1040g2jo31ie3910pg8dg5ojah6bodd5id8aihj0	27	20	55	6		http://sns-webpic-qc.xhscdn.com/202605231418/bd783152c9f5f78e5762dee4df710253/notes_pre_post/1040g3k031rehpjmtng4g5ojah6bodd5i61p83eg!nd_dft_wlteh_webp_3	hpv,高危hpv,hpv感染	1779517106757	https://www.xiaohongshu.com/explore/696b60c4000000000e03e898?xsec_token=ABcc4S_CWzokDRVuqv5TZwt8YuGA1l2QdTvynALSjmNMc=&xsec_source=pc_search	hpv	ABcc4S_CWzokDRVuqv5TZwt8YuGA1l2QdTvynALSjmNMc=	2026.01.17	2026-01-17 10:13:24	2026.05.23	2026.01.17
696f2eb5000000001a0321c9	normal	建不建议打九价#做好防护措施[话题]# #九价[话题]#	建不建议打九价#做好防护措施[话题]# #九价[话题]#		1768894133000	1768894134000	6371037c000000001f01ed75	Pupu	https://sns-avatar-qc.xhscdn.com/avatar/1040g2jo31c69guh9h06g5orh0du7rrblv3dr8po	183	52	195	80		http://sns-webpic-qc.xhscdn.com/202605231443/8a199ece2e302256e88a83a208698d71/1040g2sg31ri8m09iiakg5orh0du7rrbladnfp5o!nd_dft_wlteh_jpg_3	做好防护措施,九价	1779518703823	https://www.xiaohongshu.com/explore/696f2eb5000000001a0321c9?xsec_token=ABhxAx6-Wr0Law5lje_OsgwXRMvRWgxWGWpid92eCOxY0=&xsec_source=pc_search	hpv	ABhxAx6-Wr0Law5lje_OsgwXRMvRWgxWGWpid92eCOxY0=	2026.01.20	2026-01-20 07:28:53	2026.05.23	2026.01.20
69733a64000000000d00aa88	normal	HPV33 | 高危型里的“隐藏杀手”？	HPV33——堪称高危型里的“低调狠角色”！ 为什么这么说？ 简单来说33型别，相对16、18型没有那么“出名”，但致病性也很强，更重要的是33型一般早期都无症状，很容易被忽视！ #HPV高危[话题]# #HPV[话题]# #HPV转阴[话题]# #hpv[话题]# #hpv33[话题]# #hpv33阳[话题]# #女性健康[话题]# #让病毒远离我们[话题]# #关爱女性健康[话题]# #听医生的真心话[话题]#		1769170021000	1769159268000	660cc59f000000000600e78e	小太阳	https://sns-avatar-qc.xhscdn.com/avatar/1040g2jo31m0od72ql8605pgcomfhhpsevpd0ico	22	17		15		http://sns-webpic-qc.xhscdn.com/202605231509/1b89d858e1402f545d8d248b23a3ffe0/spectrum/1040g0k031rm72j90i0005pgcomfhhpsehbt5ft8!nd_dft_wlteh_jpg_3,http://sns-webpic-qc.xhscdn.com/202605231509/c90f240a7aa78d1efdf295ec0de2d392/spectrum/1040g0k031rm72j90i00g5pgcomfhhpsegsaea90!nd_dft_wlteh_jpg_3,http://sns-webpic-qc.xhscdn.com/202605231509/5d8fc98ec30bda5eb656c7a4dd942a56/spectrum/1040g0k031rm72j90i…	HPV高危,HPV,HPV转阴,hpv,hpv33,hpv33阳,女性健康,让病毒远离我们,关爱女性健康,听医生的真心话	1779520252947	https://www.xiaohongshu.com/explore/69733a64000000000d00aa88?xsec_token=ABg989VXS0FdTX7At31tXi8ll6ELENgwBC3Ll1IQhoQOY=&xsec_source=pc_search	hpv	ABg989VXS0FdTX7At31tXi8ll6ELENgwBC3Ll1IQhoQOY=	2026.01.23	2026-01-23 12:07:01	2026.05.23	2026.01.23
6976cd06000000002202315a	normal	尖锐湿疣和假性湿疣，分得清	感染HPV，如何辨别真假湿疣 发现很多人会把假性湿疣和尖锐湿疣搞混，不知道该怎么判断?针对真假湿疣这一块，给大家做了个总结对比，不清楚自己属于哪种疣体的，可以对照看下。 #尖锐湿疣[话题]# #关系女性健康[话题]# #单纯疱疹[话题]# #关爱女性健康[话题]#		1769393414000	1769393414000	61b9e6f40000000002026b3d	瑜伽汪的分享	https://sns-avatar-qc.xhscdn.com/avatar/1040g2jo31rcrf74q7u6g5odpsrq0kqpttuuvk48	352	129	127	177		http://sns-webpic-qc.xhscdn.com/202605231400/ebc31cd1d34c2b3e5066a19e0709a6cd/notes_pre_post/1040g3k031rpmo3422a6g5odpsrq0kqptmf988jg!nd_dft_wlteh_webp_3,http://sns-webpic-qc.xhscdn.com/202605231400/78f79920f004569b150047769c1a5111/notes_pre_post/1040g3k831rpmo3fi2md05odpsrq0kqptufr2qeo!nd_dft_wlteh_webp_3,http://sns-webpic-qc.xhscdn.com/202605231400/a6ed4afef9cc6a5763bc73cb115fd571/notes_pre_pos…	尖锐湿疣,关系女性健康,单纯疱疹,关爱女性健康	1779516082001	https://www.xiaohongshu.com/explore/6976cd06000000002202315a?xsec_token=ABOweLKOzw3vwxCVm28UtvuCezToQUitKERPZyhC1bggQ=&xsec_source=pc_search	hpv	ABOweLKOzw3vwxCVm28UtvuCezToQUitKERPZyhC1bggQ=	2026.01.26	2026-01-26 02:10:14	2026.05.23	2026.01.26
69771749000000001a021b74	normal	国内对女性HPV的科普真的还差得很远。	一个很荒谬的说法，居然能收获六万人赞，还被夸“好男人”，真的让人无语。 关于高危型HPV，事实很清楚： 目前已知的高危黏膜型 HPV（如 16、18、52 等），99% 以上都是通过性接触传播。 所谓“免疫力低下导致感染”，更多适用于低危型 HPV，而且也只是“可能”，不是主要途径。 但现实中，“免疫力差”这四个字，却被用来给多少男性洗白、背锅？ 白大褂有时这么说，更多是为了减少纠纷，而不是医学事实本身。 请女性朋友们清醒一点。 如果之前检查正常，后来却突然感染了高危型 HPV，别急着自责、别急着怪自己免疫力，真正该被检查的，是伴侣。 很多事情不是“查不查”的问题，而是——一查一个准。 #hpv[话题]# #hpv高危[话题]# #hpv阳性[话题]# #女性保护好自己[话题]# #hpv感染[话题]# #hpv检查[话题]# #健康科普[话题]# #女性健康[话题]# #HPV[话题]…		1769432424000	1769412425000	6923bfbd000000003700aa7b	HPV科普站	https://sns-avatar-qc.xhscdn.com/avatar/1040g2jo31s2o2r7m4u005q93nuutpajrgidinlo	49	10		21		http://sns-webpic-qc.xhscdn.com/202605231415/fe55a151f10c324c61e1092f2e11e88c/1040g2sg31rpvp7tmim005q93nuutpajrosebs8g!nd_dft_wlteh_webp_3	hpv,hpv高危,hpv阳性,女性保护好自己,hpv感染,hpv检查,健康科普,女性健康,HPV,hpv转阴	1779516941246	https://www.xiaohongshu.com/explore/69771749000000001a021b74?xsec_token=AB2pnPn4U_-GcZeTBpyvZkND0rOsWHKFWTheRjQjiPCeU=&xsec_source=pc_search	hpv	AB2pnPn4U_-GcZeTBpyvZkND0rOsWHKFWTheRjQjiPCeU=	2026.01.26	2026-01-26 13:00:24	2026.05.23	2026.01.26
6978a47a0000000021033a50	normal	是谁说宫颈筛查被妖魔化了？真的很痛啊	宫颈筛查真的好恐怖啊啊啊啊啊啊[捂脸R][捂脸R][捂脸R][捂脸R] 今天中午做的宫颈筛查，现在想起来心都很慌 真的很痛！[哭惹R][哭惹R]医生直接拿个鸭嘴钳二话不说就开始了，真的非常非常的痛，期间还一直让我别紧张，我真的痛的好紧张，然后拿个刷子来来回回刷，真的要命了，真的太痛了，结束的时候我看到刷子都红了（都是血啊），我真的我当时我都感觉我要晕过去了，我生理跟心理上都极其不适，我现在想起来我还是好难过，真的很痛，做完的时候还在医院坐了会，浑身都在冒冷汗，我真的很贪生怕死[捂脸R][捂脸R][捂脸R][捂脸R][捂脸R]#宫颈筛查[话题]# #痛痛痛[话题]#		1769514106000	1769514106000	68836912000000001e002230	蛋黄派我来的	https://sns-avatar-qc.xhscdn.com/avatar/1040g2jo31kcs5e0c346g5q43d497g8hgtkc6ul8	54	15	224	28		http://sns-webpic-qc.xhscdn.com/202605231444/fef17273ac9847d607645fb1ee61e625/1040g00831rrg6l5e2a6g5q43d497g8hg3pqahao!nd_dft_wlteh_jpg_3	宫颈筛查,痛痛痛	1779518703828	https://www.xiaohongshu.com/explore/6978a47a0000000021033a50?xsec_token=AB93MIiBqATiE99Xe00SR1JcRYEKlWdEFjXzHvrRGPieA=&xsec_source=pc_search	hpv	AB93MIiBqATiE99Xe00SR1JcRYEKlWdEFjXzHvrRGPieA=	2026.01.27	2026-01-27 11:41:46	2026.05.23	2026.01.27
69797aac00000000220232ed	normal	✨HPV不可怕！女生必知健康常识	🙋‍♀️ HPV其实就像感冒病毒一样普遍，约80%的女性一生中可能接触过，关键在于正确认识和科学预防。 ✨一、什么是HPV？ 人乳头瘤病毒（HPV）是一个病毒家族，目前已知有200多种型别，分为低危型（可能引起皮肤疣），和高危型（与宫颈病变相关）。 ✨二、传播途径： 1、主要途径：亲密接触传播 2、次要途径：间接接触感染者衣物、用品 3、母婴传播：分娩过程中可能传播 4、日常接触：共用物品、握手等不传播 ✨三、感染影响因素： 1、免疫状态：免疫力较弱时期易感 2、皮肤状态：黏膜或皮肤有微小破损时 3、生活习惯：长期作息不规律 4、压力水平：持续高压影响免疫系统 ✨四、高发人群： 1、所有有亲密生活的成年人 2、免疫系统较弱的人群 3、有多个亲密伴侣者（风险相对增加） 4、长期吸烟者（研究显示相关） ✨五、日常预防指南： 1️⃣ 接种疫苗：根据年龄选择适合型号 2️⃣ 定期筛查：21岁以上…		1769568940000	1769568940000	58cd1298a9b2ed3169006d00	养生居居	https://sns-avatar-qc.xhscdn.com/avatar/1040g2jo31l7nmgtolo0049ag4g99gr80h3m5sv8	92	53	1	47		http://sns-webpic-qc.xhscdn.com/202605231409/3ab52af2ae60fb213a053707cbf5b85b/notes_pre_post/1040g3k831rsa6hel2m7049ag4g99gr80448t458!nd_dft_wlteh_webp_3,http://sns-webpic-qc.xhscdn.com/202605231409/8270cda8fdacb3aa98fc2befa01432d5/notes_pre_post/1040g3k831rsa6hel2m7g49ag4g99gr806s765ng!nd_dft_wlteh_webp_3	女性健康,女性必看,女性护理,女性妇科,HPV,HPV感染,宫颈癌,女性私密,女性养生,健康科普	1779516629254	https://www.xiaohongshu.com/explore/69797aac00000000220232ed?xsec_token=ABK96QWJ5wKDcEt3OSUqDzQceHLp4UYxso-gYbyG5FnhM=&xsec_source=pc_search	hpv	ABK96QWJ5wKDcEt3OSUqDzQceHLp4UYxso-gYbyG5FnhM=	2026.01.28	2026-01-28 02:55:40	2026.05.23	2026.01.28
697afdf1000000000b01088e	normal	大学生HPV感染率远超想象，性活跃群体风险	大学生HPV感染率高，性活跃人群风险大。25岁以下女性感染率24.3%，性伴侣多者风险更高。疫苗接种、安全行为和定期筛查是关键。认知盲区严重，需重视HPV防护。#HPV[话题]# #女性健康[话题]# #HPV感染[话题]# #大学生的日常[话题]# #恋爱[话题]# #HPV16[话题]# #HPV自检盒[话题]# #关爱女性健[话题]# #见微索真[话题]# #尴尬[话题]#		1769668081000	1769668081000	640352f90000000014013d33	米玛健康～清康	https://sns-avatar-qc.xhscdn.com/avatar/1040g2jo31v6h542q1u6g5p03absl2f9jt3bur88	9	10		3		http://sns-webpic-qc.xhscdn.com/202605231449/0e97bc5afa38635d222e0baea6254bc6/1040g00831rtp2v8j224g5p03absl2f9jovdrfa8!nd_dft_wlteh_jpg_3,http://sns-webpic-qc.xhscdn.com/202605231449/0cb03363662ba5768dad1c5f44620955/1040g00831rtp2v8j223g5p03absl2f9jcpc0rm0!nd_dft_wlteh_jpg_3,http://sns-webpic-qc.xhscdn.com/202605231449/2d45af8aef5696257808f224fe7e3e2c/1040g00831rtp2v8j22205p03absl2f9j8kq3erg!nd_d…	HPV,女性健康,HPV感染,大学生的日常,恋爱,HPV16,HPV自检盒,关爱女性健,见微索真,尴尬	1779519089419	https://www.xiaohongshu.com/explore/697afdf1000000000b01088e?xsec_token=ABCOWLJk6-42kk0Tqz985G31CxwbH6v6WLGbbKii_ww-o=&xsec_source=pc_search	hpv	ABCOWLJk6-42kk0Tqz985G31CxwbH6v6WLGbbKii_ww-o=	2026.01.29	2026-01-29 06:28:01	2026.05.23	2026.01.29
697b05d8000000001a030748	normal	刚才刷微博刷到苏翊鸣的一条科普，看完我这后脑勺有点发凉。 原话是这么说的：“HPV就像雪场上的暗冰，看不见却在身边潜伏。” 而且还带出了一个很吓人的数据：每10个男生中可能有9个感染HPV！以前咱们总觉得这玩意儿是女生的事，没想到咱大老爷们儿才是“高危人群”？如果不注意，持续感染还可能导致尖锐湿疣（就是那啥，你懂的） 不懂就问，关于男生接种HPV和预防这件事，你们怎么看？这波“补强”有必要吗？#预防永远大于治疗[话题]#	刚才刷微博刷到苏翊鸣的一条科普，看完我这后脑勺有点发凉。 原话是这么说的：“HPV就像雪场上的暗冰，看不见却在身边潜伏。” 而且还带出了一个很吓人的数据：每10个男生中可能有9个感染HPV！以前咱们总觉得这玩意儿是女生的事，没想到咱大老爷们儿才是“高危人群”？如果不注意，持续感染还可能导致尖锐湿疣（就是那啥，你懂的） 不懂就问，关于男生接种HPV和预防这件事，你们怎么看？这波“补强”有必要吗？#预防永远大于治疗[话题]#		1769670104000	1769670105000	61d791fa000000001000f5ee	断片儿	https://sns-avatar-qc.xhscdn.com/avatar/1040g2jo31nk34atelm6g5oeni7t41tfemqteof8	32	6	38	44		http://sns-webpic-qc.xhscdn.com/202605231506/a922185c3762a36044c80f0031f620d0/notes_pre_post/1040g3k831rtqltghim6g5oeni7t41tfe68b1ni8!nd_dft_wgth_jpg_3,http://sns-webpic-qc.xhscdn.com/202605231506/6ec16bddfd46182e4b360d964dcd5fc0/notes_pre_post/1040g3k831rtqltghim605oeni7t41tfe73evbag!nd_dft_wlteh_jpg_3,http://sns-webpic-qc.xhscdn.com/202605231506/30d38a1231f108f0602b347f82704922/notes_pre_post/1…	预防永远大于治疗	1779520056056	https://www.xiaohongshu.com/explore/697b05d8000000001a030748?xsec_token=ABiSry5KgfGJIpmnGmStrZNOm_ukp689us2fX956e0Ysw=&xsec_source=pc_search	hpv	ABiSry5KgfGJIpmnGmStrZNOm_ukp689us2fX956e0Ysw=	2026.01.29	2026-01-29 07:01:44	2026.05.23	2026.01.29
697c9e83000000001a01da6f	normal	中国最新权威：HPV感染后会发生CIN2-3吗？	2025年11月，中国九大临床研究中心在nature子刊公布最新中国人群HPV筛查数据，今天就跟大家分享一下： 1️⃣该研究总共收集28501人，HPV筛查发现有12.3％（3497人）的女性有高危性HPV病毒感染！因此，中国每8个人就有一个高危性HPV感染！其中2.9％是HPV16/18感染（814人），9.4％是其它高危性型别（2683人）； 2️⃣28501人中有病变CIN2及以上的有359人（1.7％），其中HPV16/18占据半数以上！ 3️⃣另外HPV16/18感染后宫颈活检诊断CIN3的概率约29％，这也是为啥这两个型别感染一定要活检！ 4️⃣纳入的所有人28501人，随访3年后检查，发现2.6％（总共611人）发生CIN2+病变，其中16/18占据50％； 5️⃣HPV16/18阳性人数3年后CIN2+累及风险达43％，这预示着13.8％的新增风险，意思是HPV16/18…		1769774723000	1769778185000	5d9943410000000001019528	武汉同济医院李飞教授	https://sns-avatar-qc.xhscdn.com/avatar/1040g2jo31dlu92dpgk5g5ncp8d0gb598a7pkfv8	83	39	65	16		http://sns-webpic-qc.xhscdn.com/202605231410/8e26f73497728f9831970b21a983e6c2/1040g00831rvcgm38k81g5ncp8d0gb5989jduk1o!nd_dft_wlteh_webp_3,http://sns-webpic-qc.xhscdn.com/202605231410/4d7e1144ef5c10a6af278b55f783c74c/1040g00831rvcgm38k8205ncp8d0gb598k2q9b58!nd_dft_wgth_webp_3,http://sns-webpic-qc.xhscdn.com/202605231410/40a9067ed5b1b2e51f9f183610434bbc/1040g00831rvcgm38k8305ncp8d0gb598vvlts6g!nd_…	HPV16阳,HPV18,cin2,子宫颈高级别病变	1779516629272	https://www.xiaohongshu.com/explore/697c9e83000000001a01da6f?xsec_token=AB0eOAiFKZpnXRcn_9T08nNWC4OgWzwv2qKs6tyXTCT90=&xsec_source=pc_search	hpv	AB0eOAiFKZpnXRcn_9T08nNWC4OgWzwv2qKs6tyXTCT90=	2026.01.30	2026-01-30 12:05:23	2026.05.23	2026.01.30
697cc7a9000000002200bcd5	normal	HPV感染症状有哪些！	#爱护自己的身体[话题]# #关爱女性健[话题]# #关系女性健康[话题]# #健康知识科普[话题]# #女性护理[话题]##接种疫苗[话题]##呵护私处健康[话题]# #让病毒远离我们[话题]#		1769785257000	1777448495000	667d12dd000000000700470e	胖晴	https://sns-avatar-qc.xhscdn.com/avatar/1040g2jo31lsnf9njl8005pjt2behohoem3lvvi0	212	35	846	52	安徽	http://sns-webpic-qc.xhscdn.com/202605231459/43ef8f6348a80c35aaa31e640211de26/1040g2sg31rvhiavukjo05pjt2behohoef67254o!nd_dft_wlteh_jpg_3,http://sns-webpic-qc.xhscdn.com/202605231459/959bec0d1237b79bc78b2e8715c7facf/1040g2sg31rvhiavukjog5pjt2behohoecqmaehg!nd_dft_wlteh_jpg_3,http://sns-webpic-qc.xhscdn.com/202605231459/179b28ddf06ab2d7ca90432b977a66fb/1040g2sg31rvhiavukjpg5pjt2behohoej22dje0!nd_d…	爱护自己的身体,关爱女性健,关系女性健康,健康知识科普,女性护理,接种疫苗,呵护私处健康,让病毒远离我们	1779519668327	https://www.xiaohongshu.com/explore/697cc7a9000000002200bcd5?xsec_token=AB0eOAiFKZpnXRcn_9T08nNdLTaV7pAH8U4tBX2DjzCeA=&xsec_source=pc_search	hpv	AB0eOAiFKZpnXRcn_9T08nNdLTaV7pAH8U4tBX2DjzCeA=	2026.01.30	2026-01-30 15:00:57	2026.05.23	2026.04.29
69800f3a000000000d00b605	normal	HPV感染，一般多长时间会发生病变呢？	欢迎大家前来交流~[赞R][赞R][赞R] #hpv[话题]# #hpv转阴[话题]# #hpv疫苗[话题]# #女性健康[话题]#		1770000186000	1770615840000	62cf78ec000000000303c830	川上客	https://sns-avatar-qc.xhscdn.com/avatar/1040g2jo31rm20inpia6g5omff3m0vi1ggvo27l8	120	59	230	12		http://sns-webpic-qc.xhscdn.com/202605231407/5eaf6cbdbb8bf352d1c2d0df092d7895/1040g00831s2o15lp4o8g5omff3m0vi1gkbjsnh0!nd_dft_wlteh_webp_3	hpv,hpv转阴,hpv疫苗,女性健康	1779516492723	https://www.xiaohongshu.com/explore/69800f3a000000000d00b605?xsec_token=ABOn8868QeD1QxnSIQtnPttKpFdBSkz9hLbrNqEwUQtdo=&xsec_source=pc_search	hpv	ABOn8868QeD1QxnSIQtnPttKpFdBSkz9hLbrNqEwUQtdo=	2026.02.02	2026-02-02 02:43:06	2026.05.23	2026.02.09
6980bc790000000022038707	normal	为什么疫苗说是要在有性生活之前打。有了性生活的女性，就算暂时没检测出某分型阳性也没有完全没有性生活时候打疫苗收益高了。 这是不是因为，各型别的hpv病毒是无处不在，所以一旦有了性生活，阴道和宫颈接触到外来物，各种hpv病毒就必定会被带进阴道里宫颈处，所以每个有过性生活的女性阴道里和宫颈处都有各种型别的hpv病毒。 之所以有些人能检测出来，检测出来的型别也各不相同，一方面是因为免疫力，还有一方面是是因为病毒量。 #hpv[话题]#	为什么疫苗说是要在有性生活之前打。有了性生活的女性，就算暂时没检测出某分型阳性也没有完全没有性生活时候打疫苗收益高了。 这是不是因为，各型别的hpv病毒是无处不在，所以一旦有了性生活，阴道和宫颈接触到外来物，各种hpv病毒就必定会被带进阴道里宫颈处，所以每个有过性生活的女性阴道里和宫颈处都有各种型别的hpv病毒。 之所以有些人能检测出来，检测出来的型别也各不相同，一方面是因为免疫力，还有一方面是是因为病毒量。 #hpv[话题]#		1770044537000	1770044537000	5e26902600000000010098b7	人类观察日记yeah	https://sns-avatar-qc.xhscdn.com/avatar/1040g2jo3126sbv5ol06g5nh6i0j0965n9agnaj8	980	340	543	148		http://sns-webpic-qc.xhscdn.com/202605231350/c07e20d0e7fbab32974d5df9af1d1409/1040g00831s3d1am1ls6g5nh6i0j0965n68h1ve0!nd_dft_wlteh_webp_3	hpv	1779515426087	https://www.xiaohongshu.com/explore/6980bc790000000022038707?xsec_token=ABOn8868QeD1QxnSIQtnPttKS2XEbmltbOPeU4QOVezhI=&xsec_source=pc_search	hpv	ABOn8868QeD1QxnSIQtnPttKS2XEbmltbOPeU4QOVezhI=	2026.02.02	2026-02-02 15:02:17	2026.05.23	2026.02.02
6982fe28000000000e03f8e6	normal	有HPV/没HPV？自测+改善方法来了	很多姐妹都会纠结：我是不是感染了HPV？ 身体有点不对劲，但又不确定，越想越焦虑😣 如果你也有类似困扰，可以先根据图上的表现自测一下： 👉 一般出现3条及以上，就需要多注意身体状态了。 现在生活节奏快、压力大 熬夜加班、喝酒应酬、外卖零食不断 这些都会慢慢消耗身体底子⚠️ HPV感染在早期往往不明显，但如果长期忽视，身体负担会越来越重。不论低危还是高危，一旦查到，都不要一直拖着，持续感染可能会影响宫颈健康。 发现HPV后，别慌！这样调理就好👇 ① 勤换洗，勤清洁 贴身衣物单独清洗、不囤积，保持私处干爽清洁，是蕞基础的一步。 ② 坚决不熬夜 熬夜真的很伤元气⚡会影响大脑和身体循环，尽量保正 7–8 小时睡眠，身体才能慢慢修复。 ③ 坚持运动 每天30分钟–1小时，散步、拉伸、慢跑都可以🌿，不仅能放松情绪，还能提升身体抵抗力。 身体是慢慢变好的，焦虑姐决不了问题，调理才是关键。 #hpv[话…		1770210026000	1770192425000	6923bfbd000000003700aa7b	HPV科普站	https://sns-avatar-qc.xhscdn.com/avatar/1040g2jo31s2o2r7m4u005q93nuutpajrgidinlo	88	24	53	5		http://sns-webpic-qc.xhscdn.com/202605231409/0e51f2e456d6ef0c5c16c5b98cbd6c4b/1040g00831s5jmanim2005q93nuutpajr9lqqquo!nd_dft_wlteh_webp_3	hpv,hpv高危,hpv阳性,女性健康,hpv感染,hpv检查,健康科普,HPV,hpv转阴,关爱女性健	1779516629259	https://www.xiaohongshu.com/explore/6982fe28000000000e03f8e6?xsec_token=ABUTAsItKf0bpCLDb70egaxE0iJtCgcg3stSj-05fBCts=&xsec_source=pc_search	hpv	ABUTAsItKf0bpCLDb70egaxE0iJtCgcg3stSj-05fBCts=	2026.02.04	2026-02-04 13:00:26	2026.05.23	2026.02.04
6984587d000000000b011026	normal	打了九价能避开hpv吗	#hpv[话题]##九价[话题]##hpv感染[话题]# #郑伟[话题]##浙大二郑伟[话题]#		1770281085000	1770696011000	6388813e000000001f0169ee	Viva	https://sns-avatar-qc.xhscdn.com/avatar/1040g2jo31s49hbmile605os8g4v7qqfednjj86o	88	45	266	73		http://sns-webpic-qc.xhscdn.com/202605231409/0d81b4d1b2c50a3b48fe3467514482c3/1040g2sg31s6u14195ckg5os8g4v7qqfeoi3an0g!nd_dft_wlteh_webp_3	hpv,九价,hpv感染,郑伟,浙大二郑伟	1779516629257	https://www.xiaohongshu.com/explore/6984587d000000000b011026?xsec_token=ABloI3mKwLtjM-GhjhavHa8RySc8IvrqAhrcfcROKJ7bk=&xsec_source=pc_search	hpv	ABloI3mKwLtjM-GhjhavHa8RySc8IvrqAhrcfcROKJ7bk=	2026.02.05	2026-02-05 08:44:45	2026.05.23	2026.02.10
69858e6f000000000a02931d	normal	HPV感染的6️⃣个表现，别中招了还没察觉..	雪姐今天必须跟所有女生敲警钟！ 妇科健康从来容不得马虎，尤其是HPV感染⚠️ 隐蔽性极强还容易和普通炎症混淆，很多姐妹都栽在不当回事上！ 这6个感染信号，出现一个就别拖延，赶紧做妇科检查！ ✔️ 身上长疣：初期是细小凸起，慢慢扩大扩散，长成菜花状，常见于手脚、肛周等部位 ✔️ 脚底发痒：病毒可全身循环感染，脚底无诱因异常发痒，别当成脚气忽视！ ✔️ 手臂发痒：无过敏史，手臂出现淡红、红褐色小点，逐渐凸起成疙瘩且发痒 ... 💡 雪姐叨叨 身边就有闺蜜踩过坑，一开始只是白带异常、私处轻微发痒，觉得是小炎症自己调理就行。直到出现不规则出血去检查，才查出HPV高危阳性，还伴随宫颈轻度病变😭 不仅要定期复查、用药治疗，自费医药费花了小一万，身心俱疲还总担心病情反复。 所以雪姐真心劝各位姐妹：爱自己先护好健康，提前配好医疗险，才是女性健康的硬底气！ 雪姐实测推荐：好医保·长期医疗（旗舰版2025）…		1770360431000	1770360432000	67da248d000000000a03cd37	雪姐的健康险规划	https://sns-avatar-qc.xhscdn.com/avatar/1040g2jo31gc539m6ju005puq4i6inj9nmdkh9io	586	112		82		http://sns-webpic-qc.xhscdn.com/202605231456/7191aed6ec5e34c5e3d9d9117d7fe3f4/spectrum/1040g34o31s83r86d56305puq4i6inj9nng28tco!nd_dft_wlteh_jpg_3,http://sns-webpic-qc.xhscdn.com/202605231456/17bdf07b41000f2ca90d8e380cac3b9c/spectrum/1040g34o31s83r86d563g5puq4i6inj9n63dadf8!nd_dft_wlteh_jpg_3,http://sns-webpic-qc.xhscdn.com/202605231456/50f498194d7f48786113d7f0b6873abe/spectrum/1040g34o31s83r86d5…	好医保旗舰版,好医保长期医疗,好医保,蚂蚁保,好险我有蚂蚁保,百万医疗,医疗保险,hpv,女性健康,雪姐的健康险规划	1779519475023	https://www.xiaohongshu.com/explore/69858e6f000000000a02931d?xsec_token=ABVMQKs-ADTdJd_rC9XSBOyBbcUYJJIeLLG0HzuT-IpR0=&xsec_source=pc_search	hpv	ABVMQKs-ADTdJd_rC9XSBOyBbcUYJJIeLLG0HzuT-IpR0=	2026.02.06	2026-02-06 06:47:11	2026.05.23	2026.02.06
69859d85000000001a02bfb9	normal	华西哪个老师看HPV最厉害	华西看HPV哪位老师最厉害👍🏻 看HPV最🐂的老师 [向右R]华西看Hpv找哪位老师？ 关于感染了HPV，想要到华西来治疗 看哪位老师？个人经验… [向右R]理论上妇科都可以gua，但是擅长看宫颈ging变和治疗的老师有[加油R] 雷巍，李春梅 ，冯余宽，林琳，朱联，蔡压西，郄明荣，杨沛，尹如铁。 [向右R]雷巍老师确实很优秀，但是号不好挂，怕耽误bing情，最好先gua其他老师的号，把YD镜检查活jian先做了，到zhi疗环节就可以指定老师。#华西医院[话题]# #华西挂号[话题]# #陪诊[话题]# #希望可以帮到有需要的人[话题]#		1770364293000	1770364294000	689749d5000000001c002919	薇薇在华西	https://sns-avatar-qc.xhscdn.com/avatar/1040g2jo31r6mdf3n7o6g5q4n97an0a8pu4ggdp0	33	31	20	4		http://sns-webpic-qc.xhscdn.com/202605231510/279d76489b47b95c4df801a2210d9371/1040g2sg31s85lmuv62kg5q4n97an0a8p7lilhdo!nd_dft_wlteh_jpg_3	华西医院,华西挂号,陪诊,希望可以帮到有需要的人	1779520252960	https://www.xiaohongshu.com/explore/69859d85000000001a02bfb9?xsec_token=ABVMQKs-ADTdJd_rC9XSBOyPMBBfQ5tbCFAB9PM2uqEiY=&xsec_source=pc_search	hpv	ABVMQKs-ADTdJd_rC9XSBOyPMBBfQ5tbCFAB9PM2uqEiY=	2026.02.06	2026-02-06 07:51:33	2026.05.23	2026.02.06
6985f561000000001a027a4a	normal	脚上长了跖疣，需要去医院查hpv 吗，真的不喜欢去医院[哭惹R]	脚上长了跖疣，需要去医院查hpv 吗，真的不喜欢去医院[哭惹R]		1770386785000	1770386786000	6739cd76000000001d02fd6f	早安又一天	https://sns-avatar-qc.xhscdn.com/avatar/1040g2jo31hjjfjnc3i005pppplr7dvbflofcgi0	709	530	352	144		http://sns-webpic-qc.xhscdn.com/202605231443/01c118d5f03ff281069a8415992564cc/notes_pre_post/1040g3k831s8gdq87m2705pppplr7dvbfs9d24m8!nd_dft_wlteh_jpg_3		1779518703817	https://www.xiaohongshu.com/explore/6985f561000000001a027a4a?xsec_token=ABVMQKs-ADTdJd_rC9XSBOyHNwre5HTif5YxtbImLkmOM=&xsec_source=pc_search	hpv	ABVMQKs-ADTdJd_rC9XSBOyHNwre5HTif5YxtbImLkmOM=	2026.02.06	2026-02-06 14:06:25	2026.05.23	2026.02.06
698695b7000000000d008d97	normal	HPV感染定期复查指南！精准诊断最重要！	经常在门诊会遇到HPV感染患者3个月复查一次，每天担心别有进展，有没有转阴？今天就跟大家来讲一下HPV感染后如何定期复查！ 1️⃣首先大家先了解一下CIN1级的预后：我国一项前瞻研究针对487例LSIL（CIN1）结果显示：CIN1级在第一年、第三年和第四年逆转为正常的概率分别为52％、84.4％和88.7％，进展为HSIL（CIN2+）分别1.65％、4.05％和4.11％，其中高危型HPV持续阳性者在第四年进展为HSIL达18.9％。 2️⃣因此HPV感染者要分层次管理，比如HPV53或HPV68阳性引起的CIN1，可以1年复查一次，复查内容为HPV+TCT； 3️⃣根据2024版中国妇科肿瘤临床实践指南，CIN1级只需要每年复查一次，HPV+TCT，这些仅限TCT是NILM、LSIL和ASCUS者；所以在门诊我经常给高危型HPV感染者说6-12个月后复查；HPV16/18我还是建议…		1770427831000	1770427831000	5d9943410000000001019528	武汉同济医院李飞教授	https://sns-avatar-qc.xhscdn.com/avatar/1040g2jo31dlu92dpgk5g5ncp8d0gb598a7pkfv8	77	62	31	20		http://sns-webpic-qc.xhscdn.com/202605231410/74be41b488b61e85147eca374022b0b6/1040g2sg31s93budalkcg5ncp8d0gb5986lvqc80!nd_dft_wlteh_webp_3,http://sns-webpic-qc.xhscdn.com/202605231410/945860caf9d3bbc23a2828343292a79c/1040g2sg31s93budalk8g5ncp8d0gb598bhldcgo!nd_dft_wgth_webp_3	HPV感染,CIN1级,HPV感染复查,HPV治疗性疫苗,子宫颈高级别病变	1779516629277	https://www.xiaohongshu.com/explore/698695b7000000000d008d97?xsec_token=ABz0Tz9HoK3warPjZD6KI1biIW35nw4hsRA4VDE8TVPjQ=&xsec_source=pc_search	hpv	ABz0Tz9HoK3warPjZD6KI1biIW35nw4hsRA4VDE8TVPjQ=	2026.02.07	2026-02-07 01:30:31	2026.05.23	2026.02.07
698779fd00000000090384b6	normal	这个广告不该被举报吗？	hpv #十个男的九个hpv[话题]#		1770486269000	1770486269000	67e26257000000000a03f8cb	木林	https://sns-avatar-qc.xhscdn.com/avatar/1040g2jo31vbd9ioqk0005pv2c9binu6bejv9g1g	34	18	16	36		http://sns-webpic-qc.xhscdn.com/202605231417/b3fe687698ee468f068e672bb39be556/notes_pre_post/1040g3k031s9vrphalc005pv2c9binu6bm6mo9fg!nd_dft_wlteh_webp_3	十个男的九个hpv	1779517106646	https://www.xiaohongshu.com/explore/698779fd00000000090384b6?xsec_token=ABrSJOAqUUC6th55Wg8JY0IUp83bv7ypRDIaoSenf9Q14=&xsec_source=pc_search	hpv	ABrSJOAqUUC6th55Wg8JY0IUp83bv7ypRDIaoSenf9Q14=	2026.02.07	2026-02-07 17:44:29	2026.05.23	2026.02.08
698895ff000000001b015d0e	normal	连男朋友都没有，怎么会得“性病”？	家人们谁懂啊！拿到检查报告那一刻，我手都在抖，眼泪差点掉下来。😭 脚底长了个硬硬的小疙瘩，走路像踩在钉子上。 去医院一看，诊断单上写着：【跖疣（病毒疣）——由HPV病毒感染引起】。 那一瞬间我脑子简直要炸了！第一反应就是羞耻：HPV？这不是性病吗？我连男朋友都没有，平时也洁身自好，怎么会得这种脏病？！ 我甚至开始怀疑是不是住酒店传染的？还是我不小心碰到了什么？ 直到医生看我吓得脸惨白，才哭笑不得地给我上了一课。 原来，这根本就是一场巨大的误会！所谓的“性病”帽子，扣得太冤了！🙅‍♀️ 今天必须把医生讲的知识分享给所有姐妹，千万别像我一样自己吓自己！ 👇👇👇 此处划重点（敲黑板！） 👇👇👇 ✅ 1. 此HPV非彼HPV！（型号完全不同） HPV家族有几百个兄弟，它们分工明确，互不干涉： 🔴 让你恐慌的（黏膜型）： 比如HPV 16、18（搞宫颈的），或者HPV 6、11（搞尖锐湿疣的）。这…		1770558975000	1770559312000	6890845e000000002800fa99	小红薯68914C68	https://sns-avatar-qc.xhscdn.com/avatar/645b807d338379fac18930a8.jpg	201	77	13	123		http://sns-webpic-qc.xhscdn.com/202605231405/1aa6b9208468b6432df3d9a530c8fc42/1040g00831sb1r6gblm405q4gghfa1ukpal26050!nd_dft_wlteh_webp_3,http://sns-webpic-qc.xhscdn.com/202605231405/b607efd77a9575c535735e8f709c2bee/1040g00831sb1r6gblm305q4gghfa1ukp7s4vmi8!nd_dft_wlteh_webp_3,http://sns-webpic-qc.xhscdn.com/202605231405/5e30051cb79cbce467e8ace76d5f208b/1040g00831sb1r6gblm505q4gghfa1ukpmeqsffg!nd…	女生要好好保护自己,HPV,性病检测,皮肤科,HPV科普,拒绝焦虑,跖疣,独居女孩,情侣,女性健康	1779516356624	https://www.xiaohongshu.com/explore/698895ff000000001b015d0e?xsec_token=ABEinEXABtUS9ptloq9f8tRWEtpCumq14vTRahsq9N3zE=&xsec_source=pc_search	hpv	ABEinEXABtUS9ptloq9f8tRWEtpCumq14vTRahsq9N3zE=	2026.02.08	2026-02-08 13:56:15	2026.05.23	2026.02.08
6989da71000000001d02761d	normal	认识“头号反派”HPV16型	#HPV16型[话题]# #HPV16阳性[话题]# #HPV感染[话题]# #HPV转阴[话题]# #HPV阳性[话题]# #HPV筛查[话题]# #HPV高危[话题]# #薯队长[话题]# #当我真正开始爱自己[话题]#		1770642033000	1770642034000	65c8d249000000000b03bfc6	妇科主任韩省华	https://sns-avatar-qc.xhscdn.com/avatar/1040g2jo31h8ms7u6js005pe8q94ivfu6or3jkt8	24	9	14	16		http://sns-webpic-qc.xhscdn.com/202605231418/43a989b84f194a66646cbc7f2265ef78/1040g2sg31sc8rd9plmi05pe8q94ivfu6rmllo90!nd_dft_wlteh_webp_3,http://sns-webpic-qc.xhscdn.com/202605231418/ded8c3c425b9bb2d1c8a50fef2872efa/1040g2sg31sc8rd9plmig5pe8q94ivfu6u6mh8t8!nd_dft_wlteh_webp_3,http://sns-webpic-qc.xhscdn.com/202605231418/ee8bda782870f29158de1acf05296cce/1040g2sg31sc8rd9plmhg5pe8q94ivfu6qbtj730!nd…	HPV16型,HPV16阳性,HPV感染,HPV转阴,HPV阳性,HPV筛查,HPV高危,薯队长,当我真正开始爱自己	1779517106849	https://www.xiaohongshu.com/explore/6989da71000000001d02761d?xsec_token=ABdpWaLalP8Tb_XZ0-t9dBYE-KG9nTBlA6qMzsL2k2Dec=&xsec_source=pc_search	hpv	ABdpWaLalP8Tb_XZ0-t9dBYE-KG9nTBlA6qMzsL2k2Dec=	2026.02.09	2026-02-09 13:00:33	2026.05.23	2026.02.09
698a8a5a0000000015022f39	normal	再次强调，这是女生感染hpv的早期信号！	别以为hpv离自己很远 它早期真的会悄悄发信号❗️ 🚨身体出现这些情况 立刻重视 ✔️分泌物变多、颜色异常、有异味 ✔️非经期不规则出血 ✔️下腹部隐隐作痛 发现异常别慌，在家就能自查hpv！ 海氏海诺HPV自测盒超靠谱✨正规械字号，操作超简单，不用跑🏥排队，十分钟快速出结果，私密检测，不用尴尬~ 💡建议自测人群 •有性生活的女生 •免疫力偏低、日常卫生疏忽的姐妹 都建议常备一盒！ 健康没有小事 早检测、早安心 一定要好好爱护自己❤️ - 粤械广审（文）第260305-02091号 请仔细阅读产品说明书或在医务人员的指导下购买和使用 禁忌内容或者注意事项详见说明书 #海氏海诺[话题]# #hpv[话题]# #hpv感染[话题]# #hpv阳性[话题]# #hpv检查[话题]# #HPV[话题]# #身体发出的信号[话题]# #hpv自测盒[话题]# #女性健康[话题]# #妇科检查[话题…		1770687066000	1770687067000	64af4893000000001c029d01	海氏海诺—医疗器械	https://sns-avatar-qc.xhscdn.com/avatar/1040g2jo31r43913e7g6g5p5f929n5781uon4g0g	192	47	34	13		http://sns-webpic-qc.xhscdn.com/202605231405/3252a866250d9189b6e2e3053b3eef89/spectrum/1040g0k031scvbuss5c005p5f929n5781n6d99b0!nd_dft_wlteh_webp_3,http://sns-webpic-qc.xhscdn.com/202605231405/bd898f2cf3587adf69aa4a5874cae2e6/spectrum/1040g0k031scvc0n95c005p5f929n5781d7dqen0!nd_dft_wlteh_webp_3,http://sns-webpic-qc.xhscdn.com/202605231405/a9d3ddf955893b4e67358827a5887dff/spectrum/1040g0k031scvc23…	海氏海诺,hpv,hpv感染,hpv阳性,hpv检查,HPV,身体发出的信号,hpv自测盒,女性健康,妇科检查	1779516356632	https://www.xiaohongshu.com/explore/698a8a5a0000000015022f39?xsec_token=ABHKLXNzQoxJKHQHv8UqCqvXEzI2HmfoGKtWuyvhUTYu4=&xsec_source=pc_search	hpv	ABHKLXNzQoxJKHQHv8UqCqvXEzI2HmfoGKtWuyvhUTYu4=	2026.02.10	2026-02-10 01:31:06	2026.05.23	2026.02.10
69900d9a000000000d008acc	video	送自己一个新年礼物💝	#钝感力[话题]# #00后[话题]# #直男[话题]# #hpv[话题]# #预防HPV[话题]# #卫生[话题]# #男生也要保护好自己[话题]# #男生预防HPV的100个理由[话题]# #人在爱里总想谢谢[话题]# #我是春节主理人[话题]#	http://sns-video-v6.xhscdn.com/stream/1/110/259/01e9900d4b7cbb15010370039c5ab748a7_259.mp4?sign=84833a7f038931757a23def5f7d28d22&t=6a15dcbd	1771048346000	1771048347000	636b7433000000001f017681	胡叫	https://sns-avatar-qc.xhscdn.com/avatar/64183e32e64abc0b3105028c.jpg	1万	530	573	2357		http://sns-webpic-qc.xhscdn.com/202605231347/842f26703f9c1d7d68a06df3a2de33ee/1040g00831sibr7n1lm005orbegpnqtk1g29ppq0!nd_dft_wlteh_webp_3	钝感力,00后,直男,hpv,预防HPV,卫生,男生也要保护好自己,男生预防HPV的100个理由,人在爱里总想谢谢,我是春节主理人	1779515291053	https://www.xiaohongshu.com/explore/69900d9a000000000d008acc?xsec_token=ABqc20FYTe-6rsJH92rAdEsHaCNjhM6yECEVgb3KcOAkM=&xsec_source=pc_search	hpv	ABqc20FYTe-6rsJH92rAdEsHaCNjhM6yECEVgb3KcOAkM=	2026.02.14	2026-02-14 05:52:26	2026.05.23	2026.02.14
698ace40000000001a02e060	normal	别慌！看完这篇你就安心了	经常听到这种说法： "10个女孩8个得过HPV"😰 这个说法真的吗？ 答案：是真的！ 但别急着恐慌！看完这篇你就明白了～ 📊 先看真相数据 80%以上的女性 一生中至少有过一次HPV感染 为什么感染率这么高？ 因为： HPV病毒非常普遍 通过亲密接触传播 即使使用安全套也无法完全避免 但是！这个数据不代表什么！ 🚨 HPV感染的真相 不是所有HPV都会致病！ 低危型HPV → 引发生殖器疣等良性病变 高危型HPV → 持续感染可能发展为癌症 注意关键词：持续感染 ✨ 最关键的真相：90%能自愈！ 这是大家最需要知道的！ 感染HPV后： 90%以上 → 2年内自然清除 不足1% → 发展为宫颈癌前病变或宫颈癌 是的！你没看错！ 90%的HPV感染都能靠免疫力自己清除！ 🛡️ 如何预防HPV感染？ 预防方法1：接种疫苗（超重要！） 最有效的预防方法 9-45岁都可以接种 建议尽早接种 预防方…		1771140060000	1770704448000	60bd820a0000000001005ca4	协和付兰芹	https://sns-avatar-qc.xhscdn.com/avatar/1040g2jo31jfiop9d306g5o5tg8508n54uee6bdg	129	47	45	48		http://sns-webpic-qc.xhscdn.com/202605231454/72f4ea317ebe3d3358bcec14fa294ae5/spectrum/1040g0k031sd5oktelc005o5tg8508n54udsa8cg!nd_dft_wlteh_jpg_3	一定要收藏,不懂就间有问必答,HPV	1779519282216	https://www.xiaohongshu.com/explore/698ace40000000001a02e060?xsec_token=ABHKLXNzQoxJKHQHv8UqCqvd5FFHkLGWPE0mzORg-V0uU=&xsec_source=pc_search	hpv	ABHKLXNzQoxJKHQHv8UqCqvd5FFHkLGWPE0mzORg-V0uU=	2026.02.15	2026-02-15 07:21:00	2026.05.23	2026.02.10
69947f45000000000e03fe1a	video	感染HPV+ 活检 CIN1，怎么选凝胶？看过来！	姐妺们感染hpv别怕！看懂检查单，再学会挑凝 胶，一起告别hpv! 看检查单：①看HPV 类型② 看病理③ 看炎症 看懂检查单之后选择凝胶，选择凝胶：首先看资质，其次看成分，最后看品牌！爱小护抗hpv生物蛋白敷料！每天一支，按照疗程使用！ 视频转载@是17宝宝吖～ ，感谢宝子分享！ #hpv传染途径和概率[话题]# #hpv症状有哪些[话题]# #hpv自愈一般要多久[话题]# #hpv52阳性[话题]# #hpv16[话题]# #hpv凝胶[话题]# #抗hpv生物蛋白敷料[话题]# #hpv用药[话题]# #hpv抗病毒专用药[话题]# #爱小护[话题]# #爱小护抗hpv生物蛋白敷料[话题]# #hpv凝胶哪个牌子好[话题]#	http://sns-video-qc.xhscdn.com/stream/1/110/259/01e9947eae7cedfc010370039c6c1191c0_259.mp4?sign=53318d21524b30fe6f05d49922bdf5ca&t=6a15e673	1771375560000	1771339589000	64ddd6e8000000000100e67e	爱小护医疗器械	https://sns-avatar-qc.xhscdn.com/avatar/1040g2jo30psc09bk706g5p6tqrk09pju7f5a6g0	1		11			http://sns-webpic-qc.xhscdn.com/202605231429/622538f2b76104b1e9d1ce34d672b549/1040g2sg31smmi9kolsd05p6tqrk09pju92pf2e8!nd_dft_wlteh_webp_3	hpv传染途径和概率,hpv症状有哪些,hpv自愈一般要多久,hpv52阳性,hpv16,hpv凝胶,抗hpv生物蛋白敷料,hpv用药,hpv抗病毒专用药,爱小护,爱小护抗hpv生物蛋白敷料,hpv凝胶哪个牌子好	1779517766637	https://www.xiaohongshu.com/explore/69947f45000000000e03fe1a?xsec_token=ABv6SWmfnZg-YlFT4aVusObcIiEia0K8tFNYyfeBtnhFI=&xsec_source=pc_search	hpv	ABv6SWmfnZg-YlFT4aVusObcIiEia0K8tFNYyfeBtnhFI=	2026.02.18	2026-02-18 00:46:00	2026.05.23	2026.02.17
69972705000000001a01c984	normal	免费接种二价的通知来了，好多家长该焦虑了，是否要打，不打二价可以选择打九价吗？疫苗都是通过大量的临床试验验证才上市的，可以放心接种！是否需要选择九价呢？送大家一句话：经济条件允许的情况下尽早接种九价吧！早接种早保护！#接种九价疫苗[话题]# #二价免费接种[话题]# #如何选择HPV疫苗[话题]#	免费接种二价的通知来了，好多家长该焦虑了，是否要打，不打二价可以选择打九价吗？疫苗都是通过大量的临床试验验证才上市的，可以放心接种！是否需要选择九价呢？送大家一句话：经济条件允许的情况下尽早接种九价吧！早接种早保护！#接种九价疫苗[话题]# #二价免费接种[话题]# #如何选择HPV疫苗[话题]#		1771513605000	1771513605000	65af25a5000000001300bef1	🌹长不大的倔猫猫	https://sns-avatar-qc.xhscdn.com/avatar/1040g2jo31ua476thia005pdf4mikpfnhgb3hvl0	148	34	110	24		http://sns-webpic-qc.xhscdn.com/202605231405/f858e10a71ddf899d2a0e0c9c6059873/notes_pre_post/1040g3k831sp9e2o3ls705pdf4mikpfnh6ip09eo!nd_dft_wlteh_webp_3,http://sns-webpic-qc.xhscdn.com/202605231405/2dd133349387a222c4088116f5cb1e60/notes_pre_post/1040g3k831sp9e2o3ls7g5pdf4mikpfnhrlcf7dg!nd_dft_wlteh_webp_3	接种九价疫苗,二价免费接种,如何选择HPV疫苗	1779516356660	https://www.xiaohongshu.com/explore/69972705000000001a01c984?xsec_token=AB8_jiB0DyXH33sQZyrqHnfE9UxovaNsl0gmPJokhgPeU=&xsec_source=pc_search	hpv	AB8_jiB0DyXH33sQZyrqHnfE9UxovaNsl0gmPJokhgPeU=	2026.02.19	2026-02-19 15:06:45	2026.05.23	2026.02.19
699923f700000000150324ed	normal	当妈真的太容易焦虑了😭 偶然发现孩子手指上长了小疙瘩， 去医院检查后，医生说是寻常疣， 属于HPV低危型感染，大概率是夏天去游泳馆接触到的。 医生说可以液氮冷冻，但孩子小，怕疼， 老母亲实在不忍心，就查了很多温和方法自己试。 我用的是： 六神丸碾碎 + 维A乳膏 混合薄涂 坚持了3-4天，肉眼可见小了很多！ 真的惊喜到我～ 纯分享我们家的真实护理过程， 每个孩子情况不一样， 大家还是要先遵医嘱，再参考哦！ 希望所有娃都远离小疙瘩，健健康康❤️ #疣[话题]##寻常疣[话题]#	当妈真的太容易焦虑了😭 偶然发现孩子手指上长了小疙瘩， 去医院检查后，医生说是寻常疣， 属于HPV低危型感染，大概率是夏天去游泳馆接触到的。 医生说可以液氮冷冻，但孩子小，怕疼， 老母亲实在不忍心，就查了很多温和方法自己试。 我用的是： 六神丸碾碎 + 维A乳膏 混合薄涂 坚持了3-4天，肉眼可见小了很多！ 真的惊喜到我～ 纯分享我们家的真实护理过程， 每个孩子情况不一样， 大家还是要先遵医嘱，再参考哦！ 希望所有娃都远离小疙瘩，健健康康❤️ #疣[话题]##寻常疣[话题]#		1771643895000	1771644029000	5ca1ba6a0000000017031809	🍑青儿	https://sns-avatar-qc.xhscdn.com/avatar/61b8324335acfea47288bd3e.jpg	1121	969	409	281		http://sns-webpic-qc.xhscdn.com/202605231356/ca1f52790c9cc225a2aac3be366e7ed6/note_pre_post_uhdr/1040g3r831sr7psvc5k705n51n9l5u609daghvqg!nd_dft_wlteh_webp_3,http://sns-webpic-qc.xhscdn.com/202605231356/9eab51f098ad4e1455a6cbf35fa6f2c8/note_pre_post_uhdr/1040g3r831sr7psvc5k7g5n51n9l5u609hjr88eg!nd_dft_wlteh_webp_3,http://sns-webpic-qc.xhscdn.com/202605231356/fd9ca3ba82e140bc32be77212c769dec/note_…	疣,寻常疣	1779515809371	https://www.xiaohongshu.com/explore/699923f700000000150324ed?xsec_token=ABoTpXwU2-Xl3acCow5eksiiWB_eLKJR2wcWOeSEmU-IY=&xsec_source=pc_search	hpv	ABoTpXwU2-Xl3acCow5eksiiWB_eLKJR2wcWOeSEmU-IY=	2026.02.21	2026-02-21 03:18:15	2026.05.23	2026.02.21
698a85a9000000000e03c9d2	normal	抗HPV选它！省心帮手💯	. 宝子们听我说！关于HPV，真的别再直接跟“那方面”挂钩了！😤 . 很多人不知道，这病.毒的传染途径其实挺多的。 特别是平时抵抗力不太好的宝子，就算只是日常出门生活， 比如去公共游泳池玩水、泡个温泉、用了公用的浴室或者马桶， 如果不小心接触到了感.染者留下的病.毒，也有可能被传染。 . 那要是查出HPV阳性怎么办？先别紧张！这时候可以试试HPV凝胶。 北京同仁堂内廷上用抗hpv生物蛋白凝胶敷料 它就像在你身体里派了个贴身小卫士🛡️， 主要是帮忙压制一下hpv病.毒的活跃度，让hpv病.毒数量慢慢降下来。 . 它是那种水润润的凝胶质地💧，推开清爽不黏腻。 睡前用一支，就能安心去睡觉，吸收很快，不耽误休息。 里面主要起作用的是酸酐化牛β-乳球蛋白， 原理有点像磁铁正负ji相吸🧲——它自带“负电”，能主动吸附带“正电”的HPV病.毒， 这样病.毒就没法到处“作妖”，数量也就逐渐减少了。 . …		1771894822000	1770685866000	647b364c000000000f007ca7	怡美堂医疗器械	https://sns-avatar-qc.xhscdn.com/avatar/seller_695b74b99b65e400016669a3			17			http://sns-webpic-qc.xhscdn.com/202605231436/59520e33452564886a67704a5a199ea4/1040g2sg31sc5bqm568jg5p3r6p63ov57348vmm0!nd_dft_wlteh_jpg_3,http://sns-webpic-qc.xhscdn.com/202605231436/071e7447554a137d8209fec6a6a0f637/1040g2sg31sc5bqm568k05p3r6p63ov57purjbog!nd_dft_wlteh_jpg_3,http://sns-webpic-qc.xhscdn.com/202605231436/4e7e0bafeb3023306a2489cafdff926c/1040g2sg31sc5bqm568kg5p3r6p63ov57nvqn67o!nd_d…	hpv,hpv感染,hpv高危,hpv阳性,降低hpv载量,hpv凝胶,北京同仁堂hpv凝胶,私密护理,打工人的养生好物	1779518233432	https://www.xiaohongshu.com/explore/698a85a9000000000e03c9d2?xsec_token=ABHKLXNzQoxJKHQHv8UqCqvSi1pFHgj6h8vm6C1-md3yw=&xsec_source=pc_search	hpv	ABHKLXNzQoxJKHQHv8UqCqvSi1pFHgj6h8vm6C1-md3yw=	2026.02.24	2026-02-24 01:00:22	2026.05.23	2026.02.10
699d7f490000000016008820	normal	CityUer·免费HPV疫苗补种	城大联合卫生署的免费HPV疫苗补种计划来啦 ✅ 报名资格 - 城大在读女学生 - 2004-2008年出生 - 持有有效的香港身份证 - 没打过HPV或没打完2针 - 已注册/同意注册电子健康纪录系统（eHealth） 📅 时间点 - 预报名：3月3日10:00 - 3月24日15:00 - 报名链接：3月3日10点开放！ - 确认邮件：3月31日通知 - 接种时间：4月13日10:00-15:45 - 接种地点：李达三叶耀珍学术楼G400 💡 温馨提醒 - 接种当天记得带香港身份证+城大学生证 - 现场有人流管控，按预约时段到，别迟到哦 - 已经打完2针的姐妹就不能再报啦 详情可见邮件「Medical Health Programme: HPV Vaccination Catch-up Programme HPV 疫苗補種計劃」 在港读书也要好好照顾自己呀！ #香港城市大学[话题]# …		1771929417000	1771929418000	5e284ddf000000000100237e	耶斯ok	https://sns-avatar-qc.xhscdn.com/avatar/1040g2jo31rtsg8f9im5g5nh89nfg88rum4u6vfo	89	58	20	123		http://sns-webpic-qc.xhscdn.com/202605231507/6c75a32d1bcfdc5a1aec6a1b7e628f67/notes_pre_post/1040g3k031svftft0lk6g5nh89nfg88ruicacqqo!nd_dft_wlteh_jpg_3	香港城市大学,CityUHKCSSA,香港HPV疫苗,哪里有需要哪里有CSSA,香港,港城大,香港生活,香港医疗,城大租房,我的研路moment	1779520056064	https://www.xiaohongshu.com/explore/699d7f490000000016008820?xsec_token=ABGWPb9xLQ4R8ll4cN_mF7SOQLDh5Y46lAjFE4PVYTxGA=&xsec_source=pc_search	hpv	ABGWPb9xLQ4R8ll4cN_mF7SOQLDh5Y46lAjFE4PVYTxGA=	2026.02.24	2026-02-24 10:36:57	2026.05.23	2026.02.24
699fd1b3000000001a025a3e	video	不夸张！！！吾儿已玩800遍。。。巨长专注	不夸张！！！吾儿已玩800遍。。。巨长专注力！！！一套让宝宝 “动手动脑” 的便携画板，真的被它玩明白了～🧩儿保说1岁半以后可以安排蒙氏儿童菜板，果然买对了，宝宝很喜欢玩得切菜玩具🔥不要一做饭就给孩子看电视了，安排她来做小帮手吧！切菜切得可认真了，还能锻炼手眼协调#动手能力培养[话题]# #益智玩具[话题]# #专注力培养[话题]# #儿童玩具[话题]# #宝宝玩具[话题]##蒙氏早教[话题]##正面管教[话题]#	http://sns-video-qc.xhscdn.com/stream/79/110/259/01e99fd1ac7ce792010370039c984bb45e_259.mp4?sign=d4d3697501969e031336b67858cd59a4&t=6a15ea17	1772081587000	1772081588000	684bb8b9000000001e006a50	千语千寻	https://sns-avatar-qc.xhscdn.com/avatar/1040g2jo31r7nhk7ung6g5q2bn2sngqigottrbtg	215	20	4	11		http://sns-webpic-qc.xhscdn.com/202605231444/5c7f878e6285305227832e5095b1dbcd/1040g00831t1inp8rlm405q2bn2sngqigs8ghgk8!nd_dft_wlteh_jpg_3	动手能力培养,益智玩具,专注力培养,儿童玩具,宝宝玩具,蒙氏早教,正面管教	1779518703834	https://www.xiaohongshu.com/explore/699fd1b3000000001a025a3e?xsec_token=ABjoBuzV9-bd8lS3bZXoNiexV1Pq8q9wMbr_kq8BRmBTc=&xsec_source=pc_search	hpv	ABjoBuzV9-bd8lS3bZXoNiexV1Pq8q9wMbr_kq8BRmBTc=	2026.02.26	2026-02-26 04:53:07	2026.05.23	2026.02.26
699fdea10000000015038022	normal	HPV高危CIN2的7种治疗方式，我自己的理解	（接上篇，记录九） 经历了活检的撕扯感和zhixue的慌乱，拿到免疫组化结果CIN2时，脑子里只有个念头∶是不是要ai了？整夜睡不着地哭…但冷静下来后，wo知道还是得仔细研究，找出zui优解。 接下来的时间，几乎翻遍了所有关于CIN2的资料，zixun了不同的👩🏻‍⚕️，把冷冻、电灼、激光、leep术、冷刀、锥切、红卡、光动力这些词刻进了脑子里。现在把wo对它们的理解写下来，给可能同样站在十字路口的姐妹们∶ wo的情况∶未婚未育，病变范围包括宫颈及yd壁，多点cin1，局部cin2 【冷冻】这是被wo第yi个排除的。病毒高温才能杀si，就像是现在很多病毒埋在冰川底下，全球变暖冰川融化后也会让有的病毒再次肆虐，冷冻能让部分细胞冻住，但不保险。 【电灼和激光】这两个都是利用热效应（wo自己觉得电灼就像是拿着电熨斗去烫，而激光就像是点痣），对于边界清晰的病变部分清除效率较高。电灼因为就像熨衣服…		1772084897000	1772183379000	696b56490000000032029f42	希望分享能帮到更多人的momo	https://sns-avatar-qc.xhscdn.com/avatar/1040g2jo31srdotktls6g5qbbap4sl7q2r2us4g8	103	66	71	16		http://sns-webpic-qc.xhscdn.com/202605231407/16e3c161037a503a311599bec2b991ae/1040g2sg31t1q0lcn62kg5qbbap4sl7q2shlper8!nd_dft_wlteh_webp_3	hpv感染,hpv九价,cin2,hpv高危,hpv59,女性健康,leep,激光,冷冻,锥切	1779516492739	https://www.xiaohongshu.com/explore/699fdea10000000015038022?xsec_token=ABjoBuzV9-bd8lS3bZXoNie8vS7iLG5qqRQ2Tv5YSTTLI=&xsec_source=pc_search	hpv	ABjoBuzV9-bd8lS3bZXoNie8vS7iLG5qqRQ2Tv5YSTTLI=	2026.02.26	2026-02-26 05:48:17	2026.05.23	2026.02.27
699ff00d000000001a037947	normal	脱口秀都开始聊HPV了，女生真的该停止自责了	刷到真的被震了一下❗ 原来HPV，已经被搬上脱口秀舞台公开聊了。 脱口秀演员在台上直接讲自己感染HPV的经历，那些段子一出来，我第一反应是：原来这么多女生都在经历同一件事。 但有一点，真的很想帮大家澄清👇 ⭐ HPV的传播，并不只和“那件事”有关。 除了大家蕞容易联想到的方式，母婴传播、间接接触、医辽相关接触，都有可能成为感染的途径。 所以——感染HPV≠不干净≠做错事。 现在HPV真的太常见了，如果不是高危型号，好好生活、注意卫生、把免疫力养上来，很多人都会慢慢转好。 焦虑解绝不了问题，但正确认知，真的能救命。 📺 这期脱口秀来自 Ladies First S2《我就是要大声谈论HPV》 脱口秀演员：梦嘎 完整版在小破站可以看到。 👉 如果你也正在HPV阶段 👉 或者因为“感染”这两个字，一直偷偷焦虑 观注我｜💬我「HPV」 我会把自己从慌到稳、再到转好的真实经历分享给你。 有些话，真…		1772110822000	1772089358000	6923bfbd000000003700aa7b	HPV科普站	https://sns-avatar-qc.xhscdn.com/avatar/1040g2jo31s2o2r7m4u005q93nuutpajrgidinlo	278	84	1	43		http://sns-webpic-qc.xhscdn.com/202605231402/579727974bb4e5224239c947e3daa468/1040g2sg31t1s977n5keg5q93nuutpajrkvqd1no!nd_dft_wlteh_webp_3,http://sns-webpic-qc.xhscdn.com/202605231402/504f93f1083e845b7925dafa0219aaee/1040g2sg31t1s977n5kf05q93nuutpajr95es5go!nd_dft_wlteh_webp_3,http://sns-webpic-qc.xhscdn.com/202605231402/b9d178c76d660afb4295d8695f494c2d/1040g2sg31t1s977n5kfg5q93nuutpajr31g0jjo!nd…	脱口秀,hpv,hpv高危,hpv阳性,hpv感染,hpv检查,健康科普,HPV,hpv转阴,女性健康	1779516221171	https://www.xiaohongshu.com/explore/699ff00d000000001a037947?xsec_token=ABjoBuzV9-bd8lS3bZXoNiewZ3ea8tjcKdgQh4KPd_IXc=&xsec_source=pc_search	hpv	ABjoBuzV9-bd8lS3bZXoNiewZ3ea8tjcKdgQh4KPd_IXc=	2026.02.26	2026-02-26 13:00:22	2026.05.23	2026.02.26
69a3a2a7000000002801e48e	normal	hpv疫苗从火爆到销售额为0：一个时代落幕了	[种草R]2016年，hpv疫苗在中国大陆获批 [种草R]2026年，hpv疫苗纳入国家免疫规划，接种人群可以免费接种 [种草R]这10年，覆盖最多型别的进口九价hpv疫苗，从求而不得、一苗难求，到无人问津、销售为0 [种草R]这10年，国产hpv疫苗从无到有，一针价格不及一杯奶茶甚至免费，到国产9价hpv疫苗上市提供最全面守护 一个时代落幕了，但一个新的时代开始了…… #hpv九价[话题]# #hpv疫苗[话题]#		1772331687000	1772331688000	611e2dfa000000000100706d	小红医药笔记	https://sns-avatar-qc.xhscdn.com/avatar/1040g2jo31t377p57lme05o8u5nt08s3difc28f0	19	6	6	13		http://sns-webpic-qc.xhscdn.com/202605231456/15139a7ca9a151994ffbe58b56c7f74c/notes_pre_post/1040g3k831t5e67g1ls705o8u5nt08s3d0eq2698!nd_dft_wlteh_jpg_3,http://sns-webpic-qc.xhscdn.com/202605231456/d51d566bc776d06dff6fdeb8add2af60/notes_pre_post/1040g3k831t5e67g1ls7g5o8u5nt08s3dkuefcbg!nd_dft_wlteh_jpg_3	hpv九价,hpv疫苗	1779519475026	https://www.xiaohongshu.com/explore/69a3a2a7000000002801e48e?xsec_token=AB7jwbW87qWoh-1RPV5RADLm1ew7WLSNt8ksjMXsND6pg=&xsec_source=pc_search	hpv	AB7jwbW87qWoh-1RPV5RADLm1ew7WLSNt8ksjMXsND6pg=	2026.03.01	2026-03-01 02:21:27	2026.05.23	2026.03.01
69a44211000000002603e5ab	normal	⚠️有高危性行为的朋友，快来自查！	姐妹们/兄弟们，今天必须跟大家聊点严肃的！ 如果你或者你的朋友有过高危性行为，或者身体突然出现了莫名其妙的“小红疹”、“溃疡”，千万别害羞，更别硬扛！🚨 这些知识真的能救命，一定要看完！👇 👀 一眼看穿有没有梅毒？ 有梅毒： ● 看皮肤：出现梅毒疹，通常是红色或红褐色丘疹等，全身都可能出现。 无梅毒： ● 看皮肤：皮肤光滑，不会出现异常的红疹情况。 🚨 常见性病潜伏期&症状自查表（请收藏） 1. 梅毒： ● 症状：性器官出现不痛的溃疡。 ● 潜伏期：10～90天。 2. 淋病： ● 症状：排尿频繁、刺痛，尿道口排出白色脓液。 ● 潜伏期：2～7天。 3. HPV病毒/菜花： ● 症状：在阴茎、包皮、龟头、肛门等皮肤黏膜处长出小肿块。 ● 潜伏期：1～8个月。 4. 生殖器疱疹： ● 症状：在阴部或肛门附近出现一粒或多粒水泡。 ● 潜伏期：2～12天。 5. 艾滋病/HIV： ● 症状：大…		1772372497000	1772406158000	67d43ab8000000000a03c3c3	弹性那点事	https://sns-avatar-qc.xhscdn.com/avatar/1040g2jo31pj4h5bcjq005puk7as2ngu3iul5k4g				1		http://sns-webpic-qc.xhscdn.com/202605231439/548610ff5757dcdd148f1f32a57e8620/1040g2sg31t638mkl58e05puk7as2ngu3vhqd0jo!nd_dft_wlteh_jpg_3	梅毒自查,性病知识,女生必看,男生必看,健康知识,防坑指南	1779518472262	https://www.xiaohongshu.com/explore/69a44211000000002603e5ab?xsec_token=AB1wWxd8MIdSPssyV-NPoBVdVGlRa3XbmtiGgLORvx2nk=&xsec_source=pc_search	hpv	AB1wWxd8MIdSPssyV-NPoBVdVGlRa3XbmtiGgLORvx2nk=	2026.03.01	2026-03-01 13:41:37	2026.05.23	2026.03.02
69a709f2000000001b0144bb	normal	HPV感染后，男女的区别有多大。	HPV不是女性专属病！男生才是最可怕的“隐形S手”！ - 女生感染：白带异常、接触性出血、宫颈a风险飙升，症状明显，易筛查早发现。 - 男生感染：90%无症状！成了“行走的病毒库”，悄悄传染伴侣，自己还可能得y茎a、g门a！ 💥 男女相同症状： - 手、足、面部长粗糙“小疙瘩”（寻常疣） - 肛周疣体、瘙痒、出血 - 咽喉/口腔病变，增加口咽a风险 💥 男女不同症状： - 女生：外Y瘙痒、菜花样赘生物、下腹疼痛 - 男生：y茎/g头/阴n瘙痒、尿道口灼热、排尿不适 ✅ 6条建议，男女都要记牢！ 1. 接种HPV疫苗：9-45岁都能打，二价/四价/九价按需选，打完仍需筛查！ 2. 全程使用安全套：虽不能100%阻断，但能大幅降低感染概率！ 3. 定期筛查：女生21岁起每3年做TCT，30岁起联合HPV检测；男生可选肛门拭子检测！ 4. 保持单一伴侣：伴侣越多，感染率越高！忠诚才是最好的防护…		1772583540000	1772554739000	68060866000000000e01fcec	探因医械丽康汇选	https://sns-avatar-qc.xhscdn.com/avatar/2d6e7b13-ccbd-308c-8b80-b115576be964	8	6		3		http://sns-webpic-qc.xhscdn.com/202605231451/471a33a00af02782fe3a5aedf3d47760/spectrum/1040g34o31t8q3h4458105q0611j3jv7cu7cd1n0!nd_dft_wlteh_jpg_3,http://sns-webpic-qc.xhscdn.com/202605231451/9ec8dcfcbc7d60ea9ef55f1edaa8047a/spectrum/1040g34o31t8q3h44581g5q0611j3jv7cj5v83s8!nd_dft_wlteh_jpg_3	呵护私处健康,女性小花园,男女大不同,hpv,hpv的发现,hpv女孩,男女差异	1779519089439	https://www.xiaohongshu.com/explore/69a709f2000000001b0144bb?xsec_token=ABEtR_nNidKiyZqbF2PwV0heWGM6qvmDV1mUjOGKn-99Q=&xsec_source=pc_search	hpv	ABEtR_nNidKiyZqbF2PwV0heWGM6qvmDV1mUjOGKn-99Q=	2026.03.04	2026-03-04 00:19:00	2026.05.23	2026.03.04
69a92fc7000000001503227f	normal	3.4国际HPV知晓日	3.4国际HPV知晓日论坛上专门官宣了，全球第一个治疗宫颈上皮内瘤变高级别病变（CIN2）的无创治疗药物中国首发获批上市！意味着近60%的女性可以避免手术，之前面诊的时候女性患者们的担心、害怕和无助，可能在一定程度上有了新的答案~ 新技术在实现病变逆转的同时，还展现出较高的 HPV 清除效率 —— 对 HPV16/18 型的清除率达 31.4%，较对照组提升 103.9%，具备从 “治疗病变” 向 “源头防控 HPV 感染” 延伸的潜力。 传统的治疗方式更多在于医学层面的治疗，新技术在治疗之外值得注意的是，不需要手术、没有创伤和修复期，减少了宫颈损伤影响生育自由或器官完整的风险；不需要住院和长时间在医院，只需要3-10分钟安置完就可以回家，对请假纠结、困难的女性是一大利好； 3.8妇女节到来之际，非常高兴的看到女性在保有舒适度的恢复健康路上更进一步，无数女性的发声和努力，也让妇科疾病在医…		1772695495000	1772695495000	5bfd947ce1a0c200011671db	武汉同济医院余楠医生	https://sns-avatar-qc.xhscdn.com/avatar/1040g2jo31odral0d6gd04bugiea7osersooojr8	667	603	395	357		http://sns-webpic-qc.xhscdn.com/202605231358/a9711625ba4df1ab891f046b67147d45/1040g00831tat69vm5m304bugiea7oserdk40c20!nd_dft_wlteh_webp_3,http://sns-webpic-qc.xhscdn.com/202605231358/d2e4007dd183ba7f9ce824c21ea31b85/1040g00831tat69vm5m3g4bugiea7oserrkg3g68!nd_dft_wgth_webp_3,http://sns-webpic-qc.xhscdn.com/202605231358/ded3f60c60807222a428875c1e4b53e1/1040g00831tat69vm5m404bugiea7oserhssmur8!nd_…	关系女性健康,关爱女性安全,医疗资源与医疗自由,关爱女性健,预防永远大于治疗,女性生殖系统,战胜病毒的是你的免疫力,守护她计划,预防	1779515945761	https://www.xiaohongshu.com/explore/69a92fc7000000001503227f?xsec_token=AB6ecSo5jx3FtWMHc5PgLBiLtEU_R6CewGTh3Pc3OaFpk=&xsec_source=pc_search	hpv	AB6ecSo5jx3FtWMHc5PgLBiLtEU_R6CewGTh3Pc3OaFpk=	2026.03.05	2026-03-05 07:24:55	2026.05.23	2026.03.05
69aa9747000000001a029d67	normal	阴超可以引起HPV交叉感染吗？	阴超可以引起HPV交叉感染吗？#怀疑自己得了hpv[话题]# #HPV感染[话题]# #女性健康[话题]# #HPV检测[话题]# #宫颈癌预防[话题]# #hpv症状[话题]#		1772787527000	1772787528000	694b3bf7000000003702d2e2	太全医疗器械	https://sns-avatar-qc.xhscdn.com/avatar/seller_6a0b0ee37fa71b000199224b	147	95	501	93		http://sns-webpic-qc.xhscdn.com/202605231405/93a1d32f3d59d67d8730cd8c6d954b5d/1040g00831tc6j4dels505qab7frttkn2fsr1pp0!nd_dft_wlteh_webp_3	怀疑自己得了hpv,HPV感染,女性健康,HPV检测,宫颈癌预防,hpv症状	1779516356655	https://www.xiaohongshu.com/explore/69aa9747000000001a029d67?xsec_token=ABLPhxP9sZN1vaNG30h0UuXotq-PBhXe3DkPhCzmbSB5w=&xsec_source=pc_search	hpv	ABLPhxP9sZN1vaNG30h0UuXotq-PBhXe3DkPhCzmbSB5w=	2026.03.06	2026-03-06 08:58:47	2026.05.23	2026.03.06
69aff8c50000000008030af4	normal	HPV哪些型号不用过度紧张	需要先明确一点：“不用过度紧张”不等于“完全不管”。之所以不用过度紧张，是因为这些型号要么致癌风险极低，要么人体自身免疫力很容易将其清除。 以下三类情况通常不需要过度焦虑： 一、所有低危型 HPV（6、11、40、42、43、44 等） 具体型号：除了之前提到的6型、11型，还包括40、42、43、44、54、61、70、72、81、CP6108 等。 为什么不用紧张？ 不致癌：它们被定义为“低危型”，是因为基本不会引起宫颈癌。 预后良好：即使引起了尖锐湿疣（如6、11型），这也属于良性皮肤病变，通过激光、冷冻或药物治疗可以去除，不会对身体造成长期深远伤害。如果没有长疣体，仅仅是化验单上显示阳性，很多人会在几个月内自行转阴。 二、非16、18型的其他高危型 HPV（31、33、35、39、45、51、52、56、58、59、68 等） 听到“高危型”三个字很多人会害怕，但这里有一个关键认…		1773140165000	1773140166000	63b07ed900000000260111f9	米玛-健康管理	https://sns-avatar-qc.xhscdn.com/avatar/1040g2jo31m8ee798li5g5otgfrcpi4fpgv0b71g	70	37	14	13		http://sns-webpic-qc.xhscdn.com/202605231410/a35b5737d5c2ef75000e57077975c61b/notes_pre_post/1040g3k831thh448862b05otgfrcpi4fpu7tpeuo!nd_dft_wlteh_webp_3,http://sns-webpic-qc.xhscdn.com/202605231410/b79f705f539c360c92d050ee304d16e6/notes_pre_post/1040g3k831thh448862705otgfrcpi4fpamftioo!nd_dft_wlteh_webp_3,http://sns-webpic-qc.xhscdn.com/202605231410/513ac2eefb4f2dc10cea7f7e5d623b99/notes_pre_pos…	米玛健康,米玛HPV自测盒,hpv感染,HPV,hpv自测盒,健康知识科普,hpv转阴,hpv阳性,hpv6,hpv16	1779516629283	https://www.xiaohongshu.com/explore/69aff8c50000000008030af4?xsec_token=ABlRxXHvl2htO7SIp0ptBUmPDVCIavn4wJZ5Es7RNSwM4=&xsec_source=pc_search	hpv	ABlRxXHvl2htO7SIp0ptBUmPDVCIavn4wJZ5Es7RNSwM4=	2026.03.10	2026-03-10 10:56:05	2026.05.23	2026.03.10
69b0c7f100000000150213f7	normal	HPV感染，这两种情况一定要警惕！！	姐妹们👭查出HPV阳性先别崩溃！ 真的≠ai变≠重病！ 大多数人都能靠自身免疫力清除掉 今天用大白话讲清楚，注意这两种危险情况就行👇~ 🦠先搞懂什么是HPV？ HPV是人乳头瘤病毒，分为高危型和低危型，大部分都是一过性感染 免疫力上来了，身体自己就能“干掉”病毒，真的不用过度内耗焦虑🙏 ⚠️必须警惕的两种情况 1️⃣高危型持续感染 特指16、18、31、33、52、58等高危亚型 同一亚型持续感染超过1年，风险会慢慢升高 一定要定期复查+严格遵医嘱 2️⃣HPV阳性+TCT结果异常 HPV阳性的同时，宫颈细胞出现病变提示，这是身体在发出预警🚨 必须进一步检查，绝对不能拖！ ✅这些情况直接放宽心 不符合上面两种？恭喜你！安心养身体就行 •低危型感染 •单次高危阳性 •TCT结果完全正常 •无任何不适症状 💡转阴小建议 规律作息｜不熬夜｜适度运动｜保持好心情｜均衡饮食 免疫力拉满，大概率会自…		1773193202000	1773193202000	66614eb1000000000303142e	海氏海诺	https://sns-avatar-qc.xhscdn.com/avatar/1040g2jo313mnsfs3ho005pj19qogu51ehnpepb8	218	113	50	16		http://sns-webpic-qc.xhscdn.com/202605231403/86046fc246d39f2c7e7e146e1fd1a9d3/spectrum/1040g0k031tia0p4s5e005pj19qogu51efcjgbo8!nd_dft_wlteh_webp_3,http://sns-webpic-qc.xhscdn.com/202605231403/65c505578bfdc3badc2059d44c8d300f/spectrum/1040g34o31tia0qhtl8205pj19qogu51eacknak0!nd_dft_wlteh_webp_3,http://sns-webpic-qc.xhscdn.com/202605231403/9763d83523cbc8bbe46347ae768afa20/spectrum/1040g34o31tia0rt…	海氏海诺,HPV,hpv,hpv感染,hpv阳性,hpv转阴,hpv检查,hpv自测盒,女性健康,妇科检查	1779516221203	https://www.xiaohongshu.com/explore/69b0c7f100000000150213f7?xsec_token=AB5Wfr3jntp9__eEiLGNmk828cyAPYdBjyCgAQbBK0wOE=&xsec_source=pc_search	hpv	AB5Wfr3jntp9__eEiLGNmk828cyAPYdBjyCgAQbBK0wOE=	2026.03.11	2026-03-11 01:40:02	2026.05.23	2026.03.11
69b372f70000000015032d0c	normal	赞哦！广州 HPV 九价 惠民补贴第三针	发现快到境内截止年限，赶紧来打 今年广州还是有九价减免第三针的活动 #HPV九价[话题]# #九价疫苗[话题]# #广州疫苗优惠[话题]#		1773368055000	1773368439000	5b31d137f7e8b94470d0b35f	45度young	https://sns-avatar-qc.xhscdn.com/avatar/61469ad682e64926c7e1c7fa.jpg	153	74	27	157		http://sns-webpic-qc.xhscdn.com/202605231405/95995773f3650af0545d96c02bbd026a/1040g00831tkttjdq726g4a6jf68jfcqv4la1438!nd_dft_wlteh_webp_3	HPV九价,九价疫苗,广州疫苗优惠	1779516356649	https://www.xiaohongshu.com/explore/69b372f70000000015032d0c?xsec_token=ABP9yDwwk3Pf0HvEf34lDar-1Jr1R1WOFM5iuY3rO8qHM=&xsec_source=pc_search	hpv	ABP9yDwwk3Pf0HvEf34lDar-1Jr1R1WOFM5iuY3rO8qHM=	2026.03.13	2026-03-13 02:14:15	2026.05.23	2026.03.13
69b6533f000000001a02240b	video	晕了！暧昧期用过最爆爽的玩意儿。。	谁懂啊！❄️冬天懒到连刷牙都不想动的人 终于等到救星了😭 ✅不用刷！不用动手！ ✅一支 = 牙膏 + 牙刷 + 漱口水 ✅嚼10秒 = 自动清洁牙齿 ✅去渍、留香功效都有权威认证的报告证书🧾 ✅成分安全到 老人🧓、小朋友👧、孕妈妈🤰、哺乳期都在用！ 懒人口腔护理直接封神！ 嚼几下 泡沫就绵密化开~ 不用来回刷 嚼一嚼、漱一漱、全程10秒吐掉就行了！ 牙渍、口气、黏腻感全带走 刷完嘴巴凉飕飕超干净~ 比普通刷牙还清爽！ 出差、旅行、早八、加班、约会 放包里随时能用 不用水杯、不用牙刷 懒人精致感直接拉满✨ 真正品牌科技 不是噱头！是真・懒人福音 懒癌 / 学生党 / 打工人直接锁死！ 👇👇点击文末按钮直达👇👇 #LUHA益生菌洁牙片[话题]# #免刷牙膏[话题]# #便携牙膏[话题]# #美白牙齿[话题]# #清新口气[话题]#	http://sns-video-qc.xhscdn.com/stream/1/110/259/01e9b653402c1bed010370039cf0362541_259.mp4?sign=7662b354d0a748ea702e8b99acbcc62b&t=6a15ea9b	1773556543000	1773559496000	67e11933000000000500ec72	Luha露哈个护口腔	https://sns-avatar-qc.xhscdn.com/avatar/1040g2jo31n2ns88nli005pv134ph9r3it64g93o	6	4	15			http://sns-webpic-qc.xhscdn.com/202605231446/265385f07abaa47de2ee88847ca518fd/spectrum/1040g34o31tnnqrm36i105pv134ph9r3iqrggn68!nd_dft_wlteh_jpg_3	LUHA益生菌洁牙片,免刷牙膏,便携牙膏,美白牙齿,清新口气	1779518897088	https://www.xiaohongshu.com/explore/69b6533f000000001a02240b?xsec_token=AB0oyZ9JrfxBDlGSGksWDbq9v3AN_f0gZiDBsTEV4rTlg=&xsec_source=pc_search	hpv	AB0oyZ9JrfxBDlGSGksWDbq9v3AN_f0gZiDBsTEV4rTlg=	2026.03.15	2026-03-15 06:35:43	2026.05.23	2026.03.15
69b69b77000000001a028daa	normal	HPV感染➡️宫颈i——发展全过程，别拖‼️	有人说HPV感染像感冒，时间久会自愈❓试问什么感冒会致i❓据统计宫颈i几乎都是由高危HPV病毒持续感染引起的⚠️ 放任HPV病毒发展，是在拿健康做赌注 感染HPV别再傻傻等自愈了 及时干预，早日🍃🍃茵更明智‼️ - HPV感染目前并没有特效药 目前比较科学高效的干预手段➡️ 便是逐步降低HPV病毒载量来实现茵🍃🍃 朵歆医用抗HPV凝胶就可以帮你大忙🉑 凝胶通过助推器可直达病灶，对抗病毒🦠 其核心成分酸酐化牛β-乳球蛋白💦 通过正负电荷相互作用 破坏HPV病毒蛋白结构，使其失活👍 另一核心成份卡波姆具有很好的成膜性 可在宫颈处形成保护膜 提升宫颈黏膜抵抗HPV病毒的能力🉑 同时将失活的HPV病毒包裹，排出体外 从而能够有效降低hpv病毒载量⬇️ - 所以朵歆医用抗HPV凝胶可针对不同型号 不管是高、低危或多种型号均可使用 使用也很简单，避开经期隔一天一支 高危、多种型号感染建议3个疗程 单…		1773575031000	1773575031000	6603d660000000000d0276d9	朵歆医疗器械	https://sns-avatar-qc.xhscdn.com/avatar/1040g2jo31iqmd7o6h4005pg3qpg3ctmpklqrdu0						http://sns-webpic-qc.xhscdn.com/202605231432/d6956b7751f1b444d03c930770508338/notes_pre_post/1040g3k831to0luhp72705pg3qpg3ctmp6avptho!nd_dft_wlteh_jpg_3,http://sns-webpic-qc.xhscdn.com/202605231432/7643b6f614d6ec26abde926372239d17/notes_pre_post/1040g3k831to0luhp727g5pg3qpg3ctmpa3543k0!nd_dft_wlteh_jpg_3,http://sns-webpic-qc.xhscdn.com/202605231432/bf54c47fca4decdfbeeb7058a459590e/notes_pre_post/…	朵歆三步曲,朵歆医疗器械,朵歆观点,朵歆三剑客	1779517995978	https://www.xiaohongshu.com/explore/69b69b77000000001a028daa?xsec_token=AB0oyZ9JrfxBDlGSGksWDbqxDBKmTx3_Q5JR3jGVPwho8=&xsec_source=pc_search	hpv	AB0oyZ9JrfxBDlGSGksWDbqxDBKmTx3_Q5JR3jGVPwho8=	2026.03.15	2026-03-15 11:43:51	2026.05.23	2026.03.15
69b756ea0000000021011a80	normal	整理了超全HPV常识，一次性讲清楚👇 1. HPV不是性病：只是一种感染状态，只有尖锐湿疣才属于性病范畴 2. 男生也会感染：会引发阴茎癌、肛门癌等，只是发病率更低 3. 感染≠私生活混乱：正常性生活也可能感染，别再给女生贴标签！ 4. 同房要做好防护：根据高低危型调整，记得戴套+减少频次 5. 感染后也能备孕：TCT无异常就可以在医生指导下备孕，产后定期复查 6. HPV分高低危：高危型（16/18等）才和宫颈癌相关，低危型多引发疣类 7. 大多无症状：高危型长期感染才会有出	整理了超全HPV常识，一次性讲清楚👇 1. HPV不是性病：只是一种感染状态，只有尖锐湿疣才属于性病范畴 2. 男生也会感染：会引发阴茎癌、肛门癌等，只是发病率更低 3. 感染≠私生活混乱：正常性生活也可能感染，别再给女生贴标签！ 4. 同房要做好防护：根据高低危型调整，记得戴套+减少频次 5. 感染后也能备孕：TCT无异常就可以在医生指导下备孕，产后定期复查 6. HPV分高低危：高危型（16/18等）才和宫颈癌相关，低危型多引发疣类 7. 大多无症状：高危型长期感染才会有出血/排液，低危型会长疣体 8. 传播途径多：性传播、直接/间接接触、母婴都可能，不是只有“那回事” 9. 定期筛查很重要：感染过的1年复查，联合筛查无异常可2-5年查一次 10. 不是感染就会得癌：只有持续高危感染才会进展，早发现早干预完全可控！ #HPV科普[话题]# #女性健康[话题]# #宫颈癌预防[话题]#…		1773623018000	1773623019000	68fec793000000003900f503	女性知识	https://sns-avatar-qc.xhscdn.com/avatar/1040g2jo31o4g6a01ks605q7uou9u9t838vs7cto	122	70		153		http://sns-webpic-qc.xhscdn.com/202605231450/5aff31d184c462f96352d158deb3251d/spectrum/1040g0k031tonj2c3g8005q7uou9u9t83p9oo75o!nd_dft_wlteh_jpg_3,http://sns-webpic-qc.xhscdn.com/202605231450/7bf8e7a8a7e456452b3eb2f0a0380593/spectrum/1040g34o31tonj5s06q105q7uou9u9t83gef5v68!nd_dft_wlteh_jpg_3	HPV科普,女性健康,宫颈癌预防,女生必看	1779519089429	https://www.xiaohongshu.com/explore/69b756ea0000000021011a80?xsec_token=ABpfO3vcExIq28uQ3ZrsJPK4rkFBdU0_Dqq2eRS-K1aIc=&xsec_source=pc_search	hpv	ABpfO3vcExIq28uQ3ZrsJPK4rkFBdU0_Dqq2eRS-K1aIc=	2026.03.16	2026-03-16 01:03:38	2026.05.23	2026.03.16
69b8e7ce0000000023006b4b	normal	大学阶段建议接种九价吗	学校最近发了一个接种九价文件，在考虑要不要接种进口九价。还想问下大家，大学生医保可以报销一部分九价价格吗#九价疫苗[话题]# #大学生不懂就问[话题]# #求助[话题]# 二编：谢谢大家的建议 祝大家天天开心，工作顺利，考试稳过。我昨天已经去缴费预约了[玫瑰R][派对R]		1773725646000	1774600281000	5cc8436f000000001202ec5f	我一点也不饿	https://sns-avatar-qc.xhscdn.com/avatar/1040g2jo31tq8ji067qe05n688dnklr2vrs83h70	165	49	268	23		http://sns-webpic-qc.xhscdn.com/202605231443/bfcd5ad4fd4cf32ae2f8a6cba5c9eec0/1040g2sg31tq85h117eeg5n688dnklr2v69062co!nd_dft_wlteh_jpg_3	九价疫苗,大学生不懂就问,求助	1779518703825	https://www.xiaohongshu.com/explore/69b8e7ce0000000023006b4b?xsec_token=ABJTxRsm4mmolZMXTeeQzkLwKELXMZMALmwkee5Lw9DbM=&xsec_source=pc_search	hpv	ABJTxRsm4mmolZMXTeeQzkLwKELXMZMALmwkee5Lw9DbM=	2026.03.17	2026-03-17 05:34:06	2026.05.23	2026.03.27
69b8e96c0000000020039f75	normal	HPV感染症状自查！！女生一定要注意	姐妹们！HPV真的不是小概率事件 日常不懂科普、忽略身体信号 很容易悄悄中招还不知道😣 今天用大白话讲清楚 怎么察觉HPV感染 新手也能一眼看懂！ 首先简单科普👇 HPV是人乳头瘤病毒，分低危型和高危型 低危型：容易引起疣类问题 高危型：长期持续感染，才可能影响宫颈健康 重点：早期感染大多没明显症状 靠感觉很难判断！ 身体出现这些信号，别忽视⚠️ 1️⃣ 私密处异常分泌物 颜色发黄/发绿、有异味、量突然变多 不是yan症就要警惕HPV可能 2️⃣ 接触性出血 同房后、妇科检查后少量出血 非经期不规则点滴出血 3️⃣ 皮肤/黏膜长小疙瘩 私处、肛周出现菜花状/颗粒状小疣 不痛不痒也别不当回事 很多姐妹说：没任何症状，是不是就安全？ 大错特错❌ 大多数的早期HPV感染是无症状的 全靠肉眼和感觉根本发现不了！ 等到有明显症状时 往往已经感染一段时间了 所以主动检测才是最靠谱的方式✅ 不想频繁跑…		1773726060000	1773726061000	64af4893000000001c029d01	海氏海诺—医疗器械	https://sns-avatar-qc.xhscdn.com/avatar/1040g2jo31r43913e7g6g5p5f929n5781uon4g0g	284	85	30	23		http://sns-webpic-qc.xhscdn.com/202605231401/0e1e1d4900cdc250cf7ec97d509112a5/spectrum/1040g0k031tq5h8q8mi005p5f929n5781h8hk3og!nd_dft_wlteh_webp_3,http://sns-webpic-qc.xhscdn.com/202605231401/265528c212cd513d49ac2b27948d2424/spectrum/1040g34o31tq7o958mq105p5f929n5781l8ptpeo!nd_dft_wlteh_webp_3,http://sns-webpic-qc.xhscdn.com/202605231401/a5b17f37e2bf36adde246a992f1e3907/spectrum/1040g34o31tq7o2b…	海氏海诺,hpv女孩,女生必看,hpv检查,hpv自测,hpv检测,hpv自测盒,hpv预防,hpv科普,hpv的发现	1779516082028	https://www.xiaohongshu.com/explore/69b8e96c0000000020039f75?xsec_token=ABJTxRsm4mmolZMXTeeQzkLzpxxLodBZtTrIqgKu31G9s=&xsec_source=pc_search	hpv	ABJTxRsm4mmolZMXTeeQzkLzpxxLodBZtTrIqgKu31G9s=	2026.03.17	2026-03-17 05:41:00	2026.05.23	2026.03.17
69bd119d000000001b00327b	normal	感染HPV别慌！早干预少走弯路💧	宝子们，HPV高危型持续感染真的不能轻视⚠️ 别等它自愈，错过黄金干预期，后续风险会变高❌ 还好有这款菲太医医用抗HPV喷剂✨ ✅ 全型号适配：16/18/52/58等高低危型号都覆盖🉑 ✅ 双重作用：降载+阻断，从源头干预👊🏻 ✅ 二类械字号认证，🏥药监局备案可查，专业可靠👍🏻 ✅ 喷剂型设计，每天一喷💦，温和无刺激，男女通用👫请仔细阅读产品说明书或在医护人员的指导下购买和使用，禁忌内容或者注意事项详见说明书 医疗器械注册编号湘械注准20222181946 广告批准文号：湘械广审（文）第 271025-632457号#菲太医[话题]##hpv52型阳性是什么意思严重吗[话题]# #hpv51阳性严重吗[话题]# #hpv是什么病[话题]# #hpv39阳性严重吗[话题]# #hpv症状有哪些[话题]# #hpv男生感染会怎样[话题]# #hpv66阳性严重吗[话题]# #hpv82阳性…		1773998493000	1773998494000	67bc4cd1000000000e012a00	菲太医	https://sns-avatar-qc.xhscdn.com/avatar/140a0244-2e11-3ab4-b835-4e1f9dcd025f			12			http://sns-webpic-qc.xhscdn.com/202605231435/517cfe2fbe9a946f53530ec649a84da8/notes_pre_post/1040g3k831tuahno9hg705pts9j8jiag0sheujng!nd_dft_wlteh_jpg_3,http://sns-webpic-qc.xhscdn.com/202605231435/d4c6c174719c9098aeb966a451703b68/notes_pre_post/1040g3k831tuahno9hg7g5pts9j8jiag0i2uo4vg!nd_dft_wlteh_jpg_3,http://sns-webpic-qc.xhscdn.com/202605231435/451c46ba44f37f887522b5471d052c0a/notes_pre_post/…	菲太医,hpv52型阳性是什么意思严重吗,hpv51阳性严重吗,hpv是什么病,hpv39阳性严重吗,hpv症状有哪些,hpv男生感染会怎样,hpv66阳性严重吗,hpv82阳性怎么办,hpv26是高危吗	1779518233258	https://www.xiaohongshu.com/explore/69bd119d000000001b00327b?xsec_token=ABhNxevtFpANJTXH_avN58OF16p20_cUc7ZaEMmpMueZ8=&xsec_source=pc_search	hpv	ABhNxevtFpANJTXH_avN58OF16p20_cUc7ZaEMmpMueZ8=	2026.03.20	2026-03-20 09:21:33	2026.05.23	2026.03.20
69bead8a000000001e00cf27	normal	学校发通知13岁以上免费打国产hpv疫苗 到底是打 还是不打 本来计划约自费进口九价的 结果网上已经不是打国产还是进口的问题 而是好多都说不打#接种疫苗[话题]# #hpv[话题]# #进口[话题]# #国产hpv[话题]# #自费疫苗[话题]# #我有两个女儿[话题]#	学校发通知13岁以上免费打国产hpv疫苗 到底是打 还是不打 本来计划约自费进口九价的 结果网上已经不是打国产还是进口的问题 而是好多都说不打#接种疫苗[话题]# #hpv[话题]# #进口[话题]# #国产hpv[话题]# #自费疫苗[话题]# #我有两个女儿[话题]#		1774103946000	1774103947000	5bbb3549157fa60001c39ca6	婷婷	https://sns-avatar-qc.xhscdn.com/avatar/1040g2jo31rjnmika2s704bc28dqkj756pjnjn6g	191	143	551	142		http://sns-webpic-qc.xhscdn.com/202605231405/67b7ef9d758566797fa60d771f698ebb/notes_pre_post/1040g3k831tvsht36neeg4bc28dqkj756bm7hu08!nd_dft_wlteh_webp_3	接种疫苗,hpv,进口,国产hpv,自费疫苗,我有两个女儿	1779516356634	https://www.xiaohongshu.com/explore/69bead8a000000001e00cf27?xsec_token=ABJMWPCxPAxWk21kCS_Jsftf3gWtLjvUpb0iIYldC6xKc=&xsec_source=pc_search	hpv	ABJMWPCxPAxWk21kCS_Jsftf3gWtLjvUpb0iIYldC6xKc=	2026.03.21	2026-03-21 14:39:06	2026.05.23	2026.03.21
69c4fe350000000021005e12	normal	学校通知打HPV疫苗，9-12岁到底打不打	最近好多家长问我：学校通知打HPV疫苗，9-12岁要不要打？2价够不够？9价是不是更好？ 今天一次性说清楚，包括进口和国产的区别，以及最新的2针政策。 👆左滑看图 你家孩子打了吗？评论区聊聊，有什么问题随便问。 #打针[话题]# #接种疫苗[话题]# #关爱女性安全[话题]# #做好防护措施[话题]# #hpv疫苗[话题]#		1774517813000	1774517814000	67b43d0f000000000d009732	Nova D	https://sns-avatar-qc.xhscdn.com/avatar/1040g2jo31ghg8s9k38005ptk7k7j95pimj0gbjg	167	85	206	147		http://sns-webpic-qc.xhscdn.com/202605231450/0f24d251797a918b85d69f26eb4ed18d/1040g2sg31u626gg41me05ptk7k7j95pid43cej0!nd_dft_wlteh_jpg_3,http://sns-webpic-qc.xhscdn.com/202605231450/4c5ed4e8f8144992e66fa4e3f15401c6/1040g2sg31u626gg41meg5ptk7k7j95pi2rmg59o!nd_dft_wlteh_jpg_3,http://sns-webpic-qc.xhscdn.com/202605231450/de618b2967db780c7f7112d96ce53b41/1040g2sg31u626gg41mf05ptk7k7j95pi0g86pp0!nd_d…	打针,接种疫苗,关爱女性安全,做好防护措施,hpv疫苗	1779519089432	https://www.xiaohongshu.com/explore/69c4fe350000000021005e12?xsec_token=ABTZEVjOtWKebBZmJKp_xKohTotUUYD6KL8E6tu7_RHwU=&xsec_source=pc_search	hpv	ABTZEVjOtWKebBZmJKp_xKohTotUUYD6KL8E6tu7_RHwU=	2026.03.26	2026-03-26 09:36:53	2026.05.23	2026.03.26
69c7a3220000000023010315	normal	一张图看懂HPV病变进程📊	从HPV感染到ai变，其实是一个漫长的过程👇 ✅ 早期感染：80%+X活跃人群会感染，但90%能在1-2年内被自身免疫清除 ✅ 持续感染：🦠未清除→进入潜伏期→细胞异常增生 ✅ ai前病变：发展为低级别→高级别病变（CIN1/2/3），及时干预可阻断ai变 ✅ 浸润ai：未及时干预→发展为宫颈ai等恶性肿瘤 💡 早筛查、早干预，别让小问题拖成大问题！#菲太医[话题]##hpv89[话题]# #hpv82[话题]# #hpv52型[话题]# #hpv45严重吗[话题]# #hpv68阳性[话题]# #hpv66严重吗[话题]# #hpv33阳[话题]# #hpv26[话题]# #hpv多型号感染[话题]#		1774706432000	1774691106000	67bc4cd1000000000e012a00	菲太医	https://sns-avatar-qc.xhscdn.com/avatar/140a0244-2e11-3ab4-b835-4e1f9dcd025f	3	3	4	1		http://sns-webpic-qc.xhscdn.com/202605231426/bea47e18366e17272cc9153a81b781ba/notes_pre_post/1040g3k031u8jd321hs3g5pts9j8jiag0shqa130!nd_dft_wlteh_webp_3,http://sns-webpic-qc.xhscdn.com/202605231426/955a630d41bd689222ed1d568b94ef56/notes_pre_post/1040g3k031u8jd321hs405pts9j8jiag04jpg7eo!nd_dft_wlteh_webp_3	菲太医,hpv89,hpv82,hpv52型,hpv45严重吗,hpv68阳性,hpv66严重吗,hpv33阳,hpv26,hpv多型号感染	1779517601080	https://www.xiaohongshu.com/explore/69c7a3220000000023010315?xsec_token=AByoLQfHvsjR_jtb8KzUwvGqm6Eato1N82GPbD_E72e34=&xsec_source=pc_search	hpv	AByoLQfHvsjR_jtb8KzUwvGqm6Eato1N82GPbD_E72e34=	2026.03.28	2026-03-28 14:00:32	2026.05.23	2026.03.28
69c890f300000000230240b1	normal	Hpv、解脲支原体	hpv2个高危型号阳，解脲支原体阳，拿到报告单几天了，今天来找医生看怎么处理，我怎么感觉这处理，有点不尽如人意[笑哭R][笑哭R][笑哭R]#自身免疫性[话题]# #关爱女性健[话题]# #hpv[话题]#		1774751987000	1774751987000	5f9d22c20000000001001f90	Smile	https://sns-avatar-qc.xhscdn.com/avatar/1040g2jo31ttqg0jh0s6g5nst4b1087sgotruv40	35	17	129	5		http://sns-webpic-qc.xhscdn.com/202605231417/991b6a6504955438fb011db92c832f88/1040g2sg31u9hpg1r34605nst4b1087sg3g639l8!nd_dft_wlteh_webp_3	自身免疫性,关爱女性健,hpv	1779517106620	https://www.xiaohongshu.com/explore/69c890f300000000230240b1?xsec_token=AB9_oD8xt1kFqBvr0FU44IrN63TvTZEm5DS06qxMAoHFc=&xsec_source=pc_search	hpv	AB9_oD8xt1kFqBvr0FU44IrN63TvTZEm5DS06qxMAoHFc=	2026.03.29	2026-03-29 02:39:47	2026.05.23	2026.03.29
69ca4cf2000000001a0263b1	normal	hpv传播途径只有这一个，有对象的注意了	工作原因对hpv研究很多，发现很多人对hpv没有基本的常识概念，以为坐马桶、住酒店、泡温泉都能染上。 其实在业内我们很清楚，对人体有害hpv（也就是粘膜型hpv），基本只有一种途径：X传播。 🔺危害大的型号，比如16、18、52、58这些，几乎只通过X行为传播。 那为什么有人只有一个伴侣，还是查出来了？ 大概率是伴侣之前携带，或者伴侣被ta前任传染，毕竟只要有X接触，就有感染可能。 对于恋爱群体来说，做好两件事，就可以远离宫颈癌： 1.恋爱交换hpv检查报告 2.在一起每年定期做hpv检查 男生也可以做hpv检查，如果身边没有男性检测条件，检康提供男性+女性hpv31分型检查，情侣同检，保持颗粒对齐，有效避免避免宫颈癌~ 🔺说句实在话： hpv不是一个人“讲究卫生”就能躲开的，关键是伴侣接触过什么人、有没有防护意识。 对于普通人来说，hpv感染概率只存在0%和100%，事前交换hpv检查…		1774865650000	1774865650000	698bea1d00000000210129e1	小胖柚	https://sns-avatar-qc.xhscdn.com/avatar/1040g2jo31t0hi1ei5s705qcbt8eoaaf16k478ag	8	6	2	12		http://sns-webpic-qc.xhscdn.com/202605231422/330c56f101cd67ff711f04614b613b65/notes_pre_post/1040g3k831ub832qciodg5qcbt8eoaaf1ftdgog8!nd_dft_wlteh_webp_3,http://sns-webpic-qc.xhscdn.com/202605231422/db29e2e35b258d9d80284e774fe7898e/notes_pre_post/1040g3k031ub832rkiq5g5qcbt8eoaaf1165ef40!nd_dft_wlteh_webp_3	hpv传播途径和概率,hpv检查怎么做,男性hpv检测,hpv检查	1779517435086	https://www.xiaohongshu.com/explore/69ca4cf2000000001a0263b1?xsec_token=ABjJzulaxLs5KMNvD6in3mKL3YEZKFRd3NigurjFjjuhc=&xsec_source=pc_search	hpv	ABjJzulaxLs5KMNvD6in3mKL3YEZKFRd3NigurjFjjuhc=	2026.03.30	2026-03-30 10:14:10	2026.05.23	2026.03.30
69ca39cd0000000023010f2b	normal	主动打HPV疫苗的男爱豆，太圈粉了！	男爱豆打九价？HPV不是女生的事吗？ 明星带头打破偏见，不是徐明浩一个人 其实早在前两年，SEVENTEEN就全员拍摄了HPV疫苗宣传广告。 这个广告一出，韩网一片好评： “HPV本来就应该是男生打的，女生其实是被动的。” “对彼此健康负责，这才是真正的担当。 不只是SEVENTEEN，Super Junior的曺圭贤也公开分享过自己接种九价疫苗的经历。他在综艺里说：打疫苗是为了保护自己，也是为了保护他人。 男生打HPV疫苗，到底图什么？ 很多女生不知道，男生打九价，不是为了防宫颈癌（他没宫颈），而是为了防这些： ✅ 保护自己——HPV病毒会导致男性患上肛门癌、YJ癌、口咽癌，还会长尖锐湿疣（就是菜花）。九价疫苗能预防90%以上的尖锐湿疣和这些相关癌症。 ✅ 保护伴侣——男生是HPV的“隐形搬运工”，感染了没症状，自己不知道。打了疫苗，就不会在不知情中反复传染给伴侣，减少女性HPV反复感…		1774873211000	1774860750000	68ef5769000000003002f1b0	中抗医学检验	https://sns-avatar-qc.xhscdn.com/avatar/seller_6927e6579395160001703101	3294	157	88	209		http://sns-webpic-qc.xhscdn.com/202605231347/914e055c1e01ed9051b9e5c8d16d5f70/spectrum/1040g0k031ub5lvechm005q7fatks5sdgo71dfs8!nd_dft_wlteh_webp_3,http://sns-webpic-qc.xhscdn.com/202605231347/259b8a32aeab7ae22b616b2791f9ff40/spectrum/1040g34o31ub5pgag2s305q7fatks5sdg29pjf5g!nd_dft_wlteh_webp_3,http://sns-webpic-qc.xhscdn.com/202605231347/1b04fefcaaab12207ea492f92e400efc/spectrum/1040g34o31ub5pga…	徐明浩,SEVENTEEN,HPV疫苗,九价疫苗,男性接种,抗体检测,关爱女性健康	1779515291072	https://www.xiaohongshu.com/explore/69ca39cd0000000023010f2b?xsec_token=ABjJzulaxLs5KMNvD6in3mKKkzl8htetGYo3aeY3eHnFg=&xsec_source=pc_search	hpv	ABjJzulaxLs5KMNvD6in3mKKkzl8htetGYo3aeY3eHnFg=	2026.03.30	2026-03-30 12:20:11	2026.05.23	2026.03.30
69cb6d460000000022029bef	normal	女性的HPV是男性传染的吗？	第一，HPV绝大多数是通过性生活传播，所以无论是女性感染HPV还是男性感染HPV，都可以通过性生活传染给对方。 第二，作为一名妇幼保健院的男科医生，也是山东省做男性HPV检测最多的医生。更多是女性明确感染后要求男性来我门诊检查。之所以会形成这种印象的一个很重要原因是女性明确没有多个性伴侣，而男性因为主外为主，无法明确是否有多个性伴侣。 第三，除了性生活传播，接触传播也是一个很重要的原因，尤其是公共厕所和公共场所。很容易因为接触HPV后再接触会阴部而引起感染和携带。#女性得HPV是男性传染的吗[话题]# #HPV感染[话题]#		1774939462000	1774939462000	64c105ca00000000250370f1	男科仕博士	https://sns-avatar-qc.xhscdn.com/avatar/1040g2jo31pra5itfl26g5p610n59es7hm2mkt10	182	38	1	16		http://sns-webpic-qc.xhscdn.com/202605231405/1020a5e5a9e008d1ca8a5e8596ee474f/notes_pre_post/1040g3k831ucb9v2t2odg5p610n59es7hpo5ckc8!nd_dft_wgth_webp_3,http://sns-webpic-qc.xhscdn.com/202605231405/d9b6b38d3299804d1c743b42823740ef/notes_pre_post/1040g3k031ucb9v3l2a005p610n59es7hm9cglig!nd_dft_wgth_webp_3,http://sns-webpic-qc.xhscdn.com/202605231405/85a4c0b256f0ed07a5f891419f4b22b0/notes_pre_post/…	女性得HPV是男性传染的吗,HPV感染	1779516356636	https://www.xiaohongshu.com/explore/69cb6d460000000022029bef?xsec_token=ABVgR-xa2ezVZmnBVVmTsyCsDoBDQDeHXhsLroCdAyg8Q=&xsec_source=pc_search	hpv	ABVgR-xa2ezVZmnBVVmTsyCsDoBDQDeHXhsLroCdAyg8Q=	2026.03.31	2026-03-31 06:44:22	2026.05.23	2026.03.31
69ce8f6200000000220263f4	normal	感染hpv52怎么办？	感染hpv52怎么办？tct结果也不好 很焦虑 这个是不是只能通过🌟传播呀 对象去检查了没事 不知道该不该相信他 内心还是比较怀疑的 但是没有证据 感染这个真是身体跟心理双重折磨#关爱女性健康[话题]# #病毒远离我[话题]# #自身免疫性[话题]# #HPV感染[话题]# HPV#hpv高危[话题]#		1775144802000	1775184623000	5f37feb00000000001004b06	冬瓜冬瓜瓜	https://sns-avatar-qc.xhscdn.com/avatar/62554697cda9de7838aa6e92.jpg	41	12	134	4		http://sns-webpic-qc.xhscdn.com/202605231415/742f213788d7cb603b56b1015f72949e/notes_pre_post/1040g3k031ufd05tuig7g5npnvqo08io6pfiuolo!nd_dft_wlteh_webp_3	关爱女性健康,病毒远离我,自身免疫性,HPV感染,hpv高危	1779516941405	https://www.xiaohongshu.com/explore/69ce8f6200000000220263f4?xsec_token=ABruEJoykx1Ha7HhZlIjI89SE1A4K171VDWRJwnbHAnqU=&xsec_source=pc_search	hpv	ABruEJoykx1Ha7HhZlIjI89SE1A4K171VDWRJwnbHAnqU=	2026.04.02	2026-04-02 15:46:42	2026.05.23	2026.04.03
69d453400000000023006a21	normal	“男朋友都没有，有病才有鬼啊”	#HPV检查[话题]#		1775522624000	1775524727000	569de49450c4b44cfde36b39	周刘梦	https://sns-avatar-qc.xhscdn.com/avatar/6548dd10e016340f2664e577.jpg	338	85	209	18		http://sns-webpic-qc.xhscdn.com/202605231400/6b652071740c4ab9fb958cdf2f0fc620/1040g2sg31ul165nbioe0457c12i98qpp7hmvjm0!nd_dft_wlteh_webp_3	HPV检查	1779516082006	https://www.xiaohongshu.com/explore/69d453400000000023006a21?xsec_token=AByVFaZYj5xP7sT09vozLJTb4wdQUEVw7TvxLHUESQtRY=&xsec_source=pc_search	hpv	AByVFaZYj5xP7sT09vozLJTb4wdQUEVw7TvxLHUESQtRY=	2026.04.07	2026-04-07 00:43:44	2026.05.23	2026.04.07
69d4b2e50000000023023338	normal	姐妹们，HPV阳性别慌，看完这篇你就懂了	姐妹们，最近体检报告上出现HPV阳性的小伙伴越来越多，很多人看到结果就慌了😭 今天咱们就来聊聊HPV到底是什么，以及如何正确面对它～ ⚠️ HPV也分"小角色"和"大boss" 💡 低危型HPV（6、11、42型） 这个算是HPV里的"小角色"，虽然也会让人不舒服，但危害相对较小： 可能长皮肤疣、扁平疣 私密部位可能出现尖锐湿疣 虽然烦人，但基本不会癌变，放宽心～ 🚨 高危型HPV（16、18、52、58型） 这个就要重视起来了！它的发展有三个阶段： 前期：悄悄潜伏，你可能完全没感觉 中期：开始出现一些身体信号 后期：如果置之不理，可能发展成宫颈癌 ⚠️ 但姐妹们别怕！高危型≠癌症，及时干预完全可以逆转！ 💪 免疫力才是你的"超级保镖" 同样感染HPV，为什么有人很快转阴，有人却持续感染？ 答案就是：免疫力水平 免疫力强 → 病毒清除快，转阴也快 免疫力弱 → 病毒赖着不走，持续感染风险…		1775559700000	1775547110000	62f999e3000000001f015257	凯普医检	https://sns-avatar-qc.xhscdn.com/avatar/689d52ca7491ed0001e4512c.jpg	13					http://sns-webpic-qc.xhscdn.com/202605231420/ef8c3ab588ef92a7a54b646bbd396a1b/spectrum/1040g34o31ulaqc4eis105onpj7hnqkinam4s1co!nd_dft_wlteh_webp_3,http://sns-webpic-qc.xhscdn.com/202605231420/d033fd3fcd40b0a3831e3cd1d08c225f/spectrum/1040g34o31uld20071u2g5onpj7hnqkinbf2j17g!nd_dft_wlteh_webp_3,http://sns-webpic-qc.xhscdn.com/202605231420/c239e1ebaa764494d7e3005f910a2e65/spectrum/1040g0k031ulc6hm…	科普女性健康,hpv健康科普,hpv阳性严重吗,如何面对hpv,关爱女性健康远离hpv	1779517271590	https://www.xiaohongshu.com/explore/69d4b2e50000000023023338?xsec_token=AByVFaZYj5xP7sT09vozLJTSN7Y-0iolfxdFLZYwQc37w=&xsec_source=pc_search	hpv	AByVFaZYj5xP7sT09vozLJTSN7Y-0iolfxdFLZYwQc37w=	2026.04.07	2026-04-07 11:01:40	2026.05.23	2026.04.07
69d4d2290000000023012b7b	normal	柳叶刀：全球1/3男性已感染HPV，女性怎么办？	HPV是🌍世界上最常见的性传播病毒。在女性中，HPV与宫颈癌的因果关系已被充分证实，全球每年有超过34万女性死于宫颈癌。但在男性中，HPV同样可以引起肛门生殖器疣（尖锐湿疣），并与阴茎癌、肛门癌、口咽癌等恶性肿瘤相关。国际癌症研究机构估计，2018年全球约有69400例男性癌症由HPV引起。 - 🧐一项发表在《柳叶刀-全球健康》上的大型荟萃分析，汇总了1995年至2022年间来自35个国家的65项研究、共计44769名男性的数据，研究结果从现状、不同类型疫苗感染率、年龄、地区、收入水平等纬度对hpv全球现状做出了分析。 - 男性感染率高且传播隐匿：HPV在男性中感染率高，但很多人没有明显症状（如生殖器疣）。 男性是HPV的主要携带者和传播者，容易传染给伴侣。 女性面临更高的疾病风险：高危HPV（如HPV-16、HPV-18）是导致宫颈癌的主要原因，占70%以上的病例。HPV感染还可能引发…		1775566870000	1775636130000	6853be69000000001d00a9a7	Morning功能营养笔记	https://sns-avatar-qc.xhscdn.com/avatar/1040g2jo31mvdqret50005q2jnpkn9ad7n1i89q8	5248	794	1193	3702		http://sns-webpic-qc.xhscdn.com/202605231347/215147e0ca4aa7bf956b2a3b36ef8e25/1040g00831ul6sdb4jm005q2jnpkn9ad7gm2h3j0!nd_dft_wlteh_webp_3,http://sns-webpic-qc.xhscdn.com/202605231347/876de951f6cbff982994f2f38784f2f5/1040g00831ul6sdb4jm0g5q2jnpkn9ad7c3uvk3o!nd_dft_wlteh_webp_3,http://sns-webpic-qc.xhscdn.com/202605231347/3cec207c2c35d02508e86d433b5830df/1040g00831ul6sdb4jm105q2jnpkn9ad738lq7qg!nd…	hvp,九价,女性健康,女性必看,柳叶刀,宫颈癌,守护女性安全感,关系女性健康	1779515291065	https://www.xiaohongshu.com/explore/69d4d2290000000023012b7b?xsec_token=AByVFaZYj5xP7sT09vozLJTelt-wQgLObqkqPVfpfbYMI=&xsec_source=pc_search	hpv	AByVFaZYj5xP7sT09vozLJTelt-wQgLObqkqPVfpfbYMI=	2026.04.07	2026-04-07 13:01:10	2026.05.23	2026.04.08
69d5145c0000000021004364	normal	别慌！这些 HPV 型号，基本不用过度干预	首先看一下➡️HPV常见型号 ✅低危型 如果你是HPV6型和11型，那要注意啦，这两个虽然是低危，但是可能会引起尖锐湿you！ ✅高危型 ‼️特殊梯队：HPV16和18，这两个型号要重视起来～它俩可能会⚠️导致宫颈ai。 🔺第一梯队：HPV52、58、31、33、45等 这些也是容易引起宫颈ai的。 🔸第二梯队：39、51、56、68、35、66等，这些要注意不要长期感染，否则也容易发展成宫颈ai 很多人一看到 HPV 阳性就慌了神，生怕立刻引发病变，其实 HPV 分高危和低危，大部分低危型 HPV 并不会侵犯宫颈黏膜，也不会增加恶性病变风险，只是可能偶尔引起轻微的皮肤黏膜问题，甚至很多感染都是无症状的。 这类 HPV 感染，人体的免疫系统基本能 “自行解决”，一般在数月内就会自然转阴，过度用药反而没必要，还可能给身体造成额外负担。 ✅ 正确应对方式 ▫️无需盲目用药，避免过度治疗 ▫️…		1775572060000	1775572061000	697dea85000000001d01b50e	轩睿佳冯姐	https://sns-avatar-qc.xhscdn.com/avatar/1040g2jo31v0q3955hm005qbtta2nbd8en26f37o	47	17	88	8		http://sns-webpic-qc.xhscdn.com/202605231412/8c9f5404283a35bf95496fff1beb85b2/spectrum/1040g34o31ulosaiojm105qbtta2nbd8e4svpot8!nd_dft_wlteh_webp_3		1779516779019	https://www.xiaohongshu.com/explore/69d5145c0000000021004364?xsec_token=ABrkHPXLm_VLE75MtTkD2F6hRH6M_AzyEa91bRhzpV3VE=&xsec_source=pc_search	hpv	ABrkHPXLm_VLE75MtTkD2F6hRH6M_AzyEa91bRhzpV3VE=	2026.04.07	2026-04-07 14:27:40	2026.05.23	2026.04.07
69d5bdfa000000002200fb19	normal	HPV感染HPV53真的会复发吗？	五年前HPV53/51，折腾几个月才转阴。 五年后HPV53再次阳 奔省会三甲复查， E6E7阴，TCT结果LSIL 拿到报告那一刻 人都是懵懵的， 问主任，他说， 现在都不查HPV53了，不查了 我。。。。。。 #HPV[话题]# #HPV感染[话题]# #HPV转阴[话题]# #HPV阳性[话题]# #hpv凝胶[话题]# #HPV16[话题]# #HPV18[话题]##HPV52[话题]# #HPV53阳[话题]# #hpv怎么治疗[话题]#		1775615482000	1775615483000	604f935e000000000100b524	HPV日记	https://sns-avatar-qc.xhscdn.com/avatar/1040g2jo31vpnaflbkc605o2fidf09d9423p7l4o	45	19	160	18		http://sns-webpic-qc.xhscdn.com/202605231412/a31c6c984c779a0aa8efb2bc0108010d/1040g2sg31umcjpd4jm505o2fidf09d94e7cl5sg!nd_dft_wlteh_webp_3,http://sns-webpic-qc.xhscdn.com/202605231412/a2b08ca397c9fc34e4996c85491c2b1e/1040g2sg31umcjpd4jm005o2fidf09d94kvbvb60!nd_dft_wlteh_webp_3,http://sns-webpic-qc.xhscdn.com/202605231412/9355e0f0b77c7179d61a56bbac663efc/1040g2sg31umcjpd4jm2g5o2fidf09d94fcgnt6o!nd…	HPV,HPV感染,HPV转阴,HPV阳性,hpv凝胶,HPV16,HPV18,HPV53阳,HPV52,hpv怎么治疗	1779516779048	https://www.xiaohongshu.com/explore/69d5bdfa000000002200fb19?xsec_token=ABrkHPXLm_VLE75MtTkD2F6o03MtF6lRMvaPajIMobM5M=&xsec_source=pc_search	hpv	ABrkHPXLm_VLE75MtTkD2F6o03MtF6lRMvaPajIMobM5M=	2026.04.08	2026-04-08 02:31:22	2026.05.23	2026.04.08
69d70c810000000023027e40	video	爱情的开始除了玫瑰花，也可以是1份体检报告	- #情侣[话题]# #女性成长[话题]# #恋爱体检[话题]# #女性健康[话题]# #两性[话题]# #girlstalk[话题]# #谈恋爱[话题]# #hpv[话题]# #RED新生代创作大赛[话题]# #不被定义单元[话题]#	http://sns-video-qc.xhscdn.com/stream/79/110/259/01e9d70c25570ae7010370039d70151642_259.mp4?sign=2fb775c040b142c560e0b1cbe07e605a&t=6a15e93e	1775707346000	1777542716000	5a7414d411be1076fd3f1535	陈莴笋	https://sns-avatar-qc.xhscdn.com/avatar/5dc59f5225d38500016b0f01.jpg	2.1万	1.7万	411	2035	湖南	http://sns-webpic-qc.xhscdn.com/202605231441/f624ef2fe8d1dcefc074e9ffae6260bb/1040g2sg31uo11u8f2se04a17moad859l63i1if0!nd_dft_wlteh_jpg_3	情侣,女性成长,恋爱体检,女性健康,两性,girlstalk,谈恋爱,hpv,RED新生代创作大赛,不被定义单元	1779518472460	https://www.xiaohongshu.com/explore/69d70c810000000023027e40?xsec_token=ABHeK3qNrqBwLr6bAPr-xWurjns258notafrKw_XIVRAQ=&xsec_source=pc_search	hpv	ABHeK3qNrqBwLr6bAPr-xWurjns258notafrKw_XIVRAQ=	2026.04.09	2026-04-09 04:02:26	2026.05.23	2026.04.30
69d79172000000002003ae7b	normal	到底要不要打九价(*꒦ິ⌓꒦ີ)	哥哥一直让我去打九价，但是太贵了国产一千多赶上我一个月生活费了更不用说进口的了。现在也只是大学生虽然假期做兼职但也只挣了一千左右，也不知道可以问谁了，网上吵的更厉害[哭惹R][哭惹R][哭惹R][哭惹R][哭惹R]		1775735154000	1775735154000	6660717b0000000007004b5d	苹果🍎	https://sns-avatar-qc.xhscdn.com/avatar/1040g2jo31tmn3pb7ne6g5pj0e5thoiqtit6ubg0	117	39	221	11		http://sns-webpic-qc.xhscdn.com/202605231444/58f5da445ec1793cb9756bd497346097/notes_pre_post/1040g3k031uo6lh3s2g605pj0e5thoiqt0ajhp8g!nd_dft_wgth_jpg_3		1779518703826	https://www.xiaohongshu.com/explore/69d79172000000002003ae7b?xsec_token=ABHeK3qNrqBwLr6bAPr-xWumNqJY7mgv49-rC1KrayzZs=&xsec_source=pc_search	hpv	ABHeK3qNrqBwLr6bAPr-xWumNqJY7mgv49-rC1KrayzZs=	2026.04.09	2026-04-09 11:45:54	2026.05.23	2026.04.09
69d793c3000000002200db92	normal	佛山医院hpv检查多少钱 #不懂就问有问必答[话题]# #万能的小红书[话题]#	佛山医院hpv检查多少钱 #不懂就问有问必答[话题]# #万能的小红书[话题]#		1775735747000	1775735747000	5d21e39a0000000016019654	宁白°	https://sns-avatar-qc.xhscdn.com/avatar/1040g2jo31h37m1i234005n91sed5j5ikiq124ag	9	4	100	3		http://sns-webpic-qc.xhscdn.com/202605231444/710531f2b880f08bc557657ac5e0671c/1040g00831uo706b4is005n91sed5j5ik6hljeig!nd_dft_wlteh_jpg_3	不懂就问有问必答,万能的小红书	1779518703831	https://www.xiaohongshu.com/explore/69d793c3000000002200db92?xsec_token=ABHeK3qNrqBwLr6bAPr-xWuvoHlaXnV_nG5ugfstsq_G0=&xsec_source=pc_search	hpv	ABHeK3qNrqBwLr6bAPr-xWuvoHlaXnV_nG5ugfstsq_G0=	2026.04.09	2026-04-09 11:55:47	2026.05.23	2026.04.09
69d99bc9000000001a027dec	normal	初二学生HPV疫苗到底要不要接种	#HPV疫苗[话题]# #初中生hpv疫苗接种[话题]# #接种疫苗[话题]#		1775868873000	1775868874000	5cc760230000000012018300	李嘻嘻	https://sns-avatar-qc.xhscdn.com/avatar/1040g2jo31p5v9um8io5g5n67c0hkj0o091raipg	30	25	209	13		http://sns-webpic-qc.xhscdn.com/202605231457/b665991fe3a258420895b92a7e92a1e6/1040g00831uq6esrm2a6g5n67c0hkj0o0as4prmg!nd_dft_wlteh_jpg_3	HPV疫苗,初中生hpv疫苗接种,接种疫苗	1779519475032	https://www.xiaohongshu.com/explore/69d99bc9000000001a027dec?xsec_token=ABUu2wpNxiCL9egj6KBz5w0V6JBIsJlWHrcDdZpQDAnZg=&xsec_source=pc_search	hpv	ABUu2wpNxiCL9egj6KBz5w0V6JBIsJlWHrcDdZpQDAnZg=	2026.04.11	2026-04-11 00:54:33	2026.05.23	2026.04.11
69d9dba70000000022029615	normal	九价该不该打呢[抓狂R] 有没有姐妹说一下	九价该不该打呢[抓狂R] 有没有姐妹说一下		1775885223000	1775885224000	670fc587000000001d022d45	咻咻～～	https://sns-avatar-qc.xhscdn.com/avatar/1040g2jo31l23r4d2j0005pofom3ncba5h1qdifo	86	35	153	100		http://sns-webpic-qc.xhscdn.com/202605231409/8500600cb765bf543550b0ae4b308c93/notes_pre_post/1040g3k031uqe8b4hij305pofom3ncba5aomfu38!nd_dft_wlteh_webp_3		1779516629265	https://www.xiaohongshu.com/explore/69d9dba70000000022029615?xsec_token=ABUu2wpNxiCL9egj6KBz5w0RE3zBPi1OkDP9r5TJdiFvY=&xsec_source=pc_search	hpv	ABUu2wpNxiCL9egj6KBz5w0RE3zBPi1OkDP9r5TJdiFvY=	2026.04.11	2026-04-11 05:27:03	2026.05.23	2026.04.11
69da606a000000001a027114	normal	到底怎么样才不会去想自己感染了HPV[哭惹R]想起来就焦虑 感觉很影响自己生活	到底怎么样才不会去想自己感染了HPV[哭惹R]想起来就焦虑 感觉很影响自己生活		1775919210000	1775919210000	64c4d7c0000000000b0067dc	就放下吧...	https://sns-avatar-qc.xhscdn.com/avatar/1040g2jo31p4nn7o22u005p64qv02opus0kbc9d0	223	116	472	15		http://sns-webpic-qc.xhscdn.com/202605231403/84dca1db6923a609fe87c39759536e77/1040g00831uqufncgig005p64qv02opusl01vero!nd_dft_wlteh_webp_3		1779516221198	https://www.xiaohongshu.com/explore/69da606a000000001a027114?xsec_token=ABZuhn1dm4oW-_Cxii9xQ-_PZYCL48M4gJ2-vs_wAFZzE=&xsec_source=pc_search	hpv	ABZuhn1dm4oW-_Cxii9xQ-_PZYCL48M4gJ2-vs_wAFZzE=	2026.04.11	2026-04-11 14:53:30	2026.05.23	2026.04.11
69de3225000000001a0344d2	normal	HPV52/HPV58成为中国主导HPV型别！	国际权威医学期刊《BMC Medicine》（2025年最新期）发表了一项堪称“里程碑式”的全国性大规模横断面研究！ 《文献数据解读》在超270万的筛查样本中，中国女性的总体HPV感染率为17.70%，其中高危型（HR-HPV）感染率为13.12%，低危型（LR-HPV）为4.58%。 最值得关注的是基因型分布的差异。在全球范围内，HPV 16和18型是最主要的致癌型别；然而本研究明确指出，中国女性感染率最高的高危型别依次为：高危型里HPV52 感染率最高（4.40%），其次为 HPV58（2.65%）、HPV16（2.15%）；HPV18 感染率为 0.74%。低危型中 HPV53 感染率最高（1.88%），其次为 HPV61（1.75%）。 #HPV感染[话题]# #子宫颈高级别病变[话题]# #HPV52[话题]# #HPV58[话题]#		1776169509000	1776169509000	5d9943410000000001019528	武汉同济医院李飞教授	https://sns-avatar-qc.xhscdn.com/avatar/1040g2jo31dlu92dpgk5g5ncp8d0gb598a7pkfv8	43	15	85	9		http://sns-webpic-qc.xhscdn.com/202605231415/39c6c6d38b15ecaf38b503cd799b599d/1040g2sg31uuennas2g905ncp8d0gb598fkhvhgg!nd_dft_wlteh_webp_3	HPV感染,子宫颈高级别病变,HPV52,HPV58	1779516941290	https://www.xiaohongshu.com/explore/69de3225000000001a0344d2?xsec_token=AB-TaiOQSNnoX8h9LnpHjw6m0QmPqwaksv52Nwsk2fj1o=&xsec_source=pc_search	hpv	AB-TaiOQSNnoX8h9LnpHjw6m0QmPqwaksv52Nwsk2fj1o=	2026.04.14	2026-04-14 12:25:09	2026.05.23	2026.04.14
69de66f1000000001a0343f5	normal	现在还有人打九价吗？这个还有必要打吗？#九价[话题]##守护女性安全感[话题]# #不明白就问[话题]#	现在还有人打九价吗？这个还有必要打吗？#九价[话题]##守护女性安全感[话题]# #不明白就问[话题]#		1776183025000	1776183025000	61b58b1f0000000010007ca7	宇宙超级无敌芋泥卷	https://sns-avatar-qc.xhscdn.com/avatar/1040g2jo31mpf2scil8005odlhcfk0v579t4tgr8	355	130	458	116		http://sns-webpic-qc.xhscdn.com/202605231443/88ae17b3cb9bfb47670b250d28f2de56/1040g00831uus9d2h2ge05odlhcfk0v57lofj9o0!nd_dft_wlteh_jpg_3	九价,守护女性安全感,不明白就问	1779518703821	https://www.xiaohongshu.com/explore/69de66f1000000001a0343f5?xsec_token=AB-TaiOQSNnoX8h9LnpHjw6kpG4ucn61Q3GC8g2qqJY_E=&xsec_source=pc_search	hpv	AB-TaiOQSNnoX8h9LnpHjw6kpG4ucn61Q3GC8g2qqJY_E=	2026.04.14	2026-04-14 16:10:25	2026.05.23	2026.04.15
69dee1e40000000023006a22	normal	HPV和TCT检查自费的？	在广州妇女儿童医疗中心做HPV和TCT检查，着急赶回来上班，就在手机上缴费，这个项目没有扣医保统筹账户的，都是从医保个人账户扣款，做这个检查是没有医保报销一点吗？#医保统筹[话题]# #医保报销[话题]# #广州妇幼中心[话题]# #广州妇女儿童中心[话题]# #HPV[话题]# #TCT[话题]#		1776214501000	1776214501000	58933f0e7fc5b876ac401fc0	折枝	https://sns-avatar-qc.xhscdn.com/avatar/63d934dd7c7584ad9774f29c.jpg	72	26	212	11		http://sns-webpic-qc.xhscdn.com/202605231509/bd6112051cee092554892845a7aacd0e/notes_pre_post/1040g3k831uvb4u0oiq70493ctsvgs7u0kv7s2vo!nd_dft_wlteh_jpg_3	医保统筹,医保报销,广州妇幼中心,广州妇女儿童中心,HPV,TCT	1779520252959	https://www.xiaohongshu.com/explore/69dee1e40000000023006a22?xsec_token=AB-TaiOQSNnoX8h9LnpHjw6iMUgOQle1azHqLYSHqYqKo=&xsec_source=pc_search	hpv	AB-TaiOQSNnoX8h9LnpHjw6iMUgOQle1azHqLYSHqYqKo=	2026.04.15	2026-04-15 00:55:01	2026.05.23	2026.04.15
69df36470000000021011005	normal	长沙哪里治疗HPV的。好一点的快一点好的麻烦了[泪崩R]	长沙哪里治疗HPV的。好一点的快一点好的麻烦了[泪崩R]		1776236103000	1776236103000	5cff227300000000160287d7	一柠	https://sns-avatar-qc.xhscdn.com/avatar/62847bf1528fbb229bd32201.jpg	47	15	216	7		http://sns-webpic-qc.xhscdn.com/202605231509/b59de394620318a2b9c36dd1b650ae00/1040g2sg31uvli7shii705n7v49pll1un6ujbuv8!nd_dft_wlteh_jpg_3		1779520252955	https://www.xiaohongshu.com/explore/69df36470000000021011005?xsec_token=ABuz_tyvgamvJN2XydKLI0t_Mw2huN8GGnOg23B58hX-8=&xsec_source=pc_search	hpv	ABuz_tyvgamvJN2XydKLI0t_Mw2huN8GGnOg23B58hX-8=	2026.04.15	2026-04-15 06:55:03	2026.05.23	2026.04.15
69df6d8e000000001f007a1b	normal	HPV的传染概率是多少？	关于HPV的传染概率，需要从个体感染风险和性行为单次传播效率两个维度来理解。目前医学界更常用的是“一生中感染概率”这一指标，而非单次性行为的精确传染率。 一、总体感染风险：极普遍，非小概率事件 HPV是全球最常见的性传播病毒之一，性活跃人群的感染风险非常高。 统计口径 感染概率/比例 数据来源 女性一生中感染HPV的平均概率 84.6%（范围：53.6%–95.0%） 美国模型研究 男性一生中感染HPV的平均概率 91.3%（范围：69.5%–97.7%） 美国模型研究 性活跃人群一生中感染至少一种HPV的比例 约80% 全球数据 中国25-45岁女性高危型HPV感染率 19.9%（平均每5人中有1人） 中国系统性综述 简单理解：每10个性活跃的人中，约有8-9人一生中会感染至少一次HPV。这并不意味着这些人都会得病，绝大多数感染会被免疫系统自行清除。 二、性行为中的传播概率 关于单次性…		1776250254000	1776250254000	63b07ed900000000260111f9	米玛-健康管理	https://sns-avatar-qc.xhscdn.com/avatar/1040g2jo31m8ee798li5g5otgfrcpi4fpgv0b71g	60	32	2	33		http://sns-webpic-qc.xhscdn.com/202605231412/692ece4a3e0f887cfcd5f76100ca4865/1040g2sg31uvnhss22acg5otgfrcpi4fp5qqrqho!nd_dft_wlteh_webp_3,http://sns-webpic-qc.xhscdn.com/202605231412/a37dbdcc2be96249eb144c88b34619c3/1040g2sg31uvnhss22aag5otgfrcpi4fp219496o!nd_dft_wlteh_webp_3,http://sns-webpic-qc.xhscdn.com/202605231412/aae4f52e36c8a7ae060191b8d784d413/1040g2sg31uvnhss22ab05otgfrcpi4fpkqfd82o!nd…	米玛健康,米玛HPV自测盒,HPV,hpv感染,hpv阳性,hpve6e7mRNA检测,健康科普,hpv转阴,人体免疫力,hpv自测盒	1779516778821	https://www.xiaohongshu.com/explore/69df6d8e000000001f007a1b?xsec_token=ABuz_tyvgamvJN2XydKLI0t9SMfNMiVgNJM-P2uic5scQ=&xsec_source=pc_search	hpv	ABuz_tyvgamvJN2XydKLI0t9SMfNMiVgNJM-P2uic5scQ=	2026.04.15	2026-04-15 10:50:54	2026.05.23	2026.04.15
69e15fde000000002200c991	normal	大数据告诉你，HPV16阳性，5年后她们怎么样了	HPV16阳性，5年后她们怎么样了？ 同样是HPV16阳性，5年后的结局天差地别！ 不是因为运气，是因为一个检测结果的不同 天津市中心妇产医院做了一项研究 200名HPV16阳性女性，跟踪随访5年 其中39名宫颈正常或低级别病变的女性，按E7蛋白结果分成两组 5年后，两组的结局是这样的👇 --- E7蛋白阴性组： 72.7%的人HPV自然转阴了 只有4.5%的人出现了疾病进展 --- E7蛋白阳性组： 只有17.6%的人转阴 43.6%的人出现了疾病进展 --- 同样是HPV16阳性 同样是宫颈正常或低级别病变 5年后，一组大部分人转阴了，另一组将近一半人病情进展了 差距在哪里？ 就在E7蛋白这一个指标上 E7蛋白阴性 = 病毒还没有开始推动癌变，免疫力大概率能清除它 E7蛋白阳性 = 病毒已经开始搞破坏了，不能再等了 --- 这项研究发表在《肿瘤学前沿》（Frontiers in On…		1776377822000	1776377823000	67891514000000000a03d3a3	一路桐行	https://sns-avatar-qc.xhscdn.com/avatar/1040g2jo31khuh3ggig1g5ps92ka2nkt3rok2hi8	43	42	29	16		http://sns-webpic-qc.xhscdn.com/202605231415/25e0c846bcae175bc2312fa67eceac2b/1040g00831v1p470v2s005ps92ka2nkt3rpkpv20!nd_dft_wlteh_webp_3	HPV16,HPV,E7蛋白,HPV转阴,宫颈癌筛查,女性健康,HPV阳性,一过性HPV,宫颈癌预防,妇科	1779516941311	https://www.xiaohongshu.com/explore/69e15fde000000002200c991?xsec_token=AB6QOdqjH8NR4X9AW4iN0GuUkuK0Cya7oSZipDhn3LVqY=&xsec_source=pc_search	hpv	AB6QOdqjH8NR4X9AW4iN0GuUkuK0Cya7oSZipDhn3LVqY=	2026.04.16	2026-04-16 22:17:02	2026.05.23	2026.04.17
69e1a619000000002200345f	normal	hpv阳性不用焦虑 真的会自己转 不要被网上的言论吓到自己#自身免疫性[话题]#	hpv阳性不用焦虑 真的会自己转 不要被网上的言论吓到自己#自身免疫性[话题]#		1776395801000	1776395802000	5e48a41b0000000001008bcd	往事一杯酒	https://sns-avatar-qc.xhscdn.com/avatar/5fb728780a7d18000147ec53.jpg	111	38	185	2		http://sns-webpic-qc.xhscdn.com/202605231407/742c749ac0664723b8d4bbb2a148a9b9/1040g00831v21lmjvjq005ni8kgdg92udhnt3pe0!nd_dft_wlteh_webp_3	自身免疫性	1779516492726	https://www.xiaohongshu.com/explore/69e1a619000000002200345f?xsec_token=AB6QOdqjH8NR4X9AW4iN0GuQ3_PwGju2Md9LISJw9g1DA=&xsec_source=pc_search	hpv	AB6QOdqjH8NR4X9AW4iN0GuQ3_PwGju2Md9LISJw9g1DA=	2026.04.17	2026-04-17 03:16:41	2026.05.23	2026.04.17
69e343ac000000001a03638e	normal	哎	确诊hpv16不管他应该也没事吧……还有四个高危四个低微，真的已经无力管了#心情有点复杂[话题]#		1776501677000	1776501677000	65cdf1a40000000005030d35	未亽	https://sns-avatar-qc.xhscdn.com/avatar/1040g2jo320e7ltdjm2rg5pedu6i1e39lhq34qa0	18	1	82			http://sns-webpic-qc.xhscdn.com/202605231420/77897a143c3337c2bde65fafe356314e/1040g00831v3k7o6a2g305pedu6i1e39lu2l18k0!nd_dft_wlteh_webp_3	心情有点复杂	1779517271501	https://www.xiaohongshu.com/explore/69e343ac000000001a03638e?xsec_token=AB-zUxedojD2shz1p6RM0PIZ8He_uTYWtgq6CIBnAiMvg=&xsec_source=pc_search	hpv	AB-zUxedojD2shz1p6RM0PIZ8He_uTYWtgq6CIBnAiMvg=	2026.04.18	2026-04-18 08:41:17	2026.05.23	2026.04.18
69e5778d000000001d01ceeb	normal	为什么别人都没事，偏偏无感染了HPV？	为什么别人都没事，偏偏我感染了HPV？3个原因 为什么别人都没事，偏偏我感染了HPV？3个原因很扎心 就一句话：感染HPV不是你做错了什么，但这3个原因确实让你更容易中招！ 1，第一个原因：免疫力不是你想的那样。很多人觉得自己身体不错，不会感染HPV。但HPV感染和整体免疫力不完全正相关。有些人身体好但宫颈局部免疫力差，照样感染。而且根据2025年杭州大样本研究（299,089例，Scientific Reports），女性HPV感染率22.85%，每5个女性就有1个感染。你不是倒霉，而是概率问题。 2，第二个原因：伴侣的HPV携带你不知道。男性感染HPV几乎没有症状，他不知道自己携带，你也不知道。同房一次就可能感染。所以很多人"什么都没做错"就感染了。 3，第三个原因：你的型号可能特别顽固。不是所有HPV型号都一样。根据2025年全国多中心研究（10,481例，Virology Jou…		1776646029000	1776646029000	67891514000000000a03d3a3	一路桐行	https://sns-avatar-qc.xhscdn.com/avatar/1040g2jo31khuh3ggig1g5ps92ka2nkt3rok2hi8	12	7	2	3		http://sns-webpic-qc.xhscdn.com/202605231420/e386c6667d6cf6886a68d793450f4189/1040g2sg31v5p18dq2s005ps92ka2nkt36rv3978!nd_dft_wlteh_webp_3	E7蛋白检测,HPV,E7蛋白	1779517271664	https://www.xiaohongshu.com/explore/69e5778d000000001d01ceeb?xsec_token=ABcgL0iQVNzp-OXY5i6OrIpEas8Qp5fo70WGQ-0A2PYEA=&xsec_source=pc_search	hpv	ABcgL0iQVNzp-OXY5i6OrIpEas8Qp5fo70WGQ-0A2PYEA=	2026.04.20	2026-04-20 00:47:09	2026.05.23	2026.04.20
69e6e58b000000001a028ad0	normal	5 秒教你辨别 HIV 和 HPV，症状大有不同	很多宝子把 HIV 和 HPV 搞混，其实症状完全不一样，5 秒就能分清👇 🩸 HIV（破坏免疫力） 核心：全身症状、免疫力垮掉 典型表现：发烧、盗汗、腹泻、体重骤降、全身淋巴结肿大 特点：早期像感冒，后期反复感染、长肿瘤 🌸 HPV（长疣 / 伤宫颈） 核心：局部疣体、宫颈异常 低危型：外阴 / 肛周菜花状疣体，痒、异物感 高危型：多无症状，可能出现同房出血、白带异常 ✅ 一句话区分 HIV = 全身免疫崩溃 HPV = 局部长疣 / 宫颈病变 ⚠️ 两者都可防可筛：HIV 测抗体 / 核酸，HPV 查分型 + TCT，有高危行为尽快查！ #HIV科普[话题]##HPV知识[话题]##女生必看[话题]##防艾健康[话题]##性健康科普[话题]##四合一试纸[话题]#		1776739723000	1776739724000	667cb37400000000030313c8	艾贝通万孚检测试纸	https://sns-avatar-qc.xhscdn.com/avatar/1040g2jo31rkt6umti2605pjsmdq0u4u8eqtb3vo						http://sns-webpic-qc.xhscdn.com/202605231439/b954f66c14817c47aae138a3b5c14c95/spectrum/1040g0k031v75juse3me05pjsmdq0u4u87nv7qco!nd_dft_wlteh_jpg_3	HIV科普,HPV知识,女生必看,防艾健康,性健康科普,四合一试纸	1779518472316	https://www.xiaohongshu.com/explore/69e6e58b000000001a028ad0?xsec_token=ABg2Swndo7jc29MjDUddDDGhlggZbzle1Cr5iLLPx-2GQ=&xsec_source=pc_search	hpv	ABg2Swndo7jc29MjDUddDDGhlggZbzle1Cr5iLLPx-2GQ=	2026.04.21	2026-04-21 02:48:43	2026.05.23	2026.04.21
69e72a1d00000000230052fa	normal	做宫颈癌筛查虽然出血了，说宫颈糜烂二度，好在hpv全阴性，tct 只有轻度炎症	做宫颈癌筛查虽然出血了，说宫颈糜烂二度，好在hpv全阴性，tct 只有轻度炎症		1776757277000	1776757277000	62c1488b000000001b02a5c2	花椒	https://sns-avatar-qc.xhscdn.com/avatar/1040g2jo3162a5jsj1a005om1925mt9e2dnjc1fg	392	159	519	41		http://sns-webpic-qc.xhscdn.com/202605231454/6b349ee0b9e1a1f3c4a8495ad3865164/notes_uhdr/1040g3qg31v7e49sv2i005om1925mt9e22u16v50!nd_dft_wlteh_jpg_3,http://sns-webpic-qc.xhscdn.com/202605231454/973962ffc6ee4f6aa629e8db5f4f1000/1040g2sg31v7drhp92ae05om1925mt9e21u6pdto!nd_dft_wlteh_jpg_3,http://sns-webpic-qc.xhscdn.com/202605231454/907701bce59296742726acdbdd4b6022/1040g2sg31v7drhp92aeg5om1925mt9e2g…		1779519282210	https://www.xiaohongshu.com/explore/69e72a1d00000000230052fa?xsec_token=ABAOmv-l8HfsGk8638zFQOFx5_47MOvSVYqQuwqlmjknM=&xsec_source=pc_search	hpv	ABAOmv-l8HfsGk8638zFQOFx5_47MOvSVYqQuwqlmjknM=	2026.04.21	2026-04-21 07:41:17	2026.05.23	2026.04.21
69e72006000000002102c330	video	男医生博主科普知识也要夹带私货 T🔥	#HPV[话题]# #男医生[话题]# #离谱[话题]# #无语[话题]# #万万没想到[话题]#	http://sns-video-v6.xhscdn.com/stream/1/110/259/01e9e7200006f276010370039daed57aa6_259.mp4?sign=00d2caec9485eed687324bc7084dab65&t=6a15de39	1776765704000	1776754694000	6009825e000000000100a07c	娱情研究所	https://sns-avatar-qc.xhscdn.com/avatar/1040g2jo31cebn96agc605o09g9f0983s10ff4r0	1万	333	417	440		http://sns-webpic-qc.xhscdn.com/202605231354/28a4cb1e27876d3fec837bfce215868e/spectrum/1040g34o31v7csrfb1u105o09g9f0983s8ll5loo!nd_dft_wlteh_webp_3	HPV,男医生,离谱,无语,万万没想到	1779515672999	https://www.xiaohongshu.com/explore/69e72006000000002102c330?xsec_token=ABAOmv-l8HfsGk8638zFQOF4wbsZx6bx4i_JjIk-SuEVw=&xsec_source=pc_search	hpv	ABAOmv-l8HfsGk8638zFQOF4wbsZx6bx4i_JjIk-SuEVw=	2026.04.21	2026-04-21 10:01:44	2026.05.23	2026.04.21
69e886b1000000001f0015e0	normal	Hpv18型感染	感染了hpv18一年了，药也用了，今年去查还是阳性。[失望R][失望R][失望R][失望R][失望R]##治疗[话题]# 到底要怎么样才会好呀。		1776846513000	1776846513000	5dca97e80000000001003dee	柠檬不萌	https://sns-avatar-qc.xhscdn.com/avatar/1040g2jo316s931ml3m605neaivk08ffefajvo30	17	5	108	1		http://sns-webpic-qc.xhscdn.com/202605231420/04a561032f85d31f7c0d53579a679c07/1040g2sg31v8od2qr2ak05neaivk08ffeme6i8c8!nd_dft_wlteh_webp_3,http://sns-webpic-qc.xhscdn.com/202605231420/4c7728fbf3c283b4c470ffba04453b52/1040g2sg31v8od2qr2ahg5neaivk08ffes2lvgco!nd_dft_wlteh_webp_3	治疗	1779517271466	https://www.xiaohongshu.com/explore/69e886b1000000001f0015e0?xsec_token=ABJkM476OLie_OIm2wl0L89dGBwJP5qeL-NS1sjn89RTI=&xsec_source=pc_search	hpv	ABJkM476OLie_OIm2wl0L89dGBwJP5qeL-NS1sjn89RTI=	2026.04.22	2026-04-22 08:28:33	2026.05.23	2026.04.22
69e8b5170000000023014421	normal	不同HPV型号的风险区别	不同HPV型号的风险区别，核心在于致癌能力和所致疾病类型的不同。目前已知的HPV型别有200多种，根据风险高低，主要分为以下三大类： 一、高风险HPV型（主要与宫颈癌及癌前病变相关） 这类病毒持续感染可能导致宫颈癌、阴道癌、外阴癌、肛门癌及口咽癌。其中约70%的宫颈癌由HPV16和18型引起。 风险层级 具体亚型 致癌风险说明 极高危 HPV16、HPV18 全球约70%宫颈癌由这两型导致。HPV16最致癌，也最常见于口咽癌；HPV18则与腺癌（更隐匿、难早期发现）关系更密切 高危 HPV31、33、45、52、58 另外约20%宫颈癌由这些型别引起。其中HPV58在亚洲女性中检出率较高，致癌风险仅次于16/18 中危/可能高危 HPV39、51、56、59、68、73、82等 致癌证据相对有限，但持续感染仍需关注，临床常纳入高危筛查范畴 二、低风险HPV型（不致癌，但可引起良性病变） …		1776858391000	1776858391000	63b07ed900000000260111f9	米玛-健康管理	https://sns-avatar-qc.xhscdn.com/avatar/1040g2jo31m8ee798li5g5otgfrcpi4fpgv0b71g	7	11	1	2		http://sns-webpic-qc.xhscdn.com/202605231423/64170d8a48d8161d09d98a9bfc1ff81d/1040g00831v8u9i29iq6g5otgfrcpi4fp6rdta3g!nd_dft_wlteh_webp_3,http://sns-webpic-qc.xhscdn.com/202605231423/7be6979ab8310fb9e1a714e4567fe211/1040g00831v8u9i29iq605otgfrcpi4fphgfeb30!nd_dft_wlteh_webp_3,http://sns-webpic-qc.xhscdn.com/202605231423/f40b147880cd454c04dfe509823db7c3/1040g00831v8u9i29iq205otgfrcpi4fp59c3hs8!nd…	米玛健康,米玛HPV自测盒,HPV,hpv感染,hpv阳性,健康科普,hpve6e7mRNA检测,hpv转阴,hpv自测盒,hpv16	1779517435214	https://www.xiaohongshu.com/explore/69e8b5170000000023014421?xsec_token=ABJkM476OLie_OIm2wl0L89V39Nr4zJJ1TUQH9Zzs9ZRM=&xsec_source=pc_search	hpv	ABJkM476OLie_OIm2wl0L89V39Nr4zJJ1TUQH9Zzs9ZRM=	2026.04.22	2026-04-22 11:46:31	2026.05.23	2026.04.22
69e8efb3000000002102debc	normal	真实打完九价体验	我前几年就打了九价到现在一点事没有，刚打完注意洗澡的时候别让手臂沾水就行了。整个级女生还有其他学校的起码几千人都打了也没听说谁出问题，上网一搜劝退帖说得一个比一个恐怖😂 其实真没事，唯一缺点就是排队的人太多了，排一个小时才排上。。#九价[话题]# 二编：之所以发这个贴是想以亲身经历避免一些想打九价的女孩因为网上的危言耸听被吓退的情况。至于最后打不打还是取决于自己，反正我和我身边打完的女孩都没有出现副作用。我认为是利＞＞弊。而且现在说很可怕那些副作用的都是打字说的、“我身边”“我亲戚”...，首先没法证明是真实经历其次没有病历能证明她们出现的问题和打完九价挂钩。 三编：此贴刷了不少怪如p2p3，事实证明，跟你大肆宣扬副作用，引起恐慌的人也许根本就没打过九价，张口就来		1776873395000	1777173768000	675e74b80000000018016525	momo	https://sns-avatar-qc.xhscdn.com/avatar/1040g2jo31rgeqt7rg0605pqueis62p95j9im520	147	52	305	22	广东	http://sns-webpic-qc.xhscdn.com/202605231405/cddc64060a5a3607a451f903319ab3f0/1040g2sg31v90t4b0iabg5pqueis62p959e407m0!nd_dft_wlteh_webp_3,http://sns-webpic-qc.xhscdn.com/202605231405/b0ae8eb59af9c1276eb4209445a22dfe/1040g00831va6lfmk2a3g5pqueis62p9523od9n0!nd_dft_wgth_webp_3,http://sns-webpic-qc.xhscdn.com/202605231405/82c71034bd825f6fbd001b0a8687af80/1040g00831va6lfmk2a4g5pqueis62p95bvghid8!nd_…	九价	1779516356652	https://www.xiaohongshu.com/explore/69e8efb3000000002102debc?xsec_token=ABJkM476OLie_OIm2wl0L89Silep9tRirDC4inrontOZ4=&xsec_source=pc_search	hpv	ABJkM476OLie_OIm2wl0L89Silep9tRirDC4inrontOZ4=	2026.04.22	2026-04-22 15:56:35	2026.05.23	2026.04.26
69e9550700000000230122be	normal	ibd患者疫苗接种指南	IBD患者应优先接种灭活或重组疫苗，如流感、肺炎、乙肝和HPV疫苗，避免活疫苗如MMR、水痘和带状疱疹活疫苗。治疗前4-6周完成活疫苗接种，流感疫苗至少提前2周。注意观察疫苗接种后的不良反应，做好日常防护。#克罗恩[话题]# #接种疫苗[话题]# #医药[话题]# #自身免疫性[话题]# #做好防护措施[话题]# #预防[话题]# #让病毒远离我们[话题]#		1776899335000	1776899336000	5746eb79aed7582a615c9587	克罗恩小养研究生	https://sns-avatar-qc.xhscdn.com/avatar/1040g2jo31tkuuhuo6o6g48cn0qlnj5c7ndg2os0	6	6				http://sns-webpic-qc.xhscdn.com/202605231509/ff4a810e30db7f68bee061024bd79289/1040g2sg31v9hrbo1jmk048cn0qlnj5c77p9q6uo!nd_dft_wlteh_jpg_3,http://sns-webpic-qc.xhscdn.com/202605231509/b4c5b9e1cde7e5cf5ed29a98f57b6118/1040g2sg31v9hrbo1jmh048cn0qlnj5c7gqgrlh8!nd_dft_wlteh_jpg_3,http://sns-webpic-qc.xhscdn.com/202605231509/9e570e08d86d2dc692d74e124b81cbbb/1040g2sg31v9hrbo1jmg048cn0qlnj5c701oovt8!nd_d…	克罗恩,接种疫苗,医药,自身免疫性,做好防护措施,预防,让病毒远离我们	1779520252941	https://www.xiaohongshu.com/explore/69e9550700000000230122be?xsec_token=ABwsdYabRg2t6YTExruVg4E5LEVtHLWNa9xipaKebXVa0=&xsec_source=pc_search	hpv	ABwsdYabRg2t6YTExruVg4E5LEVtHLWNa9xipaKebXVa0=	2026.04.22	2026-04-22 23:08:55	2026.05.23	2026.04.23
69e960a9000000002202612d	normal	鹅说｜如何克服HPV带来的心理负担❤️‍🩹	大家好，我是鹅，好久不见 前段时间被平台吞帖无数之后被气的很久没登这个号，希望大家一切都好！ 这两天又登上账户翻看了大家的留言，觉得可以聊一聊HPV带来的心理负担以及如何克服。 我从评论和私信感知到的焦虑来源： 1️⃣来自于社会对性的“避讳”和对性病的歧视🤐 社会已经在逐渐进步，这些年大家对两性关系的认知已经更多元了，但是对于性病的歧视还是持续存在的。很多朋友反应查出hpv后受到医生似有似无的言语攻击或者“荡妇羞辱”，或者被朋友另眼相看。 HPV作为最常见的性传播病毒，甚至连避孕套都不能完全阻断传播，几乎每个有性生活的人都会在某个时刻感染。性病不能和“滥交”划等号，病毒也不会遵循人类的道德标准，大家有病治病，没病也不要随意批判别人，每个人都有生病的那一天。 2️⃣来自于“无药可治”的无力感😷 HPV病毒感染主要靠自身免疫系统消除，目前还没有药物能够治疗或者辅助转阴（治疗型疫苗已经有几个进…		1776916683000	1776902743000	590fc47182ec396b738ba379	纽约一只鹅	https://sns-avatar-qc.xhscdn.com/avatar/5f194beef8b2cf0001fda114.jpg	271	99	218	26		http://sns-webpic-qc.xhscdn.com/202605231402/75c96b16784f95e06355f9a5268fdfe6/notes_pre_post/1040g3k831v9giuru2a0049flrm2738rpld7tvb0!nd_dft_wlteh_webp_3	hpv,hpv感染,妇科,妇科知识,hpv阳性,hpv焦虑,性病,hpv转阴,hpv高危	1779516221179	https://www.xiaohongshu.com/explore/69e960a9000000002202612d?xsec_token=ABwsdYabRg2t6YTExruVg4E8P8Dds_hUXb_MjSClk7n4o=&xsec_source=pc_search	hpv	ABwsdYabRg2t6YTExruVg4E8P8Dds_hUXb_MjSClk7n4o=	2026.04.23	2026-04-23 03:58:03	2026.05.23	2026.04.23
69ea0ecb00000000230044b0	normal	Day27 要不要给上初中的女儿打HPV疫苗？	今天下午先接到了社区卫生服务中心的电话，社区内满13周岁的女孩可以免费打HPV疫苗。随后又收到了一条短信：医生提醒：自2025年11月起，HPV疫苗纳入国家免疫规划。2011年11月10日以后出生的满13周岁女孩可以免费接种2剂次双价HPV疫苗，请携带接种本上班时间前来接种。 这个HPV疫苗前几年刚出来的时候，还是挺贵的。有几个女同事付费打了，我当时没打。今天收到这个消息后，我就在考虑要不要给孩子打。为了多了解些信息，上网查了一下。有说这个二价已经打了上亿剂了，副作用很少，十几岁的女孩打效果最好。还有说有副作用，影响经期，卵巢早衰，保护期可能没有10年。还有建议孩子18岁成年后再打的。 看完大家的分享，有了初步概念：十几岁的女孩打这个疫苗是最好的年纪，但是存在少比例人群会产生副作用，孩子再长大点打也没问题。这让我想到新冠时期打疫苗，当时学校和单位不打不让去，女儿上小学，打了两针，儿子幼儿…		1776946891000	1776946891000	67fe6715000000000d009d8f	浮生燕迹	https://sns-avatar-qc.xhscdn.com/avatar/1040g2jo31vvcjqd62g005pvucsaj97cf6217oj8	45	32	346	26	陕西	http://sns-webpic-qc.xhscdn.com/202605231415/a3053c224c14c5741d7e2eccb773d8c7/notes_pre_post/1040g3k831va722kciq8g5pvucsaj97cfpsno2qo!nd_dft_wlteh_webp_3	浮生燕迹,hpv疫苗,记录美好	1779516941170	https://www.xiaohongshu.com/explore/69ea0ecb00000000230044b0?xsec_token=ABmTCEZyGApDYY9Q7w_QjlbJpONWZ_nBY0FWOaGglshIM=&xsec_source=pc_search	hpv	ABmTCEZyGApDYY9Q7w_QjlbJpONWZ_nBY0FWOaGglshIM=	2026.04.23	2026-04-23 12:21:31	2026.05.23	2026.04.23
69ea28f10000000020006002	normal	这个社会怎么会有这么多感染HPV的人	这个社会怎么会有这么多感染HPV的人		1776953585000	1776953586000	5e0e1bfb00000000010089fa	Deprive	https://sns-avatar-qc.xhscdn.com/avatar/5e0e1bfb00000000010089fa.jpg	203	110	397	31	浙江	http://sns-webpic-qc.xhscdn.com/202605231403/b0773a1843806c9d0b5bfad0b0835d32/notes_pre_post/1040g3k031va8u9sf2q0g5nge3ftg92fqojpgo7o!nd_dft_wlteh_webp_3		1779516221213	https://www.xiaohongshu.com/explore/69ea28f10000000020006002?xsec_token=ABmTCEZyGApDYY9Q7w_QjlbD1hy0BHh1UgUVv60WOMX4Y=&xsec_source=pc_search	hpv	ABmTCEZyGApDYY9Q7w_QjlbD1hy0BHh1UgUVv60WOMX4Y=	2026.04.23	2026-04-23 14:13:05	2026.05.23	2026.04.23
69ea9a3c0000000012012800	normal	协和医院：这 5 类 HPV 型号，一定要测 E7 蛋	协和医院：这5类HPV型号，一定要测E7蛋白! HPV高危阳性，不是所有型号都要慌，但这5类型号一定要重视! 1，先说HPV型号分类。高危型有14种：16/18/31/33/35/39/45/51/52/56/58/59/66/68。但不是所有高危型都要测E7蛋白。 2，协和医院和北大第一医院的研究，纳入915例HPV16/18阳性患者，专门研究了E7蛋白对这两类型号的预测价值。为什么选16和18?因为这两个型号是高危型号，致癌率很高。 3，那哪些型号需要测E7蛋白?根据致癌率和研究数据，这5类型号优先推荐： 4，第一梯队：HPV16和HPV18。这两个是高危型号，致癌率很高。协和医院的研究就是针对这两个型号的，研究就是针对这两个型号的，E7蛋白阴性预测值87.95%，能帮你判断有没有病变风险。 5，第二梯队：HPV52和HPV58。这两个型号在亚洲地区检出率高，致癌率仅次于16/18，…		1776982588000	1776982589000	67891514000000000a03d3a3	一路桐行	https://sns-avatar-qc.xhscdn.com/avatar/1040g2jo31khuh3ggig1g5ps92ka2nkt3rok2hi8	209	306	76	64	天津	http://sns-webpic-qc.xhscdn.com/202605231403/aeceed91b70b5b8340f5f00ad08cd34b/notes_pre_post/1040g3k031vaouor8k0105ps92ka2nkt3ab5o7u8!nd_dft_wlteh_webp_3	HPV高危,HPV转阴,宫颈癌筛查,女性健康,E7蛋白检测,HPV感染	1779516221211	https://www.xiaohongshu.com/explore/69ea9a3c0000000012012800?xsec_token=ABmTCEZyGApDYY9Q7w_QjlbLHj491Pl1zEQ0uw_2a-KLg=&xsec_source=pc_search	hpv	ABmTCEZyGApDYY9Q7w_QjlbLHj491Pl1zEQ0uw_2a-KLg=	2026.04.23	2026-04-23 22:16:28	2026.05.23	2026.04.24
69eaddce0000000020000806	normal	好消息坏消息！	经过一年，终于正常了，就等HPV的结果啦！经历了内耗、焦虑、摆烂，最后还是跟平常作息一样了，只是隔三差五在家里做做仰卧起坐练练身材。从复查前害怕，到等结果的焦虑，再到出结果的欣喜。太开心了。希望刷到这篇帖子有同样困扰的姐妹也早日恢复#hpv感染[话题]# #hpv51[话题]# #TCT检查[话题]# ————————————————————— 好消息我高危51转阴了，坏消息我转型高危66了		1776999886000	1777274699000	645754fa000000001002ba6c	momo	https://sns-avatar-qc.xhscdn.com/avatar/529594cd91bbf4c43608131bf9134bdc.jpg	46	16	182	2	重庆	http://sns-webpic-qc.xhscdn.com/202605231415/bacbec872f7e7d248bc88d997938ba96/notes_pre_post/1040g3k831vb1hh382q905p2najt45ejcehlk76o!nd_dft_wlteh_webp_3,http://sns-webpic-qc.xhscdn.com/202605231415/8b097c15bf580d066aa4eb92403f9d33/notes_pre_post/1040g3k831vb1hh382q9g5p2najt45ejc05342mo!nd_dft_wlteh_webp_3	hpv感染,hpv51,TCT检查	1779516941329	https://www.xiaohongshu.com/explore/69eaddce0000000020000806?xsec_token=ABmTCEZyGApDYY9Q7w_QjlbG0hOdUM-zeIYknG9Y_1fF4=&xsec_source=pc_search	hpv	ABmTCEZyGApDYY9Q7w_QjlbG0hOdUM-zeIYknG9Y_1fF4=	2026.04.24	2026-04-24 03:04:46	2026.05.23	2026.04.27
69ec67e60000000023014ee6	normal	三价HPV治疗性疫苗下一站：重庆+福建	三价HPV治疗性疫苗地方再扩展：重庆+福建！福建省妇幼！重庆医科大学附属大学城医院。 HPV治疗性疫苗主要针对HPV16/18/52感染引起的HSIL病变！#子宫颈高级别病变[话题]# #HPV治疗性疫苗[话题]# #HPV感染[话题]#		1777100774000	1777100774000	5d9943410000000001019528	武汉同济医院李飞教授	https://sns-avatar-qc.xhscdn.com/avatar/1040g2jo31dlu92dpgk5g5ncp8d0gb598a7pkfv8	22	20	44	7	湖北	http://sns-webpic-qc.xhscdn.com/202605231506/ff5a992f91d87061ce01be8e5c5ff7a1/1040g2sg31vchrik82i7g5ncp8d0gb598rvefmho!nd_dft_wlteh_jpg_3	子宫颈高级别病变,HPV治疗性疫苗,HPV感染	1779520056058	https://www.xiaohongshu.com/explore/69ec67e60000000023014ee6?xsec_token=ABq9k_1S2TtM7c5WH-dF3xjIz9VM125UBC5nxWUf3JgBw=&xsec_source=pc_search	hpv	ABq9k_1S2TtM7c5WH-dF3xjIz9VM125UBC5nxWUf3JgBw=	2026.04.25	2026-04-25 07:06:14	2026.05.23	2026.04.25
69ee3651000000003600232d	normal	初一女儿带回HPV接种通知，扒完《柳叶刀》	#HPV疫苗[话题]# #上海HPV疫苗[话题]# #初一女生[话题]# #九价HPV[话题]# #国产九价[话题]# #女孩必看[话题]# #养娃经验分享[话题]# #硬核科普[话题]##老爸带娃[话题]# 国产九价HPV疫苗与进口九价效果一致，抗体水平和持久性均不输进口版，且保护力强、性价比高，建议尽早接种，建立免疫屏障。		1777219153000	1777219154000	68d6ac440000000021022dbd	胖油鹤的下半场	https://sns-avatar-qc.xhscdn.com/avatar/1040g2jo31vk7sbmmkc2g5q6mlh28cbdtfphrom8	58	42	174	29	上海	http://sns-webpic-qc.xhscdn.com/202605231412/ca45d2c8ae393be29d4d005388c9bab7/notes_pre_post/1040g3k831ve99hpj48bg5q6mlh28cbdt9be6uho!nd_dft_wlteh_webp_3,http://sns-webpic-qc.xhscdn.com/202605231412/526600a2b75be4967e5daba20e7679eb/notes_pre_post/1040g3k831ve99hpj48c05q6mlh28cbdtmqtb5h0!nd_dft_wlteh_webp_3,http://sns-webpic-qc.xhscdn.com/202605231412/91b938d03f1612169ced2cb3cf29b8f8/notes_pre_pos…	HPV疫苗,上海HPV疫苗,初一女生,九价HPV,国产九价,女孩必看,养娃经验分享,硬核科普,老爸带娃	1779516778851	https://www.xiaohongshu.com/explore/69ee3651000000003600232d?xsec_token=ABKHiTyEd9WnjLc-zYADQWWfGu0yfnoEmqv-6o7ma0k64=&xsec_source=pc_search	hpv	ABKHiTyEd9WnjLc-zYADQWWfGu0yfnoEmqv-6o7ma0k64=	2026.04.26	2026-04-26 15:59:13	2026.05.23	2026.04.26
69ef1564000000003700c3f8	normal	辟谣❌HPV=私生活乱？这些谣言该停了！	宝子们！是不是一提到HPV阳性，第—反应就是怕被人扣上「私生活乱」的帽子？ - 太多女生因为这些谣言，明明只是常见的HPV病毒感染，却要扛着莫名的焦虑、自我怀疑，甚至不敢跟人倾诉...... - 今天一次性扒透关于HPV的6大高频谣言，看完再也不被焦虑、不内耗！ - ❌谣言1：感染HPV=s生活乱/不检点 ✅真相：这是蕞坑人的污名化谣言！HPV的核心传播途径是皮肤黏膜密切接触，X接触是主要途径，但不是唯—途径。数据显示，80%有x生活的人，一生中都可能感染至少一次HPV，哪怕只有固定单一伴侣，也有感染可能。感染与否，从来都不是评判一个人s生活的标准！ - ❌谣言2：没有x生活，就不会感染HPV ✅真相：大错特错！HPV病毒的传播不局限于x接触。少数情况下，共用被污染的贴身私物（毛巾、浴巾、贴身衣物）、母婴之间的传播，都可能造成感染。只是这类间接传播的概率极低，不用过度恐慌，但也绝不是 “…		1777276260000	1777276260000	6061793d00000000010018fc	瑞琳他抗医疗器械	https://sns-avatar-qc.xhscdn.com/avatar/1040g2jo31u5ofej7ii6g5o31f4ug867siks896o	1				安徽	http://sns-webpic-qc.xhscdn.com/202605231429/7355e9534e58ae4d5e883e982fbd8d38/spectrum/1040g0k031vf5i6f81m005o31f4ug867sf1nepoo!nd_dft_wlteh_webp_3,http://sns-webpic-qc.xhscdn.com/202605231429/5d7be745c586474da2f50261e86ce055/spectrum/1040g0k031vf5i6f81m0g5o31f4ug867smu2q0t8!nd_dft_wlteh_webp_3	HPV,HPV感染,拒绝信息差,打破信息壁垒,瑞琳他抗,hpv感染,hpv阳性,hpv,高危hpv	1779517766658	https://www.xiaohongshu.com/explore/69ef1564000000003700c3f8?xsec_token=ABJ7U9huo3qayfr7Vv2j2Gd9AgsHRUA_uLty3uPsfV2tQ=&xsec_source=pc_search	hpv	ABJ7U9huo3qayfr7Vv2j2Gd9AgsHRUA_uLty3uPsfV2tQ=	2026.04.27	2026-04-27 07:51:00	2026.05.23	2026.04.27
69f003070000000023007a88	normal	进口默沙东九价第一针 打上放心很多	#九价默沙东以前约不上[话题]#，去年前年人家不让我打，终于打了第一针4.28.6.28.10.28 打了二价又打九价 1300➕2660 4000上岸		1777337095000	1777408844000	6047411900000000010024bf	scarlet	https://sns-avatar-qc.xhscdn.com/avatar/1040g2jo31k0bop3kio005o2784cg895vlbk75f8	20	6	35	9	山东	http://sns-webpic-qc.xhscdn.com/202605231420/757fc71cdeff0b5ddcfa025adebf76c4/1040g2sg31vg2i1l9iie05o2784cg895vhd9km78!nd_dft_wlteh_webp_3,http://sns-webpic-qc.xhscdn.com/202605231420/7f810bcd641b777dbcc2a1da8fb03c70/1040g2sg31vg2i1l9iieg5o2784cg895vgq7mq98!nd_dft_wlteh_webp_3,http://sns-webpic-qc.xhscdn.com/202605231420/a48652062a7e6461a977c48fb59d8f4f/1040g2sg31vg2i1l9iif05o2784cg895v616qee0!nd…	九价默沙东以前约不上	1779517271426	https://www.xiaohongshu.com/explore/69f003070000000023007a88?xsec_token=ABSpQdfdtEL006vW8_R1jF2yMpSbPcDYgVjRKIjf-WB2k=&xsec_source=pc_search	hpv	ABSpQdfdtEL006vW8_R1jF2yMpSbPcDYgVjRKIjf-WB2k=	2026.04.28	2026-04-28 00:44:55	2026.05.23	2026.04.29
69f0cdb20000000035025812	video	没跟异性👏,我却还是得了高危HPV！	#女性健康[话题]# #女性成长[话题]# #hpv[话题]# #hpv感染[话题]# #女性生理[话题]# #大方谈性[话题]# #性教育[话题]# #女性必看[话题]# #女性安全[话题]# #女性[话题]#	http://sns-video-v6.xhscdn.com/stream/1/110/259/01e9f0cdb24ba3ff010370039dd4a5c1d1_259.mp4?sign=2c10be2fff83aab8d93558c9bc890b29&t=6a15dcc4	1777388978000	1777388979000	59b76ff76a6a693b6c706a1f	能大宇	https://sns-avatar-qc.xhscdn.com/avatar/1040g2jo31863o7c2jk0049plssnveqgvj821d1g	5597	1525	510	2544	重庆	http://sns-webpic-qc.xhscdn.com/202605231347/0ff426fe0080e4f1099755859b8fdd09/1040g2sg31vgr7k4fkce049plssnveqgv3q2j7r0!nd_dft_wlteh_webp_3	女性健康,女性成长,hpv,hpv感染,女性生理,大方谈性,性教育,女性必看,女性安全,女性	1779515291060	https://www.xiaohongshu.com/explore/69f0cdb20000000035025812?xsec_token=ABSpQdfdtEL006vW8_R1jF23K5pdITOEp23Sds1eW5pF8=&xsec_source=pc_search	hpv	ABSpQdfdtEL006vW8_R1jF23K5pdITOEp23Sds1eW5pF8=	2026.04.28	2026-04-28 15:09:38	2026.05.23	2026.04.28
69f11737000000002003a4be	normal	孕期你们都做hpv检查了吗？	孕期你们都做hpv检查了吗？		1777407800000	1777407800000	667bceeb0000000007004b55	夏沫	https://sns-avatar-qc.xhscdn.com/avatar/1040g2jo31q884s677g6g5pjrprlhoiqlmpudueo	49	25	142	3	陕西	http://sns-webpic-qc.xhscdn.com/202605231412/2177299b01af5945cec7c9589654514d/1040g00831vh4aghojq6g5pjrprlhoiql6r4fs9g!nd_dft_wlteh_webp_3		1779516778956	https://www.xiaohongshu.com/explore/69f11737000000002003a4be?xsec_token=ABpwhLZYXLdmuvzjPf0N8YQABwCtxuz1NakJG8xrJ4O3k=&xsec_source=pc_search	hpv	ABpwhLZYXLdmuvzjPf0N8YQABwCtxuz1NakJG8xrJ4O3k=	2026.04.28	2026-04-28 20:23:20	2026.05.23	2026.04.29
69f1c57600000000350259ab	normal	中国人群HPV型别TOP5您了解吗	中国女性HPV感染以52和58型为主，分别占4.40%和2.65%，高于欧美流行的16和18型。53和39型未被九价疫苗覆盖，强调定期筛查和全程防控。男女同治、同防是关键。 我是一妇婴李雄医生，期待与您分享更多HPV相关前沿医学信息！[赞R] #HPV[话题]# #关爱女性健康[话题]# #宫颈病变[话题]# #HPV疫苗攻略[话题]##李雄医生[话题]##上海市第一妇婴保健院[话题]##hpv52[话题]# #hpv58[话题]# #hpv16[话题]# #hpv[话题]#		1777464159000	1777459698000	6241a4f000000000100074d8	李雄医生	https://sns-avatar-qc.xhscdn.com/avatar/1040g2jo31qfk8gpg74005oi1kjo40t6o7rv2ai0	81	36	157	11	上海	http://sns-webpic-qc.xhscdn.com/202605231410/13e42b6e350f9fe3c30a4b8e4a0764e6/1040g2sg31vhoojcf48fg5oi1kjo40t6ogkrhsrg!nd_dft_wlteh_webp_3,http://sns-webpic-qc.xhscdn.com/202605231410/df3c1c847752e8f319192de5bdc5107d/1040g2sg31vhoojcf48g05oi1kjo40t6omrnujh0!nd_dft_wlteh_webp_3,http://sns-webpic-qc.xhscdn.com/202605231410/776a236e6816d7b0c5b6d572a1fbb025/1040g2sg31vhoojcf48gg5oi1kjo40t6oa0me3bg!nd…	HPV,关爱女性健康,宫颈病变,HPV疫苗攻略,李雄医生,上海市第一妇婴保健院,hpv52,hpv58,hpv16,hpv	1779516629273	https://www.xiaohongshu.com/explore/69f1c57600000000350259ab?xsec_token=ABpwhLZYXLdmuvzjPf0N8YQF7HVWYNrkpXwZPiVEvFJYE=&xsec_source=pc_search	hpv	ABpwhLZYXLdmuvzjPf0N8YQF7HVWYNrkpXwZPiVEvFJYE=	2026.04.29	2026-04-29 12:02:39	2026.05.23	2026.04.29
69f32eb5000000001a0344a3	normal	查出高危HPV阳性，什么情况才要干预❓️	很多人拿到HPV报告单，看到「高危阳性」四个字瞬间慌神，乱用💊、乱做干预，不仅白交智商税，还可能给身体带来不必要的负担！ - ⚠️分清楚这些情况的危险等级，再针对性干预也不迟！ - 🔹情况一：无需额外干预，仅需定期观察 ①初次查出高危 HPV 阳性（除 16/18 型），TCT / 液基细胞学结果完全正常 ②无接触性出血、不规则阴道出血等异常症状，阴道镜检查无异常 ③非持续感染：同一高危型别阳性时长＜1年 这个阶段需要，规律作息、均衡饮食、适度运动提升免疫力，6-12 个月复查一次 HPV+TCT 即可。 - 🔹情况二：需进一步检查评估，再综合干预 ①初次查出 HPV16/18 型阳性，无论 TCT 结果是否正常 ②高危HPV阳性，TCT 结果提示 ASC-US 及以上（不明确意义的非典型鳞状细胞） ③同一高危型别持续阳性12个月以上，无其他明确异常 优先做阴道镜检查，必要时加做宫颈活检…		1777688882000	1777544885000	6061793d00000000010018fc	瑞琳他抗医疗器械	https://sns-avatar-qc.xhscdn.com/avatar/1040g2jo31u5ofej7ii6g5o31f4ug867siks896o	1				安徽	http://sns-webpic-qc.xhscdn.com/202605231429/fb61cc0005382189b3109592cb4a5a9b/spectrum/1040g34o31vj5km6shm305o31f4ug867s9emfs5g!nd_dft_wlteh_webp_3,http://sns-webpic-qc.xhscdn.com/202605231429/f53f1bf7ba3bdc673db4b6c13f14254b/spectrum/1040g34o31vj5km6shm3g5o31f4ug867s5tqbhh0!nd_dft_wlteh_webp_3,http://sns-webpic-qc.xhscdn.com/202605231429/7fe425bc2161558bd162cdef90f276c4/spectrum/1040g34o31vj5km6…	HPV,HPV感染,hpv阳性,瑞琳他抗,高危hpv,hpv感染,hpv转阴,hpv,宫颈癌	1779517766615	https://www.xiaohongshu.com/explore/69f32eb5000000001a0344a3?xsec_token=ABcJm-1ECQb0zQvkqWTGjiAXFjK7Fs_xFWqeIjqOODDug=&xsec_source=pc_search	hpv	ABcJm-1ECQb0zQvkqWTGjiAXFjK7Fs_xFWqeIjqOODDug=	2026.05.02	2026-05-02 02:28:02	2026.05.23	2026.04.30
69f710b90000000035033fd8	normal	这个是皮赘还是丝状疣	#皮赘[话题]# #丝状疣[话题]# #皮肤[话题]#		1777799353000	1777799353000	593a1f9f6a6a6955b14f1861	明月逐来	https://sns-avatar-qc.xhscdn.com/avatar/1040g2jo31sbsgjqf5e0049jc7rfpu6311ee38do	49	25	110	40	江苏	http://sns-webpic-qc.xhscdn.com/202605231445/4fd8f08cc3dc19889028772c2b3b7dab/notes_uhdr/1040g3qo31vmv14p7480049jc7rfpu631f6i8038!nd_dft_wlteh_jpg_3	皮赘,丝状疣,皮肤	1779518703840	https://www.xiaohongshu.com/explore/69f710b90000000035033fd8?xsec_token=ABE7L4dIsOJ6vjNGRVNmTYG5NP2i4RSkX0maxE4CjBLk0=&xsec_source=pc_search	hpv	ABE7L4dIsOJ6vjNGRVNmTYG5NP2i4RSkX0maxE4CjBLk0=	2026.05.03	2026-05-03 09:09:13	2026.05.23	2026.05.03
69f7caa9000000003501cbe8	normal	HPV感染一般几年会发生病变？	HPV感染一般几年会发生病变 HPV感染后发生病变的时间因病毒型别、个体免疫力及生活方式等因素差异较大，以下结合权威医学资料综合分析病变进程及关键影响因素： ⏳ 一、病变发展的时间阶段 1. 低级别病变（CIN1） ◦ 高危型HPV持续感染后，通常在 1-3年 内可能发展为宫颈低级别上皮内瘤变（CIN1）。 60%的患者可通过自身免疫力在1-2年内自然消退。 2. 高级别病变（CIN2/3） ◦ 若未干预，低级别病变可能进一步进展，约 1-2年 后发展为高级别癌前病变（CIN2/3）。 ◦ 高级别病变属于癌前关键阶段，需医疗干预（如宫颈锥切术）以阻断癌变。 3. 浸润性宫颈癌 ◦ 从持续感染高危HPV到浸润癌，通常需 8-15年，平均约10年。 ◦ 少数免疫力低下者可能缩短至5年，但整体进程缓慢，留有充足筛查窗口期。 ⚖️ 二、关键影响因素 1. 病毒型别与持续性 ◦ 高危型HPV（如1…		1777846953000	1778643178000	67891514000000000a03d3a3	一路桐行	https://sns-avatar-qc.xhscdn.com/avatar/1040g2jo31khuh3ggig1g5ps92ka2nkt3rok2hi8	41	39	8	7	天津	http://sns-webpic-qc.xhscdn.com/202605231415/4c262105e00a3e025bee9832305d85d8/notes_pre_post/1040g3k031vnllv902s005ps92ka2nkt3ssa97rg!nd_dft_wlteh_webp_3	E7蛋白检测,hpv,宫颈病变,宫颈癌,E7蛋白检测试剂盒,HPV,宫颈癌筛查,E7蛋白	1779516941384	https://www.xiaohongshu.com/explore/69f7caa9000000003501cbe8?xsec_token=ABE7L4dIsOJ6vjNGRVNmTYG2oA352s5c186mxgoffNbVc=&xsec_source=pc_search	hpv	ABE7L4dIsOJ6vjNGRVNmTYG2oA352s5c186mxgoffNbVc=	2026.05.03	2026-05-03 22:22:33	2026.05.23	2026.05.13
69f765cf000000002301cb65	video	HPV是男朋友传染的吗？共用马桶会不会中招	很多女性查出HPV后第一反应是：我怎么得的？是不是男朋友的问题？今天许医生给你们说清楚HPV到底从哪来。转发给那个让你困惑的人。#妇产科医生许有江[话题]# #HPV感染[话题]# #HPV[话题]##女性健康[话题]# #宫颈癌筛查[话题]# #HPV传播[话题]#	http://sns-video-v6.xhscdn.com/stream/1/110/259/01e9f765264bb94d010370039dee68431a_259.mp4?sign=add4db57db04e87ff19e0aa44c7adc95&t=6a15df55	1777849241000	1777821136000	67b66c02000000000e011c14	妇产科医生许有江	https://sns-avatar-qc.xhscdn.com/avatar/1040g2jo31eg88a2f0s5g5ptmdg13i70knjgrbm8	559	424	185	344	北京	http://sns-webpic-qc.xhscdn.com/202605231358/481a9f1adb9a3e8b0a529820155c7bd9/1040g00831vn9ag5vii6g5ptmdg13i70ke611g6o!nd_dft_wlteh_webp_3	妇产科医生许有江,HPV感染,HPV,女性健康,宫颈癌筛查,HPV传播	1779515945779	https://www.xiaohongshu.com/explore/69f765cf000000002301cb65?xsec_token=ABE7L4dIsOJ6vjNGRVNmTYGx8TfyVqFgM41IXx42rvIo8=&xsec_source=pc_search	hpv	ABE7L4dIsOJ6vjNGRVNmTYGx8TfyVqFgM41IXx42rvIo8=	2026.05.03	2026-05-03 23:00:41	2026.05.23	2026.05.03
69f8c9980000000022027e7a	normal	hpv、CIN1，6个月终于转阴了！！我要哭了	25年10月婚检，我顺手加了个HPV检查，结果出来阳性（还是毒王，具体哪个型号都不知道），活检CIN1。当时整个人都傻了😭 医生说要手术，我没敢，疯狂翻小红书，发现好多人没手术也好了。 🌟后来我干了啥（很乱，凑合看） 1️⃣ 医生先开了一个月凝胶+活菌，用完复查，发现婚检报告里还有沙眼衣原体……于是又开了两个月凝胶+活菌 2️⃣ 生活上乱七八糟做了点事： · 偶尔泡脚（不是天天） · 跟风喝苹果黄芪水，网上买一包，想起来就喝一口 · 一周动个2-3次 · 我妈偶尔煲益母草鸡蛋汤给我 · 结婚后心情确实还不错，这个挺重要 · 二手烟基本远离了，以前家里老有人抽 · 饮食：偶尔吃辣，水果也吃得挺多 · 作息：这个我没做好，经常十二点才睡😅 · 卫生：用药期间一天洗一次内裤，外面厕所也尽量弄干净再用 3️⃣ 每半年查一次HPV+TCT，不敢断 4️⃣ 听医生的：x生活必须戴T 🌟上周复查，等结…		1777912216000	1777912216000	61e1e322000000001000a0de	温妤	https://sns-avatar-qc.xhscdn.com/avatar/1040g2jo31jq9jkssj06g5of1sch4186u7c0g3pg	67	39	17	4	新疆	http://sns-webpic-qc.xhscdn.com/202605231453/0a8a7553a0d8ad80c97d264555353990/1040g2sg31vokra5h2q005of1sch4186uceca0hg!nd_dft_wlteh_jpg_3,http://sns-webpic-qc.xhscdn.com/202605231453/a456b28406f5a0689e2994e0f414f6e8/1040g2sg31vokra9iia705of1sch4186ufj5aka0!nd_dft_wlteh_jpg_3		1779519282192	https://www.xiaohongshu.com/explore/69f8c9980000000022027e7a?xsec_token=AB21XpBNUkAFHT9K3VXznj8MxLcBEWNYeZy7WNZDwu7AE=&xsec_source=pc_search	hpv	AB21XpBNUkAFHT9K3VXznj8MxLcBEWNYeZy7WNZDwu7AE=	2026.05.04	2026-05-04 16:30:16	2026.05.23	2026.05.05
69f96b230000000035024a0d	normal	HPV🔥剪原来是剪块肉下来！	HPV感染后，🔥剪千万别乱做⁉️ 很多感染hpv的女生，以为活检就是取一些阴道分泌物或者上皮组织什么的…这是个很大的误区，抓紧收藏 — 1️⃣其实，🔥剪就是从宫颈上取一块肉下来，然后拿这块肉做检测，因为宫颈上没有神经，所以感觉不是很疼，以为没啥事… 👇👇 ⚠️但是只要做过活🔥剪的都知道，做完阴道会连续出血，而且宫颈上不会再生，愈合后上面会坑坑洼洼… 2️⃣不光活检不要随意做，宫颈锥切更不要随意做 ⚠️很多查出cin1级或者2级的（俗称鳞状上皮低级别病变），大部分会建议你leep刀切除病变部分，这是一个很大的误区！！ 因为本来宫颈就不长，切短了不仅会导致细菌🦠更容易侵入，而且后面再遇到宫颈b变就更不好处理了… — 其实对待hpv活剪和cin1，2级病变，有更好的应对方法 #E7蛋白居家检测[话题]# #hpv[话题]# #HPV感染[话题]# #宫颈病变检测试剂盒[话题]# #关爱女性健[…		1777953571000	1778205217000	67891514000000000a03d3a3	一路桐行	https://sns-avatar-qc.xhscdn.com/avatar/1040g2jo31khuh3ggig1g5ps92ka2nkt3rok2hi8	49	27	11	11	天津	http://sns-webpic-qc.xhscdn.com/202605231412/6343061035344c56008602ceb1284e83/notes_pre_post/1040g3k031vp8gquv3m005ps92ka2nkt369qffso!nd_dft_wlteh_webp_3	E7蛋白居家检测,hpv,HPV感染,宫颈病变检测试剂盒,关爱女性健,身体健康才能好好活着,E7蛋白检测,HPV,宫颈癌筛查	1779516778987	https://www.xiaohongshu.com/explore/69f96b230000000035024a0d?xsec_token=AB1WoaRWVMD4L80OldNUGOmXtpGsx4X1dRK8_Y_AnUUj0=&xsec_source=pc_search	hpv	AB1WoaRWVMD4L80OldNUGOmXtpGsx4X1dRK8_Y_AnUUj0=	2026.05.05	2026-05-05 03:59:31	2026.05.23	2026.05.08
69fa9222000000003803725a	normal	HPV感染到宫颈病变一般需要多久？	查出HPV阳性，很多人会问：我是什么时候感染的？ 答案是： 不知道。 HPV感染和你查出阳性之间，可能差了好几年。 HPV没有症状。感染后可能一点感觉都没有，照常生活，照常体检，直到有一天去查才发现。它在你身体里潜伏了多久，不知道。 这是HPV最可怕的地方：它可以藏着，不闹事，但一直在。 那感染后多久会病变？ 不同型号，进展速度不一样。 HPV16和18是最毒的两个型号。致癌性最强，进展最快。从感染到CIN3（癌前病变），可能只需要2到5年。 其他高危型号，比如52、58、33、31这一类，进展慢一些。从感染到CIN3，通常需要5到10年。 但这只是统计数字。 有人感染的第二天就查出来了，但实际上已经带了三年。有人一查就是CIN3，但感染可能也就是半年。 你不知道病毒在你身体里潜伏了多久，不知道它在往哪个方向走。 唯一知道的是：它有没有在动。 怎么判断它在不在动？ 测E7蛋白。 E7蛋白…		1778029090000	1778740956000	64681392000000000f004d71	怡祺佳医疗器械	https://sns-avatar-qc.xhscdn.com/avatar/018cafdc-2d3d-3599-b50d-7a619cbf9333	7	2	8		天津	http://sns-webpic-qc.xhscdn.com/202605231423/cac4ac707c8f719b35915f56c66d60c1/spectrum/1040g34o31vqcekh11m105p382e93ojbhj30jvhg!nd_dft_wlteh_webp_3	E7蛋白检测,e6e7,hpv,无创活检,HPV	1779517435311	https://www.xiaohongshu.com/explore/69fa9222000000003803725a?xsec_token=ABKtwVf2Dnpw3g05FSmkMmUnc5UKCaKe4QEjjF52jVFvw=&xsec_source=pc_search	hpv	ABKtwVf2Dnpw3g05FSmkMmUnc5UKCaKe4QEjjF52jVFvw=	2026.05.06	2026-05-06 00:58:10	2026.05.23	2026.05.14
69faf648000000001f005c48	normal	【转阴档案12】HPV58阳性患者转阴❗️	🎉🎉转阴案例分享🎉🎉 【基础信息】Z女士 55岁 【检测诊断】高危HPV58阳性 【转阴方案】瑞琳他抗，前十天一天一支，然后隔日用一支，连续用了三个月一周期，连续使用40支。 【复查结果】瑞琳他抗规范使用结束后复查HPV全部转阴。 【转阴始末】Z女士，在2024年12月到🏥进行检查，检测结果为HPV58阳性；患者使用瑞琳他抗规范化干预后，2025年3月到🏥复查，HPV全部转阴。 - 🎈瑞琳他抗 抗HPV凝胶敷料 👇🏻 专为高危HPV感染所设，临床🏥都在用！ 正规资质，药监局备案可查！注册证上的适应范围清清楚楚写着—— ✨️能阻断高危HPV感染 ✨️阻止病原微生物定植 ✨️降低高危HPV病毒载量 ✨️防止宫颈病变发生 - 核心成分➡️明胶载体结构均聚物（γ型） 独🏠️专利技术（专利号可查验：ZL202310012496.3） 三个月为一周期，坚持规范使用，就能看到好转~ 现在还有👩🏻‍⚕️…		1778054728000	1778054729000	6061793d00000000010018fc	瑞琳他抗医疗器械	https://sns-avatar-qc.xhscdn.com/avatar/1040g2jo31u5ofej7ii6g5o31f4ug867siks896o	1				安徽	http://sns-webpic-qc.xhscdn.com/202605231431/d86a933b6532c4877b9c604bbfc23ee8/spectrum/1040g34o31vqoof0bl4205o31f4ug867s841isp0!nd_dft_wlteh_webp_3,http://sns-webpic-qc.xhscdn.com/202605231431/1ba8872838023c522c35b5e0952f988f/spectrum/1040g34o31vqoof0bl42g5o31f4ug867s2pfkj58!nd_dft_wlteh_webp_3	HPV,HPV感染,让病毒远离我们,瑞琳他抗,hpv感染,hpv阳性,hpv,hpv凝胶,高危hpv,hpv转阴	1779517995815	https://www.xiaohongshu.com/explore/69faf648000000001f005c48?xsec_token=ABKtwVf2Dnpw3g05FSmkMmUh1ae4LaRci0GkViP9nr-bM=&xsec_source=pc_search	hpv	ABKtwVf2Dnpw3g05FSmkMmUh1ae4LaRci0GkViP9nr-bM=	2026.05.06	2026-05-06 08:05:28	2026.05.23	2026.05.06
69fb67de000000001b020eee	normal	这种有必要做活检吗？	#检后看报告像是看审判书[话题]# #HPV感染[话题]# #HPV阳性[话题]# #活检[话题]#		1778083806000	1778083807000	60c49db50000000020024314	林梓熙	https://sns-avatar-qc.xhscdn.com/avatar/623074046346acf33acd6496.jpg	47	12	80	4	江苏	http://sns-webpic-qc.xhscdn.com/202605231415/dbde2fde87c186610158156ed6cf86b4/1040g2sg31vr6k5s4iik05o64jmqo4gokgvdl2uo!nd_dft_wlteh_webp_3,http://sns-webpic-qc.xhscdn.com/202605231415/3d4193292f842fa17a506c28be91dffa/1040g2sg31vr6k5s4iijg5o64jmqo4gokl1v3l00!nd_dft_wlteh_webp_3	检后看报告像是看审判书,HPV感染,HPV阳性,活检	1779516941151	https://www.xiaohongshu.com/explore/69fb67de000000001b020eee?xsec_token=AB5ISb4vahSsHznK9ckDOWF1JwjFmIQ0ehJG-gimFmNoE=&xsec_source=pc_search	hpv	AB5ISb4vahSsHznK9ckDOWF1JwjFmIQ0ehJG-gimFmNoE=	2026.05.06	2026-05-06 16:10:06	2026.05.23	2026.05.07
69fbe5df0000000038035390	normal	HPV51阳性	HPV51阳性		1778116064000	1778116064000	5c81f01d000000001601e120	微笑😊前行🍎	https://sns-avatar-qc.xhscdn.com/avatar/1040g2jo31h79nbja3q2g5n41u0eljo90olhis5g	109	84	191	30	北京	http://sns-webpic-qc.xhscdn.com/202605231407/833f819ba915073051c689e2678e4cfd/1040g00831vrm1hecig605n41u0eljo905d54700!nd_dft_wlteh_webp_3		1779516492730	https://www.xiaohongshu.com/explore/69fbe5df0000000038035390?xsec_token=AB5ISb4vahSsHznK9ckDOWFx4cbkxqvuUDByM76Xw9xag=&xsec_source=pc_search	hpv	AB5ISb4vahSsHznK9ckDOWFx4cbkxqvuUDByM76Xw9xag=	2026.05.07	2026-05-07 01:07:44	2026.05.23	2026.05.07
69fc3988000000003701ee4c	normal	一篇看懂三类HPV感染部位	[一R]皮肤型HPV：主要感染人体皮肤，比如HPV1、4、5等类型，可引起寻常疣、跖疣、甲周疣等皮肤问题，常见于手足、颈部、眼睑等部位。 [二R]黏膜型HPV：主要感染人体黏膜组织，包括生殖道、肛门、口腔、咽喉等部位，也是导致恶性肿瘤的主要类型，比如HPV16、18、6、11等都属于这类，可在男女生殖道、肛门等部位的良性或恶性病变中检出。 [三R]混合型HPV：既能感染皮肤，也能感染黏膜，比如HPV2、3、7等类型，可能引起扁平疣等问题。 #南京江宁胜泰医院[话题]# #健康知识科普[话题]# #HPV[话题]# #HPV感染[话题]# #丝状疣[话题]# #扁平疣[话题]# #菜花状疣[话题]# #寻常疣[话题]#		1778148249000	1778137480000	66b2ba98000000000d026c87	南京江宁胜泰医院体检中心	https://sns-avatar-qc.xhscdn.com/avatar/1040g2jo31qa8t7qoga6g5plinac3cr477pru2g8	6	2	2	2	江苏	http://sns-webpic-qc.xhscdn.com/202605231426/d7871566bdc3674d3d94569a4d418b6d/1040g00831vrvrvbn2q605plinac3cr47fkpnv2g!nd_dft_wlteh_webp_3,http://sns-webpic-qc.xhscdn.com/202605231426/8263aa7141446572cee6f544433027ad/1040g00831vrvrvbn2q2g5plinac3cr47939fpu0!nd_dft_wlteh_webp_3,http://sns-webpic-qc.xhscdn.com/202605231426/19039eb3cc359c4fa167c94ccf2541ab/1040g00831vrvrvbn2q305plinac3cr474q7dfe8!nd…	南京江宁胜泰医院,健康知识科普,HPV,HPV感染,丝状疣,扁平疣,菜花状疣,寻常疣	1779517600982	https://www.xiaohongshu.com/explore/69fc3988000000003701ee4c?xsec_token=ABQcQ_FmFooXlp2-j5oSb2_ZdL3E4ih3UMziIyjoF8kgw=&xsec_source=pc_search	hpv	ABQcQ_FmFooXlp2-j5oSb2_ZdL3E4ih3UMziIyjoF8kgw=	2026.05.07	2026-05-07 10:04:09	2026.05.23	2026.05.07
69fc7d8a000000001f00196f	normal	HPV三个阳 tct正常 活检低级病变了[汗颜R]	HPV三个阳 tct正常 活检低级病变了[汗颜R]		1778154890000	1778154948000	6133161d000000001f03449d	奶油桃子	https://sns-avatar-qc.xhscdn.com/avatar/1040g2jo31tqbq1bf7q0g5o9j2oenuh4tgfmbfo8	62	21	281	13	广东	http://sns-webpic-qc.xhscdn.com/202605231412/9bd4be8b9a3c3a7a981685f168179628/notes_pre_post/1040g3k031vs8dughjq005o9j2oenuh4t1v99eo0!nd_dft_wlteh_webp_3		1779516778808	https://www.xiaohongshu.com/explore/69fc7d8a000000001f00196f?xsec_token=ABQcQ_FmFooXlp2-j5oSb2_U0QvrcME7JodyRXbPm6dJU=&xsec_source=pc_search	hpv	ABQcQ_FmFooXlp2-j5oSb2_U0QvrcME7JodyRXbPm6dJU=	2026.05.07	2026-05-07 11:54:50	2026.05.23	2026.05.07
69fd5282000000001f0068e0	normal	听劝，到底要不要打hpv（第一针已打完）	#求助[话题]# #女性保护好自己[话题]# #hpv[话题]# #hpv九价[话题]# #听劝[话题]# #求助贴[话题]# #接种疫苗[话题]# #自费疫苗[话题]#		1778209410000	1778231108000	652f3cf6000000002a018eb3	贰柒	https://sns-avatar-qc.xhscdn.com/avatar/1040g2jo31sm2qq5u5k0g5p9f7jraj3ljrhokt5o	49	18	204	7	江苏	http://sns-webpic-qc.xhscdn.com/202605231414/8b3422daa9f2d57294456c272c078347/1040g00831vt2g5kl2b305p9f7jraj3lj71mdtm0!nd_dft_wlteh_webp_3	求助,女性保护好自己,hpv,hpv九价,听劝,求助贴,接种疫苗,自费疫苗	1779516941073	https://www.xiaohongshu.com/explore/69fd5282000000001f0068e0?xsec_token=ABaZVNAcbOflW4uIGLQ7dMM9DOvVJ8gOKx3Pnbc22gt0o=&xsec_source=pc_search	hpv	ABaZVNAcbOflW4uIGLQ7dMM9DOvVJ8gOKx3Pnbc22gt0o=	2026.05.08	2026-05-08 03:03:30	2026.05.23	2026.05.08
69fdaef5000000001002d000	normal	去成都一家私立医院七天花了四万多			1778233077000	1779505818000	69ae7d5b0000000026001413	何必	https://sns-avatar-qc.xhscdn.com/avatar/1040g2jo31u4lre892m605qdefldpg50jqfd8kio	13	7	27	6	江西	http://sns-webpic-qc.xhscdn.com/202605231420/ad11532509490d6c8fd9fd6cbb46b3b2/oss-sg/notes_pre_post/1040g3mo31vtdqlv77g005qdefldpg50jcuf3d00!nd_dft_wlteh_webp_3,http://sns-webpic-qc.xhscdn.com/202605231420/a15ca264d83ca22dcc656a505794802e/oss-sg/notes_pre_post/1040g3mo31vtdqmhqnc005qdefldpg50jleqoudg!nd_dft_wlteh_webp_3,http://sns-webpic-qc.xhscdn.com/202605231420/abe1dca96e24181692a173792033965c…		1779517271611	https://www.xiaohongshu.com/explore/69fdaef5000000001002d000?xsec_token=ABaZVNAcbOflW4uIGLQ7dMM5jZYvhLEefM60W2hOB916o=&xsec_source=pc_search	hpv	ABaZVNAcbOflW4uIGLQ7dMM5jZYvhLEefM60W2hOB916o=	2026.05.08	2026-05-08 09:37:57	2026.05.23	2026.05.23
69fef8480000000036002eed	normal	⚠️HPV病毒分型大揭秘！这些型号要警惕	姐妹们，今天来给大家好好盘一下HPV的那些事儿！很多人谈“阳”色变，其实不同类型的HPV危害完全不同。根据专业资料，我把HPV的分类和感染原因整理出来，建议收藏慢慢看👇 一、🦠 HPV病毒的两大分类 HPV主要分为皮肤型和黏膜型，每种下面又分低危和高危： ✅ 皮肤·低危型 • 关联病症：寻常疣、扁平疣、跖疣等。 • 常见型号：HPV 1、2、3、4、7、10、12、15型等。 ⚠️ 皮肤·高危型 • 关联病症：疣状表皮发育不良，甚至可能与外阴癌、阴茎癌、肛门癌、前列腺癌、膀胱癌等有关。 • 常见型号：HPV 5、8、14、17、20、36、38型。 ✅ 黏膜·低危型 • 感染部位：主要感染生殖器、肛门、口咽部、食管黏膜。 • 常见型号：HPV 6、11、13、32、34、40、42、43、44、53、54型等。 🔴 黏膜·高危型（敲黑板！） • 关联病症：主要引起宫颈癌、直肠癌、口腔癌、…		1778335381000	1778317385000	660fc2570000000007006c4b	每妍护医疗器械	https://sns-avatar-qc.xhscdn.com/avatar/67db7fbd4602550001daf9f6.jpg	3	1			江苏	http://sns-webpic-qc.xhscdn.com/202605231457/618d0423af88b264f1813d6133250409/spectrum/1040g0k031vum16v92s0g5pgfo9bhor2blkhuvpg!nd_dft_wlteh_jpg_3,http://sns-webpic-qc.xhscdn.com/202605231457/ca4a22eed2bf52dc7ed33b03641e0880/spectrum/1040g0k031vum16v92s005pgfo9bhor2bf6h9628!nd_dft_wlteh_jpg_3	HPV,健康科普,女性健康,hpv感染,医学科普	1779519475037	https://www.xiaohongshu.com/explore/69fef8480000000036002eed?xsec_token=AB3A3IoxSvUYoFDhCYoTG09RwDMG8sI59HasEdc8swzGA=&xsec_source=pc_search	hpv	AB3A3IoxSvUYoFDhCYoTG09RwDMG8sI59HasEdc8swzGA=	2026.05.09	2026-05-09 14:03:01	2026.05.23	2026.05.09
6a000e430000000038035597	normal	16.18.52型治疗性疫苗	全球首个三价治疗性疫苗入组，HPV52型感染患者有希望啦！ 二期开始啦，16.18.52型感染患者，可以不用手术，不用激光，治疗性疫苗激活特定免疫细胞，靶向治疗高级别病变，长效去除病毒！ #接种疫苗[话题]# #关爱女性健康[话题]# #自身免疫性[话题]# #战胜病毒的是你的免疫力[话题]# #预防[话题]# #HPV转阴[话题]# #HPV感染[话题]#		1778388547000	1778388548000	5bfd947ce1a0c200011671db	武汉同济医院余楠医生	https://sns-avatar-qc.xhscdn.com/avatar/1040g2jo31odral0d6gd04bugiea7osersooojr8	120	87	137	54	安徽	http://sns-webpic-qc.xhscdn.com/202605231407/754e4b428346d66ee772e1387c3a7854/1040g2sg31vvns8tr2alg4bugiea7oser5j0i4t8!nd_dft_wlteh_webp_3	接种疫苗,关爱女性健康,接种疫苗,自身免疫性,关爱女性健康,接种疫苗,战胜病毒的是你的免疫力,自身免疫性,关爱女性健康,接种疫苗,预防,战胜病毒的是你的免疫力,自身免疫性,关爱女性健康,接种疫苗,HPV转阴,预防,战胜病毒的是你的免疫力,自身免疫性,关爱女性健康,接种疫苗,HPV感染,HPV转阴,预防,战胜病毒的是你的免疫力,自身免疫性,关爱女性健康,接种疫苗,HPV感染,HPV转阴,预防,战胜病毒的是你的免疫力,自身免疫性,关爱女性健康,接种疫苗	1779516492725	https://www.xiaohongshu.com/explore/6a000e430000000038035597?xsec_token=ABIbKgBBAvH_i3hB6_-rKHu1UYE51U-d8xzyt8Ik8NQ8I=&xsec_source=pc_search	hpv	ABIbKgBBAvH_i3hB6_-rKHu1UYE51U-d8xzyt8Ik8NQ8I=	2026.05.10	2026-05-10 04:49:07	2026.05.23	2026.05.10
6a008a5f000000003502c1e0	normal	Hpv变正常，真没那么吓人	去年体检查出来几项阳，当时脑子嗡嗡的。后来刷帖子看人说别自己吓自己，就去开了点干扰素和瑞林他抗，用了段时间也懒得复查（主要怕又不好）。 拖了快半年，终于鼓起勇气去测了下，结果全没了！！！开心到原地转圈，感觉跟中了彩票似的。 所以啊，有Hpv阳的姐妹别太焦虑，该吃吃该喝喝，别天天想这事。就算真有什么，也只是“有可能”得宫颈癌，概率的事谁说得准。以前旧社会哪知道Hpv是啥，不也好好的。 心态好真的管用，说不定哪天它就自己走了。祝姐妹们也都好运🍀		1778420319000	1778420320000	554d445eaf814770a4126a6c	凉白开	https://sns-avatar-qc.xhscdn.com/avatar/5b38264a14de412ab0e23f6c.jpg	22	4	48	5	广东	http://sns-webpic-qc.xhscdn.com/202605231420/3f89fd0e1b72531bf84c28259b0378e7/1040g008320073a74560040iu4325sqjcd450h4g!nd_dft_wlteh_webp_3		1779517271367	https://www.xiaohongshu.com/explore/6a008a5f000000003502c1e0?xsec_token=ABIbKgBBAvH_i3hB6_-rKHuxo7mUyaHNWFoNfc97A_F-A=&xsec_source=pc_search	hpv	ABIbKgBBAvH_i3hB6_-rKHuxo7mUyaHNWFoNfc97A_F-A=	2026.05.10	2026-05-10 13:38:39	2026.05.23	2026.05.10
6a0135c60000000035027a4c	normal	妇科TCT和HPV区别，一次讲清楚 一、核心一句话区别 • HPV：查有没有病毒（病因） • TCT：查宫颈细胞有没有病变（结果） 二、分别是什么 1. HPV检查（人乳头瘤病毒） • 检测对象：宫颈有没有感染HPV病毒 • 重点查：高危型HPV（16、18型最危险，是宫颈癌主要元凶） • 作用：看你有没有被病毒盯上，有病毒≠一定癌变，只是高危人群 • 属于：病因筛查 2. TCT检查（液基薄层细胞检测） • 检测对象：宫颈脱落细胞 • 重点查：细胞有没有发炎、异常、癌前病变、癌细胞 • 作用：看宫颈已经	妇科TCT和HPV区别，一次讲清楚 一、核心一句话区别 • HPV：查有没有病毒（病因） • TCT：查宫颈细胞有没有病变（结果） 二、分别是什么 1. HPV检查（人乳头瘤病毒） • 检测对象：宫颈有没有感染HPV病毒 • 重点查：高危型HPV（16、18型最危险，是宫颈癌主要元凶） • 作用：看你有没有被病毒盯上，有病毒≠一定癌变，只是高危人群 • 属于：病因筛查 2. TCT检查（液基薄层细胞检测） • 检测对象：宫颈脱落细胞 • 重点查：细胞有没有发炎、异常、癌前病变、癌细胞 • 作用：看宫颈已经有没有变坏的细胞 • 属于：结果/细胞病变筛查 三、通俗比喻 • HPV：查家里有没有进小偷（病毒） • TCT：查家里东西有没有被破坏（细胞病变） 有小偷不一定搞破坏；没小偷基本不会被破坏。 四、检查方式 取样方式一模一样 都是妇科窥器，宫颈刷取细胞分泌物，一次取样可同时做两项，不用遭…		1778464198000	1778464199000	5c958fc70000000012036083	可乐加冰	https://sns-avatar-qc.xhscdn.com/avatar/1040g2jo320593p3l48005n4lhv3kmo43dorl1o0	40	35	1	7	四川	http://sns-webpic-qc.xhscdn.com/202605231417/362ed6e1312c39bf91fffa120e347b1e/1040g2sg3200ru6sqk8e05n4lhv3kmo43r9dkp8o!nd_dft_wlteh_webp_3	宫颈癌筛查	1779517106468	https://www.xiaohongshu.com/explore/6a0135c60000000035027a4c?xsec_token=ABqNyDCkZy7VozHXqzSz6S5Yc53JUMqkWde3QyImpAySU=&xsec_source=pc_search	hpv	ABqNyDCkZy7VozHXqzSz6S5Yc53JUMqkWde3QyImpAySU=	2026.05.11	2026-05-11 01:49:58	2026.05.23	2026.05.11
6a0170480000000008032cda	normal	第一次查出来HPV该怎么办？	第一次查出HPV阳性，很多人第一反应都是： [向右R]“我是不是很严重了？” “是不是快癌变了？” 但其实，先别自己吓自己。 [点赞R]HPV感染真的非常常见， 大部分感染都能被身体慢慢清除。 [点赞R]真正需要重视的是： 这次查出来，未必代表“刚感染”。 [点赞R]很多人可能已经持续感染几年， 只是以前从来没有筛查过。 [点赞R]所以在确认HPV阳性的第一时间， 有一步特别重要： 👇 建议尽快检测E7蛋白。 因为单纯HPV阳性， 只能说明“感染过病毒”； 但E7蛋白异常， 更能提示病毒是否已经开始影响宫颈细胞。 简单理解： HPV检测看“有没有病毒”； E7蛋白检测看“病毒有没有开始搞事情”。 尤其对于： ✔ 高危型HPV阳性 ✔ 持续感染 ✔ 害怕漏掉病变风险的人 E7蛋白的参考意义会更大。 最后想说： HPV阳性不等于癌变。 真正重要的不是慌， 而是尽快完成风险筛查。 很多时候， …		1778479176000	1778479176000	64681392000000000f004d71	怡祺佳医疗器械	https://sns-avatar-qc.xhscdn.com/avatar/018cafdc-2d3d-3599-b50d-7a619cbf9333	3				天津	http://sns-webpic-qc.xhscdn.com/202605231426/75028d37e251208dbea6ac4472c48c07/1040g00832011ecgjii005p382e93ojbhv69rlmg!nd_dft_wlteh_webp_3,http://sns-webpic-qc.xhscdn.com/202605231426/2e99304bf8e5b5af8790e591a73387c6/1040g00832011ecgjii0g5p382e93ojbhc8648o0!nd_dft_wlteh_webp_3,http://sns-webpic-qc.xhscdn.com/202605231426/b7172baf998e79a766e92fb7bb937dd6/1040g00832011ecgjii105p382e93ojbh39qd4bg!nd…	HPV阳性,E7蛋白,宫颈筛查,女性健康,健康科普,HPV感染,宫颈健康	1779517601125	https://www.xiaohongshu.com/explore/6a0170480000000008032cda?xsec_token=ABqNyDCkZy7VozHXqzSz6S5Xw9HKprkXNAySG5QrPLe5c=&xsec_source=pc_search	hpv	ABqNyDCkZy7VozHXqzSz6S5Xw9HKprkXNAySG5QrPLe5c=	2026.05.11	2026-05-11 05:59:36	2026.05.23	2026.05.11
6a02e93c0000000036033010	normal	HPV感染到底是怎么一步步找上门的？ 其实从普通的阴道炎、宫颈炎，到高危HPV持续感染，再到宫颈病变，从来都不是突然发生的。阴道菌群失衡、宫颈反复发炎，都会悄悄降低局部免疫力，给病毒可乘之机。妇科问题从来都不是 “忍忍就过去” 的小事，定期检查、及时干预，才是对自己最好的保护。	HPV感染到底是怎么一步步找上门的？ 其实从普通的阴道炎、宫颈炎，到高危HPV持续感染，再到宫颈病变，从来都不是突然发生的。阴道菌群失衡、宫颈反复发炎，都会悄悄降低局部免疫力，给病毒可乘之机。妇科问题从来都不是 “忍忍就过去” 的小事，定期检查、及时干预，才是对自己最好的保护。		1778575676000	1778575676000	612926ef000000000101f1b3	momo	https://sns-avatar-qc.xhscdn.com/avatar/1040g2jo3202bhvkp2ad05qa8n2icilvhia2juk8	26	9	25	1	山东	http://sns-webpic-qc.xhscdn.com/202605231418/d09c1ee591aba9d88b726310334d4e9e/1040g0083202c5f82ia5g5qa8n2icilvha0r8nq8!nd_dft_wlteh_webp_3		1779517106739	https://www.xiaohongshu.com/explore/6a02e93c0000000036033010?xsec_token=AB-YQmrsGPmiW7wm_xV-U1EMj9WXBQ9mEryZY9BSCFmL4=&xsec_source=pc_search	hpv	AB-YQmrsGPmiW7wm_xV-U1EMj9WXBQ9mEryZY9BSCFmL4=	2026.05.12	2026-05-12 08:47:56	2026.05.23	2026.05.12
6a02eea60000000037035660	normal	Hpv火针治疗第一次，破罐子破摔，希望管用[合十R]#治疗[话题]#	Hpv火针治疗第一次，破罐子破摔，希望管用[合十R]#治疗[话题]#		1778577062000	1778577062000	5ede3e2c000000000101e4c5	蹦卡卡	https://sns-avatar-qc.xhscdn.com/avatar/63e4fa1712104db6c6c010b2.jpg	127	129	223	16	山东	http://sns-webpic-qc.xhscdn.com/202605231407/aa6182ab2fd0fddfafdd3deda3bbea28/1040g2sg3202hrguk2qeg5nmu7om0bp6514028io!nd_dft_wlteh_webp_3	治疗	1779516492721	https://www.xiaohongshu.com/explore/6a02eea60000000037035660?xsec_token=AB-YQmrsGPmiW7wm_xV-U1EMiBTqsUdZJEeR7XZUlAyjM=&xsec_source=pc_search	hpv	AB-YQmrsGPmiW7wm_xV-U1EMiBTqsUdZJEeR7XZUlAyjM=	2026.05.12	2026-05-12 09:11:02	2026.05.23	2026.05.12
6a02f6cc000000003803719a	normal	感染低危HPV，会变成高危型吗❓️	❌️别再被 “低危会慢慢变成高危” 的说法吓住了！ - 🔥事实上： 低危型HPV不会转化为高危型HPV❗️ HPV 病毒有 200 多种已知亚型，分为低危型和高危型两大类，每一种亚型都是独立的病毒型号，是完全不同的病毒种类，因此不存在 “低危型变异、转化成高危型” 的可能。 - 🔥为什么会有 “低危转高危” 的错觉？ 1️⃣原因一：同时感染了多种亚型 很多人先查出低危阳性，后续复查又查出高危阳性，并非是低危转化而来，而是本身就同时感染了多种亚型，只是不同亚型的检出时间、病毒复制周期不同，或是后续发生了新的感染。 - 2️⃣原因二：混淆了 “病变进展” 和 “型别转化” 低危型 HPV 持续感染，可能会引发疣体等良性病变，但不会改变病毒本身的型号；高危型 HPV 的持续感染，才会引发宫颈、肛门等部位的上皮内病变，二者的致病路径完全独立，互不转化。 - 🔥查出低危 HPV，真正该注意的是什么…		1778579148000	1778579148000	6061793d00000000010018fc	瑞琳他抗医疗器械	https://sns-avatar-qc.xhscdn.com/avatar/1040g2jo31u5ofej7ii6g5o31f4ug867siks896o					安徽	http://sns-webpic-qc.xhscdn.com/202605231432/6258b1357c10a7357e27ee54a62ff4a9/spectrum/1040g34o3202iqat9l4305o31f4ug867ss64mago!nd_dft_wlteh_jpg_3,http://sns-webpic-qc.xhscdn.com/202605231432/9bb6e89c345ae769a075f3101c372ef5/spectrum/1040g34o3202iqat9l4405o31f4ug867s7s4kvvo!nd_dft_wlteh_jpg_3,http://sns-webpic-qc.xhscdn.com/202605231432/dbea2b8e8ec972a74e0b24aa7ea1dfac/spectrum/1040g34o3202iqat9l…	HPV,HPV感染,健康科普,瑞琳他抗,hpv感染,hpv阳性,hpv,高危hpv,hpv转阴,高危hpv	1779517996014	https://www.xiaohongshu.com/explore/6a02f6cc000000003803719a?xsec_token=AB-YQmrsGPmiW7wm_xV-U1EBj9Legh2iX-dJ2tRDHrnUE=&xsec_source=pc_search	hpv	AB-YQmrsGPmiW7wm_xV-U1EBj9Legh2iX-dJ2tRDHrnUE=	2026.05.12	2026-05-12 09:45:48	2026.05.23	2026.05.12
6a03032a000000003502e5c9	video	医生教你正确认识HPV：安全套隔绝不了HPV	#听医生的真心话[话题]# #白大褂朋友已在线[话题]# #听医生一句劝[话题]# #女性健康[话题]# #关爱女性健康[话题]# #hpv[话题]# #女生必看[话题]#	http://sns-video-v6.xhscdn.com/stream/1/110/259/01ea0302d9170aa6010370039e1bc677df_259.mp4?sign=9069a58dd3063468bf66337a145fa197&t=6a15df4c	1778582314000	1778582359000	6510ff5b0000000002012d66	硕士小姨竹子Chen	https://sns-avatar-qc.xhscdn.com/avatar/1040g2jo31339pf3ihi005p8gvtdgibb68s171v0	618	356	94	175	广东	http://sns-webpic-qc.xhscdn.com/202605231358/e34a629376ec591fba0b187b9113b59a/spectrum/1040g0k03202kcrhok8005p8gvtdgibb68rb59i0!nd_dft_wlteh_webp_3	听医生的真心话,白大褂朋友已在线,听医生一句劝,女性健康,关爱女性健康,hpv,女生必看	1779515945772	https://www.xiaohongshu.com/explore/6a03032a000000003502e5c9?xsec_token=ABwRGSuqcDSUB_xMkw8WSt98xCT7gQGVuYu2sDNBs2xh4=&xsec_source=pc_search	hpv	ABwRGSuqcDSUB_xMkw8WSt98xCT7gQGVuYu2sDNBs2xh4=	2026.05.12	2026-05-12 10:38:34	2026.05.23	2026.05.12
6a030c0a000000000602182c	normal	HPV感染III型转化区怕漏诊怎么办？	每日一答：门诊碰到一些患者，高危型HPV感染，III型转化区，我做了一些攻略，发现活检检测不到宫颈管，医生，我该怎么办？会不会漏诊？ 医生分析：III型转化区最好完善ECC活检。另外要具体问题具体分析，首先看有没有疾病的高危因素：HPV16/18感染时间超过2年、TCT是否有ASC-H和HSIL、阴道分泌物增多、异常出血包块同房出血和妇科彩超宫颈是否正常等。 医生回答： 1️⃣HPV感染要分类处理，如果是非HPV16/18感染，又没有高危因素，可以定期复查，不需要诊断性锥切； 2️⃣如果有高危型HPV16/18感染，没有高危因素，可以检查妇科彩超和肿瘤标志物，排除没有病变，仍然可以观察； 3️⃣如果HPV16/18合并高危因素，如同房出血和阴道排液，TCT异常ASC-H或HSIL，需要诊断性宫颈锥切术！ #HPV感染 #子宫颈高级别病变 #宫颈活检 #III型转化区		1778584586000	1778584587000	5d9943410000000001019528	武汉同济医院李飞教授	https://sns-avatar-qc.xhscdn.com/avatar/1040g2jo31dlu92dpgk5g5ncp8d0gb598a7pkfv8	18	9	20	1	湖北	http://sns-webpic-qc.xhscdn.com/202605231420/9464594c7a4d9629497f75b0165d6a01/1040g0083202l2u1niq0g5ncp8d0gb5985144dqo!nd_dft_wlteh_webp_3,http://sns-webpic-qc.xhscdn.com/202605231420/7d9e7dbd0609a5dd51e05cf763c58e2f/1040g0083202l2u1niq105ncp8d0gb598ij1are0!nd_dft_wgth_webp_3	HPV感染,子宫颈高级别病变,HPV感染,III型转化区,宫颈活检,子宫颈高级别病变,HPV感染,III型转化区,宫颈活检,子宫颈高级别病变,HPV感染	1779517271483	https://www.xiaohongshu.com/explore/6a030c0a000000000602182c?xsec_token=ABwRGSuqcDSUB_xMkw8WSt9xZRhiap2oG-iullHms9qD0=&xsec_source=pc_search	hpv	ABwRGSuqcDSUB_xMkw8WSt9xZRhiap2oG-iullHms9qD0=	2026.05.12	2026-05-12 11:16:26	2026.05.23	2026.05.12
6a030d000000000038021bcc	normal	HPV42型感染	HPV42型到底属于高危还是低危？正确处理方式来了 很多姐妹查出HPV42阳性，瞬间慌乱焦虑，整日忧心忡忡，先稳住心态，完全不用惊慌、不用害怕、不必过度焦虑。 HPV42明确属于低危型人乳头瘤病毒，不属于高危致癌型，并不会引发宫颈癌这类严重病变，大家可以彻底放宽心。 低危型HPV主要作用于皮肤黏膜，最常见会引起生殖道湿疣、寻常赘生物，侵袭性极低，致病力度温和，自愈概率非常高。 专业正确处理方法 无需过度用药，不盲目过度治疗 低危42型多数依靠自身免疫力就能自行清除，不建议盲目频繁上药、过度物理干预。 1.完善基础检查 配合做外阴、阴道、宫颈肉眼筛查，查看有无长出疣体，无疣体只需定期观察即可。 2.提升自身免疫力是核心 规律作息不熬夜、清淡饮食、坚持适度运动、少劳累少生气，免疫力达标，病毒大多1-2年内自然转阴。 3.定期复查随访 每6-12个月复查一次HPV，日常做好私处卫生，同房做好防…		1778584832000	1778584832000	5bfd947ce1a0c200011671db	武汉同济医院余楠医生	https://sns-avatar-qc.xhscdn.com/avatar/1040g2jo31odral0d6gd04bugiea7osersooojr8	4	3	15	2	湖北	http://sns-webpic-qc.xhscdn.com/202605231426/ba528fccc3a6f19b8e8449a6d6b67b7a/1040g2sg3202lh0r5igeg4bugiea7osersmtsi1g!nd_dft_wlteh_webp_3	关爱女性健康,自身免疫性,关爱女性健康,健康科普,自身免疫性,关爱女性健康,妇产科,健康科普,自身免疫性,关爱女性健康,体检,妇产科,健康科普,自身免疫性,关爱女性健康,预防,体检,妇产科,健康科普,自身免疫性,关爱女性健康,免疫力,预防,体检,妇产科,健康科普,自身免疫性,关爱女性健康,免疫力,预防,体检,妇产科,健康科普,自身免疫性,关爱女性健康	1779517601020	https://www.xiaohongshu.com/explore/6a030d000000000038021bcc?xsec_token=ABwRGSuqcDSUB_xMkw8WSt9_naKWTXTXJhvCQhnZqAwTs=&xsec_source=pc_search	hpv	ABwRGSuqcDSUB_xMkw8WSt9_naKWTXTXJhvCQhnZqAwTs=	2026.05.12	2026-05-12 11:20:32	2026.05.23	2026.05.12
6a0312d9000000003700e114	normal	这个谁懂啊[哭惹R][哭惹R]hpv阳性68 做了tct 是正常的。这个该怎么治疗，这家医院不敢恭维了，刚开始的时候发现是看到了尿道口附近有鱼卵状的东西才想起来这个，然后医生说有点像尖锐湿疣，但是把做了这两样检查还是他确定不了到底是不是尖锐湿疣，但是结果出来是HPV阳性68，我又看了一下网上说的68，不会出现尖锐湿疣的情况，所以这个就是假性尖锐湿疣，一般只需要把炎症治疗好了就行，这个医生二话不说没有确认到底是不是尖锐，直接要求我做手术把这些清除掉，然后再去做活检。[哭惹R]真不知道该怎么办了#关系女性健康	这个谁懂啊[哭惹R][哭惹R]hpv阳性68 做了tct 是正常的。这个该怎么治疗，这家医院不敢恭维了，刚开始的时候发现是看到了尿道口附近有鱼卵状的东西才想起来这个，然后医生说有点像尖锐湿疣，但是把做了这两样检查还是他确定不了到底是不是尖锐湿疣，但是结果出来是HPV阳性68，我又看了一下网上说的68，不会出现尖锐湿疣的情况，所以这个就是假性尖锐湿疣，一般只需要把炎症治疗好了就行，这个医生二话不说没有确认到底是不是尖锐，直接要求我做手术把这些清除掉，然后再去做活检。[哭惹R]真不知道该怎么办了#关系女性健康[话题]# #hpv[话题]# #请大家帮忙看看[话题]#		1778586329000	1778586329000	675177a5000000001d02c75f	春风自有不如意	https://sns-avatar-qc.xhscdn.com/avatar/645b7eecf82b98b5c9349913.jpg	23	15	182	2	安徽	http://sns-webpic-qc.xhscdn.com/202605231418/a433d59e215b2ee007210d3bbd752964/notes_pre_post/1040g3k83202m4qm73q705pqheuindhqvi6c9poo!nd_dft_wlteh_webp_3,http://sns-webpic-qc.xhscdn.com/202605231418/568536b166d619d591a88dc298f54a1a/notes_pre_post/1040g3k83202m4qm73q7g5pqheuindhqvpvcs91g!nd_dft_wlteh_webp_3	关系女性健康,hpv,请大家帮忙看看	1779517106882	https://www.xiaohongshu.com/explore/6a0312d9000000003700e114?xsec_token=ABwRGSuqcDSUB_xMkw8WSt96cSIvLR8hJWdP4LVtqWHQc=&xsec_source=pc_search	hpv	ABwRGSuqcDSUB_xMkw8WSt96cSIvLR8hJWdP4LVtqWHQc=	2026.05.12	2026-05-12 11:45:29	2026.05.23	2026.05.12
6a03656800000000360017a1	normal	25岁了，想去打九价，但是听身边的人说有副作用，过来人说说有必要打吗[捂脸R]#九价疫苗[话题]#	25岁了，想去打九价，但是听身边的人说有副作用，过来人说说有必要打吗[捂脸R]#九价疫苗[话题]#		1778607464000	1778607464000	61714b07000000000201995b	Pluto.	https://sns-avatar-qc.xhscdn.com/avatar/628f52c12f816722c46d715f.jpg	211	67	1170	26	贵州	http://sns-webpic-qc.xhscdn.com/202605231403/c44b2db7cc9467990bfb082fade4e1a5/1040g00832030be9il40g5obh9c3gj6ark5us06o!nd_dft_wlteh_webp_3	九价疫苗,打针,九价疫苗,九价疫苗	1779516221210	https://www.xiaohongshu.com/explore/6a03656800000000360017a1?xsec_token=ABwRGSuqcDSUB_xMkw8WSt93J6wbUfAaplbnZbcgALKG4=&xsec_source=pc_search	hpv	ABwRGSuqcDSUB_xMkw8WSt93J6wbUfAaplbnZbcgALKG4=	2026.05.12	2026-05-12 17:37:44	2026.05.23	2026.05.13
6a03d055000000003601e007	normal	22 岁被查出各种妇科炎症正常吗	22 岁被查出各种妇科炎症和HPV的我，现在决定开个小号记录📄自己治愈过程，共勉#一定要好好爱护自己[话题]# #希望自己快点好起来[话题]# #身体健康才能好好活着[话题]# ##女性保护好自己[话题]#		1778634837000	1778634837000	67bbe4e40000000006010799	七七	https://sns-avatar-qc.xhscdn.com/avatar/1040g2jo320a64olr6e005ptrsji1i1spkukprro	154	44	293	10	广西	http://sns-webpic-qc.xhscdn.com/202605231405/31c77e58e4b508a215a011f3c800d0bf/1040g0083203d9hm3ii005ptrsji1i1sph6tfmp0!nd_dft_wlteh_webp_3,http://sns-webpic-qc.xhscdn.com/202605231405/b798dcda171cae9b606c3b73f3fa3205/1040g0083203d9hm3ii0g5ptrsji1i1sp7vcld8g!nd_dft_wlteh_webp_3	一定要好好爱护自己,希望自己快点好起来,身体健康才能好好活着,女性保护好自己	1779516356649	https://www.xiaohongshu.com/explore/6a03d055000000003601e007?xsec_token=ABwRGSuqcDSUB_xMkw8WSt9zJH4_fniEgkzZ2PuEmn4RY=&xsec_source=pc_search	hpv	ABwRGSuqcDSUB_xMkw8WSt9zJH4_fniEgkzZ2PuEmn4RY=	2026.05.13	2026-05-13 01:13:57	2026.05.23	2026.05.13
6a03eac60000000008030245	normal	南宁进口九价HPV疫苗接种三免一	几年前一直想打，一直因为事情耽搁了。最近又刷到九价三免一，赶紧到南宁疾控中心打。要注意的是，如果是三免一，后面的几针也要在同一个个医院打，带身份证和医保卡即可，不用预约。 [公路车R]交通：我是地铁一号线转五号线到邕宾立交C口，路很好走，导航直走差不多1公里就到了，也可以开共享。 [双翘滑板R]流程：先到疾控中心二楼200室取号排队➡️叫号后到登记台确认信息，签好字➡️缴费，我刷的医保➡️回二楼打针➡️观察三十分钟，目前无不良反应 #接种疫苗[话题]# #九价疫苗[话题]# #南宁九价[话题]# #南宁九价疫苗[话题]##HPV[话题]#		1778641606000	1778649158000	6019e1cc000000000101ef72	momo	https://sns-avatar-qc.xhscdn.com/avatar/1040g2jo3204nso21ig005o0ps760brri9vs5b9g	91	37	68	67	广西	http://sns-webpic-qc.xhscdn.com/202605231408/0f852a92288fbd9f48b46d6687177b92/notes_uhdr/1040g3qg3203gkrq22i005o0ps760brrivjjh1sg!nd_dft_wlteh_webp_3	接种疫苗,九价疫苗,南宁九价,南宁九价疫苗,HPV	1779516492755	https://www.xiaohongshu.com/explore/6a03eac60000000008030245?xsec_token=ABwRGSuqcDSUB_xMkw8WSt96nBSJ6jUnCRe8Imk0gvgag=&xsec_source=pc_search	hpv	ABwRGSuqcDSUB_xMkw8WSt96nBSJ6jUnCRe8Imk0gvgag=	2026.05.13	2026-05-13 03:06:46	2026.05.23	2026.05.13
6a03eb670000000006030d3d	normal				1778641767000	1778641767000	618682240000000010009070	宠物用品	https://sns-avatar-qc.xhscdn.com/avatar/1040g2jo31vvpfo6ml67g5oc6g8i4143gitk87v8					江西	http://sns-webpic-qc.xhscdn.com/202605231447/ad52e5bd4f0653d3dcaa135ac30280ab/ark_notes/104104eo3203gnbu3jq06k00jjcjps0000000000dnaiec!nd_dft_wlteh_jpg_3,http://sns-webpic-qc.xhscdn.com/202605231447/0496a0ec5e1d79dbbd23b92d42908c23/ark_notes/104104eo3203gnbu3jq0mk00jjcjps0000000002c4t7jc!nd_dft_wlteh_jpg_3,http://sns-webpic-qc.xhscdn.com/202605231447/c9fdeed2cfe3bc1770ae7513b0680685/ark_notes/104…		1779518897103	https://www.xiaohongshu.com/explore/6a03eb670000000006030d3d?xsec_token=ABwRGSuqcDSUB_xMkw8WSt9-zs5OUm17EoLrU9_kfjZcM=&xsec_source=pc_search	hpv	ABwRGSuqcDSUB_xMkw8WSt9-zs5OUm17EoLrU9_kfjZcM=	2026.05.13	2026-05-13 03:09:27	2026.05.23	2026.05.13
6a040e1d0000000038037684	normal	hpv保妇康栓用了三个月，说说感受	感染到现在刚好三个月，一直用大白开的保妇康栓+瑞 林。现在停药，还要再观察三个月才能去复查。 先说一句大实话：这俩都不是一用就好的药。HPV哪有什么特效yao，都是辅助，别指望一用就好。 用法挺关键的，弄不对效果打对折。保妇康栓是固体，平躺往里推，大概到食指第二个关节。凝胶自带给药器，直接推就行。怕流出来可以垫个枕头，懒人必备。 排渣是正常的，黄褐色，那是吸收后剩下的东西。如果出现严重痛感，去🏥看看是不是过敏。好多人会对保妇康栓过敏，我倒是没有。 断断续续用了三个月，感觉还行吧，希望复查能有好结果🙏 #hpv[话题]##保妇康栓[话题]##HPV[话题]#		1778650653000	1778650653000	62e780d0000000001e01e076	开心就好	https://sns-avatar-qc.xhscdn.com/avatar/62e780d0000000001e01e076.jpg	70	48	64	8	黑龙江	http://sns-webpic-qc.xhscdn.com/202605231459/e3adb747f2f3bedb8cae67bb3a7bbd2d/notes_pre_post/1040g3k83203ko1b3igdg5on7g387jo3mcdoc3bg!nd_dft_wlteh_jpg_3,http://sns-webpic-qc.xhscdn.com/202605231459/bfddc243e0727f54e14406674d6216ee/notes_pre_post/1040g3k83203ko1b3igd05on7g387jo3mvt7unt8!nd_dft_wlteh_jpg_3	hpv,保妇康栓,HPV	1779519668322	https://www.xiaohongshu.com/explore/6a040e1d0000000038037684?xsec_token=ABKiYXWnZrzrL0oC8uUA_zgoRIN8x8T7ftKmGlEZufA9Y=&xsec_source=pc_search	hpv	ABKiYXWnZrzrL0oC8uUA_zgoRIN8x8T7ftKmGlEZufA9Y=	2026.05.13	2026-05-13 05:37:33	2026.05.23	2026.05.13
6a045a930000000006035b4f	normal	HPV16半年，终于转阴了	高危16型，折腾半年彻底转阴！ 刚开始用的是干扰素。 不好挤进去，后来买了给药器，方便了点，但融化快易漏出来，刚开始用没有什么不适感，腹部胀痛感有缓解，但是用久了，私处会出现干涩。 但它缓解私处瘙痒是真管用，坚持用下来，痒感全消，状态也好了很多。 后来搭配瑞琳，私处干涩得以缓解。 瑞琳刚推进去凉凉的，没什么不适感，记得一定要推深，推完平躺一会，几乎不会流出来了。 真心劝，大家，别熬夜、心态放好，比吃药还关键。 我中途也懒过、不想坚持，看到路边路边的爆辣烧烤那些还想吃，但想想还是咬牙扛下来了。 坚持下来就有希望，祝各位姐妹都能早日转阴！ #妇科[话题]##真实经历[话题]##HPV高危[话题]#		1778670227000	1778670227000	66eda5ab000000001d022b87	云亦寒	https://sns-avatar-qc.xhscdn.com/avatar/1040g2jo31veqpj80jq605pndkmlncas7umse568	26	17	21	4	四川	http://sns-webpic-qc.xhscdn.com/202605231418/7be2c83d04616dd62d6965f3d981d034/notes_pre_post/1040g3k03203u68q2ii4g5pndkmlncas7uk5m4ig!nd_dft_wlteh_webp_3,http://sns-webpic-qc.xhscdn.com/202605231418/29d5ca83ec5e310e61ad26462c3537c2/notes_pre_post/1040g3k03203u68q2ii405pndkmlncas7jmp20r8!nd_dft_wlteh_webp_3	妇科,真实经历,HPV高危	1779517106776	https://www.xiaohongshu.com/explore/6a045a930000000006035b4f?xsec_token=ABKiYXWnZrzrL0oC8uUA_zgkWLz94mhrrfaYRCSC0JTrc=&xsec_source=pc_search	hpv	ABKiYXWnZrzrL0oC8uUA_zgkWLz94mhrrfaYRCSC0JTrc=	2026.05.13	2026-05-13 11:03:47	2026.05.23	2026.05.13
6a0463ac000000003502374b	normal	有iwatch的都去下	上个月拿到HPV报告直接破防！阳性那两个字看得我手都抖，最近总觉得小腹坠坠的，白带也不太正常，晚上翻来覆去睡不着，连跟朋友聚餐都心不在焉老想着这事。医生说要提高免疫力，别熬夜别吃辛辣，每天保证睡眠还要适度运动...道理谁不懂啊！但打工人哪有那么多时间精力顾得上这些！直到被同病相怜的闺蜜种草了iWatch器官养生表盘，简直打开新世界！ 这个表盘最绝的是能实时显示免疫承压值，上周赶项目连续熬夜两天，表盘直接跳出红色预警，还弹出"免疫力负荷过高，建议立即停止熬夜，喝温水 + 按揉足三里穴"，吓得我赶紧放下手机去接水（喝水提醒功能真的救命，现在每天8杯水稳稳达标）。 ✅它居然把《黄帝内经》十二时辰养生搬进手表了！比如辰时（7-9点）会显示"脾经当令，免疫修复黄金期"，提醒我早餐一定要吃好，别碰冰饮；申时（15-17点）就切换到膀胱经提醒，建议我起来走动走动促进代谢。 💡最贴心的是饮食禁区弹窗，上…		1778672556000	1778808262000	68b8eeea000000001900d5c6	意林	https://sns-avatar-qc.xhscdn.com/avatar/1040g2jo31oa2ruqa50005q5otrl69le6ncehago	289	170	13	45	广东	http://sns-webpic-qc.xhscdn.com/202605231401/66f2887d308528c49958b76f1b77b799/notes_pre_post/1040g3k03205v483cl4005q5otrl69le6c3sv8k8!nd_dft_wlteh_webp_3,http://sns-webpic-qc.xhscdn.com/202605231401/9ebaccd3741ad9363eeb942955dbed7c/notes_pre_post/1040g3k03203vcu4ihm0g5q5otrl69le6j4aukl8!nd_dft_wlteh_webp_3,http://sns-webpic-qc.xhscdn.com/202605231401/e30ff4b5293cf546ebd9231bfe2059d5/notes_pre_pos…	hpv感染,hpv,HPV,hpv高危,女性健康,applewatch,iwatch,养生,让我康康手腕上的表,当代年轻人的身体现状	1779516082027	https://www.xiaohongshu.com/explore/6a0463ac000000003502374b?xsec_token=ABKiYXWnZrzrL0oC8uUA_zgqZy5s9NL5CoWOnF_XY2-V4=&xsec_source=pc_search	hpv	ABKiYXWnZrzrL0oC8uUA_zgqZy5s9NL5CoWOnF_XY2-V4=	2026.05.13	2026-05-13 11:42:36	2026.05.23	2026.05.15
6a058d9d000000003502bf73	normal	HPV不是“女生专属”！男生女生都要重视起来			1778748829000	1778748830000	665e43530000000007004879	南昌爱佳产后康复管家	https://sns-avatar-qc.xhscdn.com/avatar/1040g2jo31q7dpi0f72605piu8d9hoi3pbp5hlsg	1	1			江西	http://sns-webpic-qc.xhscdn.com/202605231431/51a354a8252cd968b5db2009d0d03681/notes_pre_post/1040g3k832053oqo1is005piu8d9hoi3p9o3ldg8!nd_dft_wlteh_webp_3		1779517995760	https://www.xiaohongshu.com/explore/6a058d9d000000003502bf73?xsec_token=ABzOwriaqhyk-PNMofWJOVpcpmMKbQMT7N_I210tDJSNU=&xsec_source=pc_search	hpv	ABzOwriaqhyk-PNMofWJOVpcpmMKbQMT7N_I210tDJSNU=	2026.05.14	2026-05-14 08:53:49	2026.05.23	2026.05.14
6a059910000000003601fec1	normal				1778751760000	1778751761000	5f7dd241000000000100abd6	快乐	https://sns-avatar-qc.xhscdn.com/avatar/5f7dd27f1c4eb7000113ba7a.jpg	64	35	446	14	四川	http://sns-webpic-qc.xhscdn.com/202605231412/c552e32404f0e7e7270082661eec4459/1040g2sg320555mi23qkg5nrtq90g9aumjihjg3o!nd_dft_wlteh_webp_3		1779516778774	https://www.xiaohongshu.com/explore/6a059910000000003601fec1?xsec_token=ABzOwriaqhyk-PNMofWJOVpfrrKqKWrbO18qAP_x9sxDw=&xsec_source=pc_search	hpv	ABzOwriaqhyk-PNMofWJOVpfrrKqKWrbO18qAP_x9sxDw=	2026.05.14	2026-05-14 09:42:40	2026.05.23	2026.05.14
6a05a4870000000006023e56	normal	国际顶刊文献，你的HPV从何处来？	#AHCC[话题]# #免疫力[话题]# #AHCC专业版[话题]# #英文期刊[话题]# #自身免疫性[话题]# #hpv[话题]# #提高免疫力[话题]#		1778754695000	1778755201000	64fecc59000000000200c68d	AHCC官方账号	https://sns-avatar-qc.xhscdn.com/avatar/e0f47c52-1f65-3a2f-a79b-95ccfc157e9f	11	8	5	2	上海	http://sns-webpic-qc.xhscdn.com/202605231421/0a15439d04c95a7cd8d5c00bdd1a2a96/spectrum/1040g34o32056d00vk80g5p7uphcghhkdv3et168!nd_dft_wlteh_webp_3,http://sns-webpic-qc.xhscdn.com/202605231421/5091cc727f15b7032eaf2b311c9f467c/spectrum/1040g34o32056ej43l6505p7uphcghhkd34oa8o8!nd_dft_wgth_webp_3,http://sns-webpic-qc.xhscdn.com/202605231421/7dc5acfaaef3050cd92979e7b00e31cf/spectrum/1040g34o32056ej43…	AHCC,免疫力,AHCC专业版,英文期刊,自身免疫性,hpv,提高免疫力	1779517271728	https://www.xiaohongshu.com/explore/6a05a4870000000006023e56?xsec_token=ABzOwriaqhyk-PNMofWJOVpWe9d1zavOlm-nlr1mBFpqU=&xsec_source=pc_search	hpv	ABzOwriaqhyk-PNMofWJOVpWe9d1zavOlm-nlr1mBFpqU=	2026.05.14	2026-05-14 10:31:35	2026.05.23	2026.05.14
6a05af700000000007013a1b	video	对于HPV感染，宫颈病变为什么分歧那么大？	对于感染HPV，宫颈病变以后的治疗很多女生是恐惧又疑惑，甚至会有这么一个现象。 你去不同的医院，不同的医院给你治疗方案也是不同的，说法也都不一样，有的要锥切，有的要你保守观察，有的还说有一些新型治疗方案，但是网上都查不到。 以至于有些朋友甚至会来我这里问：现在真的太不靠谱了吧，你们医生意见都不统一咋回事。 那我今天就和大家讲讲这个问题。 #听医生的真心话[话题]# #HPV感染[话题]# #HPV病毒[话题]# #宫颈癌[话题]# #宫颈上皮内瘤变[话题]# #宫颈高级别病变[话题]#	http://sns-video-qc.xhscdn.com/stream/79/110/259/01ea05af2a16a47f010370039e2636e022_259.mp4?sign=066a816e40b317546eb03dcd881bc306&t=6a15eb85	1778757488000	1778757488000	610561a5000000000101ee8e	王大包是个小医生	https://sns-avatar-qc.xhscdn.com/avatar/612bb6f12393f1c17c7b88fe.jpg	741	315	131	86	浙江	http://sns-webpic-qc.xhscdn.com/202605231450/e62f405699cca7142feefb5e9d6b8f79/1040g00832057qvs9ii705o85c6igbrkeg0chd28!nd_dft_wlteh_jpg_3	听医生的真心话,HPV感染,HPV病毒,宫颈癌,宫颈上皮内瘤变,宫颈高级别病变	1779519089434	https://www.xiaohongshu.com/explore/6a05af700000000007013a1b?xsec_token=ABzOwriaqhyk-PNMofWJOVpUSKmbB8NCloTHx5XodUtd4=&xsec_source=pc_search	hpv	ABzOwriaqhyk-PNMofWJOVpUSKmbB8NCloTHx5XodUtd4=	2026.05.14	2026-05-14 11:18:08	2026.05.23	2026.05.14
6a05b983000000003601fdac	normal	脆皮体质感染hpv，使用保妇康栓的感受	当时白大褂给我的方案是人干扰素、保妇康栓和瑞琳他抗交替使用 先说感受比较深的保妇康栓，图一，刚塞的时候，异物感很明显，因为没有经验，不敢塞的太深，药都流到内内上了，第二次吸取经验，用的还算顺利，第3次就开始痒了，但那时我分不清是药发挥作用了，还是副作用，没有很严重，就继续用下去了，用着用着就好了[笑哭R] - 再说说干扰素，图二，我开始用的时候，还觉得麻烦，因为这个需要自己配到推管里，但是亲手操作一次后，就觉得还行，挤的时候，手稳点，几秒钟就完事，也好塞 - 然后瑞琳他抗，图三，这也是凝胶，和图二一样，但是要更方便，这已是配好的推管，直接用就行 - 我一般是今天保妇，明天干扰素，后天瑞琳这样交替着用了三个月 用完停3个月就可以去复查了，我是第二天出的结果，hpv和tct全部正常 等待明年的再一次复查~		1778760067000	1778760067000	673c7fa9000000001c01b7f3	富的流油🌳	https://sns-avatar-qc.xhscdn.com/avatar/1040g2jo31u0fskv3n85g5ppsfukn3dvjusfiav0	669	454	163	46	辽宁	http://sns-webpic-qc.xhscdn.com/202605231358/7d8b92b46594968ab9a385970c69c56f/notes_pre_post/1040g3k0320593aim3q005ppsfukn3dvjs2b73qo!nd_dft_wlteh_webp_3,http://sns-webpic-qc.xhscdn.com/202605231358/34c779ec7e3e19006849299123ffc09e/notes_pre_post/1040g3k0320593ana2g005ppsfukn3dvjchssql8!nd_dft_wlteh_webp_3,http://sns-webpic-qc.xhscdn.com/202605231358/e52b4f896e5fde779f7450acd5ebb546/notes_pre_pos…		1779515945763	https://www.xiaohongshu.com/explore/6a05b983000000003601fdac?xsec_token=ABzOwriaqhyk-PNMofWJOVpdzgl_NVybbkEcA95TH7SnE=&xsec_source=pc_search	hpv	ABzOwriaqhyk-PNMofWJOVpdzgl_NVybbkEcA95TH7SnE=	2026.05.14	2026-05-14 12:01:07	2026.05.23	2026.05.14
6a05c3e9000000003600059b	normal	18 HPV需要多久能排出体外？			1778762729000	1778762730000	6735cec8000000001c018273	不知道取什么	https://sns-avatar-qc.xhscdn.com/avatar/645b807d338379fac18930a8.jpg	192	85	401	20	上海	http://sns-webpic-qc.xhscdn.com/202605231405/d6324ca9648fe89a5c94a70147865ac3/notes_pre_post/1040g3k83205acl9g54dg5pplpr4730jjmg2aet0!nd_dft_wlteh_webp_3		1779516356628	https://www.xiaohongshu.com/explore/6a05c3e9000000003600059b?xsec_token=ABzOwriaqhyk-PNMofWJOVpUp08LloDBMrL1kcP_t2IzA=&xsec_source=pc_search	hpv	ABzOwriaqhyk-PNMofWJOVpUp08LloDBMrL1kcP_t2IzA=	2026.05.14	2026-05-14 12:45:29	2026.05.23	2026.05.14
[truncated: 125 more rows]

## Sheet: 小红书评论
comment_id	create_time	ip_location	note_id	content	user_id	nickname	avatar	sub_comment_count	pictures	parent_comment_id	last_modify_ts	like_count	publish_date	publish_time	last_modify_date
[truncated: 3,623 more rows]
