# Supplementary material for: Policy events, emotional fluctuations, and vaccination behavior: a longitudinal analysis of public opinion on HPV vaccines in China
Source: Front Public Health. 2026 Jul 14;14:1889894. doi: 10.3389/fpubh.2026.1889894 (PMC13377298; doi:10.3389/fpubh.2026.1889894)
Supplement: Supplementary Table 4 — HPV vaccine social media posts by platform (zhihu). [file Table_4.xlsx]

## Sheet: 帖子内容
content_id	content_type	content_text	content_url	question_id	title	desc	created_time	updated_time	voteup_count	comment_count	source_keyword	user_id	user_link	user_nickname	user_avatar	user_url_token	last_modify_ts	created_date	updated_date
23502783	article	最近，有很多关于HPV如何治疗的咨询，看来有必要做一下这方面的科普了。人乳头瘤病毒（HPV），大家应该并不陌生。2008年，德国的豪森教授因为发现HPV导致宫颈癌，而获得诺贝尔医学奖。前段时间，HPV疫苗在迟到9年后即将在国内上市的新闻，也引起了广泛关注。可以说，很多人都听说过HPV，然后就是，恐惧它。毕竟，这是一种可以造成癌症的病毒，而且当年梅艳芳就是死于这种癌症。既然感染HPV会得宫颈癌，那么如果我检查出来HPV阳性，就需要接受治疗——这是大家的常规思路，没毛病。但是，遗憾的是，目前还没有针对HPV的特效药物。HPV是病毒，不像细菌一样，用了抗生素就能杀灭。事实上，目前绝大多数病毒都没有什么有效的治疗药物。就像当年的SARS一样，目前我们人类面对病毒这种最简单的生物，依然毫无办法。不过，现在确实有很多地方还在治疗HPV，用干扰素，或者抗病毒药物，或者中成药，治疗HPV。所以，有必要再…	https://zhuanlan.zhihu.com/p/23502783		不要治疗HPV！	人乳头瘤病毒（HPV），大家应该并不陌生。2008年，德国的豪森教授因为发现HPV导致宫颈癌，而获得诺贝尔医学奖	1486390237	1504402235	5185	286	HPV	f20cd1769f61602e2d8d9a6f4ad2ae5d	https://www.zhihu.com/people/tian-ji-shun	田吉顺	https://pic1.zhimg.com/50/v2-6b6512ddd0dfdb105678291dc2c48f9d_l.jpg?source=4e949a73	tian-ji-shun	1778923013644	2017.02.06	2017.09.03
23502783	article	最近，有很多关于HPV如何治疗的咨询，看来有必要做一下这方面的科普了。人乳头瘤病毒（HPV），大家应该并不陌生。2008年，德国的豪森教授因为发现HPV导致宫颈癌，而获得诺贝尔医学奖。前段时间，HPV疫苗在迟到9年后即将在国内上市的新闻，也引起了广泛关注。可以说，很多人都听说过HPV，然后就是，恐惧它。毕竟，这是一种可以造成癌症的病毒，而且当年梅艳芳就是死于这种癌症。既然感染HPV会得宫颈癌，那么如果我检查出来HPV阳性，就需要接受治疗——这是大家的常规思路，没毛病。但是，遗憾的是，目前还没有针对HPV的特效药物。HPV是病毒，不像细菌一样，用了抗生素就能杀灭。事实上，目前绝大多数病毒都没有什么有效的治疗药物。就像当年的SARS一样，目前我们人类面对病毒这种最简单的生物，依然毫无办法。不过，现在确实有很多地方还在治疗HPV，用干扰素，或者抗病毒药物，或者中成药，治疗HPV。所以，有必要再…	https://zhuanlan.zhihu.com/p/23502783		不要治疗HPV！	人乳头瘤病毒（HPV），大家应该并不陌生。2008年，德国的豪森教授因为发现HPV导致宫颈癌，而获得诺贝尔医学奖	1486390237	1504402235	5186	286	hpv	f20cd1769f61602e2d8d9a6f4ad2ae5d	https://www.zhihu.com/people/tian-ji-shun	田吉顺	https://pica.zhimg.com/50/v2-6b6512ddd0dfdb105678291dc2c48f9d_l.jpg?source=4e949a73	tian-ji-shun	1778921248633	2017.02.06	2017.09.03
25357379	article	2017年2月21日本人男 30岁去年9月在鬼头的冠状沟部位，开始有了第一颗尖锐湿疣，但无知的我并不知道这是啥，没在意，然后越长越大，今年2月初，我去检查并确诊是尖锐湿疣。当天就在医院做了冷冻治疗，当时是13个疣体，哈哈哈，冷冻的时候还有个小插曲，护士给做冷冻，做完了说，去找大夫去，给你再开一张缴费单子，你差我3个疣体的钱，一个5块钱，你这单子上写的是10个，实际上是13个。然后我跑去找大夫补交了15块钱。。。那么怎么感染的呢？ 来源大概下列几种途径：1.不洁性交 2.我的小弟弟接触过hpv携带者的被褥、衣物或者坐便器等等 3.母婴2016年5月 有过不洁性交。我长期出差，住各种酒店，接触各种可能消毒不彻底的衣物或者坐便器。我女朋友有病史。所以，我不确定到底是怎么染上这小魔鬼的。1周过去之后，我拿到了检测结果，我感染的是hpv11、16和52。11属于低危，16和52属于高危。大夫嘱咐复…	https://zhuanlan.zhihu.com/p/25357379		一个hpv患者的自述	来源大概下列几种途径： 1.不洁性交 2.我的小弟弟接触过hpv携带者的被褥、衣物或者坐便器等等 3.母婴 2016年5月	1487682487	1487682487	342	356	hpv	ea968617cfcb593f8528c52dedc3f33d	https://www.zhihu.com/people/zou-zai-zhi-yu-de-lu-shang	走在治愈的路上	https://pica.zhimg.com/50/v2-abed1a8c04700ba7d72b45195223e0ff_l.jpg?source=4e949a73	zou-zai-zhi-yu-de-lu-shang	1778921770928	2017.02.21	2017.02.21
25357379	article	2017年2月21日本人男 30岁去年9月在鬼头的冠状沟部位，开始有了第一颗尖锐湿疣，但无知的我并不知道这是啥，没在意，然后越长越大，今年2月初，我去检查并确诊是尖锐湿疣。当天就在医院做了冷冻治疗，当时是13个疣体，哈哈哈，冷冻的时候还有个小插曲，护士给做冷冻，做完了说，去找大夫去，给你再开一张缴费单子，你差我3个疣体的钱，一个5块钱，你这单子上写的是10个，实际上是13个。然后我跑去找大夫补交了15块钱。。。那么怎么感染的呢？ 来源大概下列几种途径：1.不洁性交 2.我的小弟弟接触过hpv携带者的被褥、衣物或者坐便器等等 3.母婴2016年5月 有过不洁性交。我长期出差，住各种酒店，接触各种可能消毒不彻底的衣物或者坐便器。我女朋友有病史。所以，我不确定到底是怎么染上这小魔鬼的。1周过去之后，我拿到了检测结果，我感染的是hpv11、16和52。11属于低危，16和52属于高危。大夫嘱咐复…	https://zhuanlan.zhihu.com/p/25357379		一个hpv患者的自述	来源大概下列几种途径： 1.不洁性交 2.我的小弟弟接触过hpv携带者的被褥、衣物或者坐便器等等 3.母婴 2016年5月	1487682487	1487682487	342	356	HPV	ea968617cfcb593f8528c52dedc3f33d	https://www.zhihu.com/people/zou-zai-zhi-yu-de-lu-shang	走在治愈的路上	https://pica.zhimg.com/50/v2-abed1a8c04700ba7d72b45195223e0ff_l.jpg?source=4e949a73	zou-zai-zhi-yu-de-lu-shang	1778923694981	2017.02.21	2017.02.21
26302768	article	新开了一个专栏，这个专栏会写一些和女性相关的科普：微整、运动、形体、妇科.....邀请了周围一些医生或者专业人士来一起做这个专栏。虽然不一定会写得特别好，也不一定能够保证定期更新，但是我们说的每一句话都会尽力用我们的专业知识来对你负责的，这是一个没有利益关系，只分享专业科普的地方，谢谢你喜欢。在中国，每年约有15万新发宫颈癌病例，近8万女性因宫颈癌去世，是排名第一的中国女性生殖系统恶性肿瘤，其发病和死亡呈上升和年轻化趋势。宫颈癌是由高危型HPV持续性感染引起的疾病，30岁以下（尤其是25岁以下）年轻女生，一过性HPV感染高达91%，其中高危型感染率高达 40% 以上，每次体检完都有不少女性朋友来问我HPV阳性是什么意思，到底该怎么办？正好看到淼哥写的一篇专业的帖子，分享给大家。原作者姓名: 刘淼，北大深圳医院妇产科原出处: 淼哥故事会原文链接：原文午饭后，办公室没人，淼哥坐在办公桌前看楼…	https://zhuanlan.zhihu.com/p/26302768		HPV阳性，不要盲目恐慌！	德国科学家哈拉尔德楚尔豪森因揭示宫颈癌与HPV感染之间的关系，获得了当年的诺贝尔生理学或医学奖。 HPV，全称人乳头瘤病毒	1491904473	1679963611	1456	468	HPV	bc8e62ac11844fc45ede5655dfe626ec	https://www.zhihu.com/people/zhouqian2015	倩Sur	https://picx.zhimg.com/50/v2-fe6bacc6ddd7d6e51301b3bc7646beea_l.jpg?source=4e949a73	zhouqian2015	1778924029976	2017.04.11	2023.03.28
289865783	answer	我和老公一直很恩爱，我得了hpv，但是这半年来他一直鼓励我，现在我就算痊愈了，没有药物治疗，什么都没用，正常生活，性生活时注意卫生，这个应该是你要考虑是不是你携带病毒，而不是离开她，如果你是携带者离开她你还算有良心	https://www.zhihu.com/question/264845875/answer/289865783	264845875	我想问下男性朋友，你们会因为女友持续感染了hpv而选择离开她吗？	前提女友不是私生活混乱的人，男方也不是。	1515150775	1515150775	3	7	hpv	1a3fcf535d121de0592e104c6869c0ba	https://www.zhihu.com/people/an-jing-13-62-33	安静	https://picx.zhimg.com/50/v2-abed1a8c04700ba7d72b45195223e0ff_l.jpg?source=4e949a73	an-jing-13-62-33	1778922761397	2018.01.05	2018.01.05
407250739	answer	对于预期会有性生活特别是复杂性生活或者是性生活对象有复杂性生活的女性当然有必要打hpv疫苗，最近二价的上限都放宽到45岁了呢！然而，我周围很多医生同学或者前医生同事依旧没有打，我也问了原因，她们说，“性生活都没有了……打个什么劲……”	https://www.zhihu.com/question/279468122/answer/407250739	279468122	为什么有好些个医生对打疫苗没兴趣？甚至妇产科的医生都不打hpv疫苗？	去年听到有流感疫苗好激动的想去打，结果婆婆和我说她们医院医生都不打，想了想流感毕竟变异快，疫苗也不一定有多大用，遂作罢。然后最近hpv疫苗终于引进了，想去打hpv疫苗，一个医院工作的朋友还跟我说没必要打，她自己没打，还有她们医院的妇产科医生，符合年级的小年轻们也都没打。	1527870977	1527870977	868	236	HPV	bcb53e9eb29689b4c52fba7689f07349	https://www.zhihu.com/people/tnttnt	知乎用户kQgpcs	https://picx.zhimg.com/50/v2-abed1a8c04700ba7d72b45195223e0ff_l.jpg?source=4e949a73	tnttnt	1778923455503	2018.06.02	2018.06.02
45370244	article	2020年8月14号更新HPV全部阴性 2020年7月9号更新19年8-9月怀孕、20年4月底闺女健康出生，顺产。在深圳、台湾两边做的产检、看过的医生都让我先不用管hpv，等产后两个月之后身体恢复好、再复查hpv和tct就可以了。怀孕期间、产后没有不适，等过两天有空去做个hpv和tct检查。有几个问题一起回答：怎样提高免疫力？百度去，不要问我这个问题。我自己没注意饮食、也没运动、每天熬夜等等… 所以即使回答了，也都是官方答案。我吃的什么药？我吃了阴道益生菌、怀孕和产后一直吃的：复合维生素、DHA、钙片、卵磷脂、肠道益生菌再重复一遍：只要tct正常、只要不是hpv 16、18型，都不需要太担心、正常生活就好了！记得每年复查tct和hpv，如果期间出现异常，还是要赶紧看医生的。现在抖音很多医生都在科普这个hpv，可以多去了解、就不会那么怕了！等我复查完，再更！————————————————…	https://zhuanlan.zhihu.com/p/45370244		HPV 58阳性、TCT正常	在深圳、台湾两边做的产检、看过的医生都让我先不用管hpv，等产后两个月之后身体恢复好、再复查hpv和tct就可以了。 怀孕期间、产后没有不适	1537932907	1597642526	163	591	hpv	8fc0acdebd3c9b8afbe3d10319d4fe27	https://www.zhihu.com/people/juan-7-42	知乎用户q2nEsB	https://picx.zhimg.com/50/v2-abed1a8c04700ba7d72b45195223e0ff_l.jpg?source=4e949a73	juan-7-42	1778922369831	2018.09.26	2020.08.17
66661354	article	我认为这个问题作为一名女性，都应该有所了解，就算自己不检查，也得了解下，因为最近几年来，宫颈ai一直高发，而最主要的原因就是高危型HPV的感染（不是感染高危HPV就会得，但是会有机率），因此，现在很多女性都会定期做HPV检查，在美国那边，也是有明确规定女性多少年是需要做筛查的。那么关于HPV要做什么检查、注意事项是什么以及后续要怎么转阴HPV呢，下面跟大家好好的说下：一：HPV要做什么检查：标准4项检查1、HPV筛查——可以查看你是否有携带HPV，若是16和18型号，建议可以加做阴道镜和活检；2、TCT检查——通过宫颈粘液，查看宫颈细胞是否存在异常的情况，若出现上皮病变情况，还得做阴道镜与活检；3、阴道镜——通过扩阴器查看宫颈的答题情况，可查看宫颈表浅的糜烂，有无接触性出血等现象；4、活检——选择阴道镜不满意的部位进行活检，一般取4个点就行检查，可明确宫颈的病变等级；PS：检查阶段，无需…	https://zhuanlan.zhihu.com/p/66661354		HPV要做哪些检查？过来人好好跟你说下，别乱检查	那么关于HPV要做什么检查、注意事项是什么以及后续要怎么转阴HPV呢，下面跟大家好好的说下： 一：HPV要做什么检查：标准4项检查 1、HPV筛查——可以查看你是否有携带HPV	1558525152	1558525152	352	268	HPV	53e7079dff0328e1351f3d68b60b497d	https://www.zhihu.com/people/qia-bu-nuo-zi	卡卜诺子	https://picx.zhimg.com/50/v2-013fca95fcb77bc70a987ae973e9b389_l.jpg?source=4e949a73	qia-bu-nuo-zi	1778924029964	2019.05.22	2019.05.22
66661354	article	我认为这个问题作为一名女性，都应该有所了解，就算自己不检查，也得了解下，因为最近几年来，宫颈ai一直高发，而最主要的原因就是高危型HPV的感染（不是感染高危HPV就会得，但是会有机率），因此，现在很多女性都会定期做HPV检查，在美国那边，也是有明确规定女性多少年是需要做筛查的。那么关于HPV要做什么检查、注意事项是什么以及后续要怎么转阴HPV呢，下面跟大家好好的说下：一：HPV要做什么检查：标准4项检查1、HPV筛查——可以查看你是否有携带HPV，若是16和18型号，建议可以加做阴道镜和活检；2、TCT检查——通过宫颈粘液，查看宫颈细胞是否存在异常的情况，若出现上皮病变情况，还得做阴道镜与活检；3、阴道镜——通过扩阴器查看宫颈的答题情况，可查看宫颈表浅的糜烂，有无接触性出血等现象；4、活检——选择阴道镜不满意的部位进行活检，一般取4个点就行检查，可明确宫颈的病变等级；PS：检查阶段，无需…	https://zhuanlan.zhihu.com/p/66661354		HPV要做哪些检查？过来人好好跟你说下，别乱检查	那么关于HPV要做什么检查、注意事项是什么以及后续要怎么转阴HPV呢，下面跟大家好好的说下： 一：HPV要做什么检查：标准4项检查 1、HPV筛查——可以查看你是否有携带HPV	1558525152	1558525152	352	268	hpv	53e7079dff0328e1351f3d68b60b497d	https://www.zhihu.com/people/qia-bu-nuo-zi	卡卜诺子	https://picx.zhimg.com/50/v2-013fca95fcb77bc70a987ae973e9b389_l.jpg?source=4e949a73	qia-bu-nuo-zi	1778922257304	2019.05.22	2019.05.22
745933881	answer	首先，重要的事情说三遍：HPV≠尖锐湿疣！HPV≠尖锐湿疣！HPV≠尖锐湿疣！没有生长尖锐湿疣不能说明没有感染HPV，但是没有HPV病毒感染基本排除生长尖锐湿疣的可能。尖锐湿疣是由HPV病毒感染导致的，绝大多数是由HPV低危型别感染导致，尤以6、11两种低危型别最为常见。HPV病毒分型众多，高危型HPV病毒一般不会导致尖锐湿疣，但其危害性却要比低危型别的HPV病毒大的多，研究表明，男性的不育、生殖器癌与HPV高危型别病毒感染存在相关关系。接着说一下HPV的检测方法。1、血清学检测HPV病毒抗体，血清学检测HPV病毒抗体是不准确的，尤其是在感染早期，这是由于HPV进入机体皮肤粘膜后，主要潜伏于表皮内基底细胞间，很少或根本不进入血液，早期血液中并未产生HPV抗体，这时候采用抽血检测HPV病毒抗体漏检率很高。往往需要在感染病灶出现1～2月后，血液中针对感染病毒产生了相应的抗体，此时抽血检查，血…	https://www.zhihu.com/question/292947217/answer/745933881	292947217	男性如何检测HPV？	首先，重要的事情说三遍：HPV≠尖锐湿疣！HPV≠尖锐湿疣！HPV≠尖锐湿疣！ 没有生长尖锐湿疣不能说明没有感染HPV	1562899147	1562899172	120	7	hpv	9f73857cd96c1c4793b04965bc2c5c11	https://www.zhihu.com/people/zdhzy-86	检康	https://pic1.zhimg.com/50/v2-0fd82209ff8c6208c3ff28a4b64ce287_l.jpg?source=4e949a73	zdhzy-86	1778922761403	2019.07.12	2019.07.12
73408102	article	每年进行妇科体检的女性都会知道，有一项宫颈癌筛查的项目：HPV检测，许多看不懂报告的人，往往看到报告中显示“阳性”，就认为自己会焦虑，忧愁，头晕目眩，感觉自己离宫颈癌不远了 ，人生也没啥希望了，恨不得立刻马上就接受治疗，将HPV病毒彻底根除。然而，这一切可能是你多虑了。感染了HPV固然麻烦，但你离宫颈癌还远着呢！今天我们就主要了解一下，HPV和宫颈癌的 那些事。一种会引起尖锐湿疣、宫颈癌和其他癌症的病毒HPV全称是人类乳头瘤病毒是一种DNA病毒，有100多种亚型。HPV和宫颈癌的关系最先是在上世纪70年代时，由被称为“抗癌大神”的德国科学家哈拉尔德•楚尔•豪森提出的，并得到了验证。哈拉尔德教授也因由于这项发现，被授予2008年的诺贝尔医学奖。HPV病毒在温暖潮湿的环境中比较容易生存，所以男女外生殖器是最易感染的部位。HPV不仅会导致宫颈癌，还会导致其他癌症，大部分生殖系统的癌症都与HPV…	https://zhuanlan.zhihu.com/p/73408102		你也被hpv吓死了吗？ 完全多虑了	这一切可能是你多虑了。感染了HPV固然麻烦，但你离宫颈癌还远着呢！ 今天我们就主要了解一下，HPV和宫颈癌的 那些事。	1563067806	1563067806	122	90	HPV	da300b9071ceceda4517e6d87144937a	https://www.zhihu.com/people/da-er-ling-er	媛姑娘	https://picx.zhimg.com/50/v2-5c296020abcbe0e031d222e1fe6df2c5_l.jpg?source=4e949a73	da-er-ling-er	1778923865082	2019.07.14	2019.07.14
73408102	article	每年进行妇科体检的女性都会知道，有一项宫颈癌筛查的项目：HPV检测，许多看不懂报告的人，往往看到报告中显示“阳性”，就认为自己会焦虑，忧愁，头晕目眩，感觉自己离宫颈癌不远了 ，人生也没啥希望了，恨不得立刻马上就接受治疗，将HPV病毒彻底根除。然而，这一切可能是你多虑了。感染了HPV固然麻烦，但你离宫颈癌还远着呢！今天我们就主要了解一下，HPV和宫颈癌的 那些事。一种会引起尖锐湿疣、宫颈癌和其他癌症的病毒HPV全称是人类乳头瘤病毒是一种DNA病毒，有100多种亚型。HPV和宫颈癌的关系最先是在上世纪70年代时，由被称为“抗癌大神”的德国科学家哈拉尔德•楚尔•豪森提出的，并得到了验证。哈拉尔德教授也因由于这项发现，被授予2008年的诺贝尔医学奖。HPV病毒在温暖潮湿的环境中比较容易生存，所以男女外生殖器是最易感染的部位。HPV不仅会导致宫颈癌，还会导致其他癌症，大部分生殖系统的癌症都与HPV…	https://zhuanlan.zhihu.com/p/73408102		你也被hpv吓死了吗？ 完全多虑了	这一切可能是你多虑了。感染了HPV固然麻烦，但你离宫颈癌还远着呢！ 今天我们就主要了解一下，HPV和宫颈癌的 那些事。	1563067806	1563067806	122	90	hpv	da300b9071ceceda4517e6d87144937a	https://www.zhihu.com/people/da-er-ling-er	媛姑娘	https://pic1.zhimg.com/50/v2-5c296020abcbe0e031d222e1fe6df2c5_l.jpg?source=4e949a73	da-er-ling-er	1778922257311	2019.07.14	2019.07.14
78459188	article	人乳头瘤病毒（HPV）是一种属于乳多空病毒科的乳头瘤空泡病毒A属，是球形DNA病毒，能引起人体皮肤黏膜的鳞状上皮增殖。表现为寻常疣、生殖器疣（尖锐湿疣）等症状。 HPV的感染很常见 HPV的感染是非常普遍的，就拿我们的体检为例，每检查100个女性，就可能会有15%左右的人发现有HPV感染； 也有研究表示，在女性的一生中，有80%的可能性感染HPV病毒。不仅是女性，在男性的外生殖器（阴茎、肛门、尿道），它的感染率也有12%~18%。 没有性生活，也会感染HPV？ 在说到HPV时，我们提到性生活比较多，但不代表它是唯一的传播途径。HPV的感染还包括皮肤和皮肤间的接触，也可以是接触过被污染的物体，再接触皮肤而发生感染。不过可以确定的是，经接触皮肤传播的HPV数量，要远远低于性接触传播的HPV数量。 由此可见，即使没有性生活，你也可能感染HPV，只是相对来说，性生活的感染几率更大。 感染了HPV…	https://zhuanlan.zhihu.com/p/78459188		没有性生活，也会感染HPV？真相是...	也会感染HPV？ 在说到HPV时，我们提到性生活比较多，但不代表它是唯一的传播途径。HPV的感染还包括皮肤和皮肤间的接触	1565942483	1565942483	174	38	HPV	d32f0bf96f1cd5c44cca93b58168d9fb	https://www.zhihu.com/people/yi-mei-wei-pang-de-xiao-hu-shi-a-42	一枚微胖的小护士啊	https://picx.zhimg.com/50/v2-ea68bad6cc8b707b3b5a7f3c5988f3dd_l.jpg?source=4e949a73	yi-mei-wei-pang-de-xiao-hu-shi-a-42	1778924327025	2019.08.16	2019.08.16
78459188	article	人乳头瘤病毒（HPV）是一种属于乳多空病毒科的乳头瘤空泡病毒A属，是球形DNA病毒，能引起人体皮肤黏膜的鳞状上皮增殖。表现为寻常疣、生殖器疣（尖锐湿疣）等症状。 HPV的感染很常见 HPV的感染是非常普遍的，就拿我们的体检为例，每检查100个女性，就可能会有15%左右的人发现有HPV感染； 也有研究表示，在女性的一生中，有80%的可能性感染HPV病毒。不仅是女性，在男性的外生殖器（阴茎、肛门、尿道），它的感染率也有12%~18%。 没有性生活，也会感染HPV？ 在说到HPV时，我们提到性生活比较多，但不代表它是唯一的传播途径。HPV的感染还包括皮肤和皮肤间的接触，也可以是接触过被污染的物体，再接触皮肤而发生感染。不过可以确定的是，经接触皮肤传播的HPV数量，要远远低于性接触传播的HPV数量。 由此可见，即使没有性生活，你也可能感染HPV，只是相对来说，性生活的感染几率更大。 感染了HPV…	https://zhuanlan.zhihu.com/p/78459188		没有性生活，也会感染HPV？真相是...	也会感染HPV？ 在说到HPV时，我们提到性生活比较多，但不代表它是唯一的传播途径。HPV的感染还包括皮肤和皮肤间的接触	1565942483	1565942483	174	38	hpv	d32f0bf96f1cd5c44cca93b58168d9fb	https://www.zhihu.com/people/yi-mei-wei-pang-de-xiao-hu-shi-a-42	一枚微胖的小护士啊	https://picx.zhimg.com/50/v2-ea68bad6cc8b707b3b5a7f3c5988f3dd_l.jpg?source=4e949a73	yi-mei-wei-pang-de-xiao-hu-shi-a-42	1778922603538	2019.08.16	2019.08.16
87083108	article	HPV 阳性，虽然没有「梅毒阳性」或者「HIV 阳性」那么令人想入非非，但是也有点拷问夫妻双方忠诚度的意思。为啥这么说呢？感染了HPV，就代表老公或男朋友在外面花花？答案是：不一定。通常的专业解释是，HPV病毒的主要传播途径是通过性接触。但凡有性生活的女性，因为性交的摩擦，容易造成外阴、阴道、宫颈局部粘膜破损，给病毒入侵提供可乘之机。但是，HPV 感染不局限于性生活，粘膜和粘膜的接触也会导致HPV传染。目前证实口腔粘膜、皮肤等部位均可能存有HPV病毒，所以性生活中不注意卫生，就有可能被感染。而且，生活中女性向男性的传播率可能比男性向女性的传播率高。这也是为什么80%的女性一生中可能感染过HPV，而感染HPV不代表沾花惹草和不洁性生活史。夫妻之间的信任尤为重要。所以说，HPV 阳性不一定是「乱搞」得来的，很多时候可以说是莫名其妙就查出来的。什么情况下会感染HPV？不良性行为：过早开始性生活…	https://zhuanlan.zhihu.com/p/87083108		感染HPV是不是因为乱搞？	感染了HPV，就代表老公或男朋友在外面花花？ 答案是：不一定。 通常的专业解释是，HPV病毒的主要传播途径是通过性接触	1571275549	1571275549	243	108	hpv	905c89ae77a7c44e78c56b66120d8356	https://www.zhihu.com/people/alifejk	检康	https://picx.zhimg.com/50/v2-79aeb69a7ca35658951d58eca5407cab_l.jpg?source=4e949a73	alifejk	1778922603557	2019.10.17	2019.10.17
92928317	article	今日案例分享姓名：琳琳年龄：25岁18年初感觉身体不舒服，然后去医院检查，就检查出感染了HPV，当时报告上显示是HPV51，拿到这个检查报告的第一反应就是完了，男朋友看了我的报告之后，二话不说和我分了手，还说我脏什么的，当时真的很寒心。当时很崩溃，怎么会感染这个病，就是那种想哭又不敢哭只能自己在心里难过，很无助，我把检查结果发给奶奶看（奶奶是我们县医院妇产科主任），后来奶奶告诉我提高免疫力。奶奶给我讲了很多这方面的知识，就在去年11月的时候，我去医院复查，居然真的转阴了！我也给大家分享一下，顺便给感染HPV的患者提一个醒。感染HPV并不可怕！有一些女性被查出感染HPV后，就很害怕，觉得人生变得黑暗，奶奶告诉我，其实HPV感染并不可怕。说说我自己总结的经验吧：1.想要提高自己的免疫力，只有通过运动，所以我就办了张健身卡，每周差不多会去锻炼个四五天。2.改善自己的饮食，从以前的爱点外卖到自己…	https://zhuanlan.zhihu.com/p/92928317		感染了HPV，幸亏及时发现了男朋友的想法	我也给大家分享一下，顺便给感染HPV的患者提一个醒。感染HPV并不可怕！ 有一些女性被查出感染HPV后，就很害怕，觉得人生变得黑暗	1574308690	1574308690	33	14	hpv	8ab2308071f65ade04c1ae9059c80aea	https://www.zhihu.com/people/ye-bo-de-nu-hai	耶啵的女孩	https://pica.zhimg.com/50/v2-df18e9a0e035ed2955fea7cffab05429_l.jpg?source=4e949a73	ye-bo-de-nu-hai	1778922603536	2019.11.21	2019.11.21
94473288	article	HPV到底是个什么东东。别担心，一点都不难懂。接下来你将看到：1. 什么是HPV？2. HPV和宫颈癌的关系？3. 感染HPV的途径有哪些？4. 如何预防感染HPV？1.HPV是一种病毒，主要寄居在皮肤和黏膜上。HPV又叫人乳头瘤病毒，它长这样HPV是一种目前已知的、较小的DNA病毒，人体皮肤及黏膜的复层鳞状上皮是它的宿主。你可能一听病毒就双脚发软怕得要命，别害怕，我们日常的感冒大多数也是由病毒引起的，没你想得那么可怕。来和你八一八这病毒算哪门子小饼干。小知识：什么是病毒？病毒其实是个比较怂的货，它没有细胞结构，仅有一小片段的遗传物质，外面包裹着蛋白质形成衣壳，来保护里面的遗传物质。它能活下去，全靠抢。首先，它找到一个适宜的环境（如HPV病毒就喜欢皮肤和黏膜），然后找到另外一个构成自己、必须用到的材料，按照自己的遗传结构，去复制一个，最后出现一个新的病毒，来破坏人体健康。这也基本是所有病…	https://zhuanlan.zhihu.com/p/94473288		HPV是什么？ 感染HPV的途径有哪些？如何预防感染HPV？	刚才我们说到，高危型HPV持续感染是宫颈癌的主要危险因素，几乎所有的宫颈癌都由HPV引起。 其中宫颈癌中约70%与HPV16和18型相关	1575103104	1575103104	1630	347	HPV	1d747ca6bbe926880a8fbe0d1bb40a3a	https://www.zhihu.com/people/feng-chui-mai-lang-22-63	知乎用户R873c7	https://pic1.zhimg.com/50/v2-320ddd4b8ca2913166fcbe4445384686_l.jpg?source=4e949a73	feng-chui-mai-lang-22-63	1778924327041	2019.11.30	2019.11.30
94473288	article	HPV到底是个什么东东。别担心，一点都不难懂。接下来你将看到：1. 什么是HPV？2. HPV和宫颈癌的关系？3. 感染HPV的途径有哪些？4. 如何预防感染HPV？1.HPV是一种病毒，主要寄居在皮肤和黏膜上。HPV又叫人乳头瘤病毒，它长这样HPV是一种目前已知的、较小的DNA病毒，人体皮肤及黏膜的复层鳞状上皮是它的宿主。你可能一听病毒就双脚发软怕得要命，别害怕，我们日常的感冒大多数也是由病毒引起的，没你想得那么可怕。来和你八一八这病毒算哪门子小饼干。小知识：什么是病毒？病毒其实是个比较怂的货，它没有细胞结构，仅有一小片段的遗传物质，外面包裹着蛋白质形成衣壳，来保护里面的遗传物质。它能活下去，全靠抢。首先，它找到一个适宜的环境（如HPV病毒就喜欢皮肤和黏膜），然后找到另外一个构成自己、必须用到的材料，按照自己的遗传结构，去复制一个，最后出现一个新的病毒，来破坏人体健康。这也基本是所有病…	https://zhuanlan.zhihu.com/p/94473288		HPV是什么？ 感染HPV的途径有哪些？如何预防感染HPV？	刚才我们说到，高危型HPV持续感染是宫颈癌的主要危险因素，几乎所有的宫颈癌都由HPV引起。 其中宫颈癌中约70%与HPV16和18型相关	1575103104	1575103104	1630	347	hpv	1d747ca6bbe926880a8fbe0d1bb40a3a	https://www.zhihu.com/people/feng-chui-mai-lang-22-63	知乎用户R873c7	https://pic1.zhimg.com/50/v2-320ddd4b8ca2913166fcbe4445384686_l.jpg?source=4e949a73	feng-chui-mai-lang-22-63	1778922118582	2019.11.30	2019.11.30
947817188	answer	因为免疫系统发现不了HPV。或者说，很难发现HPV感染了人体。以下分三小节展开：HPV是怎么感染人的？感染哪些细胞？HPV复制过程是怎样的？免疫系统为什么不能发现HPV？HPV只感染皮肤或者黏膜的上皮细胞。皮肤都知道在哪，黏膜就是类似食道，肠道，呼吸道（气管等）这些接触外界的地方的“皮肤”。上皮细胞是一个解剖学概念，可以分为两类——柱状上皮和鳞状上皮。也很好理解，柱状就是细胞直立，鳞状就是细胞趴着。这是皮肤结构的纵切图。HPV的生活方式比较奇特。基因组是环状DNA，基因很少，主要有两类，一类是早期基因（E+数字，E1~E7）和晚期基因（L+数字，只有两个，L1和L2）。皮肤为什么对微生物感染有巨大的抵抗作用？因为最外层的角质是死细胞，而病毒是活细胞寄生生物。拿皮肤来说，从下往上（内向外）有这么几层——基底层——基底细胞，这里有皮肤的干细胞，可以维持干性（无限分裂），也就是分裂的时候一半继…	https://www.zhihu.com/question/359134725/answer/947817188	359134725	人体感染hpv病毒是可以靠自身免疫清除的，问题来了为什么需要那么长时间清除，不能像其他病毒清除那么快？	因为免疫系统发现不了HPV。 或者说，很难发现HPV感染了人体。 以下分三小节展开： HPV是怎么感染人的	1577117851	1577149901	377	58	hpv	66145f651a78170d65b45ab5e542b04a	https://www.zhihu.com/people/vigorous-cooler	Vigorous Cooler	https://picx.zhimg.com/50/v2-debbf39408fbe73c03e5620632df47e8_l.jpg?source=4e949a73	vigorous-cooler	1778922257311	2019.12.24	2019.12.24
947817188	answer	因为免疫系统发现不了HPV。或者说，很难发现HPV感染了人体。以下分三小节展开：HPV是怎么感染人的？感染哪些细胞？HPV复制过程是怎样的？免疫系统为什么不能发现HPV？HPV只感染皮肤或者黏膜的上皮细胞。皮肤都知道在哪，黏膜就是类似食道，肠道，呼吸道（气管等）这些接触外界的地方的“皮肤”。上皮细胞是一个解剖学概念，可以分为两类——柱状上皮和鳞状上皮。也很好理解，柱状就是细胞直立，鳞状就是细胞趴着。这是皮肤结构的纵切图。HPV的生活方式比较奇特。基因组是环状DNA，基因很少，主要有两类，一类是早期基因（E+数字，E1~E7）和晚期基因（L+数字，只有两个，L1和L2）。皮肤为什么对微生物感染有巨大的抵抗作用？因为最外层的角质是死细胞，而病毒是活细胞寄生生物。拿皮肤来说，从下往上（内向外）有这么几层——基底层——基底细胞，这里有皮肤的干细胞，可以维持干性（无限分裂），也就是分裂的时候一半继…	https://www.zhihu.com/question/359134725/answer/947817188	359134725	人体感染hpv病毒是可以靠自身免疫清除的，问题来了为什么需要那么长时间清除，不能像其他病毒清除那么快？	因为免疫系统发现不了HPV。 或者说，很难发现HPV感染了人体。 以下分三小节展开： HPV是怎么感染人的	1577117851	1577149901	377	58	HPV	66145f651a78170d65b45ab5e542b04a	https://www.zhihu.com/people/vigorous-cooler	Vigorous Cooler	https://picx.zhimg.com/50/v2-debbf39408fbe73c03e5620632df47e8_l.jpg?source=4e949a73	vigorous-cooler	1778923694993	2019.12.24	2019.12.24
961183590	answer	作为研发实验室的一员，对大家关心的几个问题做一个梳理和回答。这个疫苗是什么？有什么用？HPV疫苗又称为宫颈癌疫苗。因为宫颈癌大部分（＞95%）由HPV感染导致。因此，通过注射疫苗来产生抗体，进一步防止HPV感染，可以有效防止HPV感染引起的宫颈癌。这也是目前最为主流的、受到充分论证的消灭宫颈癌的主要方法。这个2价4价9价是什么意思？HPV病毒目前已知的有约200种亚型。但导致宫颈癌的主要为其中的14种。而这14种病毒亚型中，16/18两种感染引起的宫颈癌占了84.5%以上。疫苗的价数指的是这支疫苗能够预防的病毒亚型数量。2价就是两种（16/18），4价和9价分别就是4种和9种。理论上而言，价数越高，可以预防的病毒亚型越多，对于宫颈癌的保护性越好。现在都有9价了，2价太落后了没有价值。如上一点所说，2价已经可以预防84.5%以上的HPV导致的宫颈癌了，因此实现的是“雪中送炭”。而后续的往上…	https://www.zhihu.com/question/364411856/answer/961183590	364411856	如何看待首个国产 HPV 疫苗获批上市，定价 329 元一支？	在价钱方面，进口HPV疫苗的价格普遍偏高，比如九价疫苗全程费用大约在4000元左右，进口二价疫苗近2000元。按照国产HPV疫苗329元/支的价格计算，9岁至14岁全程接种需658元，大龄接种为987元，是进口二价疫苗价格的一半。国产疫苗与进口疫苗效果相同吗？对 HPV 疫苗市场会有怎样的影响？	1578041853	1597209592	21509	2188	hpv	d92b644d3acae2bf5ecb31af32bc4aa3	https://www.zhihu.com/people/qing-lian-chang-ge	青莲长歌	https://pic1.zhimg.com/50/dffee922f67ba15bc299c2799195216a_l.jpg?source=4e949a73	qing-lian-chang-ge	1778921936367	2020.01.03	2020.08.12
101316733	article	每年都会去检查HPV，就2019年6月该去体检了，偷一次懒，主要是医院检查排队两小时，看病5分钟，太麻烦。这次年底去检查，真的是各种折磨，平时也很忙，去医院挂号检查，只有一个男性副高，硬着头皮去了，去做了白带，HPV和TCT的检查，一周后拿报告，结果由于自己的疏忽只拿了HPV的，白带正常，检查出14种高危型HPV呈阳性，又加上自己换了一个女性副高的医生，医生看了检查报告让我做白带，TCT检查，又等一周，TCT诊断结果是宫颈未见恶性细胞和上皮内病变细胞。医生让我月经干净后过来做阴道镜检查，在一次查白带，查血，做心电图，一脸懵逼的去做各种检查，听到医生给其他病人分析诊断结果，自己倒是吓得不轻，做阴道镜检查也是从早上八点折腾到下午五点，最后一个进去的，看别人出来，自己头皮发麻，腿发软，忐忑不安的进去，看着电脑屏幕上自己的宫颈，好像没那么害怕，问医生我需不需要做活检，医生说我不用，只需要做个EC…	https://zhuanlan.zhihu.com/p/101316733		HPV检查	硬着头皮去了，去做了白带，HPV和TCT的检查，一周后拿报告，结果由于自己的疏忽只拿了HPV的，白带正常，检查出14种高危型HPV呈阳性	1578311820	1578311820	90	50	hpv	87ad348b070640b7ff1f1a8a89e2617f	https://www.zhihu.com/people/zhi-zhi-3-26-25	知知	https://pica.zhimg.com/50/v2-13e6b3326250ba441ea78487a15532b8_l.jpg?source=4e949a73	zhi-zhi-3-26-25	1778922761400	2020.01.06	2020.01.06
105541469	article	19岁，感染HPV心好累今日案例分享：豆子从医院回来，心情非常复杂。我想表达一下我现在的心情。我是一名19岁的女大学生，当时我发现白带不正常，就去了省中医院检查，挂了妇科。去年12月26日，我去到医院检查时，医生说自己得了阴道炎，后来发现自己感染了HPV病毒。之后，我做了一系列的检查，各种花费近千元。年底前，做了激光手术打掉了尖头，医生告诉我打掉后好很多，在注意提高免疫力，转阴不是问题。1. 不熬夜我相信许多人有熬夜的坏习惯，我以前也是，但是自从HPV阳性后，我听从了医生的建议，没有熬夜。渐渐地我也发现我的体质越来越好了，心情也越来越好。我开始喜欢每天早睡早起。我也建议你早点睡觉，早睡早起后你会发现你的精力越来越好。2.规律饮食时刻注意饮食，你不能再吃辛辣的食物了，如麻辣火锅、串串等。毕竟，辛辣的食物不利于疾病的康复。当时我听了医生的建议，说硒片有很好增强免疫力的作用后，就从淘宝上买了一…	https://zhuanlan.zhihu.com/p/105541469		19岁，感染HPV心好累	19岁，感染HPV心好累 今日案例分享：豆子 从医院回来，心情非常复杂。我想表达一下我现在的心情。我是一名19岁的女大学生	1581045403	1581045403	90	191	hpv	88edd6012165cc31a993707e145af19b	https://www.zhihu.com/people/yu-meng-27-40	雨梦	https://picx.zhimg.com/50/v2-8ecd55cfc70bdf33c6c8f8f17e5e25db_l.jpg?source=4e949a73	yu-meng-27-40	1778922761387	2020.02.07	2020.02.07
105646275	article	1、什么是尖锐湿疣？ 尖锐湿疣是一种由病毒感染导致的性传播疾病。如果有接触史，男性龟头、冠状沟、尿道口，肛门，女性外阴，阴道，肛周出现初期为小丘疹，柔软，顶端尖锐，后逐渐长大，长成乳头状，菜花状，有时候有溃烂，那就有可能得了尖锐湿疣。另外，口腔、腋窝、乳房等处也可发生尖锐湿疣。尖锐湿疣是一种常见的性传播疾病，也就是我们常说想性病的一种，它主要是由于HPV病毒感染导致的。HPV中文名称是人类乳头瘤病毒，人是它的唯一的宿主，也就是说HPV感染只发生在人类。HPV是个大家族，里面又有很多亚型，目前知道的大概有100多种(更新为200多种2020-12-30)，引起尖锐湿疣的有HPV-6,11,18等亚型。另外HPV感染除了可以导致尖锐湿疣外，也可以导致宫颈癌等疾病。HPV主要是通过性接触传播，容易造成男性龟头，包皮，尿道口等地方感染，女性容易在阴道，阴唇等地方发生感染，当然如果有肛交的话，肛门…	https://zhuanlan.zhihu.com/p/105646275		尖锐湿疣，病毒疣，HPV，你想知道的在这	这种筛查的主要目的其实是为了筛查是否存在可能导致宫颈癌的HPV感染，HPV-16和HPV-18是高危型的HPV，持续感染可能会导致宫颈癌的发生	1581082820	1609330817	1417	1008	hpv	9e598d718ae64bc289a744d69456289a	https://www.zhihu.com/people/sang-jun-jun-23	Dr.Sun	https://pica.zhimg.com/50/v2-53a3610c983b1ff78e056ae73b5cb5f5_l.jpg?source=4e949a73	sang-jun-jun-23	1778921248620	2020.02.07	2020.12.30
105646275	article	1、什么是尖锐湿疣？ 尖锐湿疣是一种由病毒感染导致的性传播疾病。如果有接触史，男性龟头、冠状沟、尿道口，肛门，女性外阴，阴道，肛周出现初期为小丘疹，柔软，顶端尖锐，后逐渐长大，长成乳头状，菜花状，有时候有溃烂，那就有可能得了尖锐湿疣。另外，口腔、腋窝、乳房等处也可发生尖锐湿疣。尖锐湿疣是一种常见的性传播疾病，也就是我们常说想性病的一种，它主要是由于HPV病毒感染导致的。HPV中文名称是人类乳头瘤病毒，人是它的唯一的宿主，也就是说HPV感染只发生在人类。HPV是个大家族，里面又有很多亚型，目前知道的大概有100多种(更新为200多种2020-12-30)，引起尖锐湿疣的有HPV-6,11,18等亚型。另外HPV感染除了可以导致尖锐湿疣外，也可以导致宫颈癌等疾病。HPV主要是通过性接触传播，容易造成男性龟头，包皮，尿道口等地方感染，女性容易在阴道，阴唇等地方发生感染，当然如果有肛交的话，肛门…	https://zhuanlan.zhihu.com/p/105646275		尖锐湿疣，病毒疣，HPV，你想知道的在这	这种筛查的主要目的其实是为了筛查是否存在可能导致宫颈癌的HPV感染，HPV-16和HPV-18是高危型的HPV，持续感染可能会导致宫颈癌的发生	1581082820	1609330817	1417	1008	HPV	9e598d718ae64bc289a744d69456289a	https://www.zhihu.com/people/sang-jun-jun-23	Dr.Sun	https://picx.zhimg.com/50/v2-53a3610c983b1ff78e056ae73b5cb5f5_l.jpg?source=4e949a73	sang-jun-jun-23	1778923218717	2020.02.07	2020.12.30
111305799	article	导语医生，我HPV检查出阳性，是我伴侣出轨了吗？很多人都知道，长时间感染高危型HPV是导致宫颈癌的重要原因，而拥有多个性伴侣是感染HPV病毒的高危因素之一。一些女性体检时拒绝检查HPV感染情况，她们认为自己和丈夫均是对方的唯一性伴侣，而且两人都没有不洁性行为，不会感染HPV。真的是这样吗？1夫妻双方互为唯一性伴侣我却感染了HPV病毒感染了HPV，就代表老公或男朋友在外面花花？答案是：不一定。HPV病毒传播的途径有多种，性行为是HPV病毒传播的主要途径，但不是唯一途径，因此并不能说染上HPV一定是由性行为造成的。除了通过性行为感染HPV，还有以下途径：1、月经及分娩因素：经期卫生不良，经期延长，早婚，早育，多产等；2、吸烟：摄入尼古丁降低机体的免疫力，影响对HPV感染的清除，导致宫颈癌特别是鳞癌的风险增加；3、长期服用口服避孕药：服用口服避孕药8年以上，宫颈癌特别是腺癌的风险增加两倍；4、…	https://zhuanlan.zhihu.com/p/111305799		我感染了HPV，一定是老公出轨了！一文终结HPV所有疑问	使用安全套的性行为感染HPV的几率要小很多。 6、此外，预防HPV最好的方式是接种HPV疫苗。 通过接种HPV疫苗，从源头上预防宫颈癌	1583475131	1684459688	257	23	hpv	d703ab4d8fc85fbb6b87aec2a69ffa5d	https://www.zhihu.com/people/newsun-30	Newsun	https://pic1.zhimg.com/50/v2-fc6b75cfe990c221d8c9aced9695952b_l.jpg?source=4e949a73	newsun-30	1778922369821	2020.03.06	2023.05.19
112397074	article	很多患者感染HPV病毒都会很紧张，很多医生和网上的回答都说接触了患者的衣物、马桶、游泳池、一起睡觉、衣服混洗都可能感染HPV病毒，真的是这样吗？关于HPV传染途径的描述，现有的大部分妇产科学教科书或者科普资料都会提到”主要是性传播，也可以通过污染的物品传播（间接传播）”，这其是有一定的误导性的，目前并没有间接传播的证据，但目前可以确定的是“性传播及皮肤-皮肤直接接触”是HPV病毒主要的传播途径。国内关于HPV感染的指南里提到“HPV病毒主要是通过有多性伴，不安全性行为，或性伴感染史；或与尖锐湿疣患者有密切的间接接触史，或新生儿母亲为HPV感染者”。国内《子宫颈癌等人乳头瘤病毒相关疾病免疫预防专家共识》提到的传播途径为”性传播、母婴传播、皮肤黏膜接触传播“，这些国内权威诊疗手册并没有认为HPV病毒可以间接传播。国外最新循证医学表明：如果人们的口腔或生殖器接触被感染者的生殖器，则可能感染HP…	https://zhuanlan.zhihu.com/p/112397074		HPV病毒可以通过衣物等物品间接感染吗？	但目前可以确定的是“性传播及皮肤-皮肤直接接触”是HPV病毒主要的传播途径。 国内关于HPV感染的指南里提到“HPV病毒主要是通过有多性伴	1583900773	1605890353	265	359	HPV	47eff28d287078b2d539ff0dcaa6d1d3	https://www.zhihu.com/people/li-yi-sheng-de-bu-ping-fan-lu	李虎	https://picx.zhimg.com/50/v2-8e3ffdf243bc13929cdecfdf7747c763_l.jpg?source=4e949a73	li-yi-sheng-de-bu-ping-fan-lu	1778924327039	2020.03.11	2020.11.21
112397074	article	很多患者感染HPV病毒都会很紧张，很多医生和网上的回答都说接触了患者的衣物、马桶、游泳池、一起睡觉、衣服混洗都可能感染HPV病毒，真的是这样吗？关于HPV传染途径的描述，现有的大部分妇产科学教科书或者科普资料都会提到”主要是性传播，也可以通过污染的物品传播（间接传播）”，这其是有一定的误导性的，目前并没有间接传播的证据，但目前可以确定的是“性传播及皮肤-皮肤直接接触”是HPV病毒主要的传播途径。国内关于HPV感染的指南里提到“HPV病毒主要是通过有多性伴，不安全性行为，或性伴感染史；或与尖锐湿疣患者有密切的间接接触史，或新生儿母亲为HPV感染者”。国内《子宫颈癌等人乳头瘤病毒相关疾病免疫预防专家共识》提到的传播途径为”性传播、母婴传播、皮肤黏膜接触传播“，这些国内权威诊疗手册并没有认为HPV病毒可以间接传播。国外最新循证医学表明：如果人们的口腔或生殖器接触被感染者的生殖器，则可能感染HP…	https://zhuanlan.zhihu.com/p/112397074		HPV病毒可以通过衣物等物品间接感染吗？	但目前可以确定的是“性传播及皮肤-皮肤直接接触”是HPV病毒主要的传播途径。 国内关于HPV感染的指南里提到“HPV病毒主要是通过有多性伴	1583900773	1605890353	265	359	hpv	47eff28d287078b2d539ff0dcaa6d1d3	https://www.zhihu.com/people/li-yi-sheng-de-bu-ping-fan-lu	李虎	https://pic1.zhimg.com/50/v2-8e3ffdf243bc13929cdecfdf7747c763_l.jpg?source=4e949a73	li-yi-sheng-de-bu-ping-fan-lu	1778922369825	2020.03.11	2020.11.21
1142520374	answer	有什么打什么，国产二价有苗就打，打了也是有保护的，很快进口二价就不会有货了，国家大力扶持本土企业疫苗。我知道很多人私信/评论我关于国产二价的信息，但很不好意思，由于之前手机空间清理，把关于国产二价的说明书清理了，所以我手上并没有太多关于国产二价的信息，这个也是我这么久没有更新的原因，我因为现在工作原因，也不想方便找相关朋友给我拿一份新的资料。如果哪位小可爱有国产二价纸质版说明书可以发我，我帮你解读说明书上专业信息。由于当时写文章时，国产二价还没上市、没有看到它的研究数据，文章中的二价是指进口二价。我下面复制了一份17年协和妇产科文献月报给大家，有兴趣的可以关注公众号—协和妇产科文献月报查看。HPV疫苗原创 李雷 协和妇产科文献月报 2017-07-14一篇来自Gynecologic Oncology的综述对HPV疫苗十年的应用进行了总结。青春期前的女孩（9-15岁）可以在间隔6-12个月…	https://www.zhihu.com/question/263468336/answer/1142520374	263468336	马上25岁的女生打HPV疫苗二价还是四价？	还差一个月25岁，现在有二价疫苗，四价还要等等才上市，是现在趁25岁之前打二价还是等等过了25岁打四价	1586493143	1648879927	8108	2745	hpv	38b8532a4143b027a5e87fe6ef87db7b	https://www.zhihu.com/people/wokasi	sumber	https://picx.zhimg.com/50/v2-947b3cf95ea2cf8a80ef323da908cfe6_l.jpg?source=4e949a73	wokasi	1778921248610	2020.04.10	2022.04.02
136298415	article	2021年7月18日，注射的进口二价，九价预约时间太久了，进口二价预约了近一个月才有疫苗。这是告知单费用方面总共花费1812元（本地疾控中心规定，必须注射完两针新冠疫苗才能注射HPV疫苗）截止2020年11月，介于目前国内九价年龄限制，预约难度和较高的价格，本文推荐性价比高的二价（优先进口二价），并不代表四价，九价不好，只是相比来说二价性价比更高。………………以下正文………………1.HPV疫苗要不要打？答：女性要打。非常有必要打。2.为什么要打HPV疫苗？答：预防宫颈癌。宫颈癌的发病率和死亡率都很高。HPV疫苗最重要的作用，就是为了预防宫颈癌，不管发展到几价，这点是不会变的。3.选择二价，四价，还是九价？对于预防宫颈癌，二价完全可以满足需求。引发宫颈癌的高危HPV病毒，目前有14种，其中16和18型，引发了70%以上的宫颈癌。有数据表明，已确诊的宫颈癌人群中，有超过75%的人是由16和1…	https://zhuanlan.zhihu.com/p/136298415		HPV要不要打？二价，四价，还是九价？	2.为什么要打HPV疫苗？ 答：预防宫颈癌。 宫颈癌的发病率和死亡率都很高。 HPV疫苗最重要的作用	1587830594	1751013928	965	371	hpv	a1a785a32348b7bbbeec738b016cee13	https://www.zhihu.com/people/yu-sen-55-49-5	朱泓楷聊健康	https://pic1.zhimg.com/50/v2-33d0545630fae2ba4116b1a09924225f_l.jpg?source=4e949a73	yu-sen-55-49-5	1778922603551	2020.04.26	2025.06.27
136298415	article	2021年7月18日，注射的进口二价，九价预约时间太久了，进口二价预约了近一个月才有疫苗。这是告知单费用方面总共花费1812元（本地疾控中心规定，必须注射完两针新冠疫苗才能注射HPV疫苗）截止2020年11月，介于目前国内九价年龄限制，预约难度和较高的价格，本文推荐性价比高的二价（优先进口二价），并不代表四价，九价不好，只是相比来说二价性价比更高。………………以下正文………………1.HPV疫苗要不要打？答：女性要打。非常有必要打。2.为什么要打HPV疫苗？答：预防宫颈癌。宫颈癌的发病率和死亡率都很高。HPV疫苗最重要的作用，就是为了预防宫颈癌，不管发展到几价，这点是不会变的。3.选择二价，四价，还是九价？对于预防宫颈癌，二价完全可以满足需求。引发宫颈癌的高危HPV病毒，目前有14种，其中16和18型，引发了70%以上的宫颈癌。有数据表明，已确诊的宫颈癌人群中，有超过75%的人是由16和1…	https://zhuanlan.zhihu.com/p/136298415		HPV要不要打？二价，四价，还是九价？	2.为什么要打HPV疫苗？ 答：预防宫颈癌。 宫颈癌的发病率和死亡率都很高。 HPV疫苗最重要的作用	1587830594	1751013928	965	371	HPV	a1a785a32348b7bbbeec738b016cee13	https://www.zhihu.com/people/yu-sen-55-49-5	朱泓楷聊健康	https://picx.zhimg.com/50/v2-33d0545630fae2ba4116b1a09924225f_l.jpg?source=4e949a73	yu-sen-55-49-5	1778924195093	2020.04.26	2025.06.27
148969457	article	先看一个案例……「单位组织体检，我查出了HPV，可他打死都不承认，这个渣男！」看， HPV病毒就这么厉害，就算不死人，也会死心。可是，女性感染了HPV，就是伴侣出轨了吗？这个案该怎么破？其实，HPV在普通人群中的感染率是很高的。即便你有固定单一的性伴侣，仍有感染风险。据统计，每５位女性就有４位在一生中会感染HPV。总之一句话，HPV感染无处不在！而且我们可以负责任的说：性传播、间接接触、医源性感染、母婴传播等都是HPV可能的感染途径，性传播只是其一。到此，HPV与伴侣出轨这个“谜案”就水落石出了：首先，HPV病毒不一定是通过性行为 “跑”到你伴侣身上的。其次，HPV也不一定是你伴侣传给你的。所以，不要因为HPV就对你的伴侣满腹疑团，要知道——怀疑，可能是你走近真相的起步，也可能是你偏离真相的开始。我们先来重温下HPV的几个传播途径:性传播途径主要的传播途径，同性或异性性行为中的黏膜接触均…	https://zhuanlan.zhihu.com/p/148969457		世纪难题：感染HPV，究竟是谁出轨了？	「单位组织体检，我查出了HPV，可他打死都不承认，这个渣男！」 看， HPV病毒就这么厉害，就算不死人	1592381678	1592381678	76	13	HPV	967282713f6e4600fb2b130d8127cb78	https://www.zhihu.com/people/guo-ke-yan-xuan	科缘健康	https://picx.zhimg.com/50/v2-6e27c8ceff5974cb02d36bdfeddc3a0b_l.jpg?source=4e949a73	guo-ke-yan-xuan	1778924195085	2020.06.17	2020.06.17
148969457	article	先看一个案例……「单位组织体检，我查出了HPV，可他打死都不承认，这个渣男！」看， HPV病毒就这么厉害，就算不死人，也会死心。可是，女性感染了HPV，就是伴侣出轨了吗？这个案该怎么破？其实，HPV在普通人群中的感染率是很高的。即便你有固定单一的性伴侣，仍有感染风险。据统计，每５位女性就有４位在一生中会感染HPV。总之一句话，HPV感染无处不在！而且我们可以负责任的说：性传播、间接接触、医源性感染、母婴传播等都是HPV可能的感染途径，性传播只是其一。到此，HPV与伴侣出轨这个“谜案”就水落石出了：首先，HPV病毒不一定是通过性行为 “跑”到你伴侣身上的。其次，HPV也不一定是你伴侣传给你的。所以，不要因为HPV就对你的伴侣满腹疑团，要知道——怀疑，可能是你走近真相的起步，也可能是你偏离真相的开始。我们先来重温下HPV的几个传播途径:性传播途径主要的传播途径，同性或异性性行为中的黏膜接触均…	https://zhuanlan.zhihu.com/p/148969457		世纪难题：感染HPV，究竟是谁出轨了？	「单位组织体检，我查出了HPV，可他打死都不承认，这个渣男！」 看， HPV病毒就这么厉害，就算不死人	1592381678	1592381678	76	13	hpv	967282713f6e4600fb2b130d8127cb78	https://www.zhihu.com/people/guo-ke-yan-xuan	科缘健康	https://picx.zhimg.com/50/v2-6e27c8ceff5974cb02d36bdfeddc3a0b_l.jpg?source=4e949a73	guo-ke-yan-xuan	1778922257316	2020.06.17	2020.06.17
157470797	article	​​最近，一则关于“HPV感染导致家庭鸡飞狗跳”的新闻引起了我的注意。其中槽点之多，让人不知从何吐起，我决定分享给大家。故事是这样的：某妇女自述婚后向来洁身自好，没有和其他人发生过性行为。有一天，她因阴道不适前往医院检查，却查出了感染HPV。你是否有很多问号？妇女百思不得其解，每天都在悲伤与疑惑中度过。直至某天，她得知曾经患了宫颈癌并做了手术的婆婆查出了VIN（阴道内上皮内瘤变）2级，她似乎明白了什么，将矛头对准了自己的丈夫和公公：妇女怀疑，她跑货车的老公和公公，在跑车途中结伴嫖娼，导致婆媳二人双双感染HPV。一场家庭大战就此拉开帷幕！不得不说，这个故事尽管狗血，却为我们提供了一个教科书级的、关于HPV感染的认知误区：洁身自好的我感染了HPV，一定是伴侣在外面寻花问柳！虽然近年随着HPV疫苗的相关宣传，大家对HPV感染以及宫颈癌的认知和重视程度越来越高。但关于HPV的迷思仍然普遍的存在，…	https://zhuanlan.zhihu.com/p/157470797		莫名其妙感染了HPV，我的老公是出轨了吗？	虽然近年随着HPV疫苗的相关宣传，大家对HPV感染以及宫颈癌的认知和重视程度越来越高。但关于HPV的迷思仍然普遍的存在	1594091931	1684458672	582	51	HPV	d703ab4d8fc85fbb6b87aec2a69ffa5d	https://www.zhihu.com/people/newsun-30	Newsun	https://picx.zhimg.com/50/v2-fc6b75cfe990c221d8c9aced9695952b_l.jpg?source=4e949a73	newsun-30	1778923694991	2020.07.07	2023.05.19
157470797	article	​​最近，一则关于“HPV感染导致家庭鸡飞狗跳”的新闻引起了我的注意。其中槽点之多，让人不知从何吐起，我决定分享给大家。故事是这样的：某妇女自述婚后向来洁身自好，没有和其他人发生过性行为。有一天，她因阴道不适前往医院检查，却查出了感染HPV。你是否有很多问号？妇女百思不得其解，每天都在悲伤与疑惑中度过。直至某天，她得知曾经患了宫颈癌并做了手术的婆婆查出了VIN（阴道内上皮内瘤变）2级，她似乎明白了什么，将矛头对准了自己的丈夫和公公：妇女怀疑，她跑货车的老公和公公，在跑车途中结伴嫖娼，导致婆媳二人双双感染HPV。一场家庭大战就此拉开帷幕！不得不说，这个故事尽管狗血，却为我们提供了一个教科书级的、关于HPV感染的认知误区：洁身自好的我感染了HPV，一定是伴侣在外面寻花问柳！虽然近年随着HPV疫苗的相关宣传，大家对HPV感染以及宫颈癌的认知和重视程度越来越高。但关于HPV的迷思仍然普遍的存在，…	https://zhuanlan.zhihu.com/p/157470797		莫名其妙感染了HPV，我的老公是出轨了吗？	虽然近年随着HPV疫苗的相关宣传，大家对HPV感染以及宫颈癌的认知和重视程度越来越高。但关于HPV的迷思仍然普遍的存在	1594091931	1684458672	582	51	hpv	d703ab4d8fc85fbb6b87aec2a69ffa5d	https://www.zhihu.com/people/newsun-30	Newsun	https://picx.zhimg.com/50/v2-fc6b75cfe990c221d8c9aced9695952b_l.jpg?source=4e949a73	newsun-30	1778921770926	2020.07.07	2023.05.19
158902952	article	我是在2019年5月体检查出了hpv高危阳性，当时一个人在北京，取到报告的瞬间感觉天都要塌了，呼吸都变得困难，后来又去做了阴道镜和活检，整个过程漫长繁杂，但是最难度过的是心理的压力。这篇文章写出来主要是鼓励下正在被hpv煎熬着的小姐姐们，希望对你们会有帮助，这篇文章主要记录三个部分：得hpv的原因，检查过程，如何尽快转阴。原因：主要是性生活，但是我觉得不注意阴道卫生也有很大原因，我之前从来没有得过什么妇科病，所以对于阴道卫生也不是很注意。有一段时间我私处巨痒无比难以忍受，甚至影响了正常生活，我就去医院查了妇科，在医生的推荐下顺便检查了hpv，结果取到报告真的震惊了。会被感染hpv是因为有段时间交了一个白人男友，他的私生活十分混乱，后来也因为这些观念不同就分手了，分手后听其他朋友说他来中国6个月找了7个泡浴了，所以姐妹们，千万不要觉得有个老外男朋友是多荣耀的事情，不要有这个虚荣心，在中国的…	https://zhuanlan.zhihu.com/p/158902952		hpv二级病变如何一年内转阴	这篇文章写出来主要是鼓励下正在被hpv煎熬着的小姐姐们，希望对你们会有帮助，这篇文章主要记录三个部分：得hpv的原因，检查过程	1594538609	1594538610	1454	174	HPV	60d2d3f8f24aaa917b634e3b156d98b0	https://www.zhihu.com/people/jie-mo-96-21-24	今天最宝贵	https://pica.zhimg.com/50/v2-928c1db1a0ac799d50360aa6b5439583_l.jpg?source=4e949a73	jie-mo-96-21-24	1778924327028	2020.07.12	2020.07.12
1385498270	answer	感染HPV，有几种情况。一、感染HPV6.HPV11这种皮肤黏膜低危大概率会出现尖锐湿疣，当然其他类别也会。感染皮肤黏膜低危HPV会导致生殖系统出现尖锐湿疣，肛周、肛内、宫颈、甚至有可能口腔也会出现，不过不要过度担心，HPV病毒不进入血液循环，所以不会长的满身都是。其中有两个特殊情况，就是有一部分人感染HPV皮肤黏膜低危不会生长尖锐湿疣，过一段时间就会自行消除病毒，这类人一般免疫力很强，且病毒感染较轻微。还有一类人是感染HPV病毒后，暂时没有生长疣体，具有长期的潜伏性，这就导致其可能无法意识到自己的危险性，从而导致性行为传播。这两个情况都是非常具有传染性的情况，因为不知道自己的症状，所以很有可能采取危险性行为传播病毒。二、感染HPV3、HPV5这种皮肤低危病毒。这类病毒大多是扁平疣。寻常疣、瘊子等的主要致病类别。主要生长部位是面部、脖子、四肢、手脚。治疗也很简单，激光或者是冷冻即可，还是…	https://www.zhihu.com/question/388700370/answer/1385498270	388700370	感染HPV后，身体会出现哪些症状？	感染HPV，有几种情况。 一、感染HPV6.HPV11这种皮肤黏膜低危大概率会出现尖锐湿疣，当然其他类别也会	1596595205	1605964028	276	395	HPV	8a17b12f88d9018c66236d8e87904a0a	https://www.zhihu.com/people/jian-rui-shi-you-you-ke-luo	代烦了	https://picx.zhimg.com/50/v2-23bb721c20013843b6d13ef3f5550be8_l.jpg?source=4e949a73	jian-rui-shi-you-you-ke-luo	1778923694989	2020.08.05	2020.11.21
1385498270	answer	感染HPV，有几种情况。一、感染HPV6.HPV11这种皮肤黏膜低危大概率会出现尖锐湿疣，当然其他类别也会。感染皮肤黏膜低危HPV会导致生殖系统出现尖锐湿疣，肛周、肛内、宫颈、甚至有可能口腔也会出现，不过不要过度担心，HPV病毒不进入血液循环，所以不会长的满身都是。其中有两个特殊情况，就是有一部分人感染HPV皮肤黏膜低危不会生长尖锐湿疣，过一段时间就会自行消除病毒，这类人一般免疫力很强，且病毒感染较轻微。还有一类人是感染HPV病毒后，暂时没有生长疣体，具有长期的潜伏性，这就导致其可能无法意识到自己的危险性，从而导致性行为传播。这两个情况都是非常具有传染性的情况，因为不知道自己的症状，所以很有可能采取危险性行为传播病毒。二、感染HPV3、HPV5这种皮肤低危病毒。这类病毒大多是扁平疣。寻常疣、瘊子等的主要致病类别。主要生长部位是面部、脖子、四肢、手脚。治疗也很简单，激光或者是冷冻即可，还是…	https://www.zhihu.com/question/388700370/answer/1385498270	388700370	感染HPV后，身体会出现哪些症状？	感染HPV，有几种情况。 一、感染HPV6.HPV11这种皮肤黏膜低危大概率会出现尖锐湿疣，当然其他类别也会	1596595205	1605964028	276	395	hpv	8a17b12f88d9018c66236d8e87904a0a	https://www.zhihu.com/people/jian-rui-shi-you-you-ke-luo	代烦了	https://pica.zhimg.com/50/v2-23bb721c20013843b6d13ef3f5550be8_l.jpg?source=4e949a73	jian-rui-shi-you-you-ke-luo	1778921936373	2020.08.05	2020.11.21
203380780	article	本人今年39岁，上班地点是办公室，坐的时间比较多，现将自己HPV感染和治疗的亲身经历写出来，供大家参考、交流。2019年初（因为这张报告丢失了，具体时间记不清了），过年回四川老家，在老家的一家三甲医院检查妇科的时候查出HPV16型和52型阳性，TCT正常伴有轻度炎症。医生开了三个月干扰素（凝胶型的），用药完后未做复查。因为在上海这边上班，这边各项费用都要贵些，想着过年回四川老家复查。2020年2月，在老家同一家三甲医院复查，HPV16型和52型仍然是阳性（后配图），TCT报告正常伴有中度炎症。医生说我这个叫持续性感染，医生叫我继续用干扰素，当场被我否定了，我说之前用过，没有效果。继而医生又叫我用三个月的宫宜康HPV液体敷料，也是凝胶型的（我把名字写出来，也不怕大家怎么说，因为确实是用的这个）。经过2019年的经历，今年我没有等到过年回老家复查，用药完后，我预约了上海复旦大学附属中山医院（…	https://zhuanlan.zhihu.com/p/203380780		关于HPV的个人经历	本人今年39岁，上班地点是办公室，坐的时间比较多，现将自己HPV感染和治疗的亲身经历写出来，供大家参考、交流。 2019年初（因为这张报告丢失了	1598613114	1630036782	613	601	HPV	900b1e00c6d96627805a6e2e2178412d	https://www.zhihu.com/people/cheng-hong-93-95	如果可以重来	https://picx.zhimg.com/50/v2-8906ae961424b73a8ed083c3a8c69fff_l.jpg?source=4e949a73	cheng-hong-93-95	1778923455519	2020.08.28	2021.08.27
234882583	article	2019年10月31日，我收到了2周前做的TCT和HPV检查结果。离我的生日还有3天时间。还没有结婚，还没有生孩子。我还正准备迎接新的开始。“高危”、“疑似高危”、“阳性”，让独自在外出差的我，慌乱无与伦比，世界迅速崩塌，悲凉从头顶绽放，流向四肢。但我又感到脸和身体在发烫，甚至怀疑是“病毒”引起的炎症让我发热。在热与凉的纠缠中，我坐在凳子上，旁边还有几位年轻的或年长的男和女，一脸萧瑟或冷淡。我开始想，是不是离死亡很近了，是不是没时间去完成自己一直想做的事情了，是不是此刻的工作对于我而言已经毫无意义了，是不是要立即抛下一切去实现生命最后的明媚。当一切尘埃落定，我在查询资料时才得知，我的反应不是个例。许多女性在初次获悉HPV阳性后，竟然都经历过如此心如死灰的绝望。甚至有的人蔫得“一礼拜瘦了5斤”。HPV的感染未知，是一切恐惧的根源。在刚拿到报告的时候，我仅仅知道TCT和HPV检查与宫颈癌相关…	https://zhuanlan.zhihu.com/p/234882583		28岁将尽，我被确诊为HPV阳性……	其实80%的女性都有可能感染过HPV，大多数HPV感染是“一过性”的，包括高危致癌型HPV，只有高危型HPV持续感染才是宫颈癌的主要病因	1599813013	1599813013	507	433	HPV	38870519782e1bf19f66a93f462a5d40	https://www.zhihu.com/people/bao-wen-bei-pao-gou-qi-62	保温杯泡枸杞	https://picx.zhimg.com/50/v2-8482a80e8cfd4a0cb8d84cf310698ffc_l.jpg?source=4e949a73	bao-wen-bei-pao-gou-qi-62	1778924195089	2020.09.11	2020.09.11
234882583	article	2019年10月31日，我收到了2周前做的TCT和HPV检查结果。离我的生日还有3天时间。还没有结婚，还没有生孩子。我还正准备迎接新的开始。“高危”、“疑似高危”、“阳性”，让独自在外出差的我，慌乱无与伦比，世界迅速崩塌，悲凉从头顶绽放，流向四肢。但我又感到脸和身体在发烫，甚至怀疑是“病毒”引起的炎症让我发热。在热与凉的纠缠中，我坐在凳子上，旁边还有几位年轻的或年长的男和女，一脸萧瑟或冷淡。我开始想，是不是离死亡很近了，是不是没时间去完成自己一直想做的事情了，是不是此刻的工作对于我而言已经毫无意义了，是不是要立即抛下一切去实现生命最后的明媚。当一切尘埃落定，我在查询资料时才得知，我的反应不是个例。许多女性在初次获悉HPV阳性后，竟然都经历过如此心如死灰的绝望。甚至有的人蔫得“一礼拜瘦了5斤”。HPV的感染未知，是一切恐惧的根源。在刚拿到报告的时候，我仅仅知道TCT和HPV检查与宫颈癌相关…	https://zhuanlan.zhihu.com/p/234882583		28岁将尽，我被确诊为HPV阳性……	其实80%的女性都有可能感染过HPV，大多数HPV感染是“一过性”的，包括高危致癌型HPV，只有高危型HPV持续感染才是宫颈癌的主要病因	1599813013	1599813013	507	433	hpv	38870519782e1bf19f66a93f462a5d40	https://www.zhihu.com/people/bao-wen-bei-pao-gou-qi-62	保温杯泡枸杞	https://pic1.zhimg.com/50/v2-8482a80e8cfd4a0cb8d84cf310698ffc_l.jpg?source=4e949a73	bao-wen-bei-pao-gou-qi-62	1778922369837	2020.09.11	2020.09.11
1477882778	answer	HPV传播途径有哪些性传播：包括任何和性活动有关的因素，过早性生活，吸烟，性伴侣数量等等都可能增加感染几率。间接接触传染：比如通过日常生活用品如坐便器、内裤、浴盆、浴巾等等，也可能导致HPV的传播。母婴传染：主要源于婴儿通过孕妇产道的密切接触。医源性感染：医务人员在治疗护理时防护不好，造成自身感染或通过医务人员传给患者。她（他）发现HPV，你还会坚守吗？以上站在医学角度说了这么多，相信这位男生已经能明白了。女友感染了HPV并不一定就是性伴侣多的原因，而且诱发宫颈癌需要长期持续地感染HPV。	https://www.zhihu.com/question/68403079/answer/1477882778	68403079	如果你的女友突然查出感染了HPV，作为男生一开始知道都会很难接受这种事吗？	关于女友感染了HPV，男生是不是都很难接受	1600320136	1600320136	26	2	HPV	cac8cac11758a748e323400b30dec54a	https://www.zhihu.com/people/tian-ya-qiu-shui-53	鲸苗菌	https://pic1.zhimg.com/50/v2-a8ef602cd08e439dc1429daa45cfae9c_l.jpg?source=4e949a73	tian-ya-qiu-shui-53	1778924195095	2020.09.17	2020.09.17
1477882778	answer	HPV传播途径有哪些性传播：包括任何和性活动有关的因素，过早性生活，吸烟，性伴侣数量等等都可能增加感染几率。间接接触传染：比如通过日常生活用品如坐便器、内裤、浴盆、浴巾等等，也可能导致HPV的传播。母婴传染：主要源于婴儿通过孕妇产道的密切接触。医源性感染：医务人员在治疗护理时防护不好，造成自身感染或通过医务人员传给患者。她（他）发现HPV，你还会坚守吗？以上站在医学角度说了这么多，相信这位男生已经能明白了。女友感染了HPV并不一定就是性伴侣多的原因，而且诱发宫颈癌需要长期持续地感染HPV。	https://www.zhihu.com/question/68403079/answer/1477882778	68403079	如果你的女友突然查出感染了HPV，作为男生一开始知道都会很难接受这种事吗？	关于女友感染了HPV，男生是不是都很难接受	1600320136	1600320136	26	2	hpv	cac8cac11758a748e323400b30dec54a	https://www.zhihu.com/people/tian-ya-qiu-shui-53	鲸苗菌	https://pic1.zhimg.com/50/v2-a8ef602cd08e439dc1429daa45cfae9c_l.jpg?source=4e949a73	tian-ya-qiu-shui-53	1778922257300	2020.09.17	2020.09.17
266763503	article	本人男，31岁，北京工作，再此分享一下hpv治疗经历，希望对大家有帮助。平时工作性质出差较多，可能住的酒店太多不卫生吧，时间久发现下面有些瘙痒，去301医院看过1次，大夫说是阴部湿疹，开的爱宁达（吡美莫司）涂抹，有效！19年上半年又开始瘙痒，而且有分泌物，味道不好闻，期间有使用他克莫司，有好转。8月份发现阴茎根部长了一个小肉瘤，有大米粒那么大，自己没在意给揪掉了，当时出血了，过了一周后发现又长了，当时出差，于是去了湘雅二医院皮肤科诊治，挂的是文海泉大夫专家号，老头有些年纪了，说是看的像疣，醋酸白实验检测阳性，于是第一次治疗开了激光，激光烧掉要避免沾水，由于烧的略深，原有部位不会复发，但是容易留疤，影响美观，激光一般要恢复两到三周，期间打了一个月干扰素，花费1000多。第二次治疗（大约三周后），原有部位好了，但是发展根部又长了两个疣体，于是又做了一次激光，恢复了两周，花费500左右。第三次…	https://zhuanlan.zhihu.com/p/266763503		一位男性的HPV治疗史	挂的是皮肤性病科郑占才大夫的专家号，先做了hpv分型检测、性病梅毒艾滋病检测等一大堆，发展感染hpv分型是6和11，艾滋病和梅毒没有	1603109186	1603109186	229	93	hpv	b83e9f6cca1eec35f8498e92ef013516	https://www.zhihu.com/people/mi-fen-25-14	米粉	https://pica.zhimg.com/50/v2-abed1a8c04700ba7d72b45195223e0ff_l.jpg?source=4e949a73	mi-fen-25-14	1778921770925	2020.10.19	2020.10.19
291671273	article	感染了hpv，早期症状是怎样的？一、感染低危型HPV早期的表现 1. 感染HPV早期身上会出现淡红色的丘疹，这种丘疹随着时间的迁移变得越来越多，长越来越大，丘疹渐渐隆起，突出皮肤表面。形状主要表现为鸡冠状、乳头状、蕈状和菜花状。 2. 男性感染HPV后，多数会在包皮、龟头、系带、冠状沟和尿道口发现，有少数患者还会发病在阴茎体部。女性发病部位主要在阴道、肛周、外阴和宫颈，也有可能多个部位同时发病。 3. HPV引起的尖锐湿疣颜色多样，红色、灰色都有，感染处皮肤较湿润。不过，由于疣体非常小，很难被肉眼看到。 二、感染高危型HPV早期的表现 1.感染了高危型HPV，主要表现为皮肤上的肿瘤和癌症，如宫颈癌。 2.宫颈癌的症状表现为：阴道分泌物异常或出血、性交疼痛、里急后重和小便疼痛。	https://zhuanlan.zhihu.com/p/291671273		感染了hpv，早期症状是怎样的？	感染了hpv，早期症状是怎样的？ 一、感染低危型HPV早期的表现 1. 感染HPV早期身上会出现淡红色的丘疹	1605267556	1605267556	612	56	hpv	6866e88f7b340fa9cdee4e3afd565095	https://www.zhihu.com/people/meng-xing-93-44	孟醒	https://picx.zhimg.com/50/v2-f00205bf40a6f2b05cc4e76a5d004d45_l.jpg?source=4e949a73	meng-xing-93-44	1778921248613	2020.11.13	2020.11.13
291671273	article	感染了hpv，早期症状是怎样的？一、感染低危型HPV早期的表现 1. 感染HPV早期身上会出现淡红色的丘疹，这种丘疹随着时间的迁移变得越来越多，长越来越大，丘疹渐渐隆起，突出皮肤表面。形状主要表现为鸡冠状、乳头状、蕈状和菜花状。 2. 男性感染HPV后，多数会在包皮、龟头、系带、冠状沟和尿道口发现，有少数患者还会发病在阴茎体部。女性发病部位主要在阴道、肛周、外阴和宫颈，也有可能多个部位同时发病。 3. HPV引起的尖锐湿疣颜色多样，红色、灰色都有，感染处皮肤较湿润。不过，由于疣体非常小，很难被肉眼看到。 二、感染高危型HPV早期的表现 1.感染了高危型HPV，主要表现为皮肤上的肿瘤和癌症，如宫颈癌。 2.宫颈癌的症状表现为：阴道分泌物异常或出血、性交疼痛、里急后重和小便疼痛。	https://zhuanlan.zhihu.com/p/291671273		感染了hpv，早期症状是怎样的？	感染了hpv，早期症状是怎样的？ 一、感染低危型HPV早期的表现 1. 感染HPV早期身上会出现淡红色的丘疹	1605267556	1605267556	612	56	HPV	6866e88f7b340fa9cdee4e3afd565095	https://www.zhihu.com/people/meng-xing-93-44	孟醒	https://pic1.zhimg.com/50/v2-f00205bf40a6f2b05cc4e76a5d004d45_l.jpg?source=4e949a73	meng-xing-93-44	1778923013648	2020.11.13	2020.11.13
1634548721	answer	不知道算是幸运还是不幸，我之前感染过hpv，没错就是那个人乳头瘤病毒，可以导致宫颈癌的那个。小声的说一说吧，害怕被朋友看到哈哈哈，但是她们都不怎么刷知乎，应该也刷不到这里。我之前感染的时候就是很害怕，感染的型号其中有高危的16，尖锐是低危6引起的，真的痛苦，不良的生活习惯不能说容易导致宫颈癌吧，妇科炎症妇科病还是有的。1.不健康的X.生活不会吧不会吧不会到现在2020年了，马上就要2021年了，还有人觉得谈恋爱不能有这个吧！！！！这个怎么说，你情我愿的事情，准备好了就不想多想，没准备好就好好考虑，做好自己的事情，不用在意别人的评论和眼光。那什么叫不健康呢哈哈哈哈，就是不用安全T呀，经常更换男女朋友这种的哈哈哈哈，明白吧，这就叫不健康啦！还有就是事前洗澡，事后也要洗澡哦，但是这是一个需要负责的事情，女孩子如果不能确定眼前这个男生是真的喜欢你，还是再等等吧！2.不爱卫生这个不爱卫生就是说关于…	https://www.zhihu.com/question/420819416/answer/1634548721	420819416	女性哪些不良生活习惯容易导致宫颈癌？	不知道算是幸运还是不幸，我之前感染过hpv，没错就是那个人乳头瘤病毒，可以导致宫颈癌的那个。小声的说一说吧，害怕被朋友看到哈哈哈	1608347352	1608347352	1637	417	hpv	e97aa58159fc73ee21e48334e8fb0c3b	https://www.zhihu.com/people/lang-man-bu-si-36-98	浪漫不死	https://pic1.zhimg.com/50/v2-a462196af3d3b5a9d4351d3114a9e47d_l.jpg?source=4e949a73	lang-man-bu-si-36-98	1778922369819	2020.12.19	2020.12.19
1634548721	answer	不知道算是幸运还是不幸，我之前感染过hpv，没错就是那个人乳头瘤病毒，可以导致宫颈癌的那个。小声的说一说吧，害怕被朋友看到哈哈哈，但是她们都不怎么刷知乎，应该也刷不到这里。我之前感染的时候就是很害怕，感染的型号其中有高危的16，尖锐是低危6引起的，真的痛苦，不良的生活习惯不能说容易导致宫颈癌吧，妇科炎症妇科病还是有的。1.不健康的X.生活不会吧不会吧不会到现在2020年了，马上就要2021年了，还有人觉得谈恋爱不能有这个吧！！！！这个怎么说，你情我愿的事情，准备好了就不想多想，没准备好就好好考虑，做好自己的事情，不用在意别人的评论和眼光。那什么叫不健康呢哈哈哈哈，就是不用安全T呀，经常更换男女朋友这种的哈哈哈哈，明白吧，这就叫不健康啦！还有就是事前洗澡，事后也要洗澡哦，但是这是一个需要负责的事情，女孩子如果不能确定眼前这个男生是真的喜欢你，还是再等等吧！2.不爱卫生这个不爱卫生就是说关于…	https://www.zhihu.com/question/420819416/answer/1634548721	420819416	女性哪些不良生活习惯容易导致宫颈癌？	不知道算是幸运还是不幸，我之前感染过hpv，没错就是那个人乳头瘤病毒，可以导致宫颈癌的那个。小声的说一说吧，害怕被朋友看到哈哈哈	1608347352	1608347352	1637	417	HPV	e97aa58159fc73ee21e48334e8fb0c3b	https://www.zhihu.com/people/lang-man-bu-si-36-98	浪漫不死	https://picx.zhimg.com/50/v2-a462196af3d3b5a9d4351d3114a9e47d_l.jpg?source=4e949a73	lang-man-bu-si-36-98	1778924327034	2020.12.19	2020.12.19
338764195	article	2020年3月初检查出感染hpv病毒（高危16，中危53）并 宫颈癌前病变cin3 。《因为啪啪完出血，觉得不对劲 怕死的我就赶紧去检查了》。 初次去医院选择就近的厦门弘爱医院，经过不断的检查，直接给我确诊了高级别病变CN3，因为不放心，又另外换了厦门市妇幼宫颈科《福建省仅有2家宫颈专科，市妇幼占一家》，经过进一步的检查，最后确诊了高级别病变cin2。《这里说一下：选择妇幼的原因，1是因为我未婚未孕，妇幼会更加人性的保留女性的生育能力；2是因为市妇幼宫颈专科，医生的态度也比较好》就酱，所以在市妇幼治疗。 市妇幼的副主任医生，根据我的检查结果，在2020年6月15日实行了leep刀手术（切长1.5厘米，宽0.5厘米），术后大病理是cin2-cin3，内端口切缘，但p16还是阳性（意思是病变部分切到边缘了，但病毒还是有，不确定有没有切干净）。医生给我的回答是：利普刀是有破坏性的，有可能会把边…	https://zhuanlan.zhihu.com/p/338764195		26岁，一年hpv的治愈之路。	2020年3月初检查出感染hpv病毒（高危16，中危53）并 宫颈癌前病变cin3 。《因为啪啪完出血	1608629305	1608629305	44	66	hpv	6850bb70c0d6f1f6f22071e3db904dea	https://www.zhihu.com/people/wo-de-meng-70-23	我的梦70	https://picx.zhimg.com/50/v2-b56f3571a73e8d7315f506bcd6b0e469_l.jpg?source=4e949a73	wo-de-meng-70-23	1778922761400	2020.12.22	2020.12.22
339228461	article	你为什么会感染hpv？你如果问医生，一般医生都只会告诉你，是因为你的抵抗力太低了，这话没错，但是我想问下，抵抗力低只是说明你容易被感染，那感染源在哪呢？1⃣️首先说下hpv的感染源 感染源是患者及病毒感染者，也就是感染源是已经感染了hpv的人2⃣️接着注意区分HPV高危型和低危型低危型一般只会导致普通皮肤问题，高危型如果持续感染可能会存在癌变可能。3⃣️再来看hpv的传播途径 注意低危型中的HPV6型和HPV11型主要是通过性接触、母婴传播感染，可能会导致尖锐湿疣。其他亚型的HPV低危阳性，一般主要是通过与皮肤接触、毛巾衣物间接接触而传染，导致普通的皮肤疣如寻常疣、扁平疣等。上图看完你应该明白，高危型和低危hpv6、11型的hpv感染，性传播才是最主要的传播途径！如果不相信，再来看下百度百科的介绍 4⃣️下面我要说一个很多感染了hpv（指高危和低危6和11型）的人不愿意相信，或者说没有想…	https://zhuanlan.zhihu.com/p/339228461		你为什么会感染HPV？真相在这！	而男性没有宫颈所以没有那么严重。但是宫颈癌是要高危型HPV持续浸润感染5-20年，才可能发展为宫颈癌。而单纯性的HPV感染，91%都能在1-2年内自动转阴	1608791128	1700041902	1092	681	HPV	0b6481fc3e5a23c1cfaed10a1e0ff817	https://www.zhihu.com/people/11111-32-75-75	11111	https://picx.zhimg.com/50/v2-abed1a8c04700ba7d72b45195223e0ff_l.jpg?source=4e949a73	11111-32-75-75	1778923455508	2020.12.24	2023.11.15
339228461	article	你为什么会感染hpv？你如果问医生，一般医生都只会告诉你，是因为你的抵抗力太低了，这话没错，但是我想问下，抵抗力低只是说明你容易被感染，那感染源在哪呢？1⃣️首先说下hpv的感染源 感染源是患者及病毒感染者，也就是感染源是已经感染了hpv的人2⃣️接着注意区分HPV高危型和低危型低危型一般只会导致普通皮肤问题，高危型如果持续感染可能会存在癌变可能。3⃣️再来看hpv的传播途径 注意低危型中的HPV6型和HPV11型主要是通过性接触、母婴传播感染，可能会导致尖锐湿疣。其他亚型的HPV低危阳性，一般主要是通过与皮肤接触、毛巾衣物间接接触而传染，导致普通的皮肤疣如寻常疣、扁平疣等。上图看完你应该明白，高危型和低危hpv6、11型的hpv感染，性传播才是最主要的传播途径！如果不相信，再来看下百度百科的介绍 4⃣️下面我要说一个很多感染了hpv（指高危和低危6和11型）的人不愿意相信，或者说没有想…	https://zhuanlan.zhihu.com/p/339228461		你为什么会感染HPV？真相在这！	而男性没有宫颈所以没有那么严重。但是宫颈癌是要高危型HPV持续浸润感染5-20年，才可能发展为宫颈癌。而单纯性的HPV感染，91%都能在1-2年内自动转阴	1608791128	1700041902	1092	681	hpv	0b6481fc3e5a23c1cfaed10a1e0ff817	https://www.zhihu.com/people/11111-32-75-75	11111	https://pica.zhimg.com/50/v2-abed1a8c04700ba7d72b45195223e0ff_l.jpg?source=4e949a73	11111-32-75-75	1778921549727	2020.12.24	2023.11.15
341805617	article	大家好，转阴后一直想写一篇自愈经验与大家分享，这才有空提笔。从我查出hpv感染到自愈有整整一年多的时间，在这一年多，我也痛苦过抑郁过，吃过很多保健品做过很多治疗，也通过调节自己的情绪来配合治疗，最后战胜了病毒，所以正在经历这一切的女孩们看完我的自诉后可以放宽心，希望你们早日转阴。 2019年一月，与渣男分手的第5个月。发现身上部分皮肤开始长了一些像红色痘痘后去医院检查，医生说是玫瑰糠疹，原因不好说，有可能是抵抗力下降，也有可能是病毒感染，给我开了一些药回家擦。我是个小题大作的人，去医院做了传染病和妇科的大检查，取报告的时候看到上面写hpv52阳性，晴天霹雳，那时的我对它毫无概念以为是像艾滋一样的绝症。我上网查了所有的资料说硒维康配合运动可以有效转阴，想也没想就买了两个月的量，不止是这样，也陆陆续续也买了维生素，益生菌等等好多保健品一起吃，每天坚持晨跑半小时，每周都要在家里做艾灸（灸妇科穴…	https://zhuanlan.zhihu.com/p/341805617		一定要看的HPV自愈经历	转阴后一直想写一篇自愈经验与大家分享，这才有空提笔。 从我查出hpv感染到自愈有整整一年多的时间，在这一年多，我也痛苦过抑郁过	1609753531	1609753531	413	127	hpv	82dcf93aa60f5b6a1460640ddd442f0c	https://www.zhihu.com/people/krystal-40-29	逝夏君	https://pica.zhimg.com/50/v2-abed1a8c04700ba7d72b45195223e0ff_l.jpg?source=4e949a73	krystal-40-29	1778922118568	2021.01.04	2021.01.04
341805617	article	大家好，转阴后一直想写一篇自愈经验与大家分享，这才有空提笔。从我查出hpv感染到自愈有整整一年多的时间，在这一年多，我也痛苦过抑郁过，吃过很多保健品做过很多治疗，也通过调节自己的情绪来配合治疗，最后战胜了病毒，所以正在经历这一切的女孩们看完我的自诉后可以放宽心，希望你们早日转阴。 2019年一月，与渣男分手的第5个月。发现身上部分皮肤开始长了一些像红色痘痘后去医院检查，医生说是玫瑰糠疹，原因不好说，有可能是抵抗力下降，也有可能是病毒感染，给我开了一些药回家擦。我是个小题大作的人，去医院做了传染病和妇科的大检查，取报告的时候看到上面写hpv52阳性，晴天霹雳，那时的我对它毫无概念以为是像艾滋一样的绝症。我上网查了所有的资料说硒维康配合运动可以有效转阴，想也没想就买了两个月的量，不止是这样，也陆陆续续也买了维生素，益生菌等等好多保健品一起吃，每天坚持晨跑半小时，每周都要在家里做艾灸（灸妇科穴…	https://zhuanlan.zhihu.com/p/341805617		一定要看的HPV自愈经历	转阴后一直想写一篇自愈经验与大家分享，这才有空提笔。 从我查出hpv感染到自愈有整整一年多的时间，在这一年多，我也痛苦过抑郁过	1609753531	1609753531	413	127	HPV	82dcf93aa60f5b6a1460640ddd442f0c	https://www.zhihu.com/people/krystal-40-29	逝夏君	https://picx.zhimg.com/50/v2-abed1a8c04700ba7d72b45195223e0ff_l.jpg?source=4e949a73	krystal-40-29	1778923865068	2021.01.04	2021.01.04
1696990630	answer	研究显示HPV病毒是微小的颗粒，通常它是怕热不怕冷的，在常温的情况下可以存活一周左右，在-20℃的情况下可以存活2-3个月，在液氮里边就是-196℃之下可以长期存活。但是HPV病毒如果加热到50-60℃，很快就可以死亡。所以感染了HPV病毒的女性，建议内衣、内裤要单独洗，不要跟家人的放在一起洗。洗内裤的时候可以用84消毒液或者漂白水等等进行消毒，或者在阳光下暴晒。感染了HPV病毒的患者同房一定要戴套，避免交叉感染，同时注意提高免疫力，包括锻炼身体提高体质，规律的生活，不熬夜，减压、减负，保持愉快的心情，这样在潜移默化中机体的免疫力就提高了，经过一年左右会有80%左右的人群的HPV病毒自然消失，这主要是靠免疫力清除掉的，而HPV在治疗上没有特别有效的药物。	https://www.zhihu.com/question/52375691/answer/1696990630	52375691	Hpv病毒在体外的存活时间真的有几天那么长吗？	Hiv还能在网上搜到相应的在体外存活的时间。但hpv在体外的存活时间却各种答案。恐怖的是有说在40度以下能存活几天。也就是说像尖锐湿疣这类性病一个不小心就会间接感染？我不是学医也不了解病毒学，但非常想了解一下hpv病毒在体外的存活时间。麻烦各位大神告知一下。	1611562643	1611562643	12	1	hpv	83c5d2b4ae85143bfb47c548dff98a42	https://www.zhihu.com/people/zzgryy	橘子	https://picx.zhimg.com/50/v2-7ad276779087a0f1bcae7d10317016ea_l.jpg?source=4e949a73	zzgryy	1778922257318	2021.01.25	2021.01.25
1719851642	answer	hpv转阴很简单，有人觉得很难，原因有很多方面的。一方面可能和她感染的型号有的，有的高危型号可能转阴会慢一些。还有就是没有正确调理，很多方面都会对这有影响的：生活喜欢，生活习惯不好，抽烟喝酒等等坏的习惯是有影响的。饮食习惯，吃饭营养不均衡，营养不够等，都会造成营养不良，从而导致抵抗力下降，不利于hpv转阴。不运动，还经常熬夜等，这些都会严重影响hpv的调理。要知道，hpv想要转阴，重要的就是提高免疫力，当身体免疫力不好，肯定是不容易转阴的，自然就会感觉比较难。所以，一定要注意这些方面，努力提高免疫力是重点。多吃一些高蛋白的肉类，鸡蛋等。多吃新鲜的蔬菜水果，另外就是要补硒，硒元素对身体不可或缺，对提高免疫力有些很重要的作用。	https://www.zhihu.com/question/440045878/answer/1719851642	440045878	HPV转阴明明很简单，为什么会有那么多人觉得很难？	HPV转阴明明就很简单，我就不明白为什么有那么多的人因为这个困扰，身边的人转阴都只用了几个月，为啥还有人因为这个都快抑郁了？真的不明白	1612682477	1612682477	20	11	hpv	111299fdc7af6d6c4b5da4701bafd592	https://www.zhihu.com/people/sheng-zhi-ke-gu-zhu-ren	李主任	https://pic1.zhimg.com/50/v2-7bbcd76448a491e8eb0eaf591f702e3b_l.jpg?source=4e949a73	sheng-zhi-ke-gu-zhu-ren	1778922603543	2021.02.07	2021.02.07
361332489	article	女性HPV病毒是很常见的，而且这个病毒会引起很多疾病的发生，比如说宫颈癌，就是由于HPV高危型号持续感染导致的。但也并不是说只要女性感染了HPV就是患上了癌症，因为要从HPV病毒感染发展到宫颈癌，期间要经历8~10年的时间。其实女性HPV初期症状很多，只有多了解症状，就能够及时的发现病毒的存在。HPV病毒感染越早发现就越容易治愈。女性HPV感染可能会出现以下3个症状：1、有丝状或者乳头状突起，初发时为少数微小淡红色丘疹，渐渐增大及增多。表面凹凸不平，湿润而柔软，呈大小不等的乳头样，或融合成大团块呈菜花样突起，红色或污灰色。2、外阴瘙痒，疼痛，自觉有痒感，常因搔抓而引起细菌继发感染。3、白带异常，呈现出淘米水状稀薄、伴随腥臭味。病毒持续感染严重时，白带可能会伴有血丝。建议有以上3种症状的女性朋友定期做一次进行HPV+TCT联合检查。HPV病毒检测是检查是否有HPV感染，并检测出感染型号；T…	https://zhuanlan.zhihu.com/p/361332489		身体出现这些信号，该去检查HPV了	女性HPV病毒是很常见的，而且这个病毒会引起很多疾病的发生，比如说宫颈癌，就是由于HPV高危型号持续感染导致的	1617178041	1617178041	406	38	hpv	81992a3e57b4ef8bbc04b67b4c40d820	https://www.zhihu.com/people/jxrh2	我是大v	https://pica.zhimg.com/50/v2-7d51194a8d9159c07bdff77d2a285e03_l.jpg?source=4e949a73	jxrh2	1778922761394	2021.03.31	2021.03.31
1821561608	answer	首先感觉题主对HPV的了解存在两个误区，一是对HPV的传播途径不清晰，二是感染HPV并不就等于性生活混乱。HPV虽然主要通过性传播感染，但是也有其他的传播途径HPV的传播途径主要有：(1)性传播途径：也是最主要的传播途径。同性或异性性行为中的黏膜接触均可造成感染；(2)母婴传播：常见于生殖道感染HPV的母亲在分娩过程中传 播给新生儿，如儿童呼吸道复发性乳头状瘤可能是患儿在分娩过程中从阴道分泌物获得 HPV6/11感染所致；(3)皮肤黏膜接触：除子宫颈外，HPV也可感染身体其他部位，如口腔、咽喉、皮肤和肛门等，并诱发相应的肿瘤。 而且要明确的是，据统计80％ 的女性在一生中曾感染过HPV，感染的并不都是高危型HPV，只有5％-10％发展为持续性感染，仅2％-3％的HPV感染最终发展为宫颈癌。正常情况下，在阴道黏膜的自净能力下，短期的HPV感染能很快消失。但如果其在阴道持续感染，则会导致宫颈…	https://www.zhihu.com/question/451848219/answer/1821561608	451848219	只有一个忠贞性伴侣的女生hpv感染的概率有多少？	今天了解了一下hpv，有一个问题很不解已知hpv的主要感染途径是性传播又说女性一生感染hpv的几率为80%？？？我的三观中，不说世界上，中国大部分男女都是比较传统的吧，我就没碰上过几个海王，不论男的女的。那女的怎么会有这么高的hpv感染率呢？是我对这个疾病的传播认识有什么误解还是我对这个社会了解太匮乏？？所以我想问下，如果一个女的只有一个性伴侣，这个性伴侣也没有其他性伴侣，那这个女的一生感染hpv的几率有多少？	1617760049	1617760278	46	11	HPV	905c89ae77a7c44e78c56b66120d8356	https://www.zhihu.com/people/alifejk	检康	https://pic1.zhimg.com/50/v2-79aeb69a7ca35658951d58eca5407cab_l.jpg?source=4e949a73	alifejk	1778924327012	2021.04.07	2021.04.07
366833790	article	小吴今年31岁，这段时间他手上、脖子上长了不少小疙瘩，很不舒服。去医院一检查，医生竟说是HPV病毒感染。医生让小吴的妻子最好也检查一下，这一查，小吴彻底崩溃了。结果显示，妻子是高危HPV16型感染。极有可能会致宫颈癌。小吴夫妻俩关系一向很好，都没有做对不起对方的事，偶尔还会一起短途旅行。他们怎么也想不到在哪里染上这种病。小吴也非常苦恼，夫妻俩为此起了嫌隙。HPV感染引起的丝状疣HPV我们知道，HPV是人乳头病毒，分为粘膜感染和皮肤感染。HPV之所以让人们谈之色变，是因为传染性强，致病率高。一、HPV的传播途径有哪些？1、的确有70%—80%是通过性接触传播，这也是HPV的主要传播途径。2、随脱落的皮脂细胞传播HPV的传播性很强，它几乎是体积最小的病毒细胞，能轻易进入人体皮肤，在上皮细胞中隐匿存活，随着皮脂的老化脱落，HPV病毒随着皮屑四处散落。接触的人如果皮肤有缺口或在粘膜处，就容易感染…	https://zhuanlan.zhihu.com/p/366833790		如果你身上也有这种小疙瘩，很可能是HPV病毒感染！	小吴也非常苦恼，夫妻俩为此起了嫌隙。 HPV感染引起的丝状疣 HPV 我们知道，HPV是人乳头病毒，分为粘膜感染和皮肤感染	1619056516	1619056517	421	92	HPV	10fd16b50c81feee8dfcba2a15a8cf3b	https://www.zhihu.com/people/da-you-yi-wang-95	大有医网	https://pic1.zhimg.com/50/v2-aa79209fe3aa79203bbeddb13c829237_l.jpg?source=4e949a73	da-you-yi-wang-95	1778923865071	2021.04.22	2021.04.22
366833790	article	小吴今年31岁，这段时间他手上、脖子上长了不少小疙瘩，很不舒服。去医院一检查，医生竟说是HPV病毒感染。医生让小吴的妻子最好也检查一下，这一查，小吴彻底崩溃了。结果显示，妻子是高危HPV16型感染。极有可能会致宫颈癌。小吴夫妻俩关系一向很好，都没有做对不起对方的事，偶尔还会一起短途旅行。他们怎么也想不到在哪里染上这种病。小吴也非常苦恼，夫妻俩为此起了嫌隙。HPV感染引起的丝状疣HPV我们知道，HPV是人乳头病毒，分为粘膜感染和皮肤感染。HPV之所以让人们谈之色变，是因为传染性强，致病率高。一、HPV的传播途径有哪些？1、的确有70%—80%是通过性接触传播，这也是HPV的主要传播途径。2、随脱落的皮脂细胞传播HPV的传播性很强，它几乎是体积最小的病毒细胞，能轻易进入人体皮肤，在上皮细胞中隐匿存活，随着皮脂的老化脱落，HPV病毒随着皮屑四处散落。接触的人如果皮肤有缺口或在粘膜处，就容易感染…	https://zhuanlan.zhihu.com/p/366833790		如果你身上也有这种小疙瘩，很可能是HPV病毒感染！	小吴也非常苦恼，夫妻俩为此起了嫌隙。 HPV感染引起的丝状疣 HPV 我们知道，HPV是人乳头病毒，分为粘膜感染和皮肤感染	1619056516	1619056517	421	92	hpv	10fd16b50c81feee8dfcba2a15a8cf3b	https://www.zhihu.com/people/da-you-yi-wang-95	大有医网	https://pica.zhimg.com/50/v2-aa79209fe3aa79203bbeddb13c829237_l.jpg?source=4e949a73	da-you-yi-wang-95	1778921770917	2021.04.22	2021.04.22
368478177	article	2021.04.26女友因阴道炎症，去医院检查，意外检查出hpv58阳性，TCT检查结果: 低级别鳞状上皮内病变。现在在塞药治阴道炎，等治好后，做阴道镜检查。2023.03.19女友hpv已成功转阴。这两年她去医院做过2次活检，这次去医院检查，结果已转阴了，很惊喜。她抵抗力一直不怎么好，也没怎么运动，作息规律我一直强调，她也做不到。我们怀疑可能是一下原因：2次活检，削弱了hpv得了新冠后，激活了她的免疫系统；她平时感冒都不发烧的那种，免疫系统不怎么工作。新冠让她发烧了。	https://zhuanlan.zhihu.com/p/368478177		记录女友hpv经历	04.26 女友因阴道炎症，去医院检查，意外检查出hpv58阳性，TCT检查结果: 低级别鳞状上皮内病变	1619581705	1679214938	9	11	HPV	8f97469da703ebd39d2de703b15a7a97	https://www.zhihu.com/people/liu-jian-43-96-74	唯一的光	https://pic1.zhimg.com/50/v2-abed1a8c04700ba7d72b45195223e0ff_l.jpg?source=4e949a73	liu-jian-43-96-74	1778923865090	2021.04.28	2023.03.19
368478177	article	2021.04.26女友因阴道炎症，去医院检查，意外检查出hpv58阳性，TCT检查结果: 低级别鳞状上皮内病变。现在在塞药治阴道炎，等治好后，做阴道镜检查。2023.03.19女友hpv已成功转阴。这两年她去医院做过2次活检，这次去医院检查，结果已转阴了，很惊喜。她抵抗力一直不怎么好，也没怎么运动，作息规律我一直强调，她也做不到。我们怀疑可能是一下原因：2次活检，削弱了hpv得了新冠后，激活了她的免疫系统；她平时感冒都不发烧的那种，免疫系统不怎么工作。新冠让她发烧了。	https://zhuanlan.zhihu.com/p/368478177		记录女友hpv经历	04.26 女友因阴道炎症，去医院检查，意外检查出hpv58阳性，TCT检查结果: 低级别鳞状上皮内病变	1619581705	1679214938	9	11	hpv	8f97469da703ebd39d2de703b15a7a97	https://www.zhihu.com/people/liu-jian-43-96-74	唯一的光	https://pic1.zhimg.com/50/v2-abed1a8c04700ba7d72b45195223e0ff_l.jpg?source=4e949a73	liu-jian-43-96-74	1778921936386	2021.04.28	2023.03.19
368525929	article	hpv感染真的那么可怕吗？ 想把我的真实经历分享给大家，因为看很多姐妹对这块都很恐惧。先交代下自己的情况：2018年5月做妇科检查的时候查了hpv和tct，然后查出来感染了hpv高危。因为第一家医院不是很好，所以换了第二家比较权威的医院，第二次查了hpv分型，报告显示感染了18.53.还有64。在医生的建议下做了活检，活检显示cin1。当时我24岁，医生说我这个年龄，有60%的可能性会自愈，不过还是建议我手术，因为我没生过孩子，所以手术的时候可以把伤口切的小一些。但是不确定会不会对生孩子有没有影响，有些医生说宫颈会变硬，有些医生说不会有影响。（但是我还没生过孩子啊，我不想冒这个险，刚好我也要结婚，所以赶快备孕生个宝宝，大家不要学我。。。怀孕以后给产科医生说了自己的情况，她让我又做了次tct后，让我生完孩子再去做手术）我当时也像很多姐妹一样，以为自己就得了癌症，然后闷闷不乐，很慌张，天天都…	https://zhuanlan.zhihu.com/p/368525929		hpv高危感染真的那么可怕吗？	2018年5月做妇科检查的时候查了hpv和tct，然后查出来感染了hpv高危。因为第一家医院不是很好，所以换了第二家比较权威的医院	1619592553	1619592554	334	157	hpv	4c9eb8a9cdfb7c75765c219220559acf	https://www.zhihu.com/people/guo-yan-78	瑶瑶	https://pic1.zhimg.com/50/v2-e5012d77c6214e89fa5480f4e8a488fb_l.jpg?source=4e949a73	guo-yan-78	1778922118574	2021.04.28	2021.04.28
368525929	article	hpv感染真的那么可怕吗？ 想把我的真实经历分享给大家，因为看很多姐妹对这块都很恐惧。先交代下自己的情况：2018年5月做妇科检查的时候查了hpv和tct，然后查出来感染了hpv高危。因为第一家医院不是很好，所以换了第二家比较权威的医院，第二次查了hpv分型，报告显示感染了18.53.还有64。在医生的建议下做了活检，活检显示cin1。当时我24岁，医生说我这个年龄，有60%的可能性会自愈，不过还是建议我手术，因为我没生过孩子，所以手术的时候可以把伤口切的小一些。但是不确定会不会对生孩子有没有影响，有些医生说宫颈会变硬，有些医生说不会有影响。（但是我还没生过孩子啊，我不想冒这个险，刚好我也要结婚，所以赶快备孕生个宝宝，大家不要学我。。。怀孕以后给产科医生说了自己的情况，她让我又做了次tct后，让我生完孩子再去做手术）我当时也像很多姐妹一样，以为自己就得了癌症，然后闷闷不乐，很慌张，天天都…	https://zhuanlan.zhihu.com/p/368525929		hpv高危感染真的那么可怕吗？	2018年5月做妇科检查的时候查了hpv和tct，然后查出来感染了hpv高危。因为第一家医院不是很好，所以换了第二家比较权威的医院	1619592553	1619592554	334	157	HPV	4c9eb8a9cdfb7c75765c219220559acf	https://www.zhihu.com/people/guo-yan-78	瑶瑶	https://picx.zhimg.com/50/v2-e5012d77c6214e89fa5480f4e8a488fb_l.jpg?source=4e949a73	guo-yan-78	1778924029959	2021.04.28	2021.04.28
370164453	article	对于HPV，姑娘们都不陌生，但是大家对于HPV的恐惧真的是与日剧增。经常看到姐妹们发现自己阳性之后惊慌失措，也经常收到闺蜜深夜发来的绝望求助……这些小科真是看在眼里急在心上。考虑到网上有很多信息大多讲不清楚，或者干脆就是耸人听闻……所以，今天就来好好讲讲大家都必须要知道的HPV真相。什么是HPV？HPV，全称人乳头瘤病毒，根据导致宫颈癌的风险高低分为高危型、中危型和低危型。HPV16、18、31、33、35、39、45、51、52、56、58、59、68这13种基因型为高危型；26、53、66、73、82这5种基因型为中等风险型，临床主要对这18种HPV进行检测。全世界，90%的宫颈癌是由HPV导致，这应该是大家害怕的根本原因。然而，并不是所有的HPV感染都会变成宫颈癌。大概只有10%不到的高危型HPV感染最终会发展成为宫颈癌。这个概率说低不低说高不高，所以一旦发现HPV感染一定要定期复…	https://zhuanlan.zhihu.com/p/370164453		感染HPV的人那么多，都是出轨了？	今天就来好好讲讲大家都必须要知道的HPV真相。 什么是HPV？ HPV，全称人乳头瘤病毒，根据导致宫颈癌的风险高低分为高危型、中危型和低危型	1620293168	1620293169	145	15	HPV	967282713f6e4600fb2b130d8127cb78	https://www.zhihu.com/people/guo-ke-yan-xuan	科缘健康	https://picx.zhimg.com/50/v2-6e27c8ceff5974cb02d36bdfeddc3a0b_l.jpg?source=4e949a73	guo-ke-yan-xuan	1778923865077	2021.05.06	2021.05.06
370164453	article	对于HPV，姑娘们都不陌生，但是大家对于HPV的恐惧真的是与日剧增。经常看到姐妹们发现自己阳性之后惊慌失措，也经常收到闺蜜深夜发来的绝望求助……这些小科真是看在眼里急在心上。考虑到网上有很多信息大多讲不清楚，或者干脆就是耸人听闻……所以，今天就来好好讲讲大家都必须要知道的HPV真相。什么是HPV？HPV，全称人乳头瘤病毒，根据导致宫颈癌的风险高低分为高危型、中危型和低危型。HPV16、18、31、33、35、39、45、51、52、56、58、59、68这13种基因型为高危型；26、53、66、73、82这5种基因型为中等风险型，临床主要对这18种HPV进行检测。全世界，90%的宫颈癌是由HPV导致，这应该是大家害怕的根本原因。然而，并不是所有的HPV感染都会变成宫颈癌。大概只有10%不到的高危型HPV感染最终会发展成为宫颈癌。这个概率说低不低说高不高，所以一旦发现HPV感染一定要定期复…	https://zhuanlan.zhihu.com/p/370164453		感染HPV的人那么多，都是出轨了？	今天就来好好讲讲大家都必须要知道的HPV真相。 什么是HPV？ HPV，全称人乳头瘤病毒，根据导致宫颈癌的风险高低分为高危型、中危型和低危型	1620293168	1620293169	145	15	hpv	967282713f6e4600fb2b130d8127cb78	https://www.zhihu.com/people/guo-ke-yan-xuan	科缘健康	https://picx.zhimg.com/50/v2-6e27c8ceff5974cb02d36bdfeddc3a0b_l.jpg?source=4e949a73	guo-ke-yan-xuan	1778922118570	2021.05.06	2021.05.06
375776422	article	我是在一九年查出来的HPV16感染，TCT轻度炎症，有对象，今年四月份去检查，HPV全部转阴了，炎症也没有了。一开始不了解，想着只要s不了，啥病都无所谓，并且医生也说过这个问题说大也不算大，年轻免疫力会高一些，比年纪大的更容易自愈。所以一直没有做出什么行动，一直努力工作挣钱，检查完没几天就给这件事忘得一干二净了。二零年五月份的时候，天气热了，私处开始痒，一开始没注意，以为是穿裤子捂得了，我其实特别怕热，很容易出汗，然后我就换了裙子，但是发现穿裙子一样痒，后来才想起来可能是因为HPV感染，可能又严重了。去医院检查，医生一开始还问，之前做过检查怎么又做了，我就说之前发现感染了，但是没怎么注意它，因为也发现有什么症状，但是最近很痒，不知道是不是严重了还是怎么回事？后来给我检查了，HPV16依旧是感染状态，但是炎症成了中度感染了。医生让我还是多注意一下，注意下饮食，运动运动。可是我懒啊。。我这个…	https://zhuanlan.zhihu.com/p/375776422		三年HPV16转阴经验！	我是在一九年查出来的HPV16感染，TCT轻度炎症，有对象，今年四月份去检查，HPV全部转阴了，炎症也没有了	1622105539	1622105540	139	115	hpv	9e5050241eb8254d96813b8fd06cb950	https://www.zhihu.com/people/yuan-yue-2-46	圆月	https://picx.zhimg.com/50/v2-a2162fb06dc0752f7541b0668e118042_l.jpg?source=4e949a73	yuan-yue-2-46	1778922761392	2021.05.27	2021.05.27
377496733	article	HPV（人乳头状瘤病毒）是最近几年的网红热门词，它是宫颈癌的罪魁祸首，并且会通过性传播，因此很多人也会把 HPV 与性行为联系起来。越来越多的人知道 HPV 的危害，这本是好事，但同时也带来了很多关于 HPV 的新疑问：姑娘小伙们先别着急，HPV 可能和你想的不一样。没有性生活也可能感染 HPV这是真的，因为感染的可能是不同种类的 HPV。HPV 是一个很庞大的病毒种群，目前人体中鉴定出来的亚型约有 200 多种。大家知道的比较多的，是会导致宫颈癌的 HPV 高危亚型（比如 HPV 16、18）。不同的 HPV 亚型，容易感染的人体部位不太一样，有一些不需要性接触就能传播。先来看一张图（点击可查看大图）：我们可以简单把 HPV 病毒看成一个大家族，虽然是差不多的基因背景，但是他们之间却千差万别。不同的病毒喜欢寄居在人体不同的部位，对人体的伤害性也完全不一样。我们常说的「HPV 会导致宫颈…	https://zhuanlan.zhihu.com/p/377496733		没有性生活怎么会感染hpv？	大家知道的比较多的，是会导致宫颈癌的 HPV 高危亚型（比如 HPV 16、18）。 不同的 HPV 亚型，容易感染的人体部位不太一样	1622684544	1622684545	888	103	HPV	6ece3ebb1779876ffdce818f2be3eafd	https://www.zhihu.com/people/dr-song-61-73	Dr.Song	https://picx.zhimg.com/50/v2-f04d5e77eb9e8079eb92e447d5510811_l.jpg?source=4e949a73	dr-song-61-73	1778923218730	2021.06.03	2021.06.03
377496733	article	HPV（人乳头状瘤病毒）是最近几年的网红热门词，它是宫颈癌的罪魁祸首，并且会通过性传播，因此很多人也会把 HPV 与性行为联系起来。越来越多的人知道 HPV 的危害，这本是好事，但同时也带来了很多关于 HPV 的新疑问：姑娘小伙们先别着急，HPV 可能和你想的不一样。没有性生活也可能感染 HPV这是真的，因为感染的可能是不同种类的 HPV。HPV 是一个很庞大的病毒种群，目前人体中鉴定出来的亚型约有 200 多种。大家知道的比较多的，是会导致宫颈癌的 HPV 高危亚型（比如 HPV 16、18）。不同的 HPV 亚型，容易感染的人体部位不太一样，有一些不需要性接触就能传播。先来看一张图（点击可查看大图）：我们可以简单把 HPV 病毒看成一个大家族，虽然是差不多的基因背景，但是他们之间却千差万别。不同的病毒喜欢寄居在人体不同的部位，对人体的伤害性也完全不一样。我们常说的「HPV 会导致宫颈…	https://zhuanlan.zhihu.com/p/377496733		没有性生活怎么会感染hpv？	大家知道的比较多的，是会导致宫颈癌的 HPV 高危亚型（比如 HPV 16、18）。 不同的 HPV 亚型，容易感染的人体部位不太一样	1622684544	1622684545	888	103	hpv	6ece3ebb1779876ffdce818f2be3eafd	https://www.zhihu.com/people/dr-song-61-73	Dr.Song	https://picx.zhimg.com/50/v2-f04d5e77eb9e8079eb92e447d5510811_l.jpg?source=4e949a73	dr-song-61-73	1778921248630	2021.06.03	2021.06.03
380125000	article	HPV是人乳头瘤病毒的名称缩写，是一种小的DNA病毒，能引起人类皮肤和黏膜的多种良性乳头状瘤或疣，某些型别的HPV感染还具潜在的致癌性，女性最容易中标的疾病就是妇科类，那么我们的话题总会有HPV，宫颈癌之类，当然也很关心这类疾病对我们的身体伤害有多大？到底能不能转阴？怎么转阴?那么接下来得仔细看咯。HPV感染最普遍的传播方式是性，目前数据表明有性生活的女性70%以上都会有HPV感染的几率，但是有些女性感染了HPV病毒也不会及时发病，甚至完全没什么症状。因为HPV病毒的潜伏时间是1-4个月。所以，没有明显的症状也不表示没有患有HPV的感染。HPV病毒喜欢在温暖潮湿的环境里滋生，因此。女性的隐秘部位是感染HPV病毒的最理想环境之一。当然，HPV病毒它也更喜欢免疫力低下的人群，当人体的免疫力长时间处于低下状态且有一些炎症的时候，那么你就得注意了，HPV病毒它可能随时都会来拜访你的身体。HPV病…	https://zhuanlan.zhihu.com/p/380125000		如果有这些症状，可能你已感染了HPV	没有明显的症状也不表示没有患有HPV的感染。 HPV病毒喜欢在温暖潮湿的环境里滋生，因此。女性的隐秘部位是感染HPV病毒的最理想环境之一	1623476730	1623476731	81	5	HPV	81992a3e57b4ef8bbc04b67b4c40d820	https://www.zhihu.com/people/jxrh2	我是大v	https://pica.zhimg.com/50/v2-7d51194a8d9159c07bdff77d2a285e03_l.jpg?source=4e949a73	jxrh2	1778924195103	2021.06.12	2021.06.12
380125000	article	HPV是人乳头瘤病毒的名称缩写，是一种小的DNA病毒，能引起人类皮肤和黏膜的多种良性乳头状瘤或疣，某些型别的HPV感染还具潜在的致癌性，女性最容易中标的疾病就是妇科类，那么我们的话题总会有HPV，宫颈癌之类，当然也很关心这类疾病对我们的身体伤害有多大？到底能不能转阴？怎么转阴?那么接下来得仔细看咯。HPV感染最普遍的传播方式是性，目前数据表明有性生活的女性70%以上都会有HPV感染的几率，但是有些女性感染了HPV病毒也不会及时发病，甚至完全没什么症状。因为HPV病毒的潜伏时间是1-4个月。所以，没有明显的症状也不表示没有患有HPV的感染。HPV病毒喜欢在温暖潮湿的环境里滋生，因此。女性的隐秘部位是感染HPV病毒的最理想环境之一。当然，HPV病毒它也更喜欢免疫力低下的人群，当人体的免疫力长时间处于低下状态且有一些炎症的时候，那么你就得注意了，HPV病毒它可能随时都会来拜访你的身体。HPV病…	https://zhuanlan.zhihu.com/p/380125000		如果有这些症状，可能你已感染了HPV	没有明显的症状也不表示没有患有HPV的感染。 HPV病毒喜欢在温暖潮湿的环境里滋生，因此。女性的隐秘部位是感染HPV病毒的最理想环境之一	1623476730	1623476731	81	5	hpv	81992a3e57b4ef8bbc04b67b4c40d820	https://www.zhihu.com/people/jxrh2	我是大v	https://pic1.zhimg.com/50/v2-7d51194a8d9159c07bdff77d2a285e03_l.jpg?source=4e949a73	jxrh2	1778922603544	2021.06.12	2021.06.12
2034614882	answer	感染HPV，和男朋友关系很大，但是也不是100%有关！老公是我的初恋，从恋爱到结婚，我就只有他一个人，他和我说我也是他唯一的一个，但是我怎么就会感染上HPV了呢？会不会是我老公在外面乱来，传染给我了？这其实都是源于一种无知的恐慌，但是首先要明确的是：女性感染HPV，确实可能与性伴侣有关，但这并不是唯一的可能。研究证实，HPV主要是通过x行为传播的，如果男方x伴侣多的话，妻子HPV阳性率明显增高，如果女性的性伴侣多，那么她感染HPV的几率也会大大增加。性传播这是HPV最为主要和广泛的传播途径，主要是通过生殖器官和体液的接触所导致。主要的危险因素包括：1.结婚年龄和初次性生活时间早；2.性伴侣数量超过2人或发生婚外性行为；3.流产次数多、长期使用避孕药等。密切接触HPV可以存在外阴、肛门、直肠、手足、口腔食道和咽喉的粘膜里，所以和这些部位有亲密接触也有可能会导致感染。间接接触接触HPV患者的…	https://www.zhihu.com/question/50154574/answer/2034614882	50154574	老公是我至今唯一的性伴侣，他说我也是他至今唯一的性伴侣，我却感染了HPV病毒，意味着老公说谎出轨了吗？	希望有专业人士解答。无聊看笑话者可以散，事情不是发生在你身上，而我诚心求助咨询，风凉话有时很伤人。谢谢。	1627892106	1627892106	40	5	hpv	21ec23b7d57b8b5cd2dcd62e27c79dbf	https://www.zhihu.com/people/yi-tou-you-zhi-shi-de-zhu-81	九价<em>hpv</em>疫苗科普	https://picx.zhimg.com/50/v2-dff03a846cd47915fb426054c048ff02_l.jpg?source=4e949a73	yi-tou-you-zhi-shi-de-zhu-81	1778922118566	2021.08.02	2021.08.02
2034614882	answer	感染HPV，和男朋友关系很大，但是也不是100%有关！老公是我的初恋，从恋爱到结婚，我就只有他一个人，他和我说我也是他唯一的一个，但是我怎么就会感染上HPV了呢？会不会是我老公在外面乱来，传染给我了？这其实都是源于一种无知的恐慌，但是首先要明确的是：女性感染HPV，确实可能与性伴侣有关，但这并不是唯一的可能。研究证实，HPV主要是通过x行为传播的，如果男方x伴侣多的话，妻子HPV阳性率明显增高，如果女性的性伴侣多，那么她感染HPV的几率也会大大增加。性传播这是HPV最为主要和广泛的传播途径，主要是通过生殖器官和体液的接触所导致。主要的危险因素包括：1.结婚年龄和初次性生活时间早；2.性伴侣数量超过2人或发生婚外性行为；3.流产次数多、长期使用避孕药等。密切接触HPV可以存在外阴、肛门、直肠、手足、口腔食道和咽喉的粘膜里，所以和这些部位有亲密接触也有可能会导致感染。间接接触接触HPV患者的…	https://www.zhihu.com/question/50154574/answer/2034614882	50154574	老公是我至今唯一的性伴侣，他说我也是他至今唯一的性伴侣，我却感染了HPV病毒，意味着老公说谎出轨了吗？	希望有专业人士解答。无聊看笑话者可以散，事情不是发生在你身上，而我诚心求助咨询，风凉话有时很伤人。谢谢。	1627892106	1627892106	40	5	HPV	21ec23b7d57b8b5cd2dcd62e27c79dbf	https://www.zhihu.com/people/yi-tou-you-zhi-shi-de-zhu-81	九价<em>hpv</em>疫苗科普	https://picx.zhimg.com/50/v2-dff03a846cd47915fb426054c048ff02_l.jpg?source=4e949a73	yi-tou-you-zhi-shi-de-zhu-81	1778924029973	2021.08.02	2021.08.02
2054179676	answer	HPV感柒在网络上经常看到很多人都说大部分的女性都会感柒，所以说感柒HPV是一个普遍的现象，所以说那事实中到底是不是有很多人都感柒了HPV呢？其实呢，女性只要有x生活就很容易感柒各种妇科疾病，当然HPV也不例外。虽然说HPV的感柒条件会比其他的妇科疾病要严苛一点，但是感柒HPV的女性也的确不在少数。女性如果有以下这些行为的话，就很容易感柒HPV。1、x生活过早，年龄比较小的女性身体并没有完全发育，如果这个时间开始进行x生活就很容易感柒上HPV。2、x伴侣不固定的女性，比如多个x伴侣或者自己的伴侣有多个x伴侣的女性都会更加容易感柒HPV。3、不注意卫生的女性，比如说内裤长时间不换，或者是进行x生活之前不清洗，都很容易导致HPV感柒。4、身体不好，免疫力差的女性，有时候很多女性都会有这样一种情况，就是自己跟伴侣都是彼此固定的x伴侣，但是还是感柒了HPV就是这一种情况。5、经常去公共泳池的女性…	https://www.zhihu.com/question/379690433/answer/2054179676	379690433	HPV真的存在很广泛吗？很多男性都携带？	看很多人都说自己不知道怎么就感染hpv不知道怎么就长尖尖了，甚至有的还是chu就长尖尖了…看的我很慌（每次洗pp前都洗手好几遍），男性那个上面真的很容易携带hpv病毒嘛？	1628692234	1628692234	8	11	hpv	eaa468f1b091204ee54afdd1489663a1	https://www.zhihu.com/people/qia-fu-qia-97-31	卡夫卡	https://picx.zhimg.com/50/v2-ff857e6afca49c69a8718afd84e09b28_l.jpg?source=4e949a73	qia-fu-qia-97-31	1778921770915	2021.08.11	2021.08.11
2054179676	answer	HPV感柒在网络上经常看到很多人都说大部分的女性都会感柒，所以说感柒HPV是一个普遍的现象，所以说那事实中到底是不是有很多人都感柒了HPV呢？其实呢，女性只要有x生活就很容易感柒各种妇科疾病，当然HPV也不例外。虽然说HPV的感柒条件会比其他的妇科疾病要严苛一点，但是感柒HPV的女性也的确不在少数。女性如果有以下这些行为的话，就很容易感柒HPV。1、x生活过早，年龄比较小的女性身体并没有完全发育，如果这个时间开始进行x生活就很容易感柒上HPV。2、x伴侣不固定的女性，比如多个x伴侣或者自己的伴侣有多个x伴侣的女性都会更加容易感柒HPV。3、不注意卫生的女性，比如说内裤长时间不换，或者是进行x生活之前不清洗，都很容易导致HPV感柒。4、身体不好，免疫力差的女性，有时候很多女性都会有这样一种情况，就是自己跟伴侣都是彼此固定的x伴侣，但是还是感柒了HPV就是这一种情况。5、经常去公共泳池的女性…	https://www.zhihu.com/question/379690433/answer/2054179676	379690433	HPV真的存在很广泛吗？很多男性都携带？	看很多人都说自己不知道怎么就感染hpv不知道怎么就长尖尖了，甚至有的还是chu就长尖尖了…看的我很慌（每次洗pp前都洗手好几遍），男性那个上面真的很容易携带hpv病毒嘛？	1628692234	1628692234	8	11	HPV	eaa468f1b091204ee54afdd1489663a1	https://www.zhihu.com/people/qia-fu-qia-97-31	卡夫卡	https://pic1.zhimg.com/50/v2-ff857e6afca49c69a8718afd84e09b28_l.jpg?source=4e949a73	qia-fu-qia-97-31	1778923455529	2021.08.11	2021.08.11
2066810927	answer	想要知道自己有没有HPV，可以选择以下判断方法：1、从症状进行判断，HPV的患者会有比较明显的症状表现，所以可以从症状进行判断。比如手脚或生直器上出现了疣状疾病的感柒，很有可能意味着感柒了HPV，需要给予充分的关注。比如低危型的HPV，一般很多人都是因为自己的身体上长出了莫名其妙的疣体，没见过的那些赘生物，但是大多数这些疣体都是没有什么特别明显的症状，有小部分人会感觉会有瘙痒疼痛的感觉，需要注意的是，高危型的感柒是没有什么症状的，大多数人不会有任何症状，少数人可能会有月经不调，或者内分泌失调的症状，一般高危型的感柒很容易被人所忽视，所以说可能有些人感柒了也不知道，但是大部分人感柒之后在一年左右的时间都会自己转阴，只有少部分人会持续性的感柒，这些人中可能就是因为并不知道自己有这个感柒，所以才导致的。2、使用专业的判断方法，如果感柒了HPV，除了身体上有明显的不适的症状之外，需要去医院进行诊…	https://www.zhihu.com/question/413186858/answer/2066810927	413186858	如何知道自己有没有hpv?	想要知道自己有没有HPV，可以选择以下判断方法： 1、从症状进行判断，HPV的患者会有比较明显的症状表现	1629211159	1629211159	196	19	HPV	5a83f657b901704ae6fa233a7cdce701	https://www.zhihu.com/people/yin-he-shi-sheng-85-48	冬天的梅花	https://pic1.zhimg.com/50/v2-2ddf1ffc2e817ccb2fe97c2f5717888b_l.jpg?source=4e949a73	yin-he-shi-sheng-85-48	1778923455520	2021.08.17	2021.08.17
2066810927	answer	想要知道自己有没有HPV，可以选择以下判断方法：1、从症状进行判断，HPV的患者会有比较明显的症状表现，所以可以从症状进行判断。比如手脚或生直器上出现了疣状疾病的感柒，很有可能意味着感柒了HPV，需要给予充分的关注。比如低危型的HPV，一般很多人都是因为自己的身体上长出了莫名其妙的疣体，没见过的那些赘生物，但是大多数这些疣体都是没有什么特别明显的症状，有小部分人会感觉会有瘙痒疼痛的感觉，需要注意的是，高危型的感柒是没有什么症状的，大多数人不会有任何症状，少数人可能会有月经不调，或者内分泌失调的症状，一般高危型的感柒很容易被人所忽视，所以说可能有些人感柒了也不知道，但是大部分人感柒之后在一年左右的时间都会自己转阴，只有少部分人会持续性的感柒，这些人中可能就是因为并不知道自己有这个感柒，所以才导致的。2、使用专业的判断方法，如果感柒了HPV，除了身体上有明显的不适的症状之外，需要去医院进行诊…	https://www.zhihu.com/question/413186858/answer/2066810927	413186858	如何知道自己有没有hpv?	想要知道自己有没有HPV，可以选择以下判断方法： 1、从症状进行判断，HPV的患者会有比较明显的症状表现	1629211159	1629211159	196	19	hpv	5a83f657b901704ae6fa233a7cdce701	https://www.zhihu.com/people/yin-he-shi-sheng-85-48	冬天的梅花	https://picx.zhimg.com/50/v2-2ddf1ffc2e817ccb2fe97c2f5717888b_l.jpg?source=4e949a73	yin-he-shi-sheng-85-48	1778921936369	2021.08.17	2021.08.17
2189197063	answer	男性感染HPV，自愈的几率是很高的。由于男女的生殖结构不同，所以男性感染HPV病毒后，大部分能很快自愈。其中有2种情况：1、高危类型：hpv16.18等，这类男性感染后90%以上会在3-8个月内自行消除，而且大部分无症状。如果一旦出现症状，都是尿道口、肛门这种开放性器官。主要危害是成为传播源或者导致阴茎癌、肛门癌。2、低危类型：以hpv6.11为主，这类主要是引起尖锐湿疣、病毒疣、性病疣。一般来讲如果感染后3个月内没有出现疣状增生物基本上不会持续感染。但是如果已经出现疣体，那么必须积极采取措施治疗，不能再等待自愈，出现疣体即不可自愈。以上hpv病毒类型的传播主要是性行为接触传播，所以做好必要的防护措施可以让我们避免90%以上的感染可能。对于女性而言，每年定期做一次宫颈癌筛查也是非常有必要的。而男性，基本上没事都不会去查的。所以给大家几点建议：1、洁身自好，对伴侣忠诚，相互忠诚，相互信任；…	https://www.zhihu.com/question/494554804/answer/2189197063	494554804	单纯感染hpv，男性在不管的情况下，免疫力大概多久能清除hpv？	男性感染HPV，自愈的几率是很高的。 由于男女的生殖结构不同，所以男性感染HPV病毒后，大部分能很快自愈	1635213179	1647859530	458	221	hpv	8a17b12f88d9018c66236d8e87904a0a	https://www.zhihu.com/people/jian-rui-shi-you-you-ke-luo	代烦了	https://picx.zhimg.com/50/v2-23bb721c20013843b6d13ef3f5550be8_l.jpg?source=4e949a73	jian-rui-shi-you-you-ke-luo	1778921549706	2021.10.26	2022.03.21
2243806117	answer	HPV？如果说HPV病毒，那范围就广了。一般人最恐惧的，造成宫颈癌和尖锐湿疣等性病，只是HPV病毒中的部分亚型。HPV病毒是人类乳头瘤病毒的英文简称，目前发现的亚型已有上百种，其中有一些以黏膜为靶器官，称为嗜黏膜亚型，上面提到的，大家恐惧，闻之色变尖锐湿疣等性病，多数是这种亚型导致的。可是还有一些亚型，则是以人的皮肤为靶器官，会造成如跖疣，寻常疣等疾病，当然也有一些也是症状不明显可确实感染的，那么，这些患者如果病毒感染的位置是在手部，就可能通过“握手”等直接接触的方式传染给他人，这么说来算不算细思极恐？(HPV病毒感染的位置，是在人的皮肤或黏膜的鳞状上皮的基底层细胞，所以多数是通过直接或短时间密切的间接接触来传播，并不会通过血液等体液传播)某种意义上来说，我国传统使用抱拳礼，合十礼等礼节其实还是很卫生的。医学微生物学第九版	https://www.zhihu.com/question/496301478/answer/2243806117	496301478	哪些细思极恐的行为会让你感染HPV？	HPV？如果说HPV病毒，那范围就广了。一般人最恐惧的，造成宫颈癌和尖锐湿疣等性病，只是HPV病毒中的部分亚型	1637911142	1637911443	13	1	HPV	a4b7beee90f50b5949765548610d4b4e	https://www.zhihu.com/people/ling-chun-ba-qian	灵椿八千	https://pica.zhimg.com/50/v2-799208c88098ba070da46181992921ed_l.jpg?source=4e949a73	ling-chun-ba-qian	1778923865072	2021.11.26	2021.11.26
445508262	article	我，32岁，一名三甲医院重症医学科医生，这是第一次发帖，今天刚拿到hpv转阴的报告，想把自己的经验分享给更多的为此焦虑的姑娘们，这半年刷了很多知乎，也知道很多姑娘正经历这些困扰，积极面对调整心态定期复查正规治疗是今天帖子的重点。生活简单，没什么不良嗜好，唯一就是工作很忙，一天上班十四五小时那种，发现异常是今年三月份，白带变得黄稠，量多，第一次发现白带有带血丝，只有一点点，医生的警觉，会不会有什么问题，近三年几乎都有体检hpv和tct，都是阴性，而且tct是提示炎症。出现血丝是从来没有的，我就去查了白带，提示细菌性阴道炎，就用了乳酸杆菌和塞的药，一个月后又出现了一次白带血丝，也是只有一点点点，白带也没有好转。我就直接去找了妇产科的主任挂了个号，要求查了hpv和tct，一个星期后结果出来了，果然不出所料，hpv68阳性，tct不明原因的lisl，首先内心肯定是焦虑的，慢慢也调整下来，发现问题…	https://zhuanlan.zhihu.com/p/445508262		hpv68成功转阴分享给大家	我就直接去找了妇产科的主任挂了个号，要求查了hpv和tct，一个星期后结果出来了，果然不出所料，hpv68阳性，tct不明原因的lisl	1639536929	1639536931	1796	611	HPV	bd9a259d321385c3f2a611c2d0c64518	https://www.zhihu.com/people/tang-mi-rong	小满	https://picx.zhimg.com/50/v2-483b556f53af360bb18c5d276d12e54f_l.jpg?source=4e949a73	tang-mi-rong	1778924510374	2021.12.15	2021.12.15
2274798756	answer	HPV是一种病䓯，已知共有200多种，如果在化验单上显示HPV阳性，即表明你感蒅了HPV。HPV的传播途径包括以下④种：1、性接触（主要途径）；2、密切接触（主要是皮肤接触，包括但不限于会荫部皮肤接触，例如口对口接吻、拥抱、握手等）；3、间接接触（主要是指接触感蒅者的衣物、生活用品、用具等）；4、母婴传播（胎儿通过产道时的密切接触而感蒅）。不过也无需过于惊慌，其中80% -90%的HPV都是些“低杀伤力”，是可以通过自身免役力消除的，真正值得注意的是16、18这两型“高危型HPV病䓯”。超过90%的宫 颈ai患者是因为感染HPV16、18这两型“高危型HPV病䓯”。调查显示，我国约有7成女性均感蒅过HPV，但是大部分女性都能够在没有表现出临床症状的时候自行凊除，也就是免役力比较高。然而，对于一些无法靠自身免疫力凊除HPV的女性来说，尤其是那些高危型的HPV感蒅者，则成为宫颈ai的潜在人群…	https://www.zhihu.com/question/494081539/answer/2274798756	494081539	我就，很不明白,hpv真的全部是是男生带来的吗？	我明白那些不当的性行为确实容易感染hpv，不过其实自己的卫生没做好也是能感染上的啊 顺便回答一下，我是女生。	1639713251	1639713553	138	75	hpv	3eda96ae3ee4fd2d1001b65f8f753157	https://www.zhihu.com/people/bai-bai-pang-pang-12-31	小太阳	https://pic1.zhimg.com/50/v2-c04cf2c5e121f9d3c66114417df38bdd_l.jpg?source=4e949a73	bai-bai-pang-pang-12-31	1778922369817	2021.12.17	2021.12.17
2274798756	answer	HPV是一种病䓯，已知共有200多种，如果在化验单上显示HPV阳性，即表明你感蒅了HPV。HPV的传播途径包括以下④种：1、性接触（主要途径）；2、密切接触（主要是皮肤接触，包括但不限于会荫部皮肤接触，例如口对口接吻、拥抱、握手等）；3、间接接触（主要是指接触感蒅者的衣物、生活用品、用具等）；4、母婴传播（胎儿通过产道时的密切接触而感蒅）。不过也无需过于惊慌，其中80% -90%的HPV都是些“低杀伤力”，是可以通过自身免役力消除的，真正值得注意的是16、18这两型“高危型HPV病䓯”。超过90%的宫 颈ai患者是因为感染HPV16、18这两型“高危型HPV病䓯”。调查显示，我国约有7成女性均感蒅过HPV，但是大部分女性都能够在没有表现出临床症状的时候自行凊除，也就是免役力比较高。然而，对于一些无法靠自身免疫力凊除HPV的女性来说，尤其是那些高危型的HPV感蒅者，则成为宫颈ai的潜在人群…	https://www.zhihu.com/question/494081539/answer/2274798756	494081539	我就，很不明白,hpv真的全部是是男生带来的吗？	我明白那些不当的性行为确实容易感染hpv，不过其实自己的卫生没做好也是能感染上的啊 顺便回答一下，我是女生。	1639713251	1639713553	138	75	HPV	3eda96ae3ee4fd2d1001b65f8f753157	https://www.zhihu.com/people/bai-bai-pang-pang-12-31	小太阳	https://pic1.zhimg.com/50/v2-c04cf2c5e121f9d3c66114417df38bdd_l.jpg?source=4e949a73	bai-bai-pang-pang-12-31	1778924029974	2021.12.17	2021.12.17
447085149	article	去年身体不舒服，去医院做了个体检，查出hpv阳性，病毒量100.47，医生说不要紧，病毒量不高，用药就行遵医嘱，开始好好用药，一个月以后去复查，病毒量降了不少，由原来的100，降到了64，心里还是很安慰，照这样的速度，三个月应该可以转阴了！回家以后继续用药，但是，命运不公，家里的顶梁柱，肚子疼，去检查，出了大问题，得手术，化疗，那一段时间，忙进忙出，并且，把房子卖了！自己的身体顾不上了！12月份去复查时，病毒量还有13，并没有完全转阴！心里还是很难接受，本以为，三个月能好，却没想到，半年都没好，家里两个大人身体都不好，开始做运动，坚持继续用药！今年九月份去复查！病毒量0.45，阴性，看到这个结果，特别高兴！hpv转阴了，身体好了要扛起一家人的重担，愿往后一切顺顺利利！一家人健健康康！	https://zhuanlan.zhihu.com/p/447085149		hpv病毒量从100降到0.45！终于转阴了	去年身体不舒服，去医院做了个体检，查出hpv阳性，病毒量100.47，医生说不要紧，病毒量不高，用药就行	1639829054	1639829055	20	21	hpv	1477fed9c17c695bcc7a0aab886323b9	https://www.zhihu.com/people/mo-mo-96-2-22	瑶瑶	https://pic1.zhimg.com/50/v2-abed1a8c04700ba7d72b45195223e0ff_l.jpg?source=4e949a73	mo-mo-96-2-22	1778922603549	2021.12.18	2021.12.18
447289010	article	文章开始前，先给大家分享一个小故事： 雯雯前段时间发现自己的阴道口有挤压的感觉，但是不痛，自己摸了一下感觉到有两颗颗粒状的东西，以为只是长的痘痘，过几天会自己消失，就没有在意。结果过了一段时间后发现“痘痘”越长越多，吓得她赶紧挂了一个妇科号。到医院妇科医生建议她去看皮肤科，后来经过检查才知道这个并不是“痘痘”，而是长得疣体，很有可能是感染了HPV病毒所导致的，最终做了一个全面检查，确定她就是HPV病毒导致的尖锐湿疣。 确实，很多女性朋友比较大意，会把感染了hpv病毒后的疣体认为是痘痘之类的皮肤问题，也有人认为是痔疮，以至于耽误治疗，加重了病情，这主要是由于她们对hpv疣体不熟悉。其实疣体是比较好辨认的，以下就是女性hpv疣体的真实图片，大家可以认识一下。 据相关报道显示，现实生活中有90%以上的已婚女性，一生中都会感染1次HPV病毒，不过大部分的女性会凭自身的免疫力让HPV阳性转阴，只有…	https://zhuanlan.zhihu.com/p/447289010		女性hpv疣体图片真实，密集恐惧者慎入!	长疣体就是HPV感染? 疣体确实是因为感染了HPV病毒! 可能我们经常听到的HPV，多跟宫颈癌相关。它们不同的是导致两种疾病的HPV病毒	1639901517	1639901581	140	1	hpv	396178a2bbae0a43355744d49a585d37	https://www.zhihu.com/people/you-ke-luo-51	优可洛	https://pic1.zhimg.com/50/v2-abed1a8c04700ba7d72b45195223e0ff_l.jpg?source=4e949a73	you-ke-luo-51	1778922369824	2021.12.19	2021.12.19
447289010	article	文章开始前，先给大家分享一个小故事： 雯雯前段时间发现自己的阴道口有挤压的感觉，但是不痛，自己摸了一下感觉到有两颗颗粒状的东西，以为只是长的痘痘，过几天会自己消失，就没有在意。结果过了一段时间后发现“痘痘”越长越多，吓得她赶紧挂了一个妇科号。到医院妇科医生建议她去看皮肤科，后来经过检查才知道这个并不是“痘痘”，而是长得疣体，很有可能是感染了HPV病毒所导致的，最终做了一个全面检查，确定她就是HPV病毒导致的尖锐湿疣。 确实，很多女性朋友比较大意，会把感染了hpv病毒后的疣体认为是痘痘之类的皮肤问题，也有人认为是痔疮，以至于耽误治疗，加重了病情，这主要是由于她们对hpv疣体不熟悉。其实疣体是比较好辨认的，以下就是女性hpv疣体的真实图片，大家可以认识一下。 据相关报道显示，现实生活中有90%以上的已婚女性，一生中都会感染1次HPV病毒，不过大部分的女性会凭自身的免疫力让HPV阳性转阴，只有…	https://zhuanlan.zhihu.com/p/447289010		女性hpv疣体图片真实，密集恐惧者慎入!	长疣体就是HPV感染? 疣体确实是因为感染了HPV病毒! 可能我们经常听到的HPV，多跟宫颈癌相关。它们不同的是导致两种疾病的HPV病毒	1639901517	1639901581	140	1	HPV	396178a2bbae0a43355744d49a585d37	https://www.zhihu.com/people/you-ke-luo-51	优可洛	https://pica.zhimg.com/50/v2-abed1a8c04700ba7d72b45195223e0ff_l.jpg?source=4e949a73	you-ke-luo-51	1778924327044	2021.12.19	2021.12.19
447577179	article	根据有关调查显示，近年来有很多女性朋友都被感染上了HPV病毒，且一旦感染上这个病毒会引发其它很多疾病发生，比如说妇科恶性肿瘤——宫颈癌。当然，也并不是说只要感染了hpv病毒宫颈癌就一定会找上你，为此我们应了解感染HPV后的早期症状，才能及时发现病毒存在。 女人感染hpv早期症状： 1、外阴疣体 要是持续性的感染上了HPV病毒低危型，在早期女性的阴部位置会有一些丘疹，颜色为淡红色，随着时间的迁移变丘疹变得越来越大，长得越来越多，并且会渐渐的隆起，突出在皮肤表面。然后再长出类似于菜花状、乳头状或者是鸡冠花一样的疣体，表面柔软，一碰就很容易出血和疼痛。 2、白带异常 Hpv病毒感染早期患者还会出现白带异常的症状，比如白带增多、水样白带;时间久了还会出现溃破、坏死以及伤口感染，部分患者可能出现白带米泔样、血样白带，伴随着浓烈的腥臭味。 3、阴部异常出血 阴部异常的出血也是hpv早期的一个症状，主…	https://zhuanlan.zhihu.com/p/447577179		女人感染hpv早期症状	且一旦感染上这个病毒会引发其它很多疾病发生，比如说妇科恶性肿瘤——宫颈癌。当然，也并不是说只要感染了hpv病毒宫颈癌就一定会找上你，为此我们应了解感染HPV后的早期症状	1639977844	1639977845	853	119	hpv	396178a2bbae0a43355744d49a585d37	https://www.zhihu.com/people/you-ke-luo-51	优可洛	https://picx.zhimg.com/50/v2-abed1a8c04700ba7d72b45195223e0ff_l.jpg?source=4e949a73	you-ke-luo-51	1778921936362	2021.12.20	2021.12.20
447577179	article	根据有关调查显示，近年来有很多女性朋友都被感染上了HPV病毒，且一旦感染上这个病毒会引发其它很多疾病发生，比如说妇科恶性肿瘤——宫颈癌。当然，也并不是说只要感染了hpv病毒宫颈癌就一定会找上你，为此我们应了解感染HPV后的早期症状，才能及时发现病毒存在。 女人感染hpv早期症状： 1、外阴疣体 要是持续性的感染上了HPV病毒低危型，在早期女性的阴部位置会有一些丘疹，颜色为淡红色，随着时间的迁移变丘疹变得越来越大，长得越来越多，并且会渐渐的隆起，突出在皮肤表面。然后再长出类似于菜花状、乳头状或者是鸡冠花一样的疣体，表面柔软，一碰就很容易出血和疼痛。 2、白带异常 Hpv病毒感染早期患者还会出现白带异常的症状，比如白带增多、水样白带;时间久了还会出现溃破、坏死以及伤口感染，部分患者可能出现白带米泔样、血样白带，伴随着浓烈的腥臭味。 3、阴部异常出血 阴部异常的出血也是hpv早期的一个症状，主…	https://zhuanlan.zhihu.com/p/447577179		女人感染hpv早期症状	且一旦感染上这个病毒会引发其它很多疾病发生，比如说妇科恶性肿瘤——宫颈癌。当然，也并不是说只要感染了hpv病毒宫颈癌就一定会找上你，为此我们应了解感染HPV后的早期症状	1639977844	1639977845	853	119	HPV	396178a2bbae0a43355744d49a585d37	https://www.zhihu.com/people/you-ke-luo-51	优可洛	https://picx.zhimg.com/50/v2-abed1a8c04700ba7d72b45195223e0ff_l.jpg?source=4e949a73	you-ke-luo-51	1778923218731	2021.12.20	2021.12.20
2281024175	answer	病症：HPV11、52，尖锐湿疣一、治疗经历网友：我发现自己得尖锐的时间是2020年1月份，起初没有太在意，就以为是疙瘩，过了段时间快2月份的时候，我发现越来越大，就连忙去了医院做了检查。医生当时看了一眼，就说是尖锐湿疣。我当时也对尖锐一无所知，医生告诉我这个是性病，然后医生让我做Hpv筛查和验血，查出自己是11和52型感染，说实话拿到报告的时候很崩溃。后面我又陆续做个活检和Tct，阴道镜，只有轻微炎症。医生看到我报告说的第一句话就是，先做激光把疣体去掉，然后回家增强抵抗力，半年后复查，很快就会好的。于是我做了激光，然后医生给我开了干扰素和保妇康栓，然后我还在网上看到好多人都说补硒对hpv很有效果，于是我也买了，说实话有点贵。这半年时间我每天早上6:50起床，在小区跑步跳绳，晚上10点之前上床休息，每天饮食都非常规律健康手术，也在按时用药。虽然这半年我还是做了4次激光去除疣体，但是我任然…	https://www.zhihu.com/question/381639124/answer/2281024175	381639124	hpv如何治愈？	hpv感染6型和81型，激光治疗37天后来大姨妈复发。怎么办心态失衡。想请问其他姐妹是如何治愈的。或者有什么心得分享吗？我快熬不住了，我才20啊。	1640135382	1640135383	170	70	HPV	6a4e4e77aeca2ee19002e268460fc11d	https://www.zhihu.com/people/123456-27-83-19	小头头	https://picx.zhimg.com/50/v2-4deb4ba96832ab6948cf8af5645a9ea5_l.jpg?source=4e949a73	123456-27-83-19	1778923694985	2021.12.22	2021.12.22
2281024175	answer	病症：HPV11、52，尖锐湿疣一、治疗经历网友：我发现自己得尖锐的时间是2020年1月份，起初没有太在意，就以为是疙瘩，过了段时间快2月份的时候，我发现越来越大，就连忙去了医院做了检查。医生当时看了一眼，就说是尖锐湿疣。我当时也对尖锐一无所知，医生告诉我这个是性病，然后医生让我做Hpv筛查和验血，查出自己是11和52型感染，说实话拿到报告的时候很崩溃。后面我又陆续做个活检和Tct，阴道镜，只有轻微炎症。医生看到我报告说的第一句话就是，先做激光把疣体去掉，然后回家增强抵抗力，半年后复查，很快就会好的。于是我做了激光，然后医生给我开了干扰素和保妇康栓，然后我还在网上看到好多人都说补硒对hpv很有效果，于是我也买了，说实话有点贵。这半年时间我每天早上6:50起床，在小区跑步跳绳，晚上10点之前上床休息，每天饮食都非常规律健康手术，也在按时用药。虽然这半年我还是做了4次激光去除疣体，但是我任然…	https://www.zhihu.com/question/381639124/answer/2281024175	381639124	hpv如何治愈？	hpv感染6型和81型，激光治疗37天后来大姨妈复发。怎么办心态失衡。想请问其他姐妹是如何治愈的。或者有什么心得分享吗？我快熬不住了，我才20啊。	1640135382	1640135383	170	70	hpv	6a4e4e77aeca2ee19002e268460fc11d	https://www.zhihu.com/people/123456-27-83-19	小头头	https://picx.zhimg.com/50/v2-4deb4ba96832ab6948cf8af5645a9ea5_l.jpg?source=4e949a73	123456-27-83-19	1778921770917	2021.12.22	2021.12.22
449117293	article	2020年5月去医院常规HPV检查，结果58、68阳型，拿到结果崩溃了，在医院的停车场给我先生打电话，电话里哭了很久，也沒有怪他的意思，不知道这病是怎么来的，医生说传染途径有很多种，如果只是阳性也沒有什么问题，月经干净后还要做TCT，6月做了TCT，结果低级别上皮内病变，7月做了阴道镜活检 结果cin1-2级，选择了一家三甲医院做了利普刀锥切。两个月检查漫长的等待太煎熬，做了最坏的打算，还好这个结果不算太坏。2021年1月复检HPV TCT沒有问题，1-6月同时接种了四介疫苗2021年7月复检HPV68阳性，TCT沒有病变，这次只是在一家三级医院检查，医生看我非常焦虑，就给开了两种塞的药，一共一个月的量。还告诉我去买一些硒元素吃，提高的免疫力，自己也上网查了一下，认为可以吃。8月开始我的转阴之路———早睡、运动、配合了一些维生素和硒2021年9月复检，医生说7月已经检查过，两个月不可能转…	https://zhuanlan.zhihu.com/p/449117293		分享我的HPV转阴史	2021年1月复检HPV TCT沒有问题，1-6月同时接种了四介疫苗 2021年7月复检HPV68阳性，TCT沒有病变	1640262185	1640262187	45	36	hpv	7c8468d939db8d2b0cce76264c9a3c61	https://www.zhihu.com/people/xiao-yan-63-73-88	小艳	https://pic1.zhimg.com/50/v2-abed1a8c04700ba7d72b45195223e0ff_l.jpg?source=4e949a73	xiao-yan-63-73-88	1778922761398	2021.12.23	2021.12.23
2284073190	answer	女方感染hpv而男方阴性，要么是男方没有感染？也或许是男方感染了，但是病毒已经被清除，因为男性身体免疫力强，比较容易清除病毒，所以男的感染HPV大多数是没有任何症状表现的，几个月后被自身免疫力清除。女性因为本身体质的原因，可能会没那么容易清除病毒，所以平时注意提高身体免疫力是非常重要的，一定要慎重，而且要及时治疗，做tct和活检，如果没有明显的宫颈病变现象，可通过自身免疫力将病毒清除，平时加强运动和锻炼，饮食上注意营养均衡，可以补充一些微量元素 硒 和 维生素E等，提高免疫系统对病毒的清除能力，帮助HPV转阴，一般至少需要3个月到1年的时间。硒是人体必需的元素。可以直接作用于HPV，抑制其生长和复制，防止恶变。还能提高人体免疫力，增强免疫系统的防御能力，防止病菌的入侵，从而为身体提供良好的保护屏障。如果已经出现病变等情况，要及时做相应的处理，补充营养的同时使用干扰素局部干预，严重一些的可…	https://www.zhihu.com/question/434959433/answer/2284073190	434959433	我没有乱搞却得了hpv男朋友却没有为什么？	今年4月份下面突然很痒就去医院查出hpv阴性 可是去年11月份都在一起了 一只没问题，男朋友现在也什么事没有，就我一个人有湿疣，我也没有乱搞！每次吵架就说我出去乱搞了我的问题！真不是人	1640313364	1640313666	9	0	HPV	93cda60319964543c0f53707a34b0fe1	https://www.zhihu.com/people/feng-zheng-duan-liao-xian-62-36	<em>hpv</em>科普	https://pica.zhimg.com/50/v2-a4c38b6a45979a8f41bda93a529b0833_l.jpg?source=4e949a73	feng-zheng-duan-liao-xian-62-36	1778924195090	2021.12.24	2021.12.24
2284073190	answer	女方感染hpv而男方阴性，要么是男方没有感染？也或许是男方感染了，但是病毒已经被清除，因为男性身体免疫力强，比较容易清除病毒，所以男的感染HPV大多数是没有任何症状表现的，几个月后被自身免疫力清除。女性因为本身体质的原因，可能会没那么容易清除病毒，所以平时注意提高身体免疫力是非常重要的，一定要慎重，而且要及时治疗，做tct和活检，如果没有明显的宫颈病变现象，可通过自身免疫力将病毒清除，平时加强运动和锻炼，饮食上注意营养均衡，可以补充一些微量元素 硒 和 维生素E等，提高免疫系统对病毒的清除能力，帮助HPV转阴，一般至少需要3个月到1年的时间。硒是人体必需的元素。可以直接作用于HPV，抑制其生长和复制，防止恶变。还能提高人体免疫力，增强免疫系统的防御能力，防止病菌的入侵，从而为身体提供良好的保护屏障。如果已经出现病变等情况，要及时做相应的处理，补充营养的同时使用干扰素局部干预，严重一些的可…	https://www.zhihu.com/question/434959433/answer/2284073190	434959433	我没有乱搞却得了hpv男朋友却没有为什么？	今年4月份下面突然很痒就去医院查出hpv阴性 可是去年11月份都在一起了 一只没问题，男朋友现在也什么事没有，就我一个人有湿疣，我也没有乱搞！每次吵架就说我出去乱搞了我的问题！真不是人	1640313364	1640313666	9	0	hpv	93cda60319964543c0f53707a34b0fe1	https://www.zhihu.com/people/feng-zheng-duan-liao-xian-62-36	<em>hpv</em>科普	https://picx.zhimg.com/50/v2-a4c38b6a45979a8f41bda93a529b0833_l.jpg?source=4e949a73	feng-zheng-duan-liao-xian-62-36	1778922257313	2021.12.24	2021.12.24
2292236642	answer	非常不幸，感染了HPV16，高危型别，幸运的是一年内转阴了！先说一下我的感染情况吧跟男朋友分手两个月，我发现自己的白带有问题，不仅量多，而且味道很难闻。尤其是晚上睡觉的时候下面超级痒，痒的让人抓狂睡不着！但那个时候我觉得只是有些炎症没有太当回事就一直忍者没去检查，直到我那段时间出现小幅一阵一阵的腹痛感的时候，我觉得有些严重了。终于忍不住，拉上闺蜜陪我去医院检查，做了白带常规，当时医生还建议我做HPV筛查，过了几天结果出来是HPV16，我整个人都不好了。咨询了医生，说要治疗，并且帮我预约了做阴道镜跟活检的时间。当时做活检的时候，听到了像是剪刀把肉剪下来的卡擦声。说不痛是假的，最难受的是里面塞了个棉团，小便的时候感觉有东西堵住了一样，塞了两三天，硬生生地给它给拔出来的。一周之后出检查结果，检查结果显示Cin1级病变还有I度宫颈糜烂。因为我对这一块什么都不了解，所以医生说的东西我也觉得模棱两可…	https://www.zhihu.com/question/469575402/answer/2292236642	469575402	担心自己感染HPV，很压抑怎么办？	做了白带常规，当时医生还建议我做HPV筛查，过了几天结果出来是HPV16，我整个人都不好了。 咨询了医生	1640860566	1640860566	457	113	HPV	c2cf7e25e172d61dcde255717e18ba99	https://www.zhihu.com/people/yi-ban-xing-23-4	一半醒	https://picx.zhimg.com/50/v2-419b0cd4da3fe2a59811c65b9fde9c12_l.jpg?source=4e949a73	yi-ban-xing-23-4	1778924029955	2021.12.30	2021.12.30
452026056	article	hvp转阴已经2年多了，一直想写出自己自愈的经历，帮助那些正在治疗路上迷茫惶恐的姐妹。我记得第一次查出是在25岁，那时觉得女孩子过了25岁每年都应该体检一次，其他检查没有任何问题，唯独hpv56显示阳性，细胞学正常（说实话我不知道怎么感染的，我当时的男朋友还是一个医生，我觉得他应该没有那么复杂吧），反正这对于当时还没结婚生小孩的我无疑晴天霹雳一般，恐慌无助，然后我开始各种网上查询咨询，慢慢的知道hpv只要增强抵抗力就有可能被清除，而且要持续感染2年以上才会有致癌的可能，于是放松下来，去到我们当地出名的华西医院，当时开了3个月干扰素，用了以后，就没有怎么上心了，因为觉得自己年轻加上偶尔锻炼锻炼，抵抗力没问题。再次检查是在2年后，那个时候分手单身了，突然想到这个事情，又去检查，结果还是阳性，而且细胞学也查出为cin1级也就是有病变了，这下才是真的慌张了。回去后告诉和我一起住的表姐，他说帮我咨…	https://zhuanlan.zhihu.com/p/452026056		3个月hpv自愈历程	希望大家不要担心，也不用害怕，hpv真的可以治疗好，医院说没办法治疗，应该是没有专门正对hpv的药物，但是只要我们保持好的心态	1640931198	1640931199	29	0	hpv	f1341c6a631ad7a2af879eecf89db175	https://www.zhihu.com/people/lu-lu-lu-67-9-81	噜噜噜	https://picx.zhimg.com/50/v2-abed1a8c04700ba7d72b45195223e0ff_l.jpg?source=4e949a73	lu-lu-lu-67-9-81	1778922761389	2021.12.31	2021.12.31
2307982224	answer	我是 @爱分享生活的豆子 ，不知道大家治疗hpv有像我一样的情况吗？治疗下来，把毕业两年挣的钱 快掏空了治疗经过↓2020.5体检查出hpv低危阳性，医生建议用干扰素三个月，那时候刚毕业刚有工作，得了这个也没敢跟家里说，莫名其妙，一直都是男朋友一个人，现在是我的老公了，没有多个性伴侣！不存在乱搞！hpv+tct＝590干扰素+保妇康栓+两个洗剂大概花费2000左右之前不懂这个，觉得没事儿，用了两个月就不再用了，然后也没去复查2021.5体检 hpv高危33阳性！tct低级别鳞状上皮内病变 体检花费8182021.6去三甲妇产医院就医，查了分泌物有炎症，阴道镜活检退后，其中来来回回医院跑，查的项目也不少，给了很多药和一次治疗阴道炎的项目，忘了什么名字了一次就要小300块钱，我很心痛从预约好阴道镜活检到做阴道镜检查费用花费小20002021.7 阴道镜活检结果出来了灶性高级别病变，建议做利普…	https://www.zhihu.com/question/511203690/answer/2307982224	511203690	感染hpv治疗花费了多少钱？	我已经不想治疗了，已经花费差不多两万块钱了，待会儿明细！	1641980314	1641980616	206	356	hpv	52e3c594e0034e4eddeb0e353260941a	https://www.zhihu.com/people/ya-jiang-er-tong-she-ying-dou-dou	爱分享生活的豆子	https://pic1.zhimg.com/50/v2-3d32a92676e0e20288d5eeccad8c10da_l.jpg?source=4e949a73	ya-jiang-er-tong-she-ying-dou-dou	1778922603547	2022.01.12	2022.01.12
457427050	article	我真的没有跟其他男人有过什么，我男友也是我的第一任，但我却查出了HPV，他却查不出来，那这个HPV到底是哪里来的啊？事情是这样的，平时我是很佛的，对谈恋爱没什么念想，我硕士毕业后，家里也着急，就赶紧给我安排了一堆相亲，我看我爸妈那么着急，也没办法就听他们的就相亲，不过我是和他们说，必须要考察至少半年，再谈结婚的事情，毕竟我也不想太仓促地就一脚踩进婚姻的“坟墓”。爸妈见我肯谈恋爱就好，也不和我讨价还价，就好好地帮我物色男生，我最后也是和现在的男友确定了关系，一直谈着。去年打了九价HPV疫苗，打的时候因为那时还没性生活，所以不用做HPV检查。不过那时候打针的护士和我说，有性生活之后就要开始定期做宫颈癌筛查，所以今年的公司的例行体检我也额外花钱加做了HPV，没想到结果出来却是高危HPV58型阳性！当初打HPV疫苗的时候我还看过不少科普，做过一些功课，知道HPV传染绝大部分都是通过性传播的，那只…	https://zhuanlan.zhihu.com/p/457427050		为什么我感染了HPV，男友却查不出来？	所以今年的公司的例行体检我也额外花钱加做了HPV，没想到结果出来却是高危HPV58型阳性！ 当初打HPV疫苗的时候我还看过不少科普	1642152236	1642152237	274	169	hpv	ccc2b45089afe1c1f553831d380d9cf3	https://www.zhihu.com/people/ping-ping-ai-zhui-ju	快乐气泡水	https://pica.zhimg.com/50/v2-87802773814b557fa1d6e6c98080a473_l.jpg?source=4e949a73	ping-ping-ai-zhui-ju	1778922369826	2022.01.14	2022.01.14
457427050	article	我真的没有跟其他男人有过什么，我男友也是我的第一任，但我却查出了HPV，他却查不出来，那这个HPV到底是哪里来的啊？事情是这样的，平时我是很佛的，对谈恋爱没什么念想，我硕士毕业后，家里也着急，就赶紧给我安排了一堆相亲，我看我爸妈那么着急，也没办法就听他们的就相亲，不过我是和他们说，必须要考察至少半年，再谈结婚的事情，毕竟我也不想太仓促地就一脚踩进婚姻的“坟墓”。爸妈见我肯谈恋爱就好，也不和我讨价还价，就好好地帮我物色男生，我最后也是和现在的男友确定了关系，一直谈着。去年打了九价HPV疫苗，打的时候因为那时还没性生活，所以不用做HPV检查。不过那时候打针的护士和我说，有性生活之后就要开始定期做宫颈癌筛查，所以今年的公司的例行体检我也额外花钱加做了HPV，没想到结果出来却是高危HPV58型阳性！当初打HPV疫苗的时候我还看过不少科普，做过一些功课，知道HPV传染绝大部分都是通过性传播的，那只…	https://zhuanlan.zhihu.com/p/457427050		为什么我感染了HPV，男友却查不出来？	所以今年的公司的例行体检我也额外花钱加做了HPV，没想到结果出来却是高危HPV58型阳性！ 当初打HPV疫苗的时候我还看过不少科普	1642152236	1642152237	274	169	HPV	ccc2b45089afe1c1f553831d380d9cf3	https://www.zhihu.com/people/ping-ping-ai-zhui-ju	快乐气泡水	https://picx.zhimg.com/50/v2-87802773814b557fa1d6e6c98080a473_l.jpg?source=4e949a73	ping-ping-ai-zhui-ju	1778924510380	2022.01.14	2022.01.14
2311817179	answer	原则上它是一种病毒不是一种病的称呼。hpv不是艾滋病，艾滋病大多数都是不洁的性生活所导致的，也是有可能是母婴的方式来传染的hpv是病毒，如果担心的话可以去正规的医院进一步的检查了解一下病情，这样的话好对症治疗，平时饮食上也要注意一些，饮食上要忌辛辣刺激性食物要以清淡为主。HPV是人类乳头瘤病毒的简称，也就是英文缩写。人类乳头瘤病毒可造成尖锐湿疣，寻常疣，跖疣，扁平疣等，并不是HPV感染就一定是性病。其中只有尖锐湿疣是性病，而寻常疣，跖疣，扁平疣是皮肤病。在临床上尖锐湿疣的治疗，建议采用综合治疗手段，比如物理方法去除疣体 配合口服药物，避免复发。而寻常疣，扁平疣，跖疣等需要经过激光或者冷冻直接去除即可。	https://www.zhihu.com/question/502777898/answer/2311817179	502777898	hpV是不是性病和艾滋病？	原则上它是一种病毒不是一种病的称呼。 hpv不是艾滋病，艾滋病大多数都是不洁的性生活所导致的，也是有可能是母婴的方式来传染的hpv是病毒	1642238132	1642238433	44	0	hpv	7033cc256982909024a74bad8a597385	https://www.zhihu.com/people/shi-guo-jun-12	栗子老施	https://pica.zhimg.com/50/v2-f87c59d58b8890ce7b8882a971d9b7be_l.jpg?source=4e949a73	shi-guo-jun-12	1778922257319	2022.01.15	2022.01.15
2311817179	answer	原则上它是一种病毒不是一种病的称呼。hpv不是艾滋病，艾滋病大多数都是不洁的性生活所导致的，也是有可能是母婴的方式来传染的hpv是病毒，如果担心的话可以去正规的医院进一步的检查了解一下病情，这样的话好对症治疗，平时饮食上也要注意一些，饮食上要忌辛辣刺激性食物要以清淡为主。HPV是人类乳头瘤病毒的简称，也就是英文缩写。人类乳头瘤病毒可造成尖锐湿疣，寻常疣，跖疣，扁平疣等，并不是HPV感染就一定是性病。其中只有尖锐湿疣是性病，而寻常疣，跖疣，扁平疣是皮肤病。在临床上尖锐湿疣的治疗，建议采用综合治疗手段，比如物理方法去除疣体 配合口服药物，避免复发。而寻常疣，扁平疣，跖疣等需要经过激光或者冷冻直接去除即可。	https://www.zhihu.com/question/502777898/answer/2311817179	502777898	hpV是不是性病和艾滋病？	原则上它是一种病毒不是一种病的称呼。 hpv不是艾滋病，艾滋病大多数都是不洁的性生活所导致的，也是有可能是母婴的方式来传染的hpv是病毒	1642238132	1642238433	44	0	HPV	7033cc256982909024a74bad8a597385	https://www.zhihu.com/people/shi-guo-jun-12	栗子老施	https://pica.zhimg.com/50/v2-f87c59d58b8890ce7b8882a971d9b7be_l.jpg?source=4e949a73	shi-guo-jun-12	1778924510378	2022.01.15	2022.01.15
2314424821	answer	首先要说的病毒这个东西，只能靠提升免疫力才能清除！没有其他的捷径，只能靠自己努力！自从查出HPV高危感染，各种查国内外HPV文献和相关转阴内容，决定给大家总结一下HPV治疗方案，供参考，希望都快点转阴哦HPV治疗方式大总结：1. 提高免疫力：运动、睡眠老生常谈，提高免疫力是目前治疗HPV唯一有效且安全的方式，我看了很多成功转阴的案例，必不可少的两点，就是运动和睡眠A、运动：大部分转阴小姐姐都是坚持每天跑步5公里以上。我个人选择了跳绳，因为跑步我膝盖疼，运动的目的是为了提高心率加强血液循环，提高免疫力！B、睡眠：我以前经常熬夜晚上三四点才睡觉。这个熬夜很可能就是导致我免疫力下降最大的原因。所以调整睡眠时间，尽量在11点前入睡，睡足7个小时！2. 饮食：补充维生素、多喝水、戒口转阴案例里面有许多是配合补充维生素C和E，建议买药店那些两块钱一瓶的就好了，各种医生都说了，贵的那些都是智商税。坚持…	https://www.zhihu.com/question/511373535/answer/2314424821	511373535	网上的文章都说提高免疫力就能夠清除HpV病毒，为什么？	网上所有的文章都说提高免疫力就能够清除Hpv病毒（还说是唯一的），为什么？医院的医生包括三甲医院的医生专家在治疗Hpv病毒引起的疾病，都沒有用採用最快提高患者免疫力的方法（比如用注射丙种球蛋白提高患者的免疫力）治疗，希望回答我这问题的知友看清楚我问的问题，不要答非所问	1642420109	1642420109	35	32	hpv	6ea9b1d487ac7c4cd2b6c1d98ee68c9c	https://www.zhihu.com/people/sunny-12-7-27	sunny	https://pic1.zhimg.com/50/v2-c8d1dd5c09f8affa64d77c72464c8c60_l.jpg?source=4e949a73	sunny-12-7-27	1778922603541	2022.01.17	2022.01.17
471639665	article	29岁的朱力，是一名不善言辞的程序员，平时基本上都是窝在电脑前面写程序，不太会与女孩子交流，因此也是母胎单身到了奔三的年纪。父母看在眼里急在心里，于是四处托人给他介绍对象。这不，通过周边人的介绍，朱力终于有了一个女朋友小美，二人也很快住在一起，开始了“试婚”生活。可是好景不长，同居大概才2个月，朱力就发现自己身上长了好些“小疹子”，一问女友，发现她也有。于是二人赶紧来到医院做检查，被告知是感染了HPV。男人怎么也会感染HPV呢？很多人可能认为，HPV这种病毒，都是在女性中传播，男人是不会感染的，这种观点是不正确的。其实HPV感染并不分男女，男性女性都可能会传播，男人感染的话，也会出现一些症状，稍微注意观察也不难发现。男人身上若出现2个现象，十有八九HPV已经来了1、身上长疙瘩这种疙瘩其实就是扁平疣，它可能会长在男性的面部、脖子或者手臂等，为一个个独立的凸起，质地比较坚硬。无论男女，若发现…	https://zhuanlan.zhihu.com/p/471639665		男人也会感染HPV，身上若出现2个现象，十有八九HPV已经来了	于是二人赶紧来到医院做检查，被告知是感染了HPV。 男人怎么也会感染HPV呢？ 很多人可能认为，HPV这种病毒，都是在女性中传播	1645664659	1645664660	297	46	hpv	983fe470a71c1ee6a1eee520490a1e07	https://www.zhihu.com/people/yi-dian-ji-tong-71	沙沙说科普	https://picx.zhimg.com/50/v2-f674d467b29483843404c7e805948dce_l.jpg?source=4e949a73	yi-dian-ji-tong-71	1778921549729	2022.02.24	2022.02.24
471639665	article	29岁的朱力，是一名不善言辞的程序员，平时基本上都是窝在电脑前面写程序，不太会与女孩子交流，因此也是母胎单身到了奔三的年纪。父母看在眼里急在心里，于是四处托人给他介绍对象。这不，通过周边人的介绍，朱力终于有了一个女朋友小美，二人也很快住在一起，开始了“试婚”生活。可是好景不长，同居大概才2个月，朱力就发现自己身上长了好些“小疹子”，一问女友，发现她也有。于是二人赶紧来到医院做检查，被告知是感染了HPV。男人怎么也会感染HPV呢？很多人可能认为，HPV这种病毒，都是在女性中传播，男人是不会感染的，这种观点是不正确的。其实HPV感染并不分男女，男性女性都可能会传播，男人感染的话，也会出现一些症状，稍微注意观察也不难发现。男人身上若出现2个现象，十有八九HPV已经来了1、身上长疙瘩这种疙瘩其实就是扁平疣，它可能会长在男性的面部、脖子或者手臂等，为一个个独立的凸起，质地比较坚硬。无论男女，若发现…	https://zhuanlan.zhihu.com/p/471639665		男人也会感染HPV，身上若出现2个现象，十有八九HPV已经来了	于是二人赶紧来到医院做检查，被告知是感染了HPV。 男人怎么也会感染HPV呢？ 很多人可能认为，HPV这种病毒，都是在女性中传播	1645664659	1645664660	297	46	HPV	983fe470a71c1ee6a1eee520490a1e07	https://www.zhihu.com/people/yi-dian-ji-tong-71	沙沙说科普	https://picx.zhimg.com/50/v2-f674d467b29483843404c7e805948dce_l.jpg?source=4e949a73	yi-dian-ji-tong-71	1778923455525	2022.02.24	2022.02.24
2370858741	answer	只能说感染几率会降低，但不会几乎为零，因为像一些疣体，比如跖疣、扁平疣等，这些是可以通过间接接触的方式感染，性生活是HPV感染的主要途径，但不是唯一途径。HPV的传播途径：1、直接 接触HPV的传播途径已经非常明确，主要是通过密切接触传播，而性接触是蕞直接的一个传播途径，与性行为因素有关。2、间接接触接触物品感染，比如健康人接触到HPV感染者用过的并且被污染的物品而感染。尤其是家庭中有尖锐湿忧的患者，在日常护理中应做到与患者的内衣裤、毛巾等个人用品分开使用、清洗。3、母婴主要是指孕妇感染HPV病毒并通过顺产方式生育，可能会引起孩子口鼻等器官被感染，所以感染HPV孕妈妈提前咨询医生，选择适合自己的分娩方式。平时如何预防HPV病毒感染？1、预防HPV蕞好的方式是接种HPV疫苗，市面上有HPV二价、四价、九价疫苗，可以根据自身情况选择接种。2、注意个人卫生和生活环境卫生：大家一定要注意，个人的…	https://www.zhihu.com/question/518970473/answer/2370858741	518970473	如果一对夫妻，彼此都是今生唯一性伴侣，那感染高危HPV的概率几乎为零，这个想法对吗？	平时如何预防HPV病毒感染？ 1、预防HPV蕞好的方式是接种HPV疫苗，市面上有HPV二价、四价、九价疫苗	1646209963	1646209963	11	1	hpv	eddb0745ecf4dfd56e918b7380ab1a5e	https://www.zhihu.com/people/nu-li-kao-zheng-de-xiao-peng	男护小彭	https://picx.zhimg.com/50/v2-f36dde4b208f8774f72474a920cd33c1_l.jpg?source=4e949a73	nu-li-kao-zheng-de-xiao-peng	1778922603550	2022.03.02	2022.03.02
2370858741	answer	只能说感染几率会降低，但不会几乎为零，因为像一些疣体，比如跖疣、扁平疣等，这些是可以通过间接接触的方式感染，性生活是HPV感染的主要途径，但不是唯一途径。HPV的传播途径：1、直接 接触HPV的传播途径已经非常明确，主要是通过密切接触传播，而性接触是蕞直接的一个传播途径，与性行为因素有关。2、间接接触接触物品感染，比如健康人接触到HPV感染者用过的并且被污染的物品而感染。尤其是家庭中有尖锐湿忧的患者，在日常护理中应做到与患者的内衣裤、毛巾等个人用品分开使用、清洗。3、母婴主要是指孕妇感染HPV病毒并通过顺产方式生育，可能会引起孩子口鼻等器官被感染，所以感染HPV孕妈妈提前咨询医生，选择适合自己的分娩方式。平时如何预防HPV病毒感染？1、预防HPV蕞好的方式是接种HPV疫苗，市面上有HPV二价、四价、九价疫苗，可以根据自身情况选择接种。2、注意个人卫生和生活环境卫生：大家一定要注意，个人的…	https://www.zhihu.com/question/518970473/answer/2370858741	518970473	如果一对夫妻，彼此都是今生唯一性伴侣，那感染高危HPV的概率几乎为零，这个想法对吗？	平时如何预防HPV病毒感染？ 1、预防HPV蕞好的方式是接种HPV疫苗，市面上有HPV二价、四价、九价疫苗	1646209963	1646209963	11	1	HPV	eddb0745ecf4dfd56e918b7380ab1a5e	https://www.zhihu.com/people/nu-li-kao-zheng-de-xiao-peng	男护小彭	https://picx.zhimg.com/50/v2-f36dde4b208f8774f72474a920cd33c1_l.jpg?source=4e949a73	nu-li-kao-zheng-de-xiao-peng	1778924327032	2022.03.02	2022.03.02
476155108	article	作为宫颈癌的罪魁祸首，HPV病毒主要存在于人体皮肤、黏膜以及女性宫颈上皮细胞移形区，性接触是其主要的传播途径，初次性生活过早、性伴侣数量多均是HPV感染的高危因素。这四种HPV最爱招惹中国女性目前已经发现 200余种HPV亚型，分为高危型和低危型两大类，每一种按照其发现的顺序以一个数字命名。01 低危型HPV（10种）包括HPV6、 11、 40、 42、 43、 44 、55、 61、 81、 83。低危型的 HPV感染可引起尖锐湿疣、寻常疣等，90%的尖锐湿疣就是由常见的低危型HPV6或11引起。02 中高危型HPV（18种）包括HPV16 、18 、26 、31 、33 、35 、39 、45、 51 、52 、53 、56 、58 、59、 66、 68、 82、73。只有高危型HPV持续感染才会引起宫颈癌前病变，一旦不能及时处理，很有可能进展为宫颈癌。但也不必谈HPV色变，绝大…	https://zhuanlan.zhihu.com/p/476155108		对中国女性来说，这四种HPV最危险！！！	预防宫颈癌不能光靠打疫苗 HPV疫苗并不能100%预防宫颈癌。与人类生殖系统病变相关的HPV有四十几种类型	1646446790	1646446853	59	1	hpv	ee3d7f0a0e1ba9f42e4d9131c1510a02	https://www.zhihu.com/people/li-yue-44-16	美丽老师	https://picx.zhimg.com/50/v2-2c3f82105c436a3e090f7dd410e7fcf5_l.jpg?source=4e949a73	li-yue-44-16	1778922603544	2022.03.05	2022.03.05
476155108	article	作为宫颈癌的罪魁祸首，HPV病毒主要存在于人体皮肤、黏膜以及女性宫颈上皮细胞移形区，性接触是其主要的传播途径，初次性生活过早、性伴侣数量多均是HPV感染的高危因素。这四种HPV最爱招惹中国女性目前已经发现 200余种HPV亚型，分为高危型和低危型两大类，每一种按照其发现的顺序以一个数字命名。01 低危型HPV（10种）包括HPV6、 11、 40、 42、 43、 44 、55、 61、 81、 83。低危型的 HPV感染可引起尖锐湿疣、寻常疣等，90%的尖锐湿疣就是由常见的低危型HPV6或11引起。02 中高危型HPV（18种）包括HPV16 、18 、26 、31 、33 、35 、39 、45、 51 、52 、53 、56 、58 、59、 66、 68、 82、73。只有高危型HPV持续感染才会引起宫颈癌前病变，一旦不能及时处理，很有可能进展为宫颈癌。但也不必谈HPV色变，绝大…	https://zhuanlan.zhihu.com/p/476155108		对中国女性来说，这四种HPV最危险！！！	预防宫颈癌不能光靠打疫苗 HPV疫苗并不能100%预防宫颈癌。与人类生殖系统病变相关的HPV有四十几种类型	1646446790	1646446853	59	1	HPV	ee3d7f0a0e1ba9f42e4d9131c1510a02	https://www.zhihu.com/people/li-yue-44-16	美丽老师	https://picx.zhimg.com/50/v2-2c3f82105c436a3e090f7dd410e7fcf5_l.jpg?source=4e949a73	li-yue-44-16	1778924510369	2022.03.05	2022.03.05
2395051581	answer	如果不爱那就分，爱的就他治廖好，HPV又不是什么不治.之症，是完全可以转阴的，我觉得最起码他没有欺骗你，你可以选了解下HPV究竟是什么，然后再做决定也不迟。·HPV的学名叫人乳头瘤病䓯，不会影响正常生活，很多人被感染的前一段时间，身体也不会有异样，直到体检才被发现。有80%左右的女性，在一生中可能会感染一次HPV病毒（男性也会感染HPV病毒），就像普通感冐病毒一样，HPV的感染大部分都是属于1过性的，在1-2年左右的时间会通过人体免疫力自行凊除HPV。HPV的潜茯期是3周-8个月，平均为3个月；其传播途径为性 传播、间接传 播、母婴 传播。HPV到目前发现的型号有二百多种，分为高危型和低危型。高危的HPV：主要是感染女性的宫 颈，严重会导致宮颈病变，持续病变多年会造成宫颈（癌），最强代表型号16、18型。低危的HPV：会形成尖锐湿忧等疣体的出现，最强代表型号6、11型，一般不会导致宫颈（…	https://www.zhihu.com/question/522368111/answer/2395051581	522368111	男朋友感染hpv,我该不该分手?	最近刚谈了个男朋友，和他去外地他跟我讲他，有hpv低位病毒是因为抵抗力太差，我有点害怕没有发生关系，我应不应该跟他分手。	1647575720	1647575720	7	3	hpv	52e7be54ed51c451b42100c3735ddde3	https://www.zhihu.com/people/san-si-48-15	三四	https://picx.zhimg.com/50/v2-dfe585669e815658d904e6042815ac4c_l.jpg?source=4e949a73	san-si-48-15	1778922603533	2022.03.18	2022.03.18
2395051581	answer	如果不爱那就分，爱的就他治廖好，HPV又不是什么不治.之症，是完全可以转阴的，我觉得最起码他没有欺骗你，你可以选了解下HPV究竟是什么，然后再做决定也不迟。·HPV的学名叫人乳头瘤病䓯，不会影响正常生活，很多人被感染的前一段时间，身体也不会有异样，直到体检才被发现。有80%左右的女性，在一生中可能会感染一次HPV病毒（男性也会感染HPV病毒），就像普通感冐病毒一样，HPV的感染大部分都是属于1过性的，在1-2年左右的时间会通过人体免疫力自行凊除HPV。HPV的潜茯期是3周-8个月，平均为3个月；其传播途径为性 传播、间接传 播、母婴 传播。HPV到目前发现的型号有二百多种，分为高危型和低危型。高危的HPV：主要是感染女性的宫 颈，严重会导致宮颈病变，持续病变多年会造成宫颈（癌），最强代表型号16、18型。低危的HPV：会形成尖锐湿忧等疣体的出现，最强代表型号6、11型，一般不会导致宫颈（…	https://www.zhihu.com/question/522368111/answer/2395051581	522368111	男朋友感染hpv,我该不该分手?	最近刚谈了个男朋友，和他去外地他跟我讲他，有hpv低位病毒是因为抵抗力太差，我有点害怕没有发生关系，我应不应该跟他分手。	1647575720	1647575720	7	3	HPV	52e7be54ed51c451b42100c3735ddde3	https://www.zhihu.com/people/san-si-48-15	三四	https://pic1.zhimg.com/50/v2-dfe585669e815658d904e6042815ac4c_l.jpg?source=4e949a73	san-si-48-15	1778924327034	2022.03.18	2022.03.18
2422371704	answer	1.白带异常：正常白带是透明蛋清状，若是HPV病毒入侵，使得宫颈组织发生病变，会改变白带情况，变成黄绿色、淘米水状，且伴有明显的腥臭味，甚至有时候会夹杂血丝。2.身上长红色丘疹：感染HPV初期，会长出少量有瘙痒感的红色丘疹，但是随着时间发展，丘疹会合成团状，变成菜花状的凸起。3.非经期出血：HPV在体内，会使得宫颈处变得薄弱，出现排便后、同房后或妇科检查后，下身有少量鲜红色的血流出的情况。下生殖道上皮内病变下生殖道上皮内瘤变是一组疾病，包括外阴鳞状上皮内病变、阴道上皮内病变、宫颈上皮内病变。外阴鳞状上皮内病变可表现为外阴瘙痒、局部皮肤破损或溃疡、丘疹、斑块、乳头状赘生物，部分患者可无症状；而阴道上皮内病变和宫颈上皮内病变的大部分患者无明显症状，部分有性交后出血。	https://www.zhihu.com/question/486988771/answer/2422371704	486988771	男/女朋友感染HPV会有什么症状吗？	1.白带异常：正常白带是透明蛋清状，若是HPV病毒入侵，使得宫颈组织发生病变，会改变白带情况，变成黄绿色、淘米水状	1649036062	1661983713	755	110	hpv	6a8a472711054884d2545cb87ad2ac5e	https://www.zhihu.com/people/future-37-62-85	Future	https://picx.zhimg.com/50/v2-5f8e2853d5055b6667aeea31745ae5de_l.jpg?source=4e949a73	future-37-62-85	1778921549724	2022.04.04	2022.09.01
2422371704	answer	1.白带异常：正常白带是透明蛋清状，若是HPV病毒入侵，使得宫颈组织发生病变，会改变白带情况，变成黄绿色、淘米水状，且伴有明显的腥臭味，甚至有时候会夹杂血丝。2.身上长红色丘疹：感染HPV初期，会长出少量有瘙痒感的红色丘疹，但是随着时间发展，丘疹会合成团状，变成菜花状的凸起。3.非经期出血：HPV在体内，会使得宫颈处变得薄弱，出现排便后、同房后或妇科检查后，下身有少量鲜红色的血流出的情况。下生殖道上皮内病变下生殖道上皮内瘤变是一组疾病，包括外阴鳞状上皮内病变、阴道上皮内病变、宫颈上皮内病变。外阴鳞状上皮内病变可表现为外阴瘙痒、局部皮肤破损或溃疡、丘疹、斑块、乳头状赘生物，部分患者可无症状；而阴道上皮内病变和宫颈上皮内病变的大部分患者无明显症状，部分有性交后出血。	https://www.zhihu.com/question/486988771/answer/2422371704	486988771	男/女朋友感染HPV会有什么症状吗？	1.白带异常：正常白带是透明蛋清状，若是HPV病毒入侵，使得宫颈组织发生病变，会改变白带情况，变成黄绿色、淘米水状	1649036062	1661983713	755	110	HPV	6a8a472711054884d2545cb87ad2ac5e	https://www.zhihu.com/people/future-37-62-85	Future	https://picx.zhimg.com/50/v2-5f8e2853d5055b6667aeea31745ae5de_l.jpg?source=4e949a73	future-37-62-85	1778923218731	2022.04.04	2022.09.01
2444445120	answer	首先要看你感染的是哪一种吧，有没有病变，病变到什么程度。说说我的经历吧。我因为非月经期出血，到医院检查，先做了B超，排除宫内出血。医生建议做一下宫颈筛查，就做了。结果高危33号阳性，有病变。接下来做阴道镜检查，做活检，结果显示cin1-2，我后来挂了专家号，专家说，可以吃药，然后再复查阴道镜，费钱，费时，还受罪。因为转阴的药很贵，要一万多，阴道镜虽然疼痛感能忍受，但是后期出血时间挺久，也很烦。省钱少受罪的话就是手术。手术有一种叫冷刀手术，要住院,切除宫颈，以后不能怀孕，这种手术一般都劝已婚已育，并且没有生育需求的女性做。还有一种叫利普刀手术，切面比较小,愈合也比较快，门诊就可以做，做完稍微休息一下就可以回家。我当时选择利普刀手术，手术很快，打了麻药，会有不适，但是能忍受。一个星期以后取病理报告。我还挺顺利，一个星期后的病理报告显示病变组织切干净了，但是体内还有病毒，可以吃药，药分为两种，…	https://www.zhihu.com/question/527384345/answer/2444445120	527384345	如何低成本战胜hpv感染。?	大可不必的表情，说既然来都来了，那就做个检查吧。于是复查Hpv，几天后出结果。 很幸运，复查结果一切正常，之前的阳性转阴了	1650207685	1650207685	76	87	HPV	7bd004fde8d2d383634df1fb3c9f9be5	https://www.zhihu.com/people/qiu-yang-li-ri	秋阳丽日	https://pic1.zhimg.com/50/v2-44b92f3ed28fd19d9527015730854259_l.jpg?source=4e949a73	qiu-yang-li-ri	1778924327026	2022.04.17	2022.04.17
2470837974	answer	不承认啥？事实观点：HPV最广泛的感染途径是性。这个不承认都不行，铁板钉钉的。价值观点：自爱比打几大千大洋的破HPV疫苗好多了。那你有没有想过秉承着一生一世一双人的好妹妹被乱搞的臭弟弟感染之后，她还会不会认同你这个观点啊。从抖音里面那个回答里也只看得出引战的荡妇羞辱，男孩自爱就够了，女孩自爱不够，还是得打疫苗	https://www.zhihu.com/question/531377983/answer/2470837974	531377983	为什么HPV最广泛的传播途径是xing，但是在评论区却极力反驳说有其他途径，有什么数据可以证明吗？	真的就是单纯想问这个问题没有任何引战的意思，最近在抖音上刷到了一个九价的视频，然后这个男生说打九价“挺好的，不过自爱比什么都好”,就被一堆人抨击，我本身是个男生，我可能不是女生，所以觉得这个男生说的没错，我后面又看了一下自爱的意思，爱护自己的身体，确实也没错，为什么评论区反应这么大呢？澄清下评论区的那些评论都不是我删的，这个问题都很久没关注了	1651716225	1651716225	35	30	hpv	6503f0f94ae550208eaebc2c179eb1fc	https://www.zhihu.com/people/long-fei-85-6	轩辕狗剩	https://pic1.zhimg.com/50/v2-0a725d63d576827dc1b479bbdbcd18dc_l.jpg?source=4e949a73	long-fei-85-6	1778922118575	2022.05.05	2022.05.05
2470837974	answer	不承认啥？事实观点：HPV最广泛的感染途径是性。这个不承认都不行，铁板钉钉的。价值观点：自爱比打几大千大洋的破HPV疫苗好多了。那你有没有想过秉承着一生一世一双人的好妹妹被乱搞的臭弟弟感染之后，她还会不会认同你这个观点啊。从抖音里面那个回答里也只看得出引战的荡妇羞辱，男孩自爱就够了，女孩自爱不够，还是得打疫苗	https://www.zhihu.com/question/531377983/answer/2470837974	531377983	为什么HPV最广泛的传播途径是xing，但是在评论区却极力反驳说有其他途径，有什么数据可以证明吗？	真的就是单纯想问这个问题没有任何引战的意思，最近在抖音上刷到了一个九价的视频，然后这个男生说打九价“挺好的，不过自爱比什么都好”,就被一堆人抨击，我本身是个男生，我可能不是女生，所以觉得这个男生说的没错，我后面又看了一下自爱的意思，爱护自己的身体，确实也没错，为什么评论区反应这么大呢？澄清下评论区的那些评论都不是我删的，这个问题都很久没关注了	1651716225	1651716225	35	30	HPV	6503f0f94ae550208eaebc2c179eb1fc	https://www.zhihu.com/people/long-fei-85-6	轩辕狗剩	https://picx.zhimg.com/50/v2-0a725d63d576827dc1b479bbdbcd18dc_l.jpg?source=4e949a73	long-fei-85-6	1778924029961	2022.05.05	2022.05.05
2496827819	answer	不痒吧，我不痒，但是低危的痒不痒我不知道，我是高危。高危的感染基本上没啥症状，要真说有症状，也就是感觉到月经不规律了，其他的真的没什么发现。不过高危的也需要赶紧转阴，肯定是越快转阴越好，因为这个感染拖拉时间太长了，对子宫不好，可能会发生癌变这些，所以还是要及时转阴。至于低危的我就不清楚了，因为我也没有感染过，不过我见别人也有说过。可能会痒，就是有一些比较明显的小疙瘩这些。像有一些皮肤上瘙痒，还长了一些淡红色的小丘疹，突出于皮肤，凹凸不平。看着很像皮肤问题，但当成皮肤病治疗之后，没有得到缓解，反而小丘疹还越长越多了，也更加瘙痒，若忍不住抓挠，还可能会抠破，流出渗液。这种瘙痒或许并不是皮肤问题，而是感染了病毒所致，要警惕。或者是一些特殊部位瘙痒，周围还能摸到很多小疙瘩。可能由于部位的特殊性，很多人即使有这个症状，也会觉得太尴尬了，不会及时就医检查，存在侥幸心理，认为这只是自己没有注意清洁与卫…	https://www.zhihu.com/question/57077600/answer/2496827819	57077600	患了HPV会痒吗？	尖锐湿疣是一种常见的性病，发病率近年来迅猛增加，现在仅次于淋病，排到了第二位。这种疾病不但治疗麻烦，容易复发，而且久治不愈还有癌变的可能。 尖锐湿疣是危害较大的一种性病，但是一般有尖锐湿疣的不会出现痒的症状，只有少数没护理好的会痒。 尖锐湿疣会不会痒？尖锐湿疣有哪些症状？尖锐湿疣一般不会出现痒的症状，但少数女性没有护理好会出现痛痒的病状，尖锐湿疣是危害比较大的性传播疾病，因此发现尖锐湿疣症状后应该及时治疗。 患病后由于尖锐湿疣初期时不痛不痒，皮疹也不明显，多数患者一般无症状。损害大小及形状不等。可仅为数个，亦可为多数针头样大的损害：在阴肛部可长成大的肿瘤样物，有压迫感;有恶臭味;有时小的湿疣可出现阴部痛痒不适，病人可出现尿血和排尿困难。 尖锐湿疣的症状表现：尖锐湿疣临床表现多种多样。在生殖器温度较低而且干燥部位的损害常常表现为小而扁平状，而在温热、湿润部位者常呈丝状或乳突瘤状。初起为细小…	1653221650	1653221650	84	10	HPV	c172fde43418aadcbd06ac87468241fa	https://www.zhihu.com/people/ye-se-liao-ren-3-9	夜色撩人	https://picx.zhimg.com/50/v2-9ef508e1b6ea709c9167e29bb6bf465d_l.jpg?source=4e949a73	ye-se-liao-ren-3-9	1778924029965	2022.05.22	2022.05.22
2496827819	answer	不痒吧，我不痒，但是低危的痒不痒我不知道，我是高危。高危的感染基本上没啥症状，要真说有症状，也就是感觉到月经不规律了，其他的真的没什么发现。不过高危的也需要赶紧转阴，肯定是越快转阴越好，因为这个感染拖拉时间太长了，对子宫不好，可能会发生癌变这些，所以还是要及时转阴。至于低危的我就不清楚了，因为我也没有感染过，不过我见别人也有说过。可能会痒，就是有一些比较明显的小疙瘩这些。像有一些皮肤上瘙痒，还长了一些淡红色的小丘疹，突出于皮肤，凹凸不平。看着很像皮肤问题，但当成皮肤病治疗之后，没有得到缓解，反而小丘疹还越长越多了，也更加瘙痒，若忍不住抓挠，还可能会抠破，流出渗液。这种瘙痒或许并不是皮肤问题，而是感染了病毒所致，要警惕。或者是一些特殊部位瘙痒，周围还能摸到很多小疙瘩。可能由于部位的特殊性，很多人即使有这个症状，也会觉得太尴尬了，不会及时就医检查，存在侥幸心理，认为这只是自己没有注意清洁与卫…	https://www.zhihu.com/question/57077600/answer/2496827819	57077600	患了HPV会痒吗？	尖锐湿疣是一种常见的性病，发病率近年来迅猛增加，现在仅次于淋病，排到了第二位。这种疾病不但治疗麻烦，容易复发，而且久治不愈还有癌变的可能。 尖锐湿疣是危害较大的一种性病，但是一般有尖锐湿疣的不会出现痒的症状，只有少数没护理好的会痒。 尖锐湿疣会不会痒？尖锐湿疣有哪些症状？尖锐湿疣一般不会出现痒的症状，但少数女性没有护理好会出现痛痒的病状，尖锐湿疣是危害比较大的性传播疾病，因此发现尖锐湿疣症状后应该及时治疗。 患病后由于尖锐湿疣初期时不痛不痒，皮疹也不明显，多数患者一般无症状。损害大小及形状不等。可仅为数个，亦可为多数针头样大的损害：在阴肛部可长成大的肿瘤样物，有压迫感;有恶臭味;有时小的湿疣可出现阴部痛痒不适，病人可出现尿血和排尿困难。 尖锐湿疣的症状表现：尖锐湿疣临床表现多种多样。在生殖器温度较低而且干燥部位的损害常常表现为小而扁平状，而在温热、湿润部位者常呈丝状或乳突瘤状。初起为细小…	1653221650	1653221650	84	10	hpv	c172fde43418aadcbd06ac87468241fa	https://www.zhihu.com/people/ye-se-liao-ren-3-9	夜色撩人	https://picx.zhimg.com/50/v2-9ef508e1b6ea709c9167e29bb6bf465d_l.jpg?source=4e949a73	ye-se-liao-ren-3-9	1778922369822	2022.05.22	2022.05.22
2519427472	answer	有些可以自愈，有些不可，具体还是要根据自身的实际情况来看。男性感染HPV分两种情况，一种是有症状，一种是没有任何症状。有症状：像尖锐湿犹、扁平犹、跖犹、寻常犹、丝状犹，这些都是在感染HPV之后所导致的，通常为感染低危型HPV导致，一般长在生殖器、脸上、脖子、手臂、手上、脚上等处，犹体不同生长位置有所不同。没有症状：就是在感染HPV之后，身体没有任何不适，也没有症状出现，你不去检查就发现不了感染了，在身体免疫力好的情况下，就会自行转阴，不需要任何的治廖。甚至有些还没等你发现HPV，就已经被身体免疫力清除了。但是要说通过免疫力大概多久能清除HPV，还没有一个准确性的答案，因为每个人的体质及感染的型号都不同；所知道的是，通常在感染HPV之后，通过数月到2年时间左右，就可清除。有犹体的情况下，要首先去除犹体，去除犹体可以通过局部外用的 闪客尤露 来彻底治廖去除犹体，后期不易复发，然后再通过提升免…	https://www.zhihu.com/question/535911454/answer/2519427472	535911454	男生感染HPV真的可以自愈吗？	这些生活方式能很大程度上提升免疫力，帮助加速清除HPV病毒。 男性感染HPV的感染途径通常有两种： 1、直接接触 HPV的传播途径已经非常明确	1654655912	1654655912	18	5	HPV	9e5050241eb8254d96813b8fd06cb950	https://www.zhihu.com/people/yuan-yue-2-46	圆月	https://picx.zhimg.com/50/v2-a2162fb06dc0752f7541b0668e118042_l.jpg?source=4e949a73	yuan-yue-2-46	1778923865091	2022.06.08	2022.06.08
2519427472	answer	有些可以自愈，有些不可，具体还是要根据自身的实际情况来看。男性感染HPV分两种情况，一种是有症状，一种是没有任何症状。有症状：像尖锐湿犹、扁平犹、跖犹、寻常犹、丝状犹，这些都是在感染HPV之后所导致的，通常为感染低危型HPV导致，一般长在生殖器、脸上、脖子、手臂、手上、脚上等处，犹体不同生长位置有所不同。没有症状：就是在感染HPV之后，身体没有任何不适，也没有症状出现，你不去检查就发现不了感染了，在身体免疫力好的情况下，就会自行转阴，不需要任何的治廖。甚至有些还没等你发现HPV，就已经被身体免疫力清除了。但是要说通过免疫力大概多久能清除HPV，还没有一个准确性的答案，因为每个人的体质及感染的型号都不同；所知道的是，通常在感染HPV之后，通过数月到2年时间左右，就可清除。有犹体的情况下，要首先去除犹体，去除犹体可以通过局部外用的 闪客尤露 来彻底治廖去除犹体，后期不易复发，然后再通过提升免…	https://www.zhihu.com/question/535911454/answer/2519427472	535911454	男生感染HPV真的可以自愈吗？	这些生活方式能很大程度上提升免疫力，帮助加速清除HPV病毒。 男性感染HPV的感染途径通常有两种： 1、直接接触 HPV的传播途径已经非常明确	1654655912	1654655912	18	5	hpv	9e5050241eb8254d96813b8fd06cb950	https://www.zhihu.com/people/yuan-yue-2-46	圆月	https://picx.zhimg.com/50/v2-a2162fb06dc0752f7541b0668e118042_l.jpg?source=4e949a73	yuan-yue-2-46	1778922118583	2022.06.08	2022.06.08
2527187686	answer	来讲下自己的转阴之路！我是2020年底检查出来的，单位体检！也就是我19年体检还是没有的，20年有的。（不过我这些年一直有较严重的宫颈炎症，当时是叫宫颈糜烂吧，3度）医生说靠自身清洁力，不用管这个宫颈炎症，所以我年年有但一直没理会。直到20年底查出来HPV18，我也是整个人惊呆了。那一年，我先是5月突然得了过敏性鼻炎，每天起床连着打30个喷嚏起步，医生说我是劳累加上不运动、熬夜导致免疫系统被破坏、抵抗力下降，所以突然过敏性鼻炎，而且医生说鼻炎没法治疗，很难受就喷点过敏药，关键还是提高抵抗力。回想那一年，真的很累，因为抗疫工作没日没夜，连上几个月都没有休息过，身体免疫系统第一个亮起了红灯。直接反映就是过敏性鼻炎。我以为就这样了，结果20年年底又来了个HPV18。整个人感觉糟透了。这就是免疫力下降的后果，免疫力一下降，什么病毒都能随意侵入你的身体。体检查出后我就去公立医院，医生直接给我做了阴…	https://www.zhihu.com/question/422656843/answer/2527187686	422656843	感染HPV是一种什么样的经历?	我每次想到就心底一沉，总是很担心自己会宫颈癌。我老公的妈妈就是宫颈癌走的。但是自己还是懒得运动，而且心情不好	1655114133	1655118135	801	481	hpv	0d86ada5fcf8406715f8b4ff436225e5	https://www.zhihu.com/people/a9v17	SUAN	https://pica.zhimg.com/50/v2-c51c0d906d2294fc256ca463fc925d3b_l.jpg?source=4e949a73	a9v17	1778921549700	2022.06.13	2022.06.13
2601232690	answer	20年行业经验告诉我，感染了，别怕，90%以上是不需要治疗的，hpv病毒感染者，更多是自体免疫力低下的问题，你需要做的，就是每半年检查一次，大部分在加强锻炼和营养后，都会清除病毒！我也非常理解，女生感染后，为什么害怕，因为有极小一部分人会发展成严重后果，但大部分发展成严重后果的，都是没有及时检查和治疗的，我给大家简单普及一下，hpv通常的检查步骤，我尽量讲的通俗易懂，最初级的是血液筛查，就是hpv检查，这个检查很便宜，一般常规体检都会带了，搞清楚什么类型以后，有可能需要做tct宫颈细胞液筛查，这个主要是检查宫颈有无癌变的可能，如果判断有风险，请注意，不要慌，不要慌，还要做cin阴道活检，只有阴道活检cin2-3以上，才要注意，因为这个阶段，是有癌变风险的，我再次强调不要慌，只要不是确诊癌症了，手术介入依然可以解决99%的问题，需不需要手术，请一定去正规大医院去，不要因为感染了hpv，羞于…	https://www.zhihu.com/question/419309818/answer/2601232690	419309818	感染HPV了该怎么办？	我给大家简单普及一下，hpv通常的检查步骤，我尽量讲的通俗易懂，最初级的是血液筛查，就是hpv检查，这个检查很便宜	1659213439	1689129883	487	259	hpv	0364322d6104a30d8c3cc9c0cff153a8	https://www.zhihu.com/people/hao-nan-ge-81	学医二十年	https://picx.zhimg.com/50/v2-fa1a159750a3f908021f84303bc80053_l.jpg?source=4e949a73	hao-nan-ge-81	1778921549729	2022.07.31	2023.07.12
2601232690	answer	20年行业经验告诉我，感染了，别怕，90%以上是不需要治疗的，hpv病毒感染者，更多是自体免疫力低下的问题，你需要做的，就是每半年检查一次，大部分在加强锻炼和营养后，都会清除病毒！我也非常理解，女生感染后，为什么害怕，因为有极小一部分人会发展成严重后果，但大部分发展成严重后果的，都是没有及时检查和治疗的，我给大家简单普及一下，hpv通常的检查步骤，我尽量讲的通俗易懂，最初级的是血液筛查，就是hpv检查，这个检查很便宜，一般常规体检都会带了，搞清楚什么类型以后，有可能需要做tct宫颈细胞液筛查，这个主要是检查宫颈有无癌变的可能，如果判断有风险，请注意，不要慌，不要慌，还要做cin阴道活检，只有阴道活检cin2-3以上，才要注意，因为这个阶段，是有癌变风险的，我再次强调不要慌，只要不是确诊癌症了，手术介入依然可以解决99%的问题，需不需要手术，请一定去正规大医院去，不要因为感染了hpv，羞于…	https://www.zhihu.com/question/419309818/answer/2601232690	419309818	感染HPV了该怎么办？	我给大家简单普及一下，hpv通常的检查步骤，我尽量讲的通俗易懂，最初级的是血液筛查，就是hpv检查，这个检查很便宜	1659213439	1689129883	487	259	HPV	0364322d6104a30d8c3cc9c0cff153a8	https://www.zhihu.com/people/hao-nan-ge-81	学医二十年	https://pica.zhimg.com/50/v2-fa1a159750a3f908021f84303bc80053_l.jpg?source=4e949a73	hao-nan-ge-81	1778923218733	2022.07.31	2023.07.12
553289878	article	从刚开始的恐慌，到逐渐接受，我也经历了一段煎熬的心理变化过程。相比其他性感染疾病，只感染了HPV我已经感觉是重生了，所以后面很大一部分时间我都是在调整心态，现在正积极治疗。1.治疗方法由于我的感染部位比较特殊（排泄那个部位），里面也有，所以医生建议我用光动力治疗。光动力这玩意，贵。我连续治疗了两个星期，每天几千块钱，后续慢慢调整到一个星期一次、半个月一次……一个星期或半个月一次的治疗会打干扰素，打完之后会发烧一天一夜，全身酸痛。刚开始的时候尖尖比较多，每天往那个部位打四五针，疼得真的是死去活来。为什么呢？因为刚开始打针它会腐蚀有尖尖的皮肤，我那个部位整个泛白脱落流血，打针之类的直接打在那个部位上，简直酸爽。而且上厕所也真的是要命。治疗差不多一个月的时候，医生给我开了蛋白敷料（这玩意也死贵），敷在伤口和里面。作用的话，我感觉是有的，之前一个星期长了一点，后面尖尖没怎么长了。这个东西要激光治…	https://zhuanlan.zhihu.com/p/553289878		治疗HPV一个半月，有所好转，分享我的做法，希望对大家有帮助	我也经历了一段煎熬的心理变化过程。相比其他性感染疾病，只感染了HPV我已经感觉是重生了，所以后面很大一部分时间我都是在调整心态	1660355506	1660355506	144	92	HPV	82d4d6639a3ff14a62dd1625ad009457	https://www.zhihu.com/people/edward-47-33-33	黑帝	https://picx.zhimg.com/50/v2-1de2677117075a868a3eb697a86770c2_l.jpg?source=4e949a73	edward-47-33-33	1778924029967	2022.08.13	2022.08.13
2629899520	answer	低危就早睡早起锻炼身体，不吃辛辣刺激的，低危依靠自身免疫力看三个月能不能转阴，如果没转阴就用药，高危的话，做一下tct免疫组化，看有没有病变。高危最好直接用药治疗，这是我三年的转阴经验，高危转阴才两个月。	https://www.zhihu.com/question/545318598/answer/2629899520	545318598	怎么面对自己得了hpv?	我去年和男朋友分手三个月过后查出得了HPV 我当时一个人去医院做治疗 治疗了两三周的样子 现在差不多定期复查 但是医生说还是要再去复查 我不敢去 我到现在我都无法面对我自己 我每天都睡不着觉 我觉得自己应该是一个很恶心的人吧 从生病到现在 好多朋友鼓励我说什么这又不是那个艾zi 好好治疗能好的 可是我不行 我感觉好累 以后怎么谈下一个男朋友啊 我怕以后复发 我真的觉得自己是一个恶心的不能再恶心的人 我受不了我自己 我当时去质问我前男友 可他却说的是我和别人搞了才这样 为什么做人不能大大方方承认呢 我每天都想睡个好觉 我朋友问我生什么病我也只敢说 我只是抵抗力太差了而已 我觉得好累啊 我该怎么去面对啊	1660649253	1660649253	35	41	HPV	53bd32be44165c3c408ecdfee79a9036	https://www.zhihu.com/people/tian-tian-82-74-34-55	妞妞	https://pica.zhimg.com/50/v2-435c3d7cc70154fc026bd61dd48a0112_l.jpg?source=4e949a73	tian-tian-82-74-34-55	1778923455501	2022.08.16	2022.08.16
2629899520	answer	低危就早睡早起锻炼身体，不吃辛辣刺激的，低危依靠自身免疫力看三个月能不能转阴，如果没转阴就用药，高危的话，做一下tct免疫组化，看有没有病变。高危最好直接用药治疗，这是我三年的转阴经验，高危转阴才两个月。	https://www.zhihu.com/question/545318598/answer/2629899520	545318598	怎么面对自己得了hpv?	我去年和男朋友分手三个月过后查出得了HPV 我当时一个人去医院做治疗 治疗了两三周的样子 现在差不多定期复查 但是医生说还是要再去复查 我不敢去 我到现在我都无法面对我自己 我每天都睡不着觉 我觉得自己应该是一个很恶心的人吧 从生病到现在 好多朋友鼓励我说什么这又不是那个艾zi 好好治疗能好的 可是我不行 我感觉好累 以后怎么谈下一个男朋友啊 我怕以后复发 我真的觉得自己是一个恶心的不能再恶心的人 我受不了我自己 我当时去质问我前男友 可他却说的是我和别人搞了才这样 为什么做人不能大大方方承认呢 我每天都想睡个好觉 我朋友问我生什么病我也只敢说 我只是抵抗力太差了而已 我觉得好累啊 我该怎么去面对啊	1660649253	1660649253	35	41	hpv	53bd32be44165c3c408ecdfee79a9036	https://www.zhihu.com/people/tian-tian-82-74-34-55	妞妞	https://pic1.zhimg.com/50/v2-435c3d7cc70154fc026bd61dd48a0112_l.jpg?source=4e949a73	tian-tian-82-74-34-55	1778921549721	2022.08.16	2022.08.16
554545510	article	今天，有个体检客户悄咪咪的跑来套话，问题的核心，基本围绕一个：HPV疫苗有没有必要打？她说，女儿20岁了，很多当妈的都建议给女儿打个疫苗，身边很多人都在抢着预约，但是，她也咨询过个别医生建议可以不打。到底打不打此款疫苗？我只说说医院内的医护人员是如何看待这个事情的，毕竟大家应该更想知道业内人士真实的想法是啥？对吧？给个概率，与20个医生交流，大概12个人建议不打疫苗也没关系，8个人建议必须打。建议不打疫苗的医生，自己不打或者打了有过副作用，家里人也是不给打的。建议打的医生，自己打过没啥副作用或者的确很认同疫苗的好处。建议不打疫苗的医生，理由是，从全国范围来看，宫颈癌的患病率偏低，而且保持个人卫生清洁的人感染率更低，打疫苗引起的一系列副作用的概率可能比患病率更高，没必要吃力不讨好。其次，HPV疫苗可以说又是西方理论营销的一种说辞和手段，任何破坏身体本能工作系统的外来事务都要值得认真考究，当…	https://zhuanlan.zhihu.com/p/554545510		HPV疫苗到底要不要打？	有个体检客户悄咪咪的跑来套话，问题的核心，基本围绕一个：HPV疫苗有没有必要打？ 她说，女儿20岁了，很多当妈的都建议给女儿打个疫苗	1660662124	1660662124	298	46	hpv	d3ce2615fabb46e78b56cabaaa101250	https://www.zhihu.com/people/xia-tian-94-2-57	夏天	https://picx.zhimg.com/50/v2-abed1a8c04700ba7d72b45195223e0ff_l.jpg?source=4e949a73	xia-tian-94-2-57	1778922118578	2022.08.16	2022.08.16
554545510	article	今天，有个体检客户悄咪咪的跑来套话，问题的核心，基本围绕一个：HPV疫苗有没有必要打？她说，女儿20岁了，很多当妈的都建议给女儿打个疫苗，身边很多人都在抢着预约，但是，她也咨询过个别医生建议可以不打。到底打不打此款疫苗？我只说说医院内的医护人员是如何看待这个事情的，毕竟大家应该更想知道业内人士真实的想法是啥？对吧？给个概率，与20个医生交流，大概12个人建议不打疫苗也没关系，8个人建议必须打。建议不打疫苗的医生，自己不打或者打了有过副作用，家里人也是不给打的。建议打的医生，自己打过没啥副作用或者的确很认同疫苗的好处。建议不打疫苗的医生，理由是，从全国范围来看，宫颈癌的患病率偏低，而且保持个人卫生清洁的人感染率更低，打疫苗引起的一系列副作用的概率可能比患病率更高，没必要吃力不讨好。其次，HPV疫苗可以说又是西方理论营销的一种说辞和手段，任何破坏身体本能工作系统的外来事务都要值得认真考究，当…	https://zhuanlan.zhihu.com/p/554545510		HPV疫苗到底要不要打？	有个体检客户悄咪咪的跑来套话，问题的核心，基本围绕一个：HPV疫苗有没有必要打？ 她说，女儿20岁了，很多当妈的都建议给女儿打个疫苗	1660662124	1660662124	298	46	HPV	d3ce2615fabb46e78b56cabaaa101250	https://www.zhihu.com/people/xia-tian-94-2-57	夏天	https://picx.zhimg.com/50/v2-abed1a8c04700ba7d72b45195223e0ff_l.jpg?source=4e949a73	xia-tian-94-2-57	1778924195087	2022.08.16	2022.08.16
556528122	article	关于朋友感染了HPV：六月份朋友发现si处长了小东西，然后去科普了HPV症状，三个月的潜伏期，而我朋友跟她男朋友正好是三个月前的发生的关系，时间刚好，然后我朋友马上预约了HPV各项检查，真的感染了hpv。朋友还是学生，男生很早就出去工作了，我们都是以前同学，我家跟男生家是邻居从小一起玩的。他们在一起也有我的功劳，也是我害了我朋友。因为男生在我们那的人设是邻家大男孩，没干过什么坏事，勤奋不乱花钱，自己有存款，比我还小一岁，我们知道的啊从来没有谈过女朋友，导致他爸妈着急，我们两家很熟，有事没事一起串门 的那种。我一回家他爸妈就让我给他儿子介绍女朋友，然后各方面都不错，爸妈也是勤勤恳恳的打工人，长得大高个清清秀秀的，过年跟我朋友出去吃饭聊天就聊到了男生，我朋友也还认识，只是初中毕业就没再见过，她也想找个家附近的男朋友，就随手推了微信，后来他们自己就聊到了一起，后面跟我说他们有那意思了，然后就在…	https://zhuanlan.zhihu.com/p/556528122		关于感染HPV	关于朋友感染了HPV：六月份朋友发现si处长了小东西，然后去科普了HPV症状，三个月的潜伏期，而我朋友跟她男朋友正好是三个月前的发生的关系	1661154740	1661154740	806	174	HPV	b311fb778173af0a3cbab34f8d7cf13a	https://www.zhihu.com/people/yi-mi-wu-32-85	A拉琪	https://picx.zhimg.com/50/v2-e82037775bee58119d3e84c8ececd9b6_l.jpg?source=4e949a73	yi-mi-wu-32-85	1778923694983	2022.08.22	2022.08.22
2650651198	answer	我国感染HPV女性有哪四大特征1、约10个女性里面就有八个感染HPV，其中生殖道各类型HPV感染十分常见。2、每年因为HPV感染导致宫颈癌的女性约有50万左右。3、HPV高发年龄分别为17~25岁，45岁左右绝经期的女性。4、HPV通过杏传播传染的概率是50%以上。HPV16、18、52、58、是最危险的信号，80%宫颈癌都是由这几个型号引起的	https://www.zhihu.com/question/263903388/answer/2650651198	263903388	感染hpv是一定会有症状吗？	感染了hpv一定会有症状菜花之类的症状吗?还是感染了之后有可能没有症状表现	1661754796	1661754796	19	15	hpv	49f78d699f5629ed724bf7de7e797441	https://www.zhihu.com/people/71-59-21-86	妇产科张敏慧	https://picx.zhimg.com/50/v2-0caae5e5e643298bdf554b584e7cf318_l.jpg?source=4e949a73	71-59-21-86	1778922761381	2022.08.29	2022.08.29
2650651198	answer	我国感染HPV女性有哪四大特征1、约10个女性里面就有八个感染HPV，其中生殖道各类型HPV感染十分常见。2、每年因为HPV感染导致宫颈癌的女性约有50万左右。3、HPV高发年龄分别为17~25岁，45岁左右绝经期的女性。4、HPV通过杏传播传染的概率是50%以上。HPV16、18、52、58、是最危险的信号，80%宫颈癌都是由这几个型号引起的	https://www.zhihu.com/question/263903388/answer/2650651198	263903388	感染hpv是一定会有症状吗？	感染了hpv一定会有症状菜花之类的症状吗?还是感染了之后有可能没有症状表现	1661754796	1661754796	19	15	HPV	49f78d699f5629ed724bf7de7e797441	https://www.zhihu.com/people/71-59-21-86	妇产科张敏慧	https://picx.zhimg.com/50/v2-0caae5e5e643298bdf554b584e7cf318_l.jpg?source=4e949a73	71-59-21-86	1778924510378	2022.08.29	2022.08.29
2651815323	answer	我是男性，而且没有感染过人乳头瘤病毒，谢谢陌生朋友“求知己”看得起我，邀请我回答这个问题，不过你似乎并不知我，一笑。 坦诚地讲，如果在恋爱关系确定之前得知对方罹患该病，我确实会犹豫，但除了同情、心疼之外，不会因此而对该女性有任何歧视或不公正看法；我也不认为与曾经罹患该病但已痊愈的女性婚恋有何不妥之处。在我看来，得了任何疾病都没什么丢人的，不幸罹患此病的女性大可不必过于焦虑，正确对待、积极治疗、乐观生活即可，好在相当部分罹患该病的患者是可以得到治疗的。同时，我也建议该病的患者坦诚告知心仪的对象自己的健康状况，这一方面是对对方负责，另一方面其实也是为自己好——或许只有能真正、全面接受自己，共同面对生活的种种考验和挑战的人，才是值得相依相伴的良人。	https://www.zhihu.com/question/450607790/answer/2651815323	450607790	有hpv的女性，你们怕谈恋爱吗?	如果想和对方谈恋爱，要不要告诉对方，自己有HPV？别人一定很介意吧	1661825475	1661825475	27	33	hpv	708549c73300c4cfc620a4edaaf9ca13	https://www.zhihu.com/people/edward-90-23-24	轩辕坦心	https://picx.zhimg.com/50/v2-51b61861e25a6a4c0955ae90956fc264_l.jpg?source=4e949a73	edward-90-23-24	1778921936383	2022.08.30	2022.08.30
2651815323	answer	我是男性，而且没有感染过人乳头瘤病毒，谢谢陌生朋友“求知己”看得起我，邀请我回答这个问题，不过你似乎并不知我，一笑。 坦诚地讲，如果在恋爱关系确定之前得知对方罹患该病，我确实会犹豫，但除了同情、心疼之外，不会因此而对该女性有任何歧视或不公正看法；我也不认为与曾经罹患该病但已痊愈的女性婚恋有何不妥之处。在我看来，得了任何疾病都没什么丢人的，不幸罹患此病的女性大可不必过于焦虑，正确对待、积极治疗、乐观生活即可，好在相当部分罹患该病的患者是可以得到治疗的。同时，我也建议该病的患者坦诚告知心仪的对象自己的健康状况，这一方面是对对方负责，另一方面其实也是为自己好——或许只有能真正、全面接受自己，共同面对生活的种种考验和挑战的人，才是值得相依相伴的良人。	https://www.zhihu.com/question/450607790/answer/2651815323	450607790	有hpv的女性，你们怕谈恋爱吗?	如果想和对方谈恋爱，要不要告诉对方，自己有HPV？别人一定很介意吧	1661825475	1661825475	27	33	HPV	708549c73300c4cfc620a4edaaf9ca13	https://www.zhihu.com/people/edward-90-23-24	轩辕坦心	https://pica.zhimg.com/50/v2-51b61861e25a6a4c0955ae90956fc264_l.jpg?source=4e949a73	edward-90-23-24	1778923865080	2022.08.30	2022.08.30
2655943074	answer	高危HPV16、52阳性，已自愈，分享一下我的心得我是之前查出的HPV16、52双项阳性，当时医生说如果不能及时干预，很可能病变引发宫颈癌。当时自己就脑子一片空白，不知道这种病怎么会发生在这么洁身自好的我身上。印象里HPV感染主要是靠性传播，我还觉得有些自卑，似乎自己是个多么放荡的人似的。大夫建议我去做了阴道镜。当时的确紧张得很，脑子里各种恐怖的画面都想了一遍，甚至连遗书都想好了。以至于我现在也记不清当时做阴道镜的具体了，就记得有点疼，而且整个人紧绷着，一直被叮嘱着要放松。不幸的是，阴道镜和活检的各项指标都异常，我的HPV低度病变。医生给我开了点干扰素，但是也告诉我，这并不能根治HPV，我得想办法提升自己的免疫力。于是我就去买了点提升免疫力的营养品来吃，然后坚持锻炼，早睡早起，清淡饮食。这样坚持了三个多月吧，再去复查的时候，HPV真的就转阴了。我觉得挺开心的。	https://www.zhihu.com/question/499653593/answer/2655943074	499653593	我洁身自好，但是检测出Hpv阳性是为什么？	高危HPV16、52阳性，已自愈，分享一下我的心得 我是之前查出的HPV16、52双项阳性，当时医生说如果不能及时干预	1662044726	1662044726	190	212	HPV	6ea9b1d487ac7c4cd2b6c1d98ee68c9c	https://www.zhihu.com/people/sunny-12-7-27	sunny	https://pic1.zhimg.com/50/v2-c8d1dd5c09f8affa64d77c72464c8c60_l.jpg?source=4e949a73	sunny-12-7-27	1778923218737	2022.09.01	2022.09.01
2655943074	answer	高危HPV16、52阳性，已自愈，分享一下我的心得我是之前查出的HPV16、52双项阳性，当时医生说如果不能及时干预，很可能病变引发宫颈癌。当时自己就脑子一片空白，不知道这种病怎么会发生在这么洁身自好的我身上。印象里HPV感染主要是靠性传播，我还觉得有些自卑，似乎自己是个多么放荡的人似的。大夫建议我去做了阴道镜。当时的确紧张得很，脑子里各种恐怖的画面都想了一遍，甚至连遗书都想好了。以至于我现在也记不清当时做阴道镜的具体了，就记得有点疼，而且整个人紧绷着，一直被叮嘱着要放松。不幸的是，阴道镜和活检的各项指标都异常，我的HPV低度病变。医生给我开了点干扰素，但是也告诉我，这并不能根治HPV，我得想办法提升自己的免疫力。于是我就去买了点提升免疫力的营养品来吃，然后坚持锻炼，早睡早起，清淡饮食。这样坚持了三个多月吧，再去复查的时候，HPV真的就转阴了。我觉得挺开心的。	https://www.zhihu.com/question/499653593/answer/2655943074	499653593	我洁身自好，但是检测出Hpv阳性是为什么？	高危HPV16、52阳性，已自愈，分享一下我的心得 我是之前查出的HPV16、52双项阳性，当时医生说如果不能及时干预	1662044726	1662044726	190	212	hpv	6ea9b1d487ac7c4cd2b6c1d98ee68c9c	https://www.zhihu.com/people/sunny-12-7-27	sunny	https://picx.zhimg.com/50/v2-c8d1dd5c09f8affa64d77c72464c8c60_l.jpg?source=4e949a73	sunny-12-7-27	1778921770922	2022.09.01	2022.09.01
2666252803	answer	HPV感染大概率是因为性生活，但HPV感染不是性病！HPV感染不是性病！！HPV感染不是性病！！！HPV感染是因为免疫力低下而受到的感染，女生只要有性生活其实都会HPV感染，一般6-12个月会自愈。因为女性下面菌群复杂，一不小心就会菌群紊乱造成感染，而男生普遍都是HPV病毒携带者，但因自身免疫力高不会受影响，但女生抵抗力不高，所以就HPV感染了。所以HPV感染了，首先去医院做相关检查看是否病变，如果没有病变则不用太过担心，放平心态（千万不要去网上看那些病例什么乱七八糟的，看了只会更烦），平时注意卫生，注意饮食，注意作息，适量运动，提高抵抗力，病毒被打败自然而然就痊愈了。若病变了就去咨询医生要不要做相关手术。就算病变也不要害怕，病变到患癌还需要十多年时间呢，这期间按时做检查也会痊愈的！在啰嗦一点，HPV感染没有任何特效药！没有任何特效药！！没有任何特效药！！！网上很多说吃了什么药什么药就肯…	https://www.zhihu.com/question/552525040/answer/2666252803	552525040	感染高危型hpv男朋友一定有问题吗？	和男朋友在一起一年多之后做宫颈癌筛查，查出感染了高危型的hpv。看到网上都在说高危hpv 只能通过性传播，在此期间除了男朋友我也没有碰过别人，跟前男友是初恋并且已经分手快一年才跟现在的男朋友在一起。潜伏期的说法好像也说不通。真的是男朋友有问题吗？这个病毒太复杂了呜呜呜呜呜 希望专业人士能帮我解答一下	1662689127	1662689127	357	245	HPV	53c2dd87e205e2a9a06f3ff1088f22fa	https://www.zhihu.com/people/xiao-qiu-jin-tian-hen-kai-xin-5	头发乱了	https://picx.zhimg.com/50/v2-0b472cc815cee0e7a7eb31622fd87f50_l.jpg?source=4e949a73	xiao-qiu-jin-tian-hen-kai-xin-5	1778923455504	2022.09.09	2022.09.09
564846651	article	我是一名hpv患者，前几天查出hpv阳性，说实话我很紧张，看到结果以后我的第一反应是逃避，我跟我男朋友在一起没多久，我很纠结，是否应该告诉对方，我怕他离开我或者觉得我很随意，后来经过深思熟虑，我还是决定告诉他，毕竟他有知情权和选择权，我没有想到的是他非但没有怪我还安慰我，说我只是免疫力比较差，运气比较不好。然后他陪我一起去检查，他查出来hpv全阴性，这时候我又开始纠结了，我不想拖累他，我总觉得他和我在一起，我会害他，所以我故意躲避他，他可能看出了我的不对劲，询问我原因，我本来想很坚强，但是还是忍不住哭出来了，他安慰我说从他知道我得病以后，已经做好了选择，他会陪我一起面对，现在的我，已经做好心理准备，勇敢面对，我会好好配合医生，努力治疗疾病！	https://zhuanlan.zhihu.com/p/564846651		hpv是否要分手？	我是一名hpv患者，前几天查出hpv阳性，说实话我很紧张，看到结果以后我的第一反应是逃避，我跟我男朋友在一起没多久	1663251105	1663251105	34	148	hpv	155b0734edfa6c436f806d615737d4aa	https://www.zhihu.com/people/tuan-zi-ya-18	团子呀	https://picx.zhimg.com/50/v2-0f6e35eb964e079fb83df19263fac070_l.jpg?source=4e949a73	tuan-zi-ya-18	1778922118563	2022.09.15	2022.09.15
564846651	article	我是一名hpv患者，前几天查出hpv阳性，说实话我很紧张，看到结果以后我的第一反应是逃避，我跟我男朋友在一起没多久，我很纠结，是否应该告诉对方，我怕他离开我或者觉得我很随意，后来经过深思熟虑，我还是决定告诉他，毕竟他有知情权和选择权，我没有想到的是他非但没有怪我还安慰我，说我只是免疫力比较差，运气比较不好。然后他陪我一起去检查，他查出来hpv全阴性，这时候我又开始纠结了，我不想拖累他，我总觉得他和我在一起，我会害他，所以我故意躲避他，他可能看出了我的不对劲，询问我原因，我本来想很坚强，但是还是忍不住哭出来了，他安慰我说从他知道我得病以后，已经做好了选择，他会陪我一起面对，现在的我，已经做好心理准备，勇敢面对，我会好好配合医生，努力治疗疾病！	https://zhuanlan.zhihu.com/p/564846651		hpv是否要分手？	我是一名hpv患者，前几天查出hpv阳性，说实话我很紧张，看到结果以后我的第一反应是逃避，我跟我男朋友在一起没多久	1663251105	1663251105	34	148	HPV	155b0734edfa6c436f806d615737d4aa	https://www.zhihu.com/people/tuan-zi-ya-18	团子呀	https://pica.zhimg.com/50/v2-0f6e35eb964e079fb83df19263fac070_l.jpg?source=4e949a73	tuan-zi-ya-18	1778923865074	2022.09.15	2022.09.15
2692020657	answer	HPV感染普遍，不用太担心，但应该引起重视。首先，低危HPV感染，一般来说6/11较常见，有的患者无症状，有的可能会出现尖锐湿疣，去皮肤科治疗。其次，高危感染，特别是16（国内较多）/18（国外较常见）这两个型号感染，建议患者必须阴道镜及活检，为什么？16、18型较狡猾，哪怕阴道镜下无病变，活检有可能就有病变，之前看过文献8个人中有一个就是有病变的，所以一旦发现有高位感染应去医院检查并重视。第三，对患者来说，感染了HPV病毒，最煎熬的是内心，会出现焦虑、睡眠不好的现象，其实多科普相关知识多了解，会发现HPV病毒并没有那么可怕，只要引起重视，增加自身免疫力是可以好的。	https://www.zhihu.com/question/555436886/answer/2692020657	555436886	HPV 感染会对女性身体带来什么影响？	HPV感染普遍，不用太担心，但应该引起重视。首先，低危HPV感染，一般来说6/11较常见，有的患者无症状	1664271485	1664271485	6	2	HPV	cf0f8f978a63d42f0291484d425fa15e	https://www.zhihu.com/people/shen-jing-wa-35-48-93	是利利子呀	https://pic1.zhimg.com/50/v2-30e48033c9301c759619f65df801c3f7_l.jpg?source=4e949a73	shen-jing-wa-35-48-93	1778924029968	2022.09.27	2022.09.27
2731143373	answer	男性的HPV检查，有些医院是不给做的，有一部分医院是给男性做的，但就算做了，男性的HPV检查结果有一定的不准确性。还有就是男性普遍免疫力较好，免疫力好的得了HPV是容易转阴的。男性HPV（人乳头瘤病毒）检查主要的检查方法有病理检查、醋酸白试验、表皮脱落细胞检测等。1、细胞检查去判断在有疣体出现时，可取病变组织作病理学检查，在显微镜下忧体的上皮呈乳.头瘤样增生，在上皮内可见特征性的挖空细胞，有时在细-胞质内还可见到病毒所致的变性颗粒。2、醋酸白实验检查以3%至5%浓度的冰醋酸溶液涂于患有疣体者的病变部位，如男性的荫茎、亀头或肛周等部位，有忧体损害的部位呈白色清晰可见，亚临床感染的区域呈均匀一致清楚的变白区而容易被识别。3、表皮脱落细胞检测用采集式子中的棉拭子深入阴茎，然后旋转几周，取患处表皮脱落细胞送检，检测HPV抗体等，阳性说明可能感染了HPV人乳头瘤病毒。其他的检查方法有免疫学实验、核…	https://www.zhihu.com/question/562429235/answer/2731143373	562429235	为什么渣男海王查出来的Hpv是全阴?	最近遇到了一个渣男海王，海王翻车了，被女朋友和鱼塘全知道了，这期间他睡过了无数的女生，其中一个女生她18年底就没有性生活，相当于三年没有性生活，但是查出来得了两个高危型号，由于之前打过九价，但是也没筛查过，所幸九价里的型号没有得，但是海王查出来都是全阴，最后一次和海王发生关系是在6月，检查是七月查出来的，但是另一个女生是在最近查的，她没得。但是海王在睡过了这么多女生，而且没有中断，没什么他是全阴呢？	1666764813	1666764813	74	5	hpv	dabd4c5b91fa1aa3413c5f0d1c2298a5	https://www.zhihu.com/people/30-61-51-8	晗晗	https://pic1.zhimg.com/50/v2-07399f3ac3c4762ca70a1774b56a0d9e_l.jpg?source=4e949a73	30-61-51-8	1778922118571	2022.10.26	2022.10.26
2731143373	answer	男性的HPV检查，有些医院是不给做的，有一部分医院是给男性做的，但就算做了，男性的HPV检查结果有一定的不准确性。还有就是男性普遍免疫力较好，免疫力好的得了HPV是容易转阴的。男性HPV（人乳头瘤病毒）检查主要的检查方法有病理检查、醋酸白试验、表皮脱落细胞检测等。1、细胞检查去判断在有疣体出现时，可取病变组织作病理学检查，在显微镜下忧体的上皮呈乳.头瘤样增生，在上皮内可见特征性的挖空细胞，有时在细-胞质内还可见到病毒所致的变性颗粒。2、醋酸白实验检查以3%至5%浓度的冰醋酸溶液涂于患有疣体者的病变部位，如男性的荫茎、亀头或肛周等部位，有忧体损害的部位呈白色清晰可见，亚临床感染的区域呈均匀一致清楚的变白区而容易被识别。3、表皮脱落细胞检测用采集式子中的棉拭子深入阴茎，然后旋转几周，取患处表皮脱落细胞送检，检测HPV抗体等，阳性说明可能感染了HPV人乳头瘤病毒。其他的检查方法有免疫学实验、核…	https://www.zhihu.com/question/562429235/answer/2731143373	562429235	为什么渣男海王查出来的Hpv是全阴?	最近遇到了一个渣男海王，海王翻车了，被女朋友和鱼塘全知道了，这期间他睡过了无数的女生，其中一个女生她18年底就没有性生活，相当于三年没有性生活，但是查出来得了两个高危型号，由于之前打过九价，但是也没筛查过，所幸九价里的型号没有得，但是海王查出来都是全阴，最后一次和海王发生关系是在6月，检查是七月查出来的，但是另一个女生是在最近查的，她没得。但是海王在睡过了这么多女生，而且没有中断，没什么他是全阴呢？	1666764813	1666764813	74	5	HPV	dabd4c5b91fa1aa3413c5f0d1c2298a5	https://www.zhihu.com/people/30-61-51-8	晗晗	https://pica.zhimg.com/50/v2-07399f3ac3c4762ca70a1774b56a0d9e_l.jpg?source=4e949a73	30-61-51-8	1778924029968	2022.10.26	2022.10.26
2738557989	answer	hpv分为上皮型和粘膜型hpv 男性主要感染的粘膜型hpv 大家比较关注的尖锐湿疣是低危型hpv 大多数人感染高危型hpv之后会在1-2年内自愈 但是如果感染高危型hpv （比较常见的16型和18型）并且持续高危不断刺激 则会激活某些癌细胞（ 高危hpv两种主要癌蛋白是E6和E7 会使得p53和pRb这两种肿瘤抑制蛋白失活） 引起yi癌或者gm癌 超过50%以上的yj癌都是hpv感染导致 高危型hpv在男同人群中比较常见 而男女行为主要感染的是低危型hpv 可能会在三个月左右出现菜花状疣体 （尖锐湿疣）尖锐湿疣主要的治疗方法是用冷冻或者激光清除疣体 再外用干扰素治疗 这里注意一下 女性如果已经感染hpv的话 那么感染hiv的概率会增大2.4倍 因为更多的cd4会聚集到病灶部位去参与对抗病毒 这也使得hiv相对更容易感染靶细胞 如果仅仅发生一次高危的男性且没有疣体出现 那么不需要担心 正常…	https://www.zhihu.com/question/498041295/answer/2738557989	498041295	男性 HPV 感染常见的症状有哪些？	hpv分为上皮型和粘膜型hpv 男性主要感染的粘膜型hpv 大家比较关注的尖锐湿疣是低危型hpv 大多数人感染高危型hpv之后会在1-2年内自愈	1667217039	1667217039	46	302	HPV	d085632b4fd922d61033cbe7bb6442de	https://www.zhihu.com/people/zhe-ge-wei-xin-bu-yong-liao	狗哥1号	https://pic1.zhimg.com/50/v2-faaa15bfca98b6f28afca5387667e066_l.jpg?source=4e949a73	zhe-ge-wei-xin-bu-yong-liao	1778923218713	2022.10.31	2022.10.31
2738557989	answer	hpv分为上皮型和粘膜型hpv 男性主要感染的粘膜型hpv 大家比较关注的尖锐湿疣是低危型hpv 大多数人感染高危型hpv之后会在1-2年内自愈 但是如果感染高危型hpv （比较常见的16型和18型）并且持续高危不断刺激 则会激活某些癌细胞（ 高危hpv两种主要癌蛋白是E6和E7 会使得p53和pRb这两种肿瘤抑制蛋白失活） 引起yi癌或者gm癌 超过50%以上的yj癌都是hpv感染导致 高危型hpv在男同人群中比较常见 而男女行为主要感染的是低危型hpv 可能会在三个月左右出现菜花状疣体 （尖锐湿疣）尖锐湿疣主要的治疗方法是用冷冻或者激光清除疣体 再外用干扰素治疗 这里注意一下 女性如果已经感染hpv的话 那么感染hiv的概率会增大2.4倍 因为更多的cd4会聚集到病灶部位去参与对抗病毒 这也使得hiv相对更容易感染靶细胞 如果仅仅发生一次高危的男性且没有疣体出现 那么不需要担心 正常…	https://www.zhihu.com/question/498041295/answer/2738557989	498041295	男性 HPV 感染常见的症状有哪些？	hpv分为上皮型和粘膜型hpv 男性主要感染的粘膜型hpv 大家比较关注的尖锐湿疣是低危型hpv 大多数人感染高危型hpv之后会在1-2年内自愈	1667217039	1667217039	46	302	hpv	d085632b4fd922d61033cbe7bb6442de	https://www.zhihu.com/people/zhe-ge-wei-xin-bu-yong-liao	狗哥1号	https://picx.zhimg.com/50/v2-faaa15bfca98b6f28afca5387667e066_l.jpg?source=4e949a73	zhe-ge-wei-xin-bu-yong-liao	1778921248625	2022.10.31	2022.10.31
581850018	article	提起 HPV（人乳头瘤病毒），大家会想到什么？大多数人第一反应可能都是：宫颈癌！但其实，我们生活中一些常见的皮肤病也可能和 HPV 有关，比如丝状疣。丝状疣，就是又细又长的疣。样子就像从皮肤表面伸出的手指，看起来也很像 「倒立的小钉子」 或者 「金针菇」，一般只有一个。长疣和HPV有什么关系？大家不用一听到 HPV 感染就觉得天都塌了。在一般的皮肤接触或者是不洁的性行为中，都有可能会感染到 HPV 病毒。HPV 病毒是个大家族，家族成员分为高危型和低危型两大派。宫颈癌是长期持续地感染了高危型 HPV 才有几率感染[1]，导致皮肤疣的 HPV 病毒，一般是1、2、4等低危型病毒。在人的一生中，无论男性还是女性，都有70%-80%的几率会感染HPV[2]。面部、手脚等部位感染的这类病毒，大多数都会在两年左右的时间内被自身免疫清除掉。但如果免疫力不足以抵抗，病毒就会继续在皮肤上作乱，长出疣。像…	https://zhuanlan.zhihu.com/p/581850018		男人也会感染！身上若出现这4种小疙瘩，十有八九HPV已经来了	都有可能会感染到 HPV 病毒。HPV 病毒是个大家族，家族成员分为高危型和低危型两大派。宫颈癌是长期持续地感染了高危型	1667977811	1667977811	117	0	hpv	31714b4cca6c8a6e108818cbd24f495c	https://www.zhihu.com/people/fan-sheng-zi-jian-kang	泛生子健康	https://pic1.zhimg.com/50/v2-6075b380dcf332fa5c31eb4f22277590_l.jpg?source=4e949a73	fan-sheng-zi-jian-kang	1778921770919	2022.11.09	2022.11.09
581850018	article	提起 HPV（人乳头瘤病毒），大家会想到什么？大多数人第一反应可能都是：宫颈癌！但其实，我们生活中一些常见的皮肤病也可能和 HPV 有关，比如丝状疣。丝状疣，就是又细又长的疣。样子就像从皮肤表面伸出的手指，看起来也很像 「倒立的小钉子」 或者 「金针菇」，一般只有一个。长疣和HPV有什么关系？大家不用一听到 HPV 感染就觉得天都塌了。在一般的皮肤接触或者是不洁的性行为中，都有可能会感染到 HPV 病毒。HPV 病毒是个大家族，家族成员分为高危型和低危型两大派。宫颈癌是长期持续地感染了高危型 HPV 才有几率感染[1]，导致皮肤疣的 HPV 病毒，一般是1、2、4等低危型病毒。在人的一生中，无论男性还是女性，都有70%-80%的几率会感染HPV[2]。面部、手脚等部位感染的这类病毒，大多数都会在两年左右的时间内被自身免疫清除掉。但如果免疫力不足以抵抗，病毒就会继续在皮肤上作乱，长出疣。像…	https://zhuanlan.zhihu.com/p/581850018		男人也会感染！身上若出现这4种小疙瘩，十有八九HPV已经来了	都有可能会感染到 HPV 病毒。HPV 病毒是个大家族，家族成员分为高危型和低危型两大派。宫颈癌是长期持续地感染了高危型	1667977811	1667977811	117	0	HPV	31714b4cca6c8a6e108818cbd24f495c	https://www.zhihu.com/people/fan-sheng-zi-jian-kang	泛生子健康	https://picx.zhimg.com/50/v2-6075b380dcf332fa5c31eb4f22277590_l.jpg?source=4e949a73	fan-sheng-zi-jian-kang	1778924029963	2022.11.09	2022.11.09
2765773242	answer	一开始以为是性接触才会传染，目前认为任何接触都可以传染。	https://www.zhihu.com/question/558585237/answer/2765773242	558585237	为什么很多人认为hpv是一种性病？	能具体介绍一下这个病毒吗？	1668857242	1668857242	2	8	hpv	7b87b5a1e7f29880d9975e84e7a95361	https://www.zhihu.com/people/pan-ye-15-29	潘业	https://picx.zhimg.com/50/v2-0f4c534579cbcb51fa00c648d0baaed2_l.jpg?source=4e949a73	pan-ye-15-29	1778922257292	2022.11.19	2022.11.19
2765773242	answer	一开始以为是性接触才会传染，目前认为任何接触都可以传染。	https://www.zhihu.com/question/558585237/answer/2765773242	558585237	为什么很多人认为hpv是一种性病？	能具体介绍一下这个病毒吗？	1668857242	1668857242	2	8	HPV	7b87b5a1e7f29880d9975e84e7a95361	https://www.zhihu.com/people/pan-ye-15-29	潘业	https://pica.zhimg.com/50/v2-0f4c534579cbcb51fa00c648d0baaed2_l.jpg?source=4e949a73	pan-ye-15-29	1778924029973	2022.11.19	2022.11.19
2774428349	answer	高危的HPV可以说基本都是因为性传播感染，虽然HPV的传播途径还有间接传播，但是我所有看到过的高危HPV感染案例，没有是因为间接感染的，不排除这一途径，只是我的个人看法。有80%左右女性在一生当中，都有可能会感染一次HPV病毒。高危型HPV感染在临床上并不严重，绝大部分高危型HPV感染都是一过性，在1-2年之内80-90%的患者都能够自行清除。只有持续性的高危型HPV感染，才会增加宫颈（癌）前病变和宫颈（癌）的发生率。大约有5%-10%的感染者会持续感染，从感染到（癌）变，平均大约需要十多年的时间，当然也有极少数人（癌）变的速度比较快，在这中间任何时间发现，都有针对性的治疗措施，所以定期检查很重要。目前针对HPV感染，没有侑效的葯物来进行控制，或是让病毒感染转阴，唯一侑效的方法就是通过自身免疫力来清除HPV病毒，去医院检查问医生，医生也都是这么说的，所以感染HPV没有出现病变的情况是不需…	https://www.zhihu.com/question/567680489/answer/2774428349	567680489	高危 HPV 是怎么感染上的？	都有可能会感染一次HPV病毒。 高危型HPV感染在临床上并不严重，绝大部分高危型HPV感染都是一过性，在1-2年之内80-90%的患者都能够自行清除	1669367945	1669367945	24	0	hpv	d2d5856e4cde5db243ad9a1c24169b86	https://www.zhihu.com/people/xiao-yang-tong-xue-84-1	小杨同学	https://picx.zhimg.com/50/v2-b390a0207395efaada801a715e5b3383_l.jpg?source=4e949a73	xiao-yang-tong-xue-84-1	1778922369834	2022.11.25	2022.11.25
618237360	article	最近我的闺蜜在医院确诊了hpv16，因为我以前有感染过11和52两个型号，所以我全程陪同着她，一是对这方面有着过来人的经验，二是作为闺蜜陪伴着她安慰她，看着她接受不了崩溃的样子，我就想起了去年的我，何尝不也是这样，加上现在的社会环境及思想道徳等诸多问题，感染hpv的患者越来越多，大部分是以女性居多。所以我想把自己的经历和一些经验分享给大家，希望对大家有帮助。 hpv的传播途径大概分为三种，第一种是母婴传播，如果孕妇患有hpv，顺产就可能导致新生儿感染。第二种是间接传播，比如内裤，浴巾，浴盆等途径。第三种也是最大概率的传播途径，性接触途径。大家可以看一下自己感染是哪个途径。 这个病说大不大，说小不小，最麻烦的是这个病是没有特效药的，所以提醒大家千万不要去相信一下网络上一些推广治愈hpv特效药的，没必要学我去交这些智商税，因为当时我正处于事业上升期，没有很多时间去医院治疗，嫌麻烦，再加上检查…	https://zhuanlan.zhihu.com/p/618237360		我个人感染hpv的治愈经历	希望对大家有帮助。 hpv的传播途径大概分为三种，第一种是母婴传播，如果孕妇患有hpv，顺产就可能导致新生儿感染	1680161401	1680587179	394	312	hpv	64f563c2236f834791c0f14f4d9162ee	https://www.zhihu.com/people/llxr-1	LLxr	https://picx.zhimg.com/50/v2-df9320eff55a9b5acd7a58b608b6dae6_l.jpg?source=4e949a73	llxr-1	1778922257294	2023.03.30	2023.04.04
618237360	article	最近我的闺蜜在医院确诊了hpv16，因为我以前有感染过11和52两个型号，所以我全程陪同着她，一是对这方面有着过来人的经验，二是作为闺蜜陪伴着她安慰她，看着她接受不了崩溃的样子，我就想起了去年的我，何尝不也是这样，加上现在的社会环境及思想道徳等诸多问题，感染hpv的患者越来越多，大部分是以女性居多。所以我想把自己的经历和一些经验分享给大家，希望对大家有帮助。 hpv的传播途径大概分为三种，第一种是母婴传播，如果孕妇患有hpv，顺产就可能导致新生儿感染。第二种是间接传播，比如内裤，浴巾，浴盆等途径。第三种也是最大概率的传播途径，性接触途径。大家可以看一下自己感染是哪个途径。 这个病说大不大，说小不小，最麻烦的是这个病是没有特效药的，所以提醒大家千万不要去相信一下网络上一些推广治愈hpv特效药的，没必要学我去交这些智商税，因为当时我正处于事业上升期，没有很多时间去医院治疗，嫌麻烦，再加上检查…	https://zhuanlan.zhihu.com/p/618237360		我个人感染hpv的治愈经历	希望对大家有帮助。 hpv的传播途径大概分为三种，第一种是母婴传播，如果孕妇患有hpv，顺产就可能导致新生儿感染	1680161401	1680587179	394	312	HPV	64f563c2236f834791c0f14f4d9162ee	https://www.zhihu.com/people/llxr-1	LLxr	https://picx.zhimg.com/50/v2-df9320eff55a9b5acd7a58b608b6dae6_l.jpg?source=4e949a73	llxr-1	1778923455526	2023.03.30	2023.04.04
2977864503	answer	当然可以彻底清除，一般在两年之内，通过自己免疫力提升就可以清除病毒，hpv全球没有特效药，不要病急乱投医！如果感染了，别慌，我简单说就是，尖锐湿疣就通过激光去除疣体，其他没有症状的，不管低危，高危，一定要做下tct，只要不是cin2以上，清除病毒，半年复查就好了，大部分两年之内会转阴！普通的hpv，每天建议补充300微克麦芽硒，高危每天补充一些葡聚糖硒（麦芽硒300微克，葡聚糖200毫克），对提升免疫力清除病毒，有很好的效果	https://www.zhihu.com/question/594685944/answer/2977864503	594685944	hpv病毒能彻底清除吗 ?	北京人和中医院说会提取我体内病毒看含量多少 他们是通过技术治疗 通过抗体和免疫来清除我体内的病毒 专门因个人培养一种能够杀死我体内病毒的免疫细胞和抗病毒的抗体 打针治疗 说能彻底清除我体内的病毒 治疗的话需要一个星期三五天 就可以治疗好 不会复发 两个半月三个月就会转阴	1681169292	1681169292	25	24	HPV	0364322d6104a30d8c3cc9c0cff153a8	https://www.zhihu.com/people/hao-nan-ge-81	学医二十年	https://pica.zhimg.com/50/v2-fa1a159750a3f908021f84303bc80053_l.jpg?source=4e949a73	hao-nan-ge-81	1778924510392	2023.04.11	2023.04.11
2977864503	answer	当然可以彻底清除，一般在两年之内，通过自己免疫力提升就可以清除病毒，hpv全球没有特效药，不要病急乱投医！如果感染了，别慌，我简单说就是，尖锐湿疣就通过激光去除疣体，其他没有症状的，不管低危，高危，一定要做下tct，只要不是cin2以上，清除病毒，半年复查就好了，大部分两年之内会转阴！普通的hpv，每天建议补充300微克麦芽硒，高危每天补充一些葡聚糖硒（麦芽硒300微克，葡聚糖200毫克），对提升免疫力清除病毒，有很好的效果	https://www.zhihu.com/question/594685944/answer/2977864503	594685944	hpv病毒能彻底清除吗 ?	北京人和中医院说会提取我体内病毒看含量多少 他们是通过技术治疗 通过抗体和免疫来清除我体内的病毒 专门因个人培养一种能够杀死我体内病毒的免疫细胞和抗病毒的抗体 打针治疗 说能彻底清除我体内的病毒 治疗的话需要一个星期三五天 就可以治疗好 不会复发 两个半月三个月就会转阴	1681169292	1681169292	25	24	hpv	0364322d6104a30d8c3cc9c0cff153a8	https://www.zhihu.com/people/hao-nan-ge-81	学医二十年	https://picx.zhimg.com/50/v2-fa1a159750a3f908021f84303bc80053_l.jpg?source=4e949a73	hao-nan-ge-81	1778922369831	2023.04.11	2023.04.11
2982912025	answer	不用多乱，两个以上异性性行为就可以导致，我再各位女生普及一下，hpv病毒是存在皮肤和黏膜上的，也就是比艾滋病传播的风险更大，但危害没有那么大，得了也不用担心，20%的女性都感染过，hpv全世界没有特效药，得了也别慌，两年之内免疫力只要好了，都会转阴清除，具体方法，我的知乎上写了很多，大家可以慢慢看，再说一遍，不要病急乱投医，乱花冤枉钱	https://www.zhihu.com/question/595304191/answer/2982912025	595304191	男生多乱才会得HPV？	两个以上异性性行为就可以导致，我再各位女生普及一下，hpv病毒是存在皮肤和黏膜上的，也就是比艾滋病传播的风险更大	1681430172	1681430172	62	53	HPV	0364322d6104a30d8c3cc9c0cff153a8	https://www.zhihu.com/people/hao-nan-ge-81	学医二十年	https://picx.zhimg.com/50/v2-fa1a159750a3f908021f84303bc80053_l.jpg?source=4e949a73	hao-nan-ge-81	1778923013646	2023.04.14	2023.04.14
2982912025	answer	不用多乱，两个以上异性性行为就可以导致，我再各位女生普及一下，hpv病毒是存在皮肤和黏膜上的，也就是比艾滋病传播的风险更大，但危害没有那么大，得了也不用担心，20%的女性都感染过，hpv全世界没有特效药，得了也别慌，两年之内免疫力只要好了，都会转阴清除，具体方法，我的知乎上写了很多，大家可以慢慢看，再说一遍，不要病急乱投医，乱花冤枉钱	https://www.zhihu.com/question/595304191/answer/2982912025	595304191	男生多乱才会得HPV？	两个以上异性性行为就可以导致，我再各位女生普及一下，hpv病毒是存在皮肤和黏膜上的，也就是比艾滋病传播的风险更大	1681430172	1681430172	62	53	hpv	0364322d6104a30d8c3cc9c0cff153a8	https://www.zhihu.com/people/hao-nan-ge-81	学医二十年	https://pica.zhimg.com/50/v2-fa1a159750a3f908021f84303bc80053_l.jpg?source=4e949a73	hao-nan-ge-81	1778921248633	2023.04.14	2023.04.14
633313608	article	hpv真的不可怕不是病不是病！不要认为这是一个丢脸的病！有不舒服就及时看！查出来不要大意及时干预！！！下面分享一下我半年治疗过程我是每年都会有体检的习惯～今年年初体检查出来16 58 因为医生说16型是毒王所以做了活检 很不幸 我是cin1 知道心情也很崩溃 在不断的查找资料试图更了解HPV 焦虑的很多天都睡不着觉 自己也感觉很自责为什么没有照顾好自己的身体心态调整过来后，自己一个人也考虑了很多， 我自己本身比较害怕 做个活检都能给我吓哭 我就选择了使用HPV凝胶，用的是小黄盒家的，接下来4个月按时用药 健身一周会去5次 每天都计划了饮食 感觉这是我免疫力提高的最根本的办法3月份怀着摆烂的心情去复查 觉得自己转阴可能性不大 结果真的居然转阴了！！谢天谢地！疫苗已经安排上了！	https://zhuanlan.zhihu.com/p/633313608		HPV高危16半年转阴，一些大实话	hpv真的不可怕不是病不是病！不要认为这是一个丢脸的病！有不舒服就及时看！查出来不要大意及时干预！！	1685422979	1685423145	18	4	hpv	43828cb4432d7a99f0caf343c94c093e	https://www.zhihu.com/people/76-92-42-71-10	努力上进	https://pica.zhimg.com/50/v2-f2aa461a1cd0a427a7a416365a658dab_l.jpg?source=4e949a73	76-92-42-71-10	1778922761377	2023.05.30	2023.05.30
3052378064	answer	检查，检查，检查（说三遍）然后早睡（我也没太早睡，但看着在一点之前），然后运动（一周运动至少两次以上，我都是随机运动），然后吃药（我吃了增加体抗力的药，有用了干扰素，还有中药，感觉有用的，价格不贵的我都试了试（不要说为啥不用贵的，问就是没钱）），放宽心态（心态很重要，真的很重要，我男朋友那时候一直逗我开心），然后就没了	https://www.zhihu.com/question/603133308/answer/3052378064	603133308	得了HPV怎么办?	检查，检查，检查（说三遍） 然后早睡（我也没太早睡，但看着在一点之前），然后运动（一周运动至少两次以上	1685498126	1685498126	23	57	hpv	799006efdc171645de6c34edfafae65c	https://www.zhihu.com/people/32-93-93-2	礁泥	https://pic1.zhimg.com/50/v2-e5aeb4872c80f1b3edccc46617dfe3de_l.jpg?source=4e949a73	32-93-93-2	1778921549722	2023.05.31	2023.05.31
3052378064	answer	检查，检查，检查（说三遍）然后早睡（我也没太早睡，但看着在一点之前），然后运动（一周运动至少两次以上，我都是随机运动），然后吃药（我吃了增加体抗力的药，有用了干扰素，还有中药，感觉有用的，价格不贵的我都试了试（不要说为啥不用贵的，问就是没钱）），放宽心态（心态很重要，真的很重要，我男朋友那时候一直逗我开心），然后就没了	https://www.zhihu.com/question/603133308/answer/3052378064	603133308	得了HPV怎么办?	检查，检查，检查（说三遍） 然后早睡（我也没太早睡，但看着在一点之前），然后运动（一周运动至少两次以上	1685498126	1685498126	23	57	HPV	799006efdc171645de6c34edfafae65c	https://www.zhihu.com/people/32-93-93-2	礁泥	https://picx.zhimg.com/50/v2-e5aeb4872c80f1b3edccc46617dfe3de_l.jpg?source=4e949a73	32-93-93-2	1778923455499	2023.05.31	2023.05.31
3064012348	answer	1，HPV就是通过性传播的疾病。比如，生殖器，肛门，口腔都可能会感染，但是手，大腿不会。说酒店感染浴巾感染的就跟说游泳怀孕一样，是不是真的和听者智商有关。2，但是，你没有阳，不代表就一定不是你传染的，因为男性有很大几率携带但不发病。如果你没长菜花，就算携带大概率也是查不出来的。3，HPV高危不等于宫颈癌，但是患宫颈癌的风险非常高。是不是继续在一起要看感情有多深，就你自身来讲，你本身是不是有HPV是未知的，你和她在一起就是会有交叉感染的危险，你很可能会长菜花。同时，你是不是能接受一个患宫颈癌的概率超出正常人几十倍的人当老婆？	https://www.zhihu.com/question/563163307/answer/3064012348	563163307	女友检查出hpv高危感染，我该如何处理这段关系?	兄弟们，上周六，女友检测出hpv16、35、52阳性。我立马也挂号去医院查了，还好是全阴。感觉自己心情反反复复，因为这几种病毒有黏膜高危型。按照六层楼老师的科普，99％的可能是性传播。我去医院检查的时候，问医生除了性传播，还有没有其他传播途径，医生说酒店的浴巾、马桶垫也是有可能的。但我现在觉得医生可能是为了稳定情侣之间的关系给出的说辞。补充背景信息，女友和两个前任发生过性关系，但是女友在和我谈恋爱之前已经有三年没谈恋爱了。我只有过女友一个性伴侣，之前的恋爱没发生过性关系。我现在有点不知道怎么面对女朋友，觉得不喜欢她了。不知道该怎么办?	1686185121	1686185121	7	0	HPV	350445682d5698071c9946b47b0b135f	https://www.zhihu.com/people/xiao-san-qian-69	笑然	https://pic1.zhimg.com/50/v2-6d2a5311f61dce6d17f2aa49b2a2c901_l.jpg?source=4e949a73	xiao-san-qian-69	1778924510368	2023.06.08	2023.06.08
3087232517	answer	男性感染HPV会出现以下三个症状1、手脚或者面部有增生性的小疙瘩，表面粗糙干硬，有的会长成菜花状2、感染HPV后病毒会在身体里隐藏一段时间，不会立刻表现出来，到自身免疫力下降的时候,周围的组织会被感染，从而会有瘙痒的感觉3、手背，颈部面部，出一些淡褐色或者是淡红色的扁平的疙瘩，伴有很轻微的瘙痒，这是感染HPV导致的疣体	https://www.zhihu.com/question/598941999/answer/3087232517	598941999	男性HPV感染者有的为什么没有症状？	男性感染HPV会出现以下三个症状 1、手脚或者面部有增生性的小疙瘩，表面粗糙干硬，有的会长成菜花状 2、感染HPV后病毒会在身体里隐藏一段时间	1687569401	1687569401	129	4	hpv	cf92230c2e81636ea114abfb49586f65	https://www.zhihu.com/people/gqbrzh	妇科马秋菊讲<em>HPV</em>	https://pic1.zhimg.com/50/v2-38e238b0f2331278cb4b1ba779dbb859_l.jpg?source=4e949a73	gqbrzh	1778921936380	2023.06.24	2023.06.24
3087232517	answer	男性感染HPV会出现以下三个症状1、手脚或者面部有增生性的小疙瘩，表面粗糙干硬，有的会长成菜花状2、感染HPV后病毒会在身体里隐藏一段时间，不会立刻表现出来，到自身免疫力下降的时候,周围的组织会被感染，从而会有瘙痒的感觉3、手背，颈部面部，出一些淡褐色或者是淡红色的扁平的疙瘩，伴有很轻微的瘙痒，这是感染HPV导致的疣体	https://www.zhihu.com/question/598941999/answer/3087232517	598941999	男性HPV感染者有的为什么没有症状？	男性感染HPV会出现以下三个症状 1、手脚或者面部有增生性的小疙瘩，表面粗糙干硬，有的会长成菜花状 2、感染HPV后病毒会在身体里隐藏一段时间	1687569401	1687569401	129	4	HPV	cf92230c2e81636ea114abfb49586f65	https://www.zhihu.com/people/gqbrzh	妇科马秋菊讲<em>HPV</em>	https://pic1.zhimg.com/50/v2-38e238b0f2331278cb4b1ba779dbb859_l.jpg?source=4e949a73	gqbrzh	1778923865069	2023.06.24	2023.06.24
3115314069	answer	你就看自己有没有出现HPV病毒感染对应的症状呗~比如查看一下身上有没有长寻常疣、跖疣、甲周疣、丝状疣、扁平疣、尖锐湿疣什么的~没有疣体不代表就没有病毒，但是出现疣体了，那妥妥就肯定是有病毒。疣体本来就是HPV病毒感染导致的皮肤良性赘生物，所以也可以作为HPV病毒感染标志物了之前感染跖疣的照片如果没有检查出来疣体可以去大一点的药店或者网购买个HPV病毒自检卡自己在家操作，自查一下也行。再或者，专门跑一趟医院做个HPV病毒检测，不仅能看出来阳没阳，还能看出来具体阳的是哪一个病毒型号，方法还是很多的~我感觉哈~如果从来没有参与过什么令人脸红心跳的“高危活动”，基本不必有什么担心~像是HPV病毒里面比较生猛、致癌的那几个型号（6、11、16、18等），基本上主要都是靠两性传播的，在这方面，通过日常活动接触感染的，那都只能叫做小概率事件。其他的HPV病毒，就那些纯靠直接或间接接触感染的，即使是感染…	https://www.zhihu.com/question/544325752/answer/3115314069	544325752	怎样判断自己是否感染了hpv?	那妥妥就肯定是有病毒。 疣体本来就是HPV病毒感染导致的皮肤良性赘生物，所以也可以作为HPV病毒感染标志物了 之前感染跖疣的照片	1689147645	1689147645	63	5	hpv	1b22546318397b0175dc18e153dc3f0b	https://www.zhihu.com/people/sun-shu-gong-qu-dao-zhu-xie	柚子同学	https://picx.zhimg.com/50/v2-3c7f2323043cc28c667f82a59f819ada_l.jpg?source=4e949a73	sun-shu-gong-qu-dao-zhu-xie	1778921770923	2023.07.12	2023.07.12
3115314069	answer	你就看自己有没有出现HPV病毒感染对应的症状呗~比如查看一下身上有没有长寻常疣、跖疣、甲周疣、丝状疣、扁平疣、尖锐湿疣什么的~没有疣体不代表就没有病毒，但是出现疣体了，那妥妥就肯定是有病毒。疣体本来就是HPV病毒感染导致的皮肤良性赘生物，所以也可以作为HPV病毒感染标志物了之前感染跖疣的照片如果没有检查出来疣体可以去大一点的药店或者网购买个HPV病毒自检卡自己在家操作，自查一下也行。再或者，专门跑一趟医院做个HPV病毒检测，不仅能看出来阳没阳，还能看出来具体阳的是哪一个病毒型号，方法还是很多的~我感觉哈~如果从来没有参与过什么令人脸红心跳的“高危活动”，基本不必有什么担心~像是HPV病毒里面比较生猛、致癌的那几个型号（6、11、16、18等），基本上主要都是靠两性传播的，在这方面，通过日常活动接触感染的，那都只能叫做小概率事件。其他的HPV病毒，就那些纯靠直接或间接接触感染的，即使是感染…	https://www.zhihu.com/question/544325752/answer/3115314069	544325752	怎样判断自己是否感染了hpv?	那妥妥就肯定是有病毒。 疣体本来就是HPV病毒感染导致的皮肤良性赘生物，所以也可以作为HPV病毒感染标志物了 之前感染跖疣的照片	1689147645	1689147645	63	5	HPV	1b22546318397b0175dc18e153dc3f0b	https://www.zhihu.com/people/sun-shu-gong-qu-dao-zhu-xie	柚子同学	https://picx.zhimg.com/50/v2-3c7f2323043cc28c667f82a59f819ada_l.jpg?source=4e949a73	sun-shu-gong-qu-dao-zhu-xie	1778923694988	2023.07.12	2023.07.12
3117021972	answer	你心里介意的话就分开，但是大部分男生心里都是介意的，只是不愿意说出来。HPV她这么告诉你了，那就不是其他的方式感染，其实就是因为DO的时候没做好安全措施，而且应该是经常的DO，所以才会知道现在还没好。这是真实的，跟他们其他人说的不一样，他们会站在中线去说这个事情，我是会还原真相给你。你知道了以后，如果你心里是介意的，那么我建议你委婉地跟她说，放过她也放过你自己，因为你介意了，如果你们结婚，治不好了需要手术，如果因此影响到了生育，你又该如何抉择呢？所以你要考虑到的不仅仅是介不介意的问题，更要考虑到人生后面几十年的问题。这会是你们之间的一根刺，在矛盾积攒后，带来的只有埋冤和彼此的不理解，最终也会离婚。所以你要好好考虑是否决定赌这把大的。也希望你不要和她有玩玩的心态，她告诉你了，其实是很坦诚的做法，你要尊重她，能接受就接受，不能接受就分开。不要觉得玩玩，这对你来说，良心会受到谴责，对她来说，是…	https://www.zhihu.com/question/598057009/answer/3117021972	598057009	刚交往的女朋友向我坦白她有hpv ，我应该怎么办？	被她表白了，然后我同意后她和我坦白说她有病，我现在很纠结要不要分手，这个病很严重吗？	1689236875	1689271859	10	6	hpv	9f820cf9762c030dedb61aef1930e71e	https://www.zhihu.com/people/yu-zhou-da-bao-zha-49-65	知乎用户	https://pic1.zhimg.com/50/v2-abed1a8c04700ba7d72b45195223e0ff_l.jpg?source=4e949a73	yu-zhou-da-bao-zha-49-65	1778922761397	2023.07.13	2023.07.14
3117021972	answer	你心里介意的话就分开，但是大部分男生心里都是介意的，只是不愿意说出来。HPV她这么告诉你了，那就不是其他的方式感染，其实就是因为DO的时候没做好安全措施，而且应该是经常的DO，所以才会知道现在还没好。这是真实的，跟他们其他人说的不一样，他们会站在中线去说这个事情，我是会还原真相给你。你知道了以后，如果你心里是介意的，那么我建议你委婉地跟她说，放过她也放过你自己，因为你介意了，如果你们结婚，治不好了需要手术，如果因此影响到了生育，你又该如何抉择呢？所以你要考虑到的不仅仅是介不介意的问题，更要考虑到人生后面几十年的问题。这会是你们之间的一根刺，在矛盾积攒后，带来的只有埋冤和彼此的不理解，最终也会离婚。所以你要好好考虑是否决定赌这把大的。也希望你不要和她有玩玩的心态，她告诉你了，其实是很坦诚的做法，你要尊重她，能接受就接受，不能接受就分开。不要觉得玩玩，这对你来说，良心会受到谴责，对她来说，是…	https://www.zhihu.com/question/598057009/answer/3117021972	598057009	刚交往的女朋友向我坦白她有hpv ，我应该怎么办？	被她表白了，然后我同意后她和我坦白说她有病，我现在很纠结要不要分手，这个病很严重吗？	1689236875	1689271859	10	6	HPV	9f820cf9762c030dedb61aef1930e71e	https://www.zhihu.com/people/yu-zhou-da-bao-zha-49-65	知乎用户	https://picx.zhimg.com/50/v2-abed1a8c04700ba7d72b45195223e0ff_l.jpg?source=4e949a73	yu-zhou-da-bao-zha-49-65	1778924510386	2023.07.13	2023.07.14
3132027465	answer	低危可以在免疫力好的时候转阴，高危有点难，但是抵抗力下降还是会复阳，最好的办法就是清楚病毒，做好养护保护	https://www.zhihu.com/question/517245279/answer/3132027465	517245279	HPV不干预可以自愈吗？	低危可以在免疫力好的时候转阴，高危有点难，但是抵抗力下降还是会复阳，最好的办法就是清楚病毒，做好养护保护	1690123719	1690123719	12	20	HPV	81255e0125d918f87ff4ab221f2cb815	https://www.zhihu.com/people/mo-mo-54-13-64	沫沫413	https://picx.zhimg.com/50/v2-3a541c12552781df6ffa06713517b2bc_l.jpg?source=4e949a73	mo-mo-54-13-64	1778923865080	2023.07.23	2023.07.23
3132027465	answer	低危可以在免疫力好的时候转阴，高危有点难，但是抵抗力下降还是会复阳，最好的办法就是清楚病毒，做好养护保护	https://www.zhihu.com/question/517245279/answer/3132027465	517245279	HPV不干预可以自愈吗？	低危可以在免疫力好的时候转阴，高危有点难，但是抵抗力下降还是会复阳，最好的办法就是清楚病毒，做好养护保护	1690123719	1690123719	12	20	hpv	81255e0125d918f87ff4ab221f2cb815	https://www.zhihu.com/people/mo-mo-54-13-64	沫沫413	https://pic1.zhimg.com/50/v2-3a541c12552781df6ffa06713517b2bc_l.jpg?source=4e949a73	mo-mo-54-13-64	1778922257302	2023.07.23	2023.07.23
646922541	article	纠结了很久，还是想把自己的不幸告诉正在戒色路上的戒友们，请大家一定要与欲念抗争到底！我是一个24岁的小伙子，个子178，在当地也还算较高，颜值还对得起观众，加上自己是理发师，所以身边异性朋友不少，花花绿绿各种职业都有，朋友们都叫我海王，因为每次去跟兄弟喝酒，总是会带着不同的女生入场，所以我的私生活也比较乱，尤其有一段时间天天晚上喝酒，喝完酒就容易犯错，那一段时间前前后后跟十多个异性发生过关系。那个时候我还有一个女朋友，在当地政府上班，个子168也挺高的，挺爱我、照顾我，现在想想真的对不起她，还在外面乱搞，然后就这样纸醉金迷过了三四个月，有一天晚上洗澡的时候发现下体有异物长在上面，当时就心慌了，因为以前也经常在书籍上不经意看到尖锐湿疣的照片什么的，所以我第一时间就感觉自己是不是也得尖锐湿疣了，当时抱着忐忑不安的心情洗完澡。第二天一大早，就让女朋友陪着我去医院检查，一查果然是HPV病毒感染。…	https://zhuanlan.zhihu.com/p/646922541		一个24岁不幸染上HPV的男人的自诉	第二天一大早，就让女朋友陪着我去医院检查，一查果然是HPV病毒感染。当时我感觉天都快塌下来了，回想起以前的私生活已经乱到我都不知道是谁给我传染的了	1690731663	1690731663	79	12	hpv	a4b493c70bb21e841a4631a4357be861	https://www.zhihu.com/people/tao-bu-guo-79	人间无事人	https://picx.zhimg.com/50/v2-f43af67c8e15331def799cc68a65c74c_l.jpg?source=4e949a73	tao-bu-guo-79	1778922118561	2023.07.30	2023.07.30
646922541	article	纠结了很久，还是想把自己的不幸告诉正在戒色路上的戒友们，请大家一定要与欲念抗争到底！我是一个24岁的小伙子，个子178，在当地也还算较高，颜值还对得起观众，加上自己是理发师，所以身边异性朋友不少，花花绿绿各种职业都有，朋友们都叫我海王，因为每次去跟兄弟喝酒，总是会带着不同的女生入场，所以我的私生活也比较乱，尤其有一段时间天天晚上喝酒，喝完酒就容易犯错，那一段时间前前后后跟十多个异性发生过关系。那个时候我还有一个女朋友，在当地政府上班，个子168也挺高的，挺爱我、照顾我，现在想想真的对不起她，还在外面乱搞，然后就这样纸醉金迷过了三四个月，有一天晚上洗澡的时候发现下体有异物长在上面，当时就心慌了，因为以前也经常在书籍上不经意看到尖锐湿疣的照片什么的，所以我第一时间就感觉自己是不是也得尖锐湿疣了，当时抱着忐忑不安的心情洗完澡。第二天一大早，就让女朋友陪着我去医院检查，一查果然是HPV病毒感染。…	https://zhuanlan.zhihu.com/p/646922541		一个24岁不幸染上HPV的男人的自诉	第二天一大早，就让女朋友陪着我去医院检查，一查果然是HPV病毒感染。当时我感觉天都快塌下来了，回想起以前的私生活已经乱到我都不知道是谁给我传染的了	1690731663	1690731663	79	12	HPV	a4b493c70bb21e841a4631a4357be861	https://www.zhihu.com/people/tao-bu-guo-79	人间无事人	https://pic1.zhimg.com/50/v2-f43af67c8e15331def799cc68a65c74c_l.jpg?source=4e949a73	tao-bu-guo-79	1778924195083	2023.07.30	2023.07.30
3210864847	answer	你不能再和她发生性关系了。HPV 就是性传播疾病，不要被一群打着保护女性旗号的满嘴胡话的人骗了。HPV不会无中生有。这就是性病，就是性病，就是性病。重要的事说三遍。不管你之前有没有，你现在肯定有了，是你传染的她，还是她传染的你，你自己分析。男性感染HPV通常不易发病，但一旦发病也很严重，会长菜花，严重的也会有阴茎癌的风险。多锻炼，加强抵抗力。最后，鄙视评论区所有为了保护女性颠倒黑白的评论，扯酒店浴巾的，良心不痛？男人的命不是命吗？	https://www.zhihu.com/question/541274016/answer/3210864847	541274016	女友得了HPV16，我该怎么办?	你不能再和她发生性关系了。 HPV 就是性传播疾病，不要被一群打着保护女性旗号的满嘴胡话的人骗了。 HPV不会无中生有	1694672239	1694691613	16	14	hpv	350445682d5698071c9946b47b0b135f	https://www.zhihu.com/people/xiao-san-qian-69	笑然	https://picx.zhimg.com/50/v2-6d2a5311f61dce6d17f2aa49b2a2c901_l.jpg?source=4e949a73	xiao-san-qian-69	1778922603556	2023.09.14	2023.09.14
3210864847	answer	你不能再和她发生性关系了。HPV 就是性传播疾病，不要被一群打着保护女性旗号的满嘴胡话的人骗了。HPV不会无中生有。这就是性病，就是性病，就是性病。重要的事说三遍。不管你之前有没有，你现在肯定有了，是你传染的她，还是她传染的你，你自己分析。男性感染HPV通常不易发病，但一旦发病也很严重，会长菜花，严重的也会有阴茎癌的风险。多锻炼，加强抵抗力。最后，鄙视评论区所有为了保护女性颠倒黑白的评论，扯酒店浴巾的，良心不痛？男人的命不是命吗？	https://www.zhihu.com/question/541274016/answer/3210864847	541274016	女友得了HPV16，我该怎么办?	你不能再和她发生性关系了。 HPV 就是性传播疾病，不要被一群打着保护女性旗号的满嘴胡话的人骗了。 HPV不会无中生有	1694672239	1694691613	16	14	HPV	350445682d5698071c9946b47b0b135f	https://www.zhihu.com/people/xiao-san-qian-69	笑然	https://picx.zhimg.com/50/v2-6d2a5311f61dce6d17f2aa49b2a2c901_l.jpg?source=4e949a73	xiao-san-qian-69	1778924510384	2023.09.14	2023.09.14
3242747636	answer	您好，首先不要太担心。HPV感染和自身抵抗力也有一定关系的，事实上，70%的女性一生中都会感染HPV病毒，但是只有不超过10%的人会发生持续性的感染，而这种持续性的感染才会引发癌变。您这种情况需要进一笔检查下阴道镜的情况，阴道镜检查一下宫颈的情况会更明确，不要太紧张，这个和您抵抗力下降都有关系，比如说感冒好了之后多注意锻炼身体，增强身体抵抗力。建议您做个TCT，若是检查宫颈有问题的话，医生会给您说，单纯HPV感染，TCT正常，注意定期复查HPV即可，不用太担心。	https://www.zhihu.com/question/625236422/answer/3242747636	625236422	明明生活很干净，可HPV病毒为什么还会找上我？	首先不要太担心。HPV感染和自身抵抗力也有一定关系的，事实上，70%的女性一生中都会感染HPV病毒，但是只有不超过10%的人会发生持续性的感染	1696837031	1696837031	4	0	hpv	319df1f155864202a4159ba3e21be5b1	https://www.zhihu.com/people/55-62-44-4-7	Dr.Li	https://pic1.zhimg.com/50/v2-6b748211fbe8712b0481b8efccc9ffcd_l.jpg?source=4e949a73	55-62-44-4-7	1778921936379	2023.10.09	2023.10.09
3242747636	answer	您好，首先不要太担心。HPV感染和自身抵抗力也有一定关系的，事实上，70%的女性一生中都会感染HPV病毒，但是只有不超过10%的人会发生持续性的感染，而这种持续性的感染才会引发癌变。您这种情况需要进一笔检查下阴道镜的情况，阴道镜检查一下宫颈的情况会更明确，不要太紧张，这个和您抵抗力下降都有关系，比如说感冒好了之后多注意锻炼身体，增强身体抵抗力。建议您做个TCT，若是检查宫颈有问题的话，医生会给您说，单纯HPV感染，TCT正常，注意定期复查HPV即可，不用太担心。	https://www.zhihu.com/question/625236422/answer/3242747636	625236422	明明生活很干净，可HPV病毒为什么还会找上我？	首先不要太担心。HPV感染和自身抵抗力也有一定关系的，事实上，70%的女性一生中都会感染HPV病毒，但是只有不超过10%的人会发生持续性的感染	1696837031	1696837031	4	0	HPV	319df1f155864202a4159ba3e21be5b1	https://www.zhihu.com/people/55-62-44-4-7	Dr.Li	https://picx.zhimg.com/50/v2-6b748211fbe8712b0481b8efccc9ffcd_l.jpg?source=4e949a73	55-62-44-4-7	1778923865078	2023.10.09	2023.10.09
3246292660	answer	恐惧，痛苦，还有怨恨，女性是被感染的，尤其是很多女孩就只有一个对象，但是不幸的是被感染了高危病毒，如果是低危的根本不用害怕。可是高危的会死啊……真的会吧，没有特效药，没有根治办法，全靠免疫力，谁能保证自己免疫力永远好？？	https://www.zhihu.com/question/625693619/answer/3246292660	625693619	感染HPV是一种怎样的经历？	感染HPV是一种怎样的体验？	1697063225	1697063225	12	69	HPV	889094ef3dcbbdfc2ba241307534da3d	https://www.zhihu.com/people/xiang-fa-cai-de-miao	想发财的喵	https://picx.zhimg.com/50/v2-62ba096e05af16685410acfa0b28b868_l.jpg?source=4e949a73	xiang-fa-cai-de-miao	1778923455506	2023.10.12	2023.10.12
3254433540	answer	1.长东西了，别激光光动力那些，复发率太高，而且留疤。2.干扰素，硒片慎重用，伤身。干扰素也只是抑制病毒，并不治疗和清除病毒。3.不建议轻易手术，手术只切除病变部分，皮下病毒还是在，还是容易复发。4.网上各种各样的产品多的很，擦亮眼睛，慎重考虑哦。5.这个没有特效药，要靠免疫力，大家可以尝试中医疗法，提高免疫力，效果还不错，这是我个人经历的建议，根据需要选择。但是现在市面上很多打着中药的旗号卖药，要注意。6.平时早睡早起，饮食清淡，多锻炼，禁⭐生活，从外部提高免疫力。	https://www.zhihu.com/question/601628724/answer/3254433540	601628724	hpv如何治疗?	1.长东西了，别激光光动力那些，复发率太高，而且留疤。 2.干扰素，硒片慎重用，伤身。干扰素也只是抑制病毒	1697598174	1697598174	21	11	hpv	98ea56eeb0d9490ffb27fdf57742ba46	https://www.zhihu.com/people/hpv-53-1	零落的花	https://picx.zhimg.com/50/v2-f1f014c4802c92bdbc61dedde0fb2655_l.jpg?source=4e949a73	hpv-53-1	1778921770921	2023.10.18	2023.10.18
3254433540	answer	1.长东西了，别激光光动力那些，复发率太高，而且留疤。2.干扰素，硒片慎重用，伤身。干扰素也只是抑制病毒，并不治疗和清除病毒。3.不建议轻易手术，手术只切除病变部分，皮下病毒还是在，还是容易复发。4.网上各种各样的产品多的很，擦亮眼睛，慎重考虑哦。5.这个没有特效药，要靠免疫力，大家可以尝试中医疗法，提高免疫力，效果还不错，这是我个人经历的建议，根据需要选择。但是现在市面上很多打着中药的旗号卖药，要注意。6.平时早睡早起，饮食清淡，多锻炼，禁⭐生活，从外部提高免疫力。	https://www.zhihu.com/question/601628724/answer/3254433540	601628724	hpv如何治疗?	1.长东西了，别激光光动力那些，复发率太高，而且留疤。 2.干扰素，硒片慎重用，伤身。干扰素也只是抑制病毒	1697598174	1697598174	21	11	HPV	98ea56eeb0d9490ffb27fdf57742ba46	https://www.zhihu.com/people/hpv-53-1	零落的花	https://pica.zhimg.com/50/v2-f1f014c4802c92bdbc61dedde0fb2655_l.jpg?source=4e949a73	hpv-53-1	1778923694992	2023.10.18	2023.10.18
3262303736	answer	不一定呀，我母单，还是中招了。这有什么，治就完了，提免疫力就行。我吃高吉星富硒片，用艾本洗液，三个月不到上岸~	https://www.zhihu.com/question/627542537/answer/3262303736	627542537	hpv是怎么感染的-是性生活乱吗？	不一定呀，我母单，还是中招了。这有什么，治就完了，提免疫力就行。我吃高吉星富硒片，用艾本洗液，三个月不到上岸~	1698122255	1698122255	9	3	hpv	07d2f236d35b290c1d933facd1d973a8	https://www.zhihu.com/people/mu-mu-93-53-1-48	木mu	https://pic1.zhimg.com/50/v2-c4c6e1db964021423e55601852e645c3_l.jpg?source=4e949a73	mu-mu-93-53-1-48	1778922603540	2023.10.24	2023.10.24
3269891126	answer	HPV感染很常见，也很折磨人~有时候它们就像一个粘人的小妖精，一旦被缠上了，就赖着不走，有时候很狡猾心情也阴晴不定，把它们送走了，过段时间又带着伙伴们找上门！难道HPV感染过一次，就终身都难以摆脱HPV的纠缠了吗？一、感染了HPV，真的会一辈子反反复复吗?其实，80%的女性在一生中曾感染过HPV，HPV病毒感染后多数可以清除，但有些可能会再次感染或终身携带：（1）大部分HPV感染可以自动清除：大多数人感染HPV都是一过性的，可以依靠自身强大的免疫力自动清除病毒，医学手段也能清除。（2）少部分人已经感染过某种HPV且转阴了，仍有机会感染其他类型HPV，所以，HPV并没有所谓的“复发”，只有再次感染。（3）少部分变为终身携带：少数感染者免疫力较弱，或不及时治疗，可能会持续感染或有可能会成为终身携带。总结一下：HPV并不是一辈子都会存在，但也不是感染过一次就终身免疫！HPV 转阴后，并没有终生…	https://www.zhihu.com/question/588071876/answer/3269891126	588071876	得了hpv真的一辈子只能反反复复吗？	以后还能正常生活吗？	1698636941	1698636941	21	0	HPV	3034a2c15ba032cf00a6886bac35b1d8	https://www.zhihu.com/people/gan-lan-zhi-jian-kang-6	橄榄枝健康	https://picx.zhimg.com/50/v2-737fbf0a0a2c3f12b0dbfdd260903404_l.jpg?source=4e949a73	gan-lan-zhi-jian-kang-6	1778924327037	2023.10.30	2023.10.30
3283211757	answer	性接触后3~5天左右可以去检查HPV。 如果有不良的性接触，怀疑自己感染HPV的情况下，可以在性接触3~5天左右去正规医院通过 TCT以及HPV检查的方式来明确自身是否感染人乳头瘤病毒，但是如果想做HPV检查需要注意在性接触以后，3~4天之内不能冲洗阴道，然后去正规医院通过提取分泌物的方式进行检查，能够明确自身是否感染HPV病毒。如果是已婚的男士和女士，也可以每年做一次HPV检查。 人乳头瘤病毒在体内的潜伏期在三个月左右，如果生活中有不良性生活，要及时的观察私处部位是否出现了异常的增生物，必要的时候要及时的就医治疗，避免延误病情。 建议在生活中要避免过不洁的性生活，同时要保持自己私处的清洁和卫生。	https://www.zhihu.com/question/48670752/answer/3283211757	48670752	sex多久以后可以测hpv？	真正性行为是去年8月底，今年4月有过一次边缘（碰到性器了）。已经过去三个多月。本人女，25，没有尖锐湿疣，外观一切正常。但害怕是那种无症状的hpv。请问多久可预测hpv能万无一失，（不至于说在潜伏期什么的）。另外挂哪个科室？结果是否保密？	1699542866	1699542866	8	2	HPV	f33f28f5dbe3ef0d4e2fe119ba64158e	https://www.zhihu.com/people/jian-rui-shi-you-31	朱门生	https://pic1.zhimg.com/50/v2-dfe4c4dad8f139562160e37c4dc8abe8_l.jpg?source=4e949a73	jian-rui-shi-you-31	1778924510387	2023.11.09	2023.11.09
668010358	article	舌头感染HPV多与尖锐湿疣相关，可表现为粉红色丘疹或锥形疣状物，患者多无自觉症状，可有异物感，其治疗目的主要为消除疣体。舌头上的尖锐湿疣初发损害为小而柔软的粉红色丘疹，针帽或米粒大逐渐增大至长锥形疣状物，可单发或数量逐渐增多，表面高低不平，质地柔软。如不及时治疗，疣体将逐渐增大。成为大的菜花状或乳头瘤样、鸡冠样或蕈样的赘生物。患者一般无自觉症状。患者无痛，可有异物感。舌部感染HPV小结节状疣图舌部感染HPV锥形疣图舌部感染HPV菜花状疣图尖锐湿疣主要为人乳头瘤病毒(HPV)感染所致，常见致病的病毒分型为HPV-6、HPV-11。当病毒接触黏膜与口腔内黏膜时，通过细小糜烂面进入上皮细胞。不同类型的病毒定位于不同的上皮细胞内，其复制可诱导上皮细胞增殖、表皮变厚，并伴有棘细胞增生和表皮角化，形成皮肤的疣状病变。如果口腔感染了HPV病毒，很容易出现咽喉黏膜或者口腔黏膜病变，如疣体形成、口腔溃疡等…	https://zhuanlan.zhihu.com/p/668010358		口腔感染hpv舌头的症状（附图片）	可有异物感。 舌部感染HPV小结节状疣图 舌部感染HPV锥形疣图 舌部感染HPV菜花状疣图 尖锐湿疣主要为人乳头瘤病毒(HPV)感染所致	1700553195	1700553195	147	36	hpv	d703ab4d8fc85fbb6b87aec2a69ffa5d	https://www.zhihu.com/people/newsun-30	Newsun	https://pic1.zhimg.com/50/v2-fc6b75cfe990c221d8c9aced9695952b_l.jpg?source=4e949a73	newsun-30	1778922369829	2023.11.21	2023.11.21
668010358	article	舌头感染HPV多与尖锐湿疣相关，可表现为粉红色丘疹或锥形疣状物，患者多无自觉症状，可有异物感，其治疗目的主要为消除疣体。舌头上的尖锐湿疣初发损害为小而柔软的粉红色丘疹，针帽或米粒大逐渐增大至长锥形疣状物，可单发或数量逐渐增多，表面高低不平，质地柔软。如不及时治疗，疣体将逐渐增大。成为大的菜花状或乳头瘤样、鸡冠样或蕈样的赘生物。患者一般无自觉症状。患者无痛，可有异物感。舌部感染HPV小结节状疣图舌部感染HPV锥形疣图舌部感染HPV菜花状疣图尖锐湿疣主要为人乳头瘤病毒(HPV)感染所致，常见致病的病毒分型为HPV-6、HPV-11。当病毒接触黏膜与口腔内黏膜时，通过细小糜烂面进入上皮细胞。不同类型的病毒定位于不同的上皮细胞内，其复制可诱导上皮细胞增殖、表皮变厚，并伴有棘细胞增生和表皮角化，形成皮肤的疣状病变。如果口腔感染了HPV病毒，很容易出现咽喉黏膜或者口腔黏膜病变，如疣体形成、口腔溃疡等…	https://zhuanlan.zhihu.com/p/668010358		口腔感染hpv舌头的症状（附图片）	可有异物感。 舌部感染HPV小结节状疣图 舌部感染HPV锥形疣图 舌部感染HPV菜花状疣图 尖锐湿疣主要为人乳头瘤病毒(HPV)感染所致	1700553195	1700553195	147	36	HPV	d703ab4d8fc85fbb6b87aec2a69ffa5d	https://www.zhihu.com/people/newsun-30	Newsun	https://picx.zhimg.com/50/v2-fc6b75cfe990c221d8c9aced9695952b_l.jpg?source=4e949a73	newsun-30	1778924510372	2023.11.21	2023.11.21
3299812011	answer	大家都知道很多女性承受着HPV所带来的威胁，尤其是高危型HPV会诱发宫颈癌。但其实男性才是感染HPV的主力军！今年9月，世界卫生组织WHO发文指出：在全球15岁以上的男性中，约 1/3 感染了至少一种HPV型别，1/5 感染了一种或多种高风险或致癌性的HPV型别[1]。女性随着年龄增长，感染HPV的概率会随之降低。可有数据统计惊人地发现，男性感染HPV病毒并不会随着年龄增长而降低，而且在整个感染HPV的人群中，男性比例要远远高于女性！大多数男性感染HPV病毒后一般没有症状或症状轻微，感染后长期带菌，少数男性感染HPV病毒后易引起良性的寻常疣、趾疣、扁平疣等：1、寻常疣（瘊子）：多发生在手指、手背上，一个个独立的小颗粒，表面十分粗糙，摸起来比较硬，有密集的乳头样结构（近距离观察）。2、丝状疣：是寻常疣中一种特殊亚型，最常见于眼睑，呈丝状或细长状，顶端有角质，看起来像个倒着的小钉子。虽然长了…	https://www.zhihu.com/question/504088522/answer/3299812011	504088522	HPV前期是什么症状？	HPV男生也有吗？HPV可以根治吗？	1700733838	1700733838	16	0	hpv	31714b4cca6c8a6e108818cbd24f495c	https://www.zhihu.com/people/fan-sheng-zi-jian-kang	泛生子健康	https://picx.zhimg.com/50/v2-6075b380dcf332fa5c31eb4f22277590_l.jpg?source=4e949a73	fan-sheng-zi-jian-kang	1778922761401	2023.11.23	2023.11.23
669089359	article	3月份我觉得白带有异常还有点痒，就去医院要求做个白带常规，医生建议我顺便做个hpv筛查，我想着两年没做了顺便做下也好。不到一个小时白带检查结果出来了，细菌性阴道炎。开了点药让下周来取另外的结果。第二周恰好是周六，拿到单子整个人都有点懵了。居然是阳性，挂号问了下，一个年轻的大夫说没事的，你这过几个月就转阴了。心里一点都不淡定，但是又装作若无其事的的样子。自从去年阳了之后，我身体差的很，头发一把一把的掉，还不停的过敏，脸上隔几天就过敏掉一层皮。回家把我的用品跟老公孩子的整理了下，衣服消毒了一遍。第二天开始，每天七点下楼跟院子里的阿姨们一起走路，拉筋一个小时。又去中医院抓了些调理的药喝了大概3个周，掉头发明显变少了，过敏的症状也缓减了。我又去医院复查，医生直接给我开了阴道镜说的也比较严重。第二我直接去了交大一附院医生看了我的单子说是感觉没大问题，心里不踏实再做一次，又做了一次结果是居然是阴性。…	https://zhuanlan.zhihu.com/p/669089359		关于hpv阳的一场虚惊	3月份我觉得白带有异常还有点痒，就去医院要求做个白带常规，医生建议我顺便做个hpv筛查，我想着两年没做了顺便做下也好。 不到一个小时白带检查结果出来了	1701081145	1701081145	99	14	HPV	c3eaa64a6f0d988e0b5105333d6ea0e1	https://www.zhihu.com/people/72-86-39-49	怡然如故	https://pica.zhimg.com/50/v2-737cb6b5fff6b56048a26f0b0d3a4d20_l.jpg?source=4e949a73	72-86-39-49	1778924327019	2023.11.27	2023.11.27
669089359	article	3月份我觉得白带有异常还有点痒，就去医院要求做个白带常规，医生建议我顺便做个hpv筛查，我想着两年没做了顺便做下也好。不到一个小时白带检查结果出来了，细菌性阴道炎。开了点药让下周来取另外的结果。第二周恰好是周六，拿到单子整个人都有点懵了。居然是阳性，挂号问了下，一个年轻的大夫说没事的，你这过几个月就转阴了。心里一点都不淡定，但是又装作若无其事的的样子。自从去年阳了之后，我身体差的很，头发一把一把的掉，还不停的过敏，脸上隔几天就过敏掉一层皮。回家把我的用品跟老公孩子的整理了下，衣服消毒了一遍。第二天开始，每天七点下楼跟院子里的阿姨们一起走路，拉筋一个小时。又去中医院抓了些调理的药喝了大概3个周，掉头发明显变少了，过敏的症状也缓减了。我又去医院复查，医生直接给我开了阴道镜说的也比较严重。第二我直接去了交大一附院医生看了我的单子说是感觉没大问题，心里不踏实再做一次，又做了一次结果是居然是阴性。…	https://zhuanlan.zhihu.com/p/669089359		关于hpv阳的一场虚惊	3月份我觉得白带有异常还有点痒，就去医院要求做个白带常规，医生建议我顺便做个hpv筛查，我想着两年没做了顺便做下也好。 不到一个小时白带检查结果出来了	1701081145	1701081145	99	14	hpv	c3eaa64a6f0d988e0b5105333d6ea0e1	https://www.zhihu.com/people/72-86-39-49	怡然如故	https://pic1.zhimg.com/50/v2-737cb6b5fff6b56048a26f0b0d3a4d20_l.jpg?source=4e949a73	72-86-39-49	1778922761391	2023.11.27	2023.11.27
3310475893	answer	谢邀 这个我有发言权 因为本身从事的就是hpv检测 报告解读 以及转阴治疗这一块。见证了大量转阴案例。 过去都说hpv没有特效药 不好治疗，其中的原因在于，传统疗法 就是用干扰素但是干扰素效果很一般，同时还有副作用，尤其是肝功肾功不好的个体，对于干扰素更没有耐受。干扰素不能够清除病毒，可以压制住，所以往往患者用过干扰素转阴了，但是过一阵子又复阳了。 还有的医生，说没有特效药，回去加强锻炼和运动，提高免疫力，促进转阴。 一开始我是信的，但是自从我接触了好几个职业是健身教练的患者，我不知道这个该怎么解释。还有的医生以及宣传，说提高免疫力就是战胜病毒的法宝，我想说的是，免疫力重要，但是在转阴治疗过程中起到的是辅助治疗。而且免疫力绝非越高越好，我们提倡免疫力要平衡。过去总说提高免疫力，其实科学的说法是调节免疫力。 世面大多数价格高昂的保健品绝非药物 而是食品！所以我们临床治疗方案里不含有保健品这…	https://www.zhihu.com/question/599427710/answer/3310475893	599427710	Hpv好治疗吗？	有没有已经治愈的朋友分享一下经验	1701493080	1701493080	14	8	HPV	30ca68d93051d789ecad5dc2ef28ab05	https://www.zhihu.com/people/wei-liao-hou-ban-sheng-fen-dou	为了后半生奋斗	https://pic1.zhimg.com/50/v2-7eaa84d42a27f98ff7f4de51421067dd_l.jpg?source=4e949a73	wei-liao-hou-ban-sheng-fen-dou	1778923694987	2023.12.02	2023.12.02
3316715287	answer	我曾经感染过，而且是肛周，可笑的是我既不是同性恋，也没找过小姐，甚至对象也检查过，没有HPV病毒，所以我算倒了大霉，但问题来了怨天尤人是没用的，所以我便仔细的研究过这种病，其实抹药膏，很难即时见效，激光冷冻又反复复发，价格高的光动力也是如此，这里我只说男性，只要你足够狠，用刀割掉，然后再用烟头烫几下患处，基本上一次见效，后期留疤恢复该上药上药，如果比较怕疼，在大连的朋友可以去李铁军大夫去看看，治法比较斯文，激光打掉疣体，然后液氮喷，而且还给上麻药，基本上一次也过了，后续如果复发他那里也不额外收费，但比医院贵了一丢丢，比光动力便宜很多，放平心态，其实有时候我还挺感激这次患病经历，烟酒全都戒了，也不熬夜了，祸福相依吧，愿大家早日康复。	https://www.zhihu.com/question/540069576/answer/3316715287	540069576	感染HPV怎么治疗？	如果你感染HPV，怎么治疗？	1701927134	1701927134	32	21	HPV	4e57ced3bfcdbc9ff744305799d0cb1a	https://www.zhihu.com/people/xiao-bin-27-4	老猫不吃鱼	https://picx.zhimg.com/50/v2-68bd367470d938d0f1d67617b927abc5_l.jpg?source=4e949a73	xiao-bin-27-4	1778923694970	2023.12.07	2023.12.07
672785715	article	知识|四个迹象表明你感染了HPV！别再假装不知道！说起HPV，大家都知道它的危害性有多大，例如可能导致生殖器疣、皮肤损伤以及宫颈病变等一系列的健康问题。但如果感染HPV会有什么症状，大家可能不清楚，这也就使得识别感染变得困难。所以，今天小迪就和大家聊聊有哪些症状表明可能感染了HPV。四种症状要小心，可能是HPV 感染虽然感染HPV不一定出现明显的症状，但如果出现以下四种症状，要引起警惕：1、生殖器疣是一种传染性的皮肤病。疣可以出现在阴茎、阴囊、肛门、臀部等部位，通常是无痛性的小肿块。对于男性来说，可能表现为阴茎或阴囊肿大，形状如同菜花，表面湿润，颜色灰白。对于女性来说，可能表现为大小阴唇、阴道口、阴蒂、阴道、宫颈、会阴及肛周等处出现微小的乳头状、菜花状或鸡冠状的疣状物，颜色可呈现为白色、粉红色或污灰色。2、皮肤损伤HPV感染可能会导致皮肤损伤，如寻常疣、跖疣等，这些损伤通常是无痛性的小肿…	https://zhuanlan.zhihu.com/p/672785715		四个迹象表明你感染了HPV！别再假装不知道！	可以使用施法迪抗菌凝胶消杀型清除HPV感染。它通过抑制HPV的转录蛋白和衣壳蛋白，诱导HPV凋亡，从而消除HPV感染或持续感染	1702865939	1702865939	39	0	HPV	88a1f363297bf8754bfe748acbe1dc70	https://www.zhihu.com/people/zhi-xiang-ni-hao-hao-de	只想你好好的	https://pic1.zhimg.com/50/v2-b0674e4aa47b9ea1862f801123ad1458_l.jpg?source=4e949a73	zhi-xiang-ni-hao-hao-de	1778924029974	2023.12.18	2023.12.18
3336083380	answer	首先要强调的是，无论如何，一定要去公立医院，最好是三甲医院进行诊断！千万不要图便宜去私立医院！我见过好多在私立医院填进去三万五万还以依旧阳性的患者！而且HPV转阴本身并不需要那么多钱！ 甚至什么红光，光动力等等，全上，价格不菲，但是那些手段仅仅对炎症有效果，对HPV感染是无用的！言归正装大部分女性朋友在得知自己HPV感染以后，第一反应就是蒙圈，害怕，无助，开始百度各种查，开始怀疑自己的另一半，甚至非常崩溃。 可以理解。在过去，宣传还不这么普及的时候，谁做个HPVTCT，一看宫颈癌三个字，都是一眼黑，腿发软！ 各位，不要怕，HPV，虽然是宫颈癌致癌第一要素，但是并不是那么容易致癌的！要经历漫长的过程，在这期间你会有无数次自救的机会！抓住一次，就能够自救成功，上岸！最怕的是，明知自己是HPV感染者，不检查，不治疗，不复查，这是拼运气，运气好，自愈了！运气不好，开始病变了都不知道。宫颈是哑巴器…	https://www.zhihu.com/question/618345661/answer/3336083380	618345661	感染了hpv到底应该怎么治疗？	谁做个HPVTCT，一看宫颈癌三个字，都是一眼黑，腿发软！ 各位，不要怕，HPV，虽然是宫颈癌致癌第一要素，但是并不是那么容易致癌的	1703331609	1703331609	132	47	HPV	30ca68d93051d789ecad5dc2ef28ab05	https://www.zhihu.com/people/wei-liao-hou-ban-sheng-fen-dou	为了后半生奋斗	https://picx.zhimg.com/50/v2-7eaa84d42a27f98ff7f4de51421067dd_l.jpg?source=4e949a73	wei-liao-hou-ban-sheng-fen-dou	1778923455510	2023.12.23	2023.12.23
3336083380	answer	首先要强调的是，无论如何，一定要去公立医院，最好是三甲医院进行诊断！千万不要图便宜去私立医院！我见过好多在私立医院填进去三万五万还以依旧阳性的患者！而且HPV转阴本身并不需要那么多钱！ 甚至什么红光，光动力等等，全上，价格不菲，但是那些手段仅仅对炎症有效果，对HPV感染是无用的！言归正装大部分女性朋友在得知自己HPV感染以后，第一反应就是蒙圈，害怕，无助，开始百度各种查，开始怀疑自己的另一半，甚至非常崩溃。 可以理解。在过去，宣传还不这么普及的时候，谁做个HPVTCT，一看宫颈癌三个字，都是一眼黑，腿发软！ 各位，不要怕，HPV，虽然是宫颈癌致癌第一要素，但是并不是那么容易致癌的！要经历漫长的过程，在这期间你会有无数次自救的机会！抓住一次，就能够自救成功，上岸！最怕的是，明知自己是HPV感染者，不检查，不治疗，不复查，这是拼运气，运气好，自愈了！运气不好，开始病变了都不知道。宫颈是哑巴器…	https://www.zhihu.com/question/618345661/answer/3336083380	618345661	感染了hpv到底应该怎么治疗？	谁做个HPVTCT，一看宫颈癌三个字，都是一眼黑，腿发软！ 各位，不要怕，HPV，虽然是宫颈癌致癌第一要素，但是并不是那么容易致癌的	1703331609	1703331609	132	47	hpv	30ca68d93051d789ecad5dc2ef28ab05	https://www.zhihu.com/people/wei-liao-hou-ban-sheng-fen-dou	为了后半生奋斗	https://pic1.zhimg.com/50/v2-7eaa84d42a27f98ff7f4de51421067dd_l.jpg?source=4e949a73	wei-liao-hou-ban-sheng-fen-dou	1778921770914	2023.12.23	2023.12.23
3350429270	answer	这还真不一定！HPV，作为网络的高频热词，一直出现在大众视野。而随着各种感染消息铺天盖地席卷而来，大家越看越恐慌。有人在网上吐槽：洁身自好却查出HPV，怀疑另一半出轨，甚至因此闹离婚...还有人了解到HPV有间接传播的可能，因此出门什么都不敢碰，比如公共的凳子、椅子、马桶圈、浴池、扶手、洗衣机、酒店的毛巾、卫生纸也有可能引起HPV病毒感染……顿时觉得生活中处处是危机——这都是因为，咱们多多少少是了解一些HPV的常识的，但是不太多，如果真正摸透HPV之后，就会发现，上述的这些“胆战心惊”.....其实，大可不必目前，HPV病毒感染的检查，并不能查到感染源出自哪里，一般只能用排除法筛查，如果排除性传播的可能，那就是间接传播。但大家要明白，性传播仍然是主要传播途径，间接传播的可能性很小。HPV病毒离体后很难长时间存活，且很容易被清洁剂等消灭。如果是直接接触患者的私人物品，比如内裤、浴盆、浴巾、…	https://www.zhihu.com/question/638099792/answer/3350429270	638099792	感染HPV是因为一方出轨了吗？	有人在网上吐槽：洁身自好却查出HPV，怀疑另一半出轨，甚至因此闹离婚... 还有人了解到HPV有间接传播的可能，因此出门什么都不敢碰	1704417851	1704417949	30	1	hpv	b7efac92aa8bc36c14de826506439a5e	https://www.zhihu.com/people/nut-59-77	NUT	https://picx.zhimg.com/50/v2-2cf8285cea5a6b8a73582489b7f3f0ee_l.jpg?source=4e949a73	nut-59-77	1778922603555	2024.01.05	2024.01.05
3365519641	answer	用中药，我用的是板蓝根，木贼，红花，大血藤，蛇床子，益生菌，千金藤，百部，每晚一次，三个多月好的	https://www.zhihu.com/question/540069576/answer/3365519641	540069576	感染HPV怎么治疗？	如果你感染HPV，怎么治疗？	1705460381	1705460381	11	8	hpv	a449935ddbcaf960874f52d259263c5c	https://www.zhihu.com/people/15-27-30-59	小雨滴	https://picx.zhimg.com/50/v2-22dfe7094375e34e38695123acd219db_l.jpg?source=4e949a73	15-27-30-59	1778921770929	2024.01.17	2024.01.17
3380050833	answer	HPV 感染主要通过性行为传播，其感染率高低主要取决于人群的年龄和性行为习惯。年轻的性活跃女性子宫颈部位 HPV 感染率最高，感染高峰年龄在 20 岁左右。前瞻性队列研究显示，在性行为开始后很快就会发生高危型 HPV 感染，大约有一半的年轻女性在开始性行为后的 3 年内就会感染 HPV[1]。如果开始性行为后，性伴侣数量较多，那么感染HPV的风险更高。根据研究，性伴侣 3个的女性感染HPV的风险是1个女性的9.4倍[2]。我国女性存在第二个 HPV 感染高峰，在 40~45 岁左右。一方面女性免疫功能随年龄增加而下降，对新发和既往感染的清除能力下降，从而更容易发生持续感染；另一方面可能与其本人或配偶与新的性伴侣接触而发生感染有关。虽然开始性生活后的女性HPV感染率较高，但绝大多数 HPV 感染为无症状的一过性感染，组织学上可表现为子宫颈低级别鳞状上皮内病变 (LSIL)，即轻度子宫颈上皮…	https://www.zhihu.com/question/641776005/answer/3380050833	641776005	我国女性 HPV 感染率「双峰」分别为 17-24 、40-44 岁， HPV 真有那么容易感染吗？	每年1月是宫颈癌知晓月，宫颈癌是常见的妇科恶性肿瘤之一。据2023年ICO/IARC中国HPV及其相关疾病报告显示，2020年在中国15~44岁女性中，宫颈癌发病率和死亡率均居女性肿瘤第三位，新发病例数约将近11万，死亡病例将近6万，严重威胁女性健康。①我国女性HPV感染率呈“双峰”分布HPV的中文名为人乳头状瘤病毒，目前科学家发现的HPV有200多种型别，根据致癌性的不同分为高危型别和低危型别。 常见的高危型HPV有十几种，包括HPV16、18、31、33、35、39、45、51、52、58等，而中国女性约98%的宫颈癌由高危型HPV导致。“HPV是非常普遍的存在，我们说有性生活的女性一生中大概80%都会感染HPV。”魏丽惠主任介绍，“除了HPV16、18，我国女性HPV感染最常见的高危型别还有HPV52和58，需要引起重视。”关于HPV感染在我国的特点，魏丽惠主任补充道，“中国女性H…	1706511849	1706511849	37	3	hpv	91b9ed85d7662f45059c5d7e4d63e1c0	https://www.zhihu.com/people/roson2188	罗老湿	https://picx.zhimg.com/50/v2-bb1c382b8198781da2d892f2189f9f98_l.jpg?source=4e949a73	roson2188	1778922369818	2024.01.29	2024.01.29
3380050833	answer	HPV 感染主要通过性行为传播，其感染率高低主要取决于人群的年龄和性行为习惯。年轻的性活跃女性子宫颈部位 HPV 感染率最高，感染高峰年龄在 20 岁左右。前瞻性队列研究显示，在性行为开始后很快就会发生高危型 HPV 感染，大约有一半的年轻女性在开始性行为后的 3 年内就会感染 HPV[1]。如果开始性行为后，性伴侣数量较多，那么感染HPV的风险更高。根据研究，性伴侣 3个的女性感染HPV的风险是1个女性的9.4倍[2]。我国女性存在第二个 HPV 感染高峰，在 40~45 岁左右。一方面女性免疫功能随年龄增加而下降，对新发和既往感染的清除能力下降，从而更容易发生持续感染；另一方面可能与其本人或配偶与新的性伴侣接触而发生感染有关。虽然开始性生活后的女性HPV感染率较高，但绝大多数 HPV 感染为无症状的一过性感染，组织学上可表现为子宫颈低级别鳞状上皮内病变 (LSIL)，即轻度子宫颈上皮…	https://www.zhihu.com/question/641776005/answer/3380050833	641776005	我国女性 HPV 感染率「双峰」分别为 17-24 、40-44 岁， HPV 真有那么容易感染吗？	每年1月是宫颈癌知晓月，宫颈癌是常见的妇科恶性肿瘤之一。据2023年ICO/IARC中国HPV及其相关疾病报告显示，2020年在中国15~44岁女性中，宫颈癌发病率和死亡率均居女性肿瘤第三位，新发病例数约将近11万，死亡病例将近6万，严重威胁女性健康。①我国女性HPV感染率呈“双峰”分布HPV的中文名为人乳头状瘤病毒，目前科学家发现的HPV有200多种型别，根据致癌性的不同分为高危型别和低危型别。 常见的高危型HPV有十几种，包括HPV16、18、31、33、35、39、45、51、52、58等，而中国女性约98%的宫颈癌由高危型HPV导致。“HPV是非常普遍的存在，我们说有性生活的女性一生中大概80%都会感染HPV。”魏丽惠主任介绍，“除了HPV16、18，我国女性HPV感染最常见的高危型别还有HPV52和58，需要引起重视。”关于HPV感染在我国的特点，魏丽惠主任补充道，“中国女性H…	1706511849	1706511849	37	3	HPV	91b9ed85d7662f45059c5d7e4d63e1c0	https://www.zhihu.com/people/roson2188	罗老湿	https://picx.zhimg.com/50/v2-bb1c382b8198781da2d892f2189f9f98_l.jpg?source=4e949a73	roson2188	1778924195080	2024.01.29	2024.01.29
3381344309	answer	HPV是可以治愈的，努力提高免疫力就可以好，可以选择不说。当然你觉得隐瞒不好也可以直接说，他如果不接受就算了嘛。	https://www.zhihu.com/question/641712816/answer/3381344309	641712816	正在追一个人，什么时候坦白“我有HPV”比较合适？	我现在面临着一个艰难的抉择，关于我所携带的一种高危型病毒，它是疫苗覆盖范围之外的亚型。传播途径包括黏膜和分泌物，虽然它不会导致疣体，但却有可能演变成癌症。最近看到的一项研究显示，我们深圳成年人中有8.6%的人感染了这种病毒，而且理论上，一生中感染的概率还会更高。虽然多数人可以在一年左右的时间内依靠自身的免疫系统清除这种病毒，但我的情况似乎并不乐观。去年我被检测出感染了，而最近的复查显示，病毒载量依然很高，短期内我无法摆脱它。这就让我陷入了两难的境地。现在我和一个朋友关系很好，但我不确定他是想和我进一步发展亲密关系，还是仅仅想保持像兄弟一样的友谊。我在犹豫，要不要告诉他我的状况。如果我不说，万一我们的关系近期有所发展，那么病毒就可能传播出去。但如果我说了，我担心这会让他感到厌恶，甚至可能导致我们的友谊结束，这让我很难接受，因为我真的很欣赏他的人品，不希望就这样失去这段友谊。如果我等到我们准…	1706601301	1706601301	1	0	HPV	56b04dfd63ad480b3c676479739ebaf9	https://www.zhihu.com/people/duo-chou-shan-gan-xiao-wu-gui	多愁善感小乌龟	https://picx.zhimg.com/50/v2-abed1a8c04700ba7d72b45195223e0ff_l.jpg?source=4e949a73	duo-chou-shan-gan-xiao-wu-gui	1778924327045	2024.01.30	2024.01.30
683520812	article	真的很不幸在23岁的年龄感染了HPV高危16和58，低危6真的只有亲身经历过，才懂得患了HPV的姐妹们是多么痛苦，多么无助，所以我决定写下自己转阴的经过，姐妹们不要再走冤枉路了，愿你们都能跟我一样转阴。 我跟前男友在2023年5月分手，因为被我发现出轨，肯定都不止1次，生活不检点，把病毒传染给了我，真的好恨，他倒是撒腿走人，留下我们女人受罪，当我查出有了HPV,感觉都不敢相信，这种事情会发生在自己身上，姐妹们，找对象一定要擦亮眼睛找，后面，我跟你们一样用了干扰素凝胶和保妇康栓以及各种保健品，就这样治疗了一年，去复查，58转阴了，但是16还是阳，低危6也是阳，而且，又多了 68型，当时我真的崩溃了，我才23岁，又不敢和家里人讲，就独自一个人承受，他也没拿一分钱给我，后面花光了我的积蓄，还借钱，借网贷治病，那种无助只有自己才懂吧，也许是老天可怜我，经过一个朋友介绍，她也是得了HPV高危，在一…	https://zhuanlan.zhihu.com/p/683520812		23岁女孩感染HPV，一个人治疗的感受	真的很不幸在23岁的年龄感染了HPV高危16和58，低危6 真的只有亲身经历过，才懂得患了HPV的姐妹们是多么痛苦	1708655490	1708655490	45	38	hpv	b66629a014504f28e33d4d23d44994be	https://www.zhihu.com/people/94-40-93-96-85	知乎用户	https://pica.zhimg.com/50/v2-abed1a8c04700ba7d72b45195223e0ff_l.jpg?source=4e949a73	94-40-93-96-85	1778922118565	2024.02.23	2024.02.23
683520812	article	真的很不幸在23岁的年龄感染了HPV高危16和58，低危6真的只有亲身经历过，才懂得患了HPV的姐妹们是多么痛苦，多么无助，所以我决定写下自己转阴的经过，姐妹们不要再走冤枉路了，愿你们都能跟我一样转阴。 我跟前男友在2023年5月分手，因为被我发现出轨，肯定都不止1次，生活不检点，把病毒传染给了我，真的好恨，他倒是撒腿走人，留下我们女人受罪，当我查出有了HPV,感觉都不敢相信，这种事情会发生在自己身上，姐妹们，找对象一定要擦亮眼睛找，后面，我跟你们一样用了干扰素凝胶和保妇康栓以及各种保健品，就这样治疗了一年，去复查，58转阴了，但是16还是阳，低危6也是阳，而且，又多了 68型，当时我真的崩溃了，我才23岁，又不敢和家里人讲，就独自一个人承受，他也没拿一分钱给我，后面花光了我的积蓄，还借钱，借网贷治病，那种无助只有自己才懂吧，也许是老天可怜我，经过一个朋友介绍，她也是得了HPV高危，在一…	https://zhuanlan.zhihu.com/p/683520812		23岁女孩感染HPV，一个人治疗的感受	真的很不幸在23岁的年龄感染了HPV高危16和58，低危6 真的只有亲身经历过，才懂得患了HPV的姐妹们是多么痛苦	1708655490	1708655490	45	38	HPV	b66629a014504f28e33d4d23d44994be	https://www.zhihu.com/people/94-40-93-96-85	知乎用户	https://picx.zhimg.com/50/v2-abed1a8c04700ba7d72b45195223e0ff_l.jpg?source=4e949a73	94-40-93-96-85	1778923694994	2024.02.23	2024.02.23
683918248	article	我如果和大家说查出HPV是好事，会不会有人说赵医生你在说胡话吧。查出HPV阳性怎么可能是好事呢?那今天给大家讲一讲。HPV是一种人乳头瘤状病毒，会在宫颈上不断复制，产生大量毒素，刺激宫颈细胞，最终导致病变。如果持续不转阴，有可能发展成宫颈癌。目前清除HPV病毒的唯一方法就是提高免疫力。许多女性朋友感染HPV后去看医生，医生会说在不需要手术治疗之前，先回去提高免疫力，通过运动、良好睡眠和饮食来提高免疫力的作用，从而清除病毒。但是，提高免疫力不是一朝一夕的事情，有些人没有定期做宫颈癌筛查，发现问题后才去检查，结果已经发展到上皮内瘤病变或宫颈癌。因此，查出HPV阳性从某种程度上来说是一件好事，至少可以及早发现并采取措施。HPV到底严重不严重呢？这里也再次强调一下，绝大多数的HPV感染，她只是感染，不是病！不是性病！也不是癌！你完全可以把HPV感染理解为——宫颈的一场感冒！因此也劝告大家，不要花…	https://zhuanlan.zhihu.com/p/683918248		我再说一遍，感染了HPV，其实是好事儿！	免疫力正常的情况下，普通的HPV感染不用药，1-2年的时间HPV感染就可以自动清除。但如果是HPV16、HPV18等高危型号	1708913657	1708913657	719	139	hpv	5edcd416230aad850ca649068b836695	https://www.zhihu.com/people/zhao-yan-zhong-24-28	赵艳忠讲<em>HPV</em>	https://picx.zhimg.com/50/v2-1baad5ad2380b3e34f78d07bfed93735_l.jpg?source=4e949a73	zhao-yan-zhong-24-28	1778921549725	2024.02.26	2024.02.26
683918248	article	我如果和大家说查出HPV是好事，会不会有人说赵医生你在说胡话吧。查出HPV阳性怎么可能是好事呢?那今天给大家讲一讲。HPV是一种人乳头瘤状病毒，会在宫颈上不断复制，产生大量毒素，刺激宫颈细胞，最终导致病变。如果持续不转阴，有可能发展成宫颈癌。目前清除HPV病毒的唯一方法就是提高免疫力。许多女性朋友感染HPV后去看医生，医生会说在不需要手术治疗之前，先回去提高免疫力，通过运动、良好睡眠和饮食来提高免疫力的作用，从而清除病毒。但是，提高免疫力不是一朝一夕的事情，有些人没有定期做宫颈癌筛查，发现问题后才去检查，结果已经发展到上皮内瘤病变或宫颈癌。因此，查出HPV阳性从某种程度上来说是一件好事，至少可以及早发现并采取措施。HPV到底严重不严重呢？这里也再次强调一下，绝大多数的HPV感染，她只是感染，不是病！不是性病！也不是癌！你完全可以把HPV感染理解为——宫颈的一场感冒！因此也劝告大家，不要花…	https://zhuanlan.zhihu.com/p/683918248		我再说一遍，感染了HPV，其实是好事儿！	免疫力正常的情况下，普通的HPV感染不用药，1-2年的时间HPV感染就可以自动清除。但如果是HPV16、HPV18等高危型号	1708913657	1708913657	719	139	HPV	5edcd416230aad850ca649068b836695	https://www.zhihu.com/people/zhao-yan-zhong-24-28	赵艳忠讲<em>HPV</em>	https://picx.zhimg.com/50/v2-1baad5ad2380b3e34f78d07bfed93735_l.jpg?source=4e949a73	zhao-yan-zhong-24-28	1778923694966	2024.02.26	2024.02.26
685210608	article	原来感染HPV真的会有症状听说，细心的女生，在上厕所有一个小习惯，会闻一闻、看一看分泌物..一般来说，正常白带是白色或透明的，质地黏稠或稀薄，通常没啥异味。被HPV感染了以后，有时白带会变得像水或黏液，也可能变得像浓鼻涕一样，伴着一股恶臭的气味…….	https://zhuanlan.zhihu.com/p/685210608		原来感染HPV真的有症状	原来感染HPV真的会有症状 听说，细心的女生，在上厕所有一个小习惯，会闻一 闻、看一看分泌物.. 一般来说	1709542217	1709542217	3342	170	HPV	26bb257d33af751cfbe5913283100e56	https://www.zhihu.com/people/40-86-44-62	寻爱不恐爱	https://pica.zhimg.com/50/v2-f1f9e3f1659612fd7cf59aecd04a81a0_l.jpg?source=4e949a73	40-86-44-62	1778923455528	2024.03.04	2024.03.04
685210608	article	原来感染HPV真的会有症状听说，细心的女生，在上厕所有一个小习惯，会闻一闻、看一看分泌物..一般来说，正常白带是白色或透明的，质地黏稠或稀薄，通常没啥异味。被HPV感染了以后，有时白带会变得像水或黏液，也可能变得像浓鼻涕一样，伴着一股恶臭的气味…….	https://zhuanlan.zhihu.com/p/685210608		原来感染HPV真的有症状	原来感染HPV真的会有症状 听说，细心的女生，在上厕所有一个小习惯，会闻一 闻、看一看分泌物.. 一般来说	1709542217	1709542217	3342	170	hpv	26bb257d33af751cfbe5913283100e56	https://www.zhihu.com/people/40-86-44-62	寻爱不恐爱	https://picx.zhimg.com/50/v2-f1f9e3f1659612fd7cf59aecd04a81a0_l.jpg?source=4e949a73	40-86-44-62	1778921770909	2024.03.04	2024.03.04
3426537463	answer	尖锐只会长在皮肤下面，不会随着血液循环往全身扩散，传染也是肉芽破溃液接触皮肤传染。所以尖锐湿疣产生的抗体非常少，也不能用试纸检测，一般也就是用醋酸白试验做初步验证，最后做PCR确诊。如果这些破溃液接触到皮肤有细小伤口就会在接触的地方形成新的疣体，这些地方可以是口腔，皮肤表面，阴道，宫颈，尿道，咽喉等等地方。而且戴套也不能预防尖锐湿疣。	https://www.zhihu.com/question/422380572/answer/3426537463	422380572	一直戴套会感染HPV吗？	尖锐只会长在皮肤下面，不会随着血液循环往全身扩散，传染也是肉芽破溃液接触皮肤传染。所以尖锐湿疣产生的抗体非常少	1710145958	1710145958	11	1	HPV	d7e1d6749d889bedd1731de9f79e8636	https://www.zhihu.com/people/mou-mou-mou-68-40-66	知乎用户	https://picx.zhimg.com/50/v2-abed1a8c04700ba7d72b45195223e0ff_l.jpg?source=4e949a73	mou-mou-mou-68-40-66	1778924327038	2024.03.11	2024.03.11
686521009	article	这一刻我的心情不知道该用什么语言来形容了！感觉空气都是甜的！这里也没有熟人我用小号跟大家分享一下我这段痛苦的经历！我今年26岁了，是个很洁身自好的女孩。长这么大一共谈了两个男朋友！平时很爱干净的，每天都要洗澡换内衣裤，床单被罩一周一换，然而去年跨年夜前两天我怀着美好憧憬等着男朋友回来陪我跨年，可是还没等到他回来我就出现问题了！那天晚上和同事聚餐后回家洗澡时发现下面长了两个疙瘩！当时还觉得是自己这段时间辛辣刺激性的东西吃多了上火的原因就没太在意！后面男朋友回来我们度过了一个开心又美好的跨年夜后大家又各自上班了，然而我觉得的上火并没有减轻，反而越来越严重，顿感不好给妈妈打电话问妈妈我该怎么办？因为这种问题自己一个人不好意思去医院检查，妈妈叫我立马回成都去医院检查！回到成都后妈妈立马带我省医院检查，检查结果出来后没想到是HPV感染了，医生叫我做激光治疗，当时做好了开了点药就回家了！可是没过半个…	https://zhuanlan.zhihu.com/p/686521009		远离男人！远离HPV！	回到成都后妈妈立马带我省医院检查，检查结果出来后没想到是HPV感染了，医生叫我做激光治疗，当时做好了开了点药就回家了	1710209850	1710209850	86	13	hpv	ec4b2b95060730b88f2b38df94ac7501	https://www.zhihu.com/people/32-54-15-90	菲菲	https://pic1.zhimg.com/50/v2-f1be5ed24936a7311e75da3884b2bd6d_l.jpg?source=4e949a73	32-54-15-90	1778922369828	2024.03.12	2024.03.12
686521009	article	这一刻我的心情不知道该用什么语言来形容了！感觉空气都是甜的！这里也没有熟人我用小号跟大家分享一下我这段痛苦的经历！我今年26岁了，是个很洁身自好的女孩。长这么大一共谈了两个男朋友！平时很爱干净的，每天都要洗澡换内衣裤，床单被罩一周一换，然而去年跨年夜前两天我怀着美好憧憬等着男朋友回来陪我跨年，可是还没等到他回来我就出现问题了！那天晚上和同事聚餐后回家洗澡时发现下面长了两个疙瘩！当时还觉得是自己这段时间辛辣刺激性的东西吃多了上火的原因就没太在意！后面男朋友回来我们度过了一个开心又美好的跨年夜后大家又各自上班了，然而我觉得的上火并没有减轻，反而越来越严重，顿感不好给妈妈打电话问妈妈我该怎么办？因为这种问题自己一个人不好意思去医院检查，妈妈叫我立马回成都去医院检查！回到成都后妈妈立马带我省医院检查，检查结果出来后没想到是HPV感染了，医生叫我做激光治疗，当时做好了开了点药就回家了！可是没过半个…	https://zhuanlan.zhihu.com/p/686521009		远离男人！远离HPV！	回到成都后妈妈立马带我省医院检查，检查结果出来后没想到是HPV感染了，医生叫我做激光治疗，当时做好了开了点药就回家了	1710209850	1710209850	86	13	HPV	ec4b2b95060730b88f2b38df94ac7501	https://www.zhihu.com/people/32-54-15-90	菲菲	https://pica.zhimg.com/50/v2-f1be5ed24936a7311e75da3884b2bd6d_l.jpg?source=4e949a73	32-54-15-90	1778924327021	2024.03.12	2024.03.12
686552999	article	HPV严不严重，关键看5点第一、看型号，高危型号不易转阴① 低危型：HPV6、11、40和42型② 中危型：HPV26、5型和66型③ 高危型：HPV31、33、35、39、45、51、52、56、58、59、68、73、82型其中，最严重的是16和18型ㅤ第二、看感染时间，感染时间长转阴就慢① 低危型感染时间短，平均感染时间为8个月② 高危型感染时间长，持续感染超过12个月如果高危持续感染就要注意了ㅤ第三、看年龄，年龄越大转阴越慢① 年龄小于30岁的妇女中2年有 91%的HPV病毒通过自身免疫力清除② 大于30岁妇女中有79% ～ 80%是一过性感染③ 在超过55岁的女性中50%的高危型HPV呈持续性感染ㅤ第四、看症状，症状越复杂转阴越慢① 红色丘疹、瘙痒、白带异常——可以自愈② 阴道出血，常为接触性出血；Y道排液呈白色或血性，稀薄似水样、米汤水样，有腥臭味；有腰痛、尿频、尿急、肛门垂…	https://zhuanlan.zhihu.com/p/686552999		HPV严不严重，关键看这五点	低危型：HPV6、11、40和42型 ② 中危型：HPV26、5型和66型 ③ 高危型：HPV31、33、35、39、45、51、52、56、58、59、68、73、82型	1710216137	1710216137	77	7	hpv	1086b5a597bf48180464b9833de02d77	https://www.zhihu.com/people/xie-nao-nao-19	皮肤科董主任	https://picx.zhimg.com/50/v2-4a94a2dc4502503a3499e22baa74dbc7_l.jpg?source=4e949a73	xie-nao-nao-19	1778922118584	2024.03.12	2024.03.12
686552999	article	HPV严不严重，关键看5点第一、看型号，高危型号不易转阴① 低危型：HPV6、11、40和42型② 中危型：HPV26、5型和66型③ 高危型：HPV31、33、35、39、45、51、52、56、58、59、68、73、82型其中，最严重的是16和18型ㅤ第二、看感染时间，感染时间长转阴就慢① 低危型感染时间短，平均感染时间为8个月② 高危型感染时间长，持续感染超过12个月如果高危持续感染就要注意了ㅤ第三、看年龄，年龄越大转阴越慢① 年龄小于30岁的妇女中2年有 91%的HPV病毒通过自身免疫力清除② 大于30岁妇女中有79% ～ 80%是一过性感染③ 在超过55岁的女性中50%的高危型HPV呈持续性感染ㅤ第四、看症状，症状越复杂转阴越慢① 红色丘疹、瘙痒、白带异常——可以自愈② 阴道出血，常为接触性出血；Y道排液呈白色或血性，稀薄似水样、米汤水样，有腥臭味；有腰痛、尿频、尿急、肛门垂…	https://zhuanlan.zhihu.com/p/686552999		HPV严不严重，关键看这五点	低危型：HPV6、11、40和42型 ② 中危型：HPV26、5型和66型 ③ 高危型：HPV31、33、35、39、45、51、52、56、58、59、68、73、82型	1710216137	1710216137	77	7	HPV	1086b5a597bf48180464b9833de02d77	https://www.zhihu.com/people/xie-nao-nao-19	皮肤科董主任	https://picx.zhimg.com/50/v2-4a94a2dc4502503a3499e22baa74dbc7_l.jpg?source=4e949a73	xie-nao-nao-19	1778924029972	2024.03.12	2024.03.12
3441371944	answer	HPV一般是指人类乳头瘤病毒英文名: human paillomavirus。通常这种病毒属于乳头瘤病毒科的乳头瘤病毒属，为球形无包膜的双链DNA病毒。这种病毒一般对于人体的皮肤和黏膜上皮细胞有高度侵蚀性，当患者感染了HPV后会根据低危型以及高危型产生不同的表现，其具体内容如下：1.如果患者感染的是低危型的HPV，对于男性以及女性的生殖部位、肛门等位置都会出现红色的丘疹，这种丘疹会逐渐变多、变大，其形态主要以鸡冠状、菜花状为主，这种表现主要称之为尖锐湿疣。2.如果患者感染的是高危型的HVP，对于男性一般不会有任何症状，而对于女性则会出现宫颈癌。hpv病毒感染主要是经过性接触传播或者肛交经过生殖器的传播，还会引起皮肤和黏膜的病变。hpv病毒感染是有一定的复发几率，有部分的病变还会有癌变的可能性，因此要遵医嘱定期的复诊，除此以外，平时也要观察病情的变化。	https://www.zhihu.com/question/649864366/answer/3441371944	649864366	hpv是什么意思是什么病?	对于男性一般不会有任何症状，而对于女性则会出现宫颈癌。 hpv病毒感染主要是经过性接触传播或者肛交经过生殖器的传播	1711242748	1711242748	2	0	HPV	16acd0c7eafaf51bb7ceff781ec2b464	https://www.zhihu.com/people/jin-jin-xiang-chi-rou-ya	武汉仁爱妇产医院	https://pica.zhimg.com/50/v2-f5bc356da488e05cbf7c074bb5cae15a_l.jpg?source=4e949a73	jin-jin-xiang-chi-rou-ya	1778924510377	2024.03.24	2024.03.24
3445313391	answer	谢邀转阴时间超过半年以上，一般就不会复发了要注意了，现在市面上很多方法，例如激光，微波，光动力等仪器物理治疗和涂咪治，干扰素等外用药物治疗，几乎都只是暂时性的转阴。过小段时间又会复发。但如果转阴超过半年以上，一般就没问题了，但是也需避免再次感染，保持健康生活方式，加强自身免疫力。	https://www.zhihu.com/question/494809510/answer/3445313391	494809510	hpv治疗好了会复发吗？		1711524484	1711524484	7	8	hpv	582c50b8e51fbce6f063409359cc4b7f	https://www.zhihu.com/people/marra-2	流光	https://picx.zhimg.com/50/v2-2511da0bd5cc3c35df8107a68e86a806_l.jpg?source=4e949a73	marra-2	1778922603556	2024.03.27	2024.03.27
689253697	article	如果你是第一次就查出HPV病毒，可能对它还是比较恐惧的，大多数都认为这是导致宫颈癌的罪魁祸首，感染了就意味着跟宫颈癌扯上关系了。其实这样说也没什么错，但是以目前的一些数据来看，只要你感染的不是以下这些型号，患宫颈癌的可能性还是比较小的，看看你是不是幸运的。第六位到第十位分别是HPV58、45、51、35和59型，虽然这几个高危型是排在后几位的，但是其中的HPV58。是女性感染率最高的，要引起重视。第三位到第五位分别是52、31和33型，其中，52型的致癌率基本与前面两位持平，持续阳性，发生宫颈病变甚至宫颈癌变的可能性是很大的，所以你是HPV52型可千万不要掉以轻心。第一位和第二位分别是HPV16型和18型，这两个型号是HPV病毒高危型中的高危，所有的妇科医生都很重视这两个型号，所以查出这两个型号感染的朋友一定不能拖，抓紧时间干预。	https://zhuanlan.zhihu.com/p/689253697		感染了HPV，只要不是这个型号，你就是幸运的。	如果你是第一次就查出HPV病毒，可能对它还是比较恐惧的，大多数都认为这是导致宫颈癌的罪魁祸首，感染了就意味着跟宫颈癌扯上关系了	1711533646	1711533646	78	11	HPV	6f7bb15c14e4d222bc4ef1679900e285	https://www.zhihu.com/people/52-77-54-64	中医妇科张继芝	https://pica.zhimg.com/50/v2-eb2c69893907a00d2b9201e6ddc4cce3_l.jpg?source=4e949a73	52-77-54-64	1778924510390	2024.03.27	2024.03.27
689253697	article	如果你是第一次就查出HPV病毒，可能对它还是比较恐惧的，大多数都认为这是导致宫颈癌的罪魁祸首，感染了就意味着跟宫颈癌扯上关系了。其实这样说也没什么错，但是以目前的一些数据来看，只要你感染的不是以下这些型号，患宫颈癌的可能性还是比较小的，看看你是不是幸运的。第六位到第十位分别是HPV58、45、51、35和59型，虽然这几个高危型是排在后几位的，但是其中的HPV58。是女性感染率最高的，要引起重视。第三位到第五位分别是52、31和33型，其中，52型的致癌率基本与前面两位持平，持续阳性，发生宫颈病变甚至宫颈癌变的可能性是很大的，所以你是HPV52型可千万不要掉以轻心。第一位和第二位分别是HPV16型和18型，这两个型号是HPV病毒高危型中的高危，所有的妇科医生都很重视这两个型号，所以查出这两个型号感染的朋友一定不能拖，抓紧时间干预。	https://zhuanlan.zhihu.com/p/689253697		感染了HPV，只要不是这个型号，你就是幸运的。	如果你是第一次就查出HPV病毒，可能对它还是比较恐惧的，大多数都认为这是导致宫颈癌的罪魁祸首，感染了就意味着跟宫颈癌扯上关系了	1711533646	1711533646	78	11	hpv	6f7bb15c14e4d222bc4ef1679900e285	https://www.zhihu.com/people/52-77-54-64	中医妇科张继芝	https://pica.zhimg.com/50/v2-eb2c69893907a00d2b9201e6ddc4cce3_l.jpg?source=4e949a73	52-77-54-64	1778922603551	2024.03.27	2024.03.27
3446191081	answer	这个根据个人身体情况而定，我当时拖了很久没去复查，结果拖成二级病变，我也见过复查虽然也阳但没病变的。这个还是要去医院治疗，我后面到医院去治疗，治疗了几个月就转阴了，没做手术	https://www.zhihu.com/question/414394965/answer/3446191081	414394965	HPV感染多久才会病变？	这个根据个人身体情况而定，我当时拖了很久没去复查，结果拖成二级病变，我也见过复查虽然也阳但没病变的。这个还是要去医院治疗	1711592348	1711592348	6	0	HPV	9ff5d49900bd7ef21dffb36caaa3801d	https://www.zhihu.com/people/26-98-58-33	大不了胖点	https://pica.zhimg.com/50/v2-cd4b9064e3a4fe89d6e841903dea6bc5_l.jpg?source=4e949a73	26-98-58-33	1778924195101	2024.03.28	2024.03.28
3446191081	answer	这个根据个人身体情况而定，我当时拖了很久没去复查，结果拖成二级病变，我也见过复查虽然也阳但没病变的。这个还是要去医院治疗，我后面到医院去治疗，治疗了几个月就转阴了，没做手术	https://www.zhihu.com/question/414394965/answer/3446191081	414394965	HPV感染多久才会病变？	这个根据个人身体情况而定，我当时拖了很久没去复查，结果拖成二级病变，我也见过复查虽然也阳但没病变的。这个还是要去医院治疗	1711592348	1711592348	6	0	hpv	9ff5d49900bd7ef21dffb36caaa3801d	https://www.zhihu.com/people/26-98-58-33	大不了胖点	https://picx.zhimg.com/50/v2-cd4b9064e3a4fe89d6e841903dea6bc5_l.jpg?source=4e949a73	26-98-58-33	1778922118580	2024.03.28	2024.03.28
693335241	article	十个宫颈癌中可能有9个都是由HPV病毒搞出来的，而且现在社会不知道该说浮躁，还是该说开放，HPV主要是通过性传播引起的，而这几年感染HPV的人数是越来越高，呈现飙升的趋势，直接带动了宫颈癌的发病率上升。到现在为止，还没能研制出什么药要能消灭HPV病毒的。是不是觉得听上去很可怕了？HPV无药可治？不不不，HPV病毒主要还是靠自身免疫力消灭。01什么是免疫力？简单的说，免疫力就是人体内的防御军队，身体有没有病，要看免疫军队的战斗力。平时有细菌，流感病毒等入侵身体时候，这些作为抗原，会激发人体的免疫系统产生抗体，并动员各大免疫细胞，如淋巴细胞，白细胞，吞噬细胞等，对HPV病毒进行灭杀。所以一旦免疫力下降了，就会无法清除和控制HPV，导致增加宫颈癌的风险。如今使用的干扰素、保妇康栓、硒维康、黄芪，或者运动、艾灸等，都是以增强免疫力为目的最终达到转阴效果的治疗方法。在日常生活中，接触HPV病毒的机…	https://zhuanlan.zhihu.com/p/693335241		HPV病毒只怕一个东西，每个人都有，但没几人会重视！	还没能研制出什么药要能消灭HPV病毒的。是不是觉得听上去很可怕了？HPV无药可治？ 不不不，HPV病毒主要还是靠自身免疫力消灭	1713492858	1713492858	157	1	HPV	5edcd416230aad850ca649068b836695	https://www.zhihu.com/people/zhao-yan-zhong-24-28	赵艳忠讲<em>HPV</em>	https://picx.zhimg.com/50/v2-1baad5ad2380b3e34f78d07bfed93735_l.jpg?source=4e949a73	zhao-yan-zhong-24-28	1778924510360	2024.04.19	2024.04.19
699626017	article	我是去年八月份发现自己感染了hpv的，当时检查出来感染了2个型号，其中还有高危的16型，检查报告出来的时候感觉天都要塌了毕竟在这之前我以为只要不乱搞就不会感染hpv，后面才了解到原来还有间接传播治疗的时候认识了挺多同样感染了的姐妹，有的都两年了还没好，所以我写下这篇文章分享自己hpv好转的经验，希望能帮助到同样受到hpv困扰的姐妹先说我是怎么发现的吧，去年八月我发现脖子那块的皮肤变得很粗糙，还出现了一些褐色的小突起说来也怪我自己，有症状了没有重视，当时以为是天气热，闷的，过段时间就好了，没有及时干预后来yin道外部出现瘙痒，还有一些小疙瘩，分泌物变多而且还有股异味我立马意识到不对劲，先是去网上查了这些症状，觉得很有可能是感染hpv了，就去医院检查，检查出来果然真中招了当时还跟我说接触过hpv患者也有可能被传染，回想起来天气一热我就喜欢出去游泳，尤其七八月份游得多，应该是那时候感染的在这里…	https://zhuanlan.zhihu.com/p/699626017		感染hpv有哪些症状，感染后要怎么治疗？分享我的好转经验	有的都两年了还没好，所以我写下这篇文章分享自己hpv好转的经验，希望能帮助到同样受到hpv困扰的姐妹 先说我是怎么发现的吧	1716623211	1718958730	253	6	HPV	376c886ecaebe557b90ef3e260ab59f8	https://www.zhihu.com/people/54321-4-1	瘦瘦瘦	https://pic1.zhimg.com/50/v2-712c8977e3722178ae2058214822b1a8_l.jpg?source=4e949a73	54321-4-1	1778923694976	2024.05.25	2024.06.21
699626017	article	我是去年八月份发现自己感染了hpv的，当时检查出来感染了2个型号，其中还有高危的16型，检查报告出来的时候感觉天都要塌了毕竟在这之前我以为只要不乱搞就不会感染hpv，后面才了解到原来还有间接传播治疗的时候认识了挺多同样感染了的姐妹，有的都两年了还没好，所以我写下这篇文章分享自己hpv好转的经验，希望能帮助到同样受到hpv困扰的姐妹先说我是怎么发现的吧，去年八月我发现脖子那块的皮肤变得很粗糙，还出现了一些褐色的小突起说来也怪我自己，有症状了没有重视，当时以为是天气热，闷的，过段时间就好了，没有及时干预后来yin道外部出现瘙痒，还有一些小疙瘩，分泌物变多而且还有股异味我立马意识到不对劲，先是去网上查了这些症状，觉得很有可能是感染hpv了，就去医院检查，检查出来果然真中招了当时还跟我说接触过hpv患者也有可能被传染，回想起来天气一热我就喜欢出去游泳，尤其七八月份游得多，应该是那时候感染的在这里…	https://zhuanlan.zhihu.com/p/699626017		感染hpv有哪些症状，感染后要怎么治疗？分享我的好转经验	有的都两年了还没好，所以我写下这篇文章分享自己hpv好转的经验，希望能帮助到同样受到hpv困扰的姐妹 先说我是怎么发现的吧	1716623211	1718958730	253	6	hpv	376c886ecaebe557b90ef3e260ab59f8	https://www.zhihu.com/people/54321-4-1	瘦瘦瘦	https://pic1.zhimg.com/50/v2-712c8977e3722178ae2058214822b1a8_l.jpg?source=4e949a73	54321-4-1	1778921770927	2024.05.25	2024.06.21
3509825417	answer	HPV这个东西，很多网友太过友善了，其实HPV就是XB，因为这个感染主要通过性接触传播。简单的说你和对方是固定伴侣并且都十分忠诚，那么就不会感染。很多人说你在外面用的马桶、酒店床单等等都会感染可能是你不小心吧，实际上这种几率确实有，但是极少，除非有高危行为，正常的酒店在顾客退房后还是会按照标准清理物品进行消毒的。HPV病毒在自然环境下成活的几率很小，一旦失活就没有传染性。现在的年轻人包括中老年人都比较开放，对于分手家常便饭。而且几乎没有情伤，通常分手后没多久就会交下一个异性伴侣，随后就会发生该发生的事情。甚至有很多人一脚踏多船，这就导致交叉感染。女性的抵抗力本来就弱，尤其在月经期间抵抗力更加弱也就给了病毒可乘之机。男女双方要做到真诚专一，日常做好保护措施，定期去医院检查。	https://www.zhihu.com/question/414684123/answer/3509825417	414684123	女性在什么情况下容易感染HPV？	HPV这个东西，很多网友太过友善了，其实HPV就是XB，因为这个感染主要通过性接触传播。简单的说你和对方是固定伴侣并且都十分忠诚	1716633689	1716633689	94	130	hpv	c0bf574650bfb0e4be9d64a73f73ce1b	https://www.zhihu.com/people/han-xu-de-gui-wen-mu-mian	半枝桃	https://pica.zhimg.com/50/v2-41495504dc6ed92df00f49813a1472c8_l.jpg?source=4e949a73	han-xu-de-gui-wen-mu-mian	1778921114931	2024.05.25	2024.05.25
3509825417	answer	HPV这个东西，很多网友太过友善了，其实HPV就是XB，因为这个感染主要通过性接触传播。简单的说你和对方是固定伴侣并且都十分忠诚，那么就不会感染。很多人说你在外面用的马桶、酒店床单等等都会感染可能是你不小心吧，实际上这种几率确实有，但是极少，除非有高危行为，正常的酒店在顾客退房后还是会按照标准清理物品进行消毒的。HPV病毒在自然环境下成活的几率很小，一旦失活就没有传染性。现在的年轻人包括中老年人都比较开放，对于分手家常便饭。而且几乎没有情伤，通常分手后没多久就会交下一个异性伴侣，随后就会发生该发生的事情。甚至有很多人一脚踏多船，这就导致交叉感染。女性的抵抗力本来就弱，尤其在月经期间抵抗力更加弱也就给了病毒可乘之机。男女双方要做到真诚专一，日常做好保护措施，定期去医院检查。	https://www.zhihu.com/question/414684123/answer/3509825417	414684123	女性在什么情况下容易感染HPV？	HPV这个东西，很多网友太过友善了，其实HPV就是XB，因为这个感染主要通过性接触传播。简单的说你和对方是固定伴侣并且都十分忠诚	1716633689	1716633689	94	130	HPV	c0bf574650bfb0e4be9d64a73f73ce1b	https://www.zhihu.com/people/han-xu-de-gui-wen-mu-mian	半枝桃	https://pic1.zhimg.com/50/v2-41495504dc6ed92df00f49813a1472c8_l.jpg?source=4e949a73	han-xu-de-gui-wen-mu-mian	1778922890344	2024.05.25	2024.05.25
3511696440	answer	扁平疣，皮肤科局部治疗。	https://www.zhihu.com/question/657258816/answer/3511696440	657258816	这种是什么啊 hpv吗?		1716800827	1716800827	5	22	hpv	7b87b5a1e7f29880d9975e84e7a95361	https://www.zhihu.com/people/pan-ye-15-29	潘业	https://picx.zhimg.com/50/v2-0f4c534579cbcb51fa00c648d0baaed2_l.jpg?source=4e949a73	pan-ye-15-29	1778922761394	2024.05.27	2024.05.27
3520926177	answer	某些低危型hpv确实可能通过皮肤接触传播，就是很多普通人的指头上长个疣，脖子上长个瘊子之类的。很多人都有，很正常。但高危型hpv基本就是通过你担心的那种方式传播。而你老公一口气感染5个高危型hpv，只能说明他的私生活挺丰富多彩的。不仅爱玩，而且大概率玩挺花的。这玩意儿很可能导致宫颈癌，你自求多福吧。	https://www.zhihu.com/question/657412915/answer/3520926177	657412915	老公感染了5个高危粘膜型号的hpv，我没发现他出轨，应不应该离婚？	破案了，老公一年多前pc了，所以传染给我了。我体检查出来2个粘膜型，因为我很干净，所以怀疑他传染的让他去查。他以为一年多肯定转阴了，很自信的就去查了，没想到查出来5个高危粘膜型，查出来自己也懵了。所以感染高危粘膜型的姐妹们，自己没问题，伴侣一定有问题，没乱来是传染不到粘膜型的。	1717567817	1717567817	195	3	HPV	c0fd6951ea062cc57b7e13e8c8015ede	https://www.zhihu.com/people/ni-hong-deng-xia-de-shao-bing-9	张三	https://pica.zhimg.com/50/v2-01ec7f47d7a4792ac0fa4af96b57e33f_l.jpg?source=4e949a73	ni-hong-deng-xia-de-shao-bing-9	1778923865077	2024.06.05	2024.06.05
3520926177	answer	某些低危型hpv确实可能通过皮肤接触传播，就是很多普通人的指头上长个疣，脖子上长个瘊子之类的。很多人都有，很正常。但高危型hpv基本就是通过你担心的那种方式传播。而你老公一口气感染5个高危型hpv，只能说明他的私生活挺丰富多彩的。不仅爱玩，而且大概率玩挺花的。这玩意儿很可能导致宫颈癌，你自求多福吧。	https://www.zhihu.com/question/657412915/answer/3520926177	657412915	老公感染了5个高危粘膜型号的hpv，我没发现他出轨，应不应该离婚？	破案了，老公一年多前pc了，所以传染给我了。我体检查出来2个粘膜型，因为我很干净，所以怀疑他传染的让他去查。他以为一年多肯定转阴了，很自信的就去查了，没想到查出来5个高危粘膜型，查出来自己也懵了。所以感染高危粘膜型的姐妹们，自己没问题，伴侣一定有问题，没乱来是传染不到粘膜型的。	1717567817	1717567817	195	3	hpv	c0fd6951ea062cc57b7e13e8c8015ede	https://www.zhihu.com/people/ni-hong-deng-xia-de-shao-bing-9	张三	https://pic1.zhimg.com/50/v2-01ec7f47d7a4792ac0fa4af96b57e33f_l.jpg?source=4e949a73	ni-hong-deng-xia-de-shao-bing-9	1778921936381	2024.06.05	2024.06.05
3529702076	answer	HPV这东西吧，尤其是低危型的真的很莫名其妙。按理说尖这东西，但凡得了90%以上性传播对吧。但是，身上莫名其妙长疣，瘊子之类的大家也有经验吧。有的真的不知道怎么来的。就很玄学。	https://www.zhihu.com/question/493697435/answer/3529702076	493697435	女友被她前任传染了HPV，我很纠结要怎么选择?	我和女友今年4月在一起的，到现在刚半年，女友有个谈了九年的前任，她和我在一起后今年六月份的一次体检发现了HPV一项高危，一项低危，且已cin1级，检查出来后我选择和她一起面对，但这个病和她的过去始终是个坎，经常会想起来她得这个病就会很苦恼，我很纠结该怎么办。	1718292616	1718292616	1	1	HPV	5f77521144e2fee8f180a3eb6ea3e7fb	https://www.zhihu.com/people/50hao-gong-lu-23	温水浴青蛙	https://pica.zhimg.com/50/v2-aa9cfeff0ee64ad88b624674d9c60b31_l.jpg?source=4e949a73	50hao-gong-lu-23	1778924195079	2024.06.13	2024.06.13
703580200	article	2022年5月，单位的体检查出来感染hpv高危39型和58型，tct正常。当时看到检查报告我很是疑惑怎么会感染这种病毒，我跟我老公结婚已经10多年了，都快40岁的人怎么会惹上这种病。过了几天，我就让我老公陪我去医院让医生看，医生给我讲的现在女性感染hpv是个普遍现象，跟我们自身免疫力有关系，说这个病一两年就会自愈，随后就跟我开了干扰素和保妇康，让我用三个月半年后去医院复查。对于这病我也不懂，医生怎么讲我就怎么听吧，然后也在网上看了一些资料，说的这个病没有特效药，用药也只是辅助作用，全靠免疫力。然后我就开始游泳锻炼身体，也买了一些维生素保健品用，作息也尽量的规律，心想着这样半年后去复查应该会好转。这半年时间，可以说过得有点不太舒心，慢慢自己也变得焦虑起来，都说hpv会导致女性的宫颈癌，我还没40岁，还有我的小孩，真要是癌变了可怎么办。好不容易熬了半年时间去医院复查，筛查结果仍然是39.58…	https://zhuanlan.zhihu.com/p/703580200		HPV治疗之路，一种重生的希望	可以说过得有点不太舒心，慢慢自己也变得焦虑起来，都说hpv会导致女性的宫颈癌，我还没40岁，还有我的小孩，真要是癌变了可怎么办	1718445424	1774072433	1128	706	HPV	9c5e9ffcaf4b8d6054fe14aa9ea2e24c	https://www.zhihu.com/people/93-89-21-18-42	旺旺仔	https://picx.zhimg.com/50/v2-46b840ef70a3245040a83a0daffc798f_l.jpg?source=4e949a73	93-89-21-18-42	1778923013658	2024.06.15	2026.03.21
3563173240	answer	既然已经内耗了，那说明还是不信。不信又舍不得分手，也够搞笑的。先说结论，不能相信。HPV作为一种比较脆弱的病毒，在物体上存活的时间很短，尤其是经过阳光照射或者高温环境，只会存活数分钟。所以，别再说什么酒店床单，手巾，洗澡传染的。骗骗别人就算了，这些借口竟然还有拿来骗医生的。尤其是题主说的高危型，医学上对高危型HPV传播途径为过早的性生活或者高危性行为，以及包皮垢刺激。这什么意思自己理解吧，反正医生早已看透一切。	https://www.zhihu.com/question/661662268/answer/3563173240	661662268	相亲女友自称没有性行为，但是感染了HPV，能相信吗？	这是一位相亲男会员的深重困扰，他和女友已经起了很大的冲突，分手又舍不得。他通过我们相亲平台相到了各方面均满意的女友，而且女方自称绝不会发生婚前行为（他很看重这一点），然后谈了快一年已订婚待结婚，突然出了这档子事。起因是女友（未婚妻）最近去医院做妇检，做什么筛查什么的，之后女友就开始情绪不好，吃饭也发微信聊个没完，但又告诉男方没事，他怀疑查出了什么病，于是忍不住偷看了她手机。结果女方是在和闺蜜聊天，宫颈病理检查报告截图他也看到了，女方别的病没有，但感染了两种高危HPV。处女怎么会感染HPV呢？他一夜没睡好，第二天忍不住和女友摊牌了，女友和他大吵了起来因为他看手机，然后他问出了那个最大的疑问，女友气得飙泪说自己肯定是早年泡温泉或者用小宾馆毛巾得的，发毒誓说如果自己乱搞，就爹妈一起die。女友发了毒誓，他也不敢肯定，就低头道歉给女友买了个LV和好。之后他忍不住自己上网查了一下，发现这些行为一般…	1721082240	1721082486	16	0	HPV	864711b342d89b46fb1738b3e2abfcad	https://www.zhihu.com/people/li-xian-sheng-91-19	李大大大个儿	https://picx.zhimg.com/50/v2-5d5a8c29b5177b0ff1736c59b66e80fb_l.jpg?source=4e949a73	li-xian-sheng-91-19	1778923694964	2024.07.16	2024.07.16
3563173240	answer	既然已经内耗了，那说明还是不信。不信又舍不得分手，也够搞笑的。先说结论，不能相信。HPV作为一种比较脆弱的病毒，在物体上存活的时间很短，尤其是经过阳光照射或者高温环境，只会存活数分钟。所以，别再说什么酒店床单，手巾，洗澡传染的。骗骗别人就算了，这些借口竟然还有拿来骗医生的。尤其是题主说的高危型，医学上对高危型HPV传播途径为过早的性生活或者高危性行为，以及包皮垢刺激。这什么意思自己理解吧，反正医生早已看透一切。	https://www.zhihu.com/question/661662268/answer/3563173240	661662268	相亲女友自称没有性行为，但是感染了HPV，能相信吗？	这是一位相亲男会员的深重困扰，他和女友已经起了很大的冲突，分手又舍不得。他通过我们相亲平台相到了各方面均满意的女友，而且女方自称绝不会发生婚前行为（他很看重这一点），然后谈了快一年已订婚待结婚，突然出了这档子事。起因是女友（未婚妻）最近去医院做妇检，做什么筛查什么的，之后女友就开始情绪不好，吃饭也发微信聊个没完，但又告诉男方没事，他怀疑查出了什么病，于是忍不住偷看了她手机。结果女方是在和闺蜜聊天，宫颈病理检查报告截图他也看到了，女方别的病没有，但感染了两种高危HPV。处女怎么会感染HPV呢？他一夜没睡好，第二天忍不住和女友摊牌了，女友和他大吵了起来因为他看手机，然后他问出了那个最大的疑问，女友气得飙泪说自己肯定是早年泡温泉或者用小宾馆毛巾得的，发毒誓说如果自己乱搞，就爹妈一起die。女友发了毒誓，他也不敢肯定，就低头道歉给女友买了个LV和好。之后他忍不住自己上网查了一下，发现这些行为一般…	1721082240	1721082486	16	0	hpv	864711b342d89b46fb1738b3e2abfcad	https://www.zhihu.com/people/li-xian-sheng-91-19	李大大大个儿	https://picx.zhimg.com/50/v2-5d5a8c29b5177b0ff1736c59b66e80fb_l.jpg?source=4e949a73	li-xian-sheng-91-19	1778921770907	2024.07.16	2024.07.16
3567630981	answer	hpv分很多种分型，一些分型不属于性病。性病的类型特指的是尖锐湿疣，主要由低位6/11和高危的两个分型造成。由于尖锐湿疣检测是刷脱落细胞，hpv不入血而是在皮肤潜伏，所以高危后立即就能检测。	https://www.zhihu.com/question/662053817/answer/3567630981	662053817	hpv一般感染多久才被检测出来?	性生活后，多久可以排除hpv。	1721440838	1721440838	3	14	hpv	25afe567c86b428744c3f8d8a6288c5c	https://www.zhihu.com/people/zhen-123-76	知乎用户	https://picx.zhimg.com/50/v2-abed1a8c04700ba7d72b45195223e0ff_l.jpg?source=4e949a73	zhen-123-76	1778921549714	2024.07.20	2024.07.20
3569938390	answer	小问题在她，大决策在你。如果她知道感恩，那你就不离不弃帮她。反之，速分。一、高危HPV感染能治好吗？要花多少钱？女生告诉你自己感染了高危HPV16、18，说明她很信任你，同时说明不严重。第一她很年轻（现在大三），常常可以自动清除；第二医院没有要求手术。如此情况，康复不需要花很多钱，方法正确，大约一个月的生活费就可以。二、高危HPV感染是乱交造成的吗？不一定。这位女生是受害者。如果男生不是第一次，也有可能成为传染源。HPV感染无需相互指责，因为感染很容易康复。但是，拖延摆烂，放任不管就会有危险。三、怎么办？1、先帮她。花1个月的生活费积极治疗，一般2-3个月就康复了。2、看态度。如果她的态度很差，尽快结束这段关系吧。3、学点医学常识。因为HPV感染就放弃一个女孩，这也太草率了。80%的女性一生中会感染这个病毒。因为HPV感染而自绝于人类80%的女性，这个想法要不得。	https://www.zhihu.com/question/454180520/answer/3569938390	454180520	女朋友告诉我她感染了HPV，怎么办？	年初认识的，感觉各方面都听谈得来，很合拍的感觉，前段时间对她表白，她很纠结地告诉我她感染了hpv，是前男友要了她第一次并且传染给她的。原本还骗我说第二天不能出来和我玩，要回学校弄作业，然后才告诉我是要去医院复查。后来我就陪她一起去了医院，跑前跑后。我有过处女情结，到现在也早就淡了，女孩子只要不是乱jiao，也是傻傻付出的一方，我也心疼。而她又还被感染了hpv，那天查出来有两个阳性，还是最高危的两个16和18，我很难过。因为我觉得我们很难有以后，但我又不想放弃。她和我说她是单亲家庭，前面又被渣男辜负而且还劈腿，他不敢告诉父亲这些，因为怕父亲觉得自己没有照顾好她，因为她父亲从没告诉她男女性方面的注意。我能想象到，当初渣男要她的时候，她是有多傻。我很心疼。她告诉我她现在大三，以后还要考研，如果失败了，就要出国，而我，已经工作一年了，我该怎么等她？	1721637998	1721646254	49	10	HPV	b10c65e378845ab89cd1ce0785c60384	https://www.zhihu.com/people/godeess	心灵王大夫	https://picx.zhimg.com/50/v2-3c554ce381d56adbce495182b0a1493b_l.jpg?source=4e949a73	godeess	1778923218724	2024.07.22	2024.07.22
3569938390	answer	小问题在她，大决策在你。如果她知道感恩，那你就不离不弃帮她。反之，速分。一、高危HPV感染能治好吗？要花多少钱？女生告诉你自己感染了高危HPV16、18，说明她很信任你，同时说明不严重。第一她很年轻（现在大三），常常可以自动清除；第二医院没有要求手术。如此情况，康复不需要花很多钱，方法正确，大约一个月的生活费就可以。二、高危HPV感染是乱交造成的吗？不一定。这位女生是受害者。如果男生不是第一次，也有可能成为传染源。HPV感染无需相互指责，因为感染很容易康复。但是，拖延摆烂，放任不管就会有危险。三、怎么办？1、先帮她。花1个月的生活费积极治疗，一般2-3个月就康复了。2、看态度。如果她的态度很差，尽快结束这段关系吧。3、学点医学常识。因为HPV感染就放弃一个女孩，这也太草率了。80%的女性一生中会感染这个病毒。因为HPV感染而自绝于人类80%的女性，这个想法要不得。	https://www.zhihu.com/question/454180520/answer/3569938390	454180520	女朋友告诉我她感染了HPV，怎么办？	年初认识的，感觉各方面都听谈得来，很合拍的感觉，前段时间对她表白，她很纠结地告诉我她感染了hpv，是前男友要了她第一次并且传染给她的。原本还骗我说第二天不能出来和我玩，要回学校弄作业，然后才告诉我是要去医院复查。后来我就陪她一起去了医院，跑前跑后。我有过处女情结，到现在也早就淡了，女孩子只要不是乱jiao，也是傻傻付出的一方，我也心疼。而她又还被感染了hpv，那天查出来有两个阳性，还是最高危的两个16和18，我很难过。因为我觉得我们很难有以后，但我又不想放弃。她和我说她是单亲家庭，前面又被渣男辜负而且还劈腿，他不敢告诉父亲这些，因为怕父亲觉得自己没有照顾好她，因为她父亲从没告诉她男女性方面的注意。我能想象到，当初渣男要她的时候，她是有多傻。我很心疼。她告诉我她现在大三，以后还要考研，如果失败了，就要出国，而我，已经工作一年了，我该怎么等她？	1721637998	1721646254	49	10	hpv	b10c65e378845ab89cd1ce0785c60384	https://www.zhihu.com/people/godeess	心灵王大夫	https://pic1.zhimg.com/50/v2-3c554ce381d56adbce495182b0a1493b_l.jpg?source=4e949a73	godeess	1778921549720	2024.07.22	2024.07.22
712138357	article	洗澡时，你或许会发现自己的脖子、腋下、手背等部位长了一些“小肉粒”，这就是人们俗称的“瘊子”。瘊子的学名叫做「疣」，是人体感染人乳头瘤病毒（HPV）后表皮细胞增生导致的。HPV是一个大家族，包括200多个不同的亚型，其中低危型感染占多数，一般仅会导致“疣”的产生。无论是哪种疣，感染后都要避免抓挠、搓澡，同时尽可能避免与家人共用毛巾、搓澡巾等。一、寻常疣:手、肘、膝盖和面部多见寻常疣常与1、2、4、7型HPV感染有关，好发于易受外伤的部位，比如手指、肘部、膝盖和面部，可扩散至身体任何部位。疣体是灰褐色、棕色或皮色丘疹，表面粗糙，可单个出现，也可因刮擦导致疣的“自身接种”，呈线状排列;通常没有自觉症状，在2~4年内自行消退。二、丝状疣:头颈部最常见它是寻常疣的一种特殊亚型，好发于眼睑、口周及颈部。疣体呈丝状或细长状结构，根部狭窄，表面为指状的突起，形似一颗金针菇。三、跖疣:足底皮损最初是细小…	https://zhuanlan.zhihu.com/p/712138357		身上5种疣可能是HPV感染！（附图片）	瘊子的学名叫做「疣」，是人体感染人乳头瘤病毒（HPV）后表皮细胞增生导致的。 HPV是一个大家族，包括200多个不同的亚型	1722484794	1722563675	47	2	hpv	d703ab4d8fc85fbb6b87aec2a69ffa5d	https://www.zhihu.com/people/newsun-30	Newsun	https://picx.zhimg.com/50/v2-fc6b75cfe990c221d8c9aced9695952b_l.jpg?source=4e949a73	newsun-30	1778922257306	2024.08.01	2024.08.02
712138357	article	洗澡时，你或许会发现自己的脖子、腋下、手背等部位长了一些“小肉粒”，这就是人们俗称的“瘊子”。瘊子的学名叫做「疣」，是人体感染人乳头瘤病毒（HPV）后表皮细胞增生导致的。HPV是一个大家族，包括200多个不同的亚型，其中低危型感染占多数，一般仅会导致“疣”的产生。无论是哪种疣，感染后都要避免抓挠、搓澡，同时尽可能避免与家人共用毛巾、搓澡巾等。一、寻常疣:手、肘、膝盖和面部多见寻常疣常与1、2、4、7型HPV感染有关，好发于易受外伤的部位，比如手指、肘部、膝盖和面部，可扩散至身体任何部位。疣体是灰褐色、棕色或皮色丘疹，表面粗糙，可单个出现，也可因刮擦导致疣的“自身接种”，呈线状排列;通常没有自觉症状，在2~4年内自行消退。二、丝状疣:头颈部最常见它是寻常疣的一种特殊亚型，好发于眼睑、口周及颈部。疣体呈丝状或细长状结构，根部狭窄，表面为指状的突起，形似一颗金针菇。三、跖疣:足底皮损最初是细小…	https://zhuanlan.zhihu.com/p/712138357		身上5种疣可能是HPV感染！（附图片）	瘊子的学名叫做「疣」，是人体感染人乳头瘤病毒（HPV）后表皮细胞增生导致的。 HPV是一个大家族，包括200多个不同的亚型	1722484794	1722563675	47	2	HPV	d703ab4d8fc85fbb6b87aec2a69ffa5d	https://www.zhihu.com/people/newsun-30	Newsun	https://picx.zhimg.com/50/v2-fc6b75cfe990c221d8c9aced9695952b_l.jpg?source=4e949a73	newsun-30	1778924195097	2024.08.01	2024.08.02
3590986107	answer	因为HPV本身就不是只有性传播的，现在大家都知道HPV能性传播，但HPV感染并不等同于性病，只有少数情况（比如HPV感染导致的尖锐湿疣）才算性病。其实如果翻看教科书，会发现除了性传播，还有以下几种传播途径：皮肤接触：HPV可以在有感染的皮肤区域与另一块皮肤接触时传播，但其实这不一定涉及到性活动。比如，碰触自己活着他人感染的皮肤后；手部间接传播：通过触摸感染者的生殖器后未洗手又触摸自己或他人的黏膜或受损皮肤，可能会造成传播；感染物品或表面：在极少数情况下，使用受感染者使用过的个人用品（如毛巾或剃须刀）可能存在感染风险；母婴传播：生殖道感染HPV的母亲可能在分娩过程中将病毒传给新生儿，如儿童呼吸道复发性乳头状瘤可能是患儿在分娩过程中获得的。其实这里面除了直接接触生殖器病灶的情况，其他方式传染的几率和比例都很低，平常多洗手多消毒，私生活方面可能接触到的情况做好防护措施，单一伴侣是最好的预防方式…	https://www.zhihu.com/question/604407637/answer/3590986107	604407637	为什么男性完全没有乱搞却感染了hpv?	体检的时候被检测出来的，但是完全没有在至少两年内有过性生活。怎么可能？？我还特别去复检了一下，结果还是显示感染。这是什么情况？！！？得这个病真的好讨厌，有一种不可名状的恶心感，况且还是在什么都没做的情况下感染的！	1723362314	1723362314	110	17	HPV	b775b27ac57d12b70fe68f51994bd949	https://www.zhihu.com/people/shoudoumaodaifu	八级钳工毛师傅	https://pic1.zhimg.com/50/v2-116772f7518404b539a6b36515b26293_l.jpg?source=4e949a73	shoudoumaodaifu	1778923013652	2024.08.11	2024.08.11
3590986107	answer	因为HPV本身就不是只有性传播的，现在大家都知道HPV能性传播，但HPV感染并不等同于性病，只有少数情况（比如HPV感染导致的尖锐湿疣）才算性病。其实如果翻看教科书，会发现除了性传播，还有以下几种传播途径：皮肤接触：HPV可以在有感染的皮肤区域与另一块皮肤接触时传播，但其实这不一定涉及到性活动。比如，碰触自己活着他人感染的皮肤后；手部间接传播：通过触摸感染者的生殖器后未洗手又触摸自己或他人的黏膜或受损皮肤，可能会造成传播；感染物品或表面：在极少数情况下，使用受感染者使用过的个人用品（如毛巾或剃须刀）可能存在感染风险；母婴传播：生殖道感染HPV的母亲可能在分娩过程中将病毒传给新生儿，如儿童呼吸道复发性乳头状瘤可能是患儿在分娩过程中获得的。其实这里面除了直接接触生殖器病灶的情况，其他方式传染的几率和比例都很低，平常多洗手多消毒，私生活方面可能接触到的情况做好防护措施，单一伴侣是最好的预防方式…	https://www.zhihu.com/question/604407637/answer/3590986107	604407637	为什么男性完全没有乱搞却感染了hpv?	体检的时候被检测出来的，但是完全没有在至少两年内有过性生活。怎么可能？？我还特别去复检了一下，结果还是显示感染。这是什么情况？！！？得这个病真的好讨厌，有一种不可名状的恶心感，况且还是在什么都没做的情况下感染的！	1723362314	1723362314	110	17	hpv	b775b27ac57d12b70fe68f51994bd949	https://www.zhihu.com/people/shoudoumaodaifu	八级钳工毛师傅	https://picx.zhimg.com/50/v2-116772f7518404b539a6b36515b26293_l.jpg?source=4e949a73	shoudoumaodaifu	1778921549711	2024.08.11	2024.08.11
3595958290	answer	这个非常难说，给你打个比方，宫颈就像土地，宫颈内部就是土壤，病毒就是种子，也可能病毒就在土壤里，一辈子不发作！也有的三天就被感染了！还有原先的16好了，也出来52女性感染了不要慌，这不是绝症，也不是特别严重的问题，心态一定要，定期检查，提升免疫力就好了记住：全世界没有特效药和好的方法，严重了就锥切，什么光波，超声波，都是治标不治本，严重了，医生会让锥切，不严重，不需要	https://www.zhihu.com/question/664298939/answer/3595958290	664298939	hpv潜伏期多久?	#hpv宫颈癌筛查[话题]# 22年做了人生第一次hpv检查全阴后面去打了宫颈四价。现在图上是今年分别3月份6月份不同医院做的宫颈hpv检测两次全阴。想问一下广大网友还有必要再做一次吗？听说潜伏期是八个月。去年12月不小心高危了一次，有懂这方面的嘛。#hpv宫颈癌筛查[话题]#	1723766019	1723766019	3	10	HPV	0364322d6104a30d8c3cc9c0cff153a8	https://www.zhihu.com/people/hao-nan-ge-81	学医二十年	https://pic1.zhimg.com/50/v2-fa1a159750a3f908021f84303bc80053_l.jpg?source=4e949a73	hao-nan-ge-81	1778923694984	2024.08.16	2024.08.16
3595958290	answer	这个非常难说，给你打个比方，宫颈就像土地，宫颈内部就是土壤，病毒就是种子，也可能病毒就在土壤里，一辈子不发作！也有的三天就被感染了！还有原先的16好了，也出来52女性感染了不要慌，这不是绝症，也不是特别严重的问题，心态一定要，定期检查，提升免疫力就好了记住：全世界没有特效药和好的方法，严重了就锥切，什么光波，超声波，都是治标不治本，严重了，医生会让锥切，不严重，不需要	https://www.zhihu.com/question/664298939/answer/3595958290	664298939	hpv潜伏期多久?	#hpv宫颈癌筛查[话题]# 22年做了人生第一次hpv检查全阴后面去打了宫颈四价。现在图上是今年分别3月份6月份不同医院做的宫颈hpv检测两次全阴。想问一下广大网友还有必要再做一次吗？听说潜伏期是八个月。去年12月不小心高危了一次，有懂这方面的嘛。#hpv宫颈癌筛查[话题]#	1723766019	1723766019	3	10	hpv	0364322d6104a30d8c3cc9c0cff153a8	https://www.zhihu.com/people/hao-nan-ge-81	学医二十年	https://picx.zhimg.com/50/v2-fa1a159750a3f908021f84303bc80053_l.jpg?source=4e949a73	hao-nan-ge-81	1778921770912	2024.08.16	2024.08.16
3601241659	answer	你好，HPV42属于低危病毒，有三种可能。第一种，老婆出轨。不过一般不是这种情况，出轨的话，以16 18 52多见，当然，但是不绝对。第二种，你老婆很久以前就有了，只是她不知道，很多女性低危hpv感染五年十年，只要做好活检，宫颈没有病变，就继续观察，没什么特别大的危害。第三种，间接传染，低危hpv本身就是皮肤-黏膜都可以传染的病毒，有时候你脖子上的丝状疣，屁股上扁平疣，就有可能是，运气不好传染你老婆了呗，这种情况有，但是不多见，不代表没有，当然，划重点：高危hpv尤其是16 18，是亲黏膜hpv，只有性传播一种可能！像你老婆这种情况，做个活检，只要没问题，定期观察等待转阴就可以，急也没别的办法，这期间不要同房，你也要检查下。	https://www.zhihu.com/question/664636069/answer/3601241659	664636069	没有出轨，嫖娼，老婆查出HPV42，请问病毒是怎么来的？	不代表没有，当然，划重点：高危hpv尤其是16 18，是亲黏膜hpv，只有性传播一种可能！ 像你老婆这种情况	1724208021	1724208021	399	252	HPV	46bafb2a480945a2fbad6ffdff2087e4	https://www.zhihu.com/people/daphneapollo	daphneapollo	https://pica.zhimg.com/50/v2-794a180782ff26d2e9af2f903966fb92_l.jpg?source=4e949a73	daphneapollo	1778923218719	2024.08.21	2024.08.21
3601241659	answer	你好，HPV42属于低危病毒，有三种可能。第一种，老婆出轨。不过一般不是这种情况，出轨的话，以16 18 52多见，当然，但是不绝对。第二种，你老婆很久以前就有了，只是她不知道，很多女性低危hpv感染五年十年，只要做好活检，宫颈没有病变，就继续观察，没什么特别大的危害。第三种，间接传染，低危hpv本身就是皮肤-黏膜都可以传染的病毒，有时候你脖子上的丝状疣，屁股上扁平疣，就有可能是，运气不好传染你老婆了呗，这种情况有，但是不多见，不代表没有，当然，划重点：高危hpv尤其是16 18，是亲黏膜hpv，只有性传播一种可能！像你老婆这种情况，做个活检，只要没问题，定期观察等待转阴就可以，急也没别的办法，这期间不要同房，你也要检查下。	https://www.zhihu.com/question/664636069/answer/3601241659	664636069	没有出轨，嫖娼，老婆查出HPV42，请问病毒是怎么来的？	不代表没有，当然，划重点：高危hpv尤其是16 18，是亲黏膜hpv，只有性传播一种可能！ 像你老婆这种情况	1724208021	1724208021	399	252	hpv	46bafb2a480945a2fbad6ffdff2087e4	https://www.zhihu.com/people/daphneapollo	daphneapollo	https://pic1.zhimg.com/50/v2-794a180782ff26d2e9af2f903966fb92_l.jpg?source=4e949a73	daphneapollo	1778921549708	2024.08.21	2024.08.21
3631774731	answer	HPV59，3个月转阴hpv59转阴，上岸，其实说实话，也刚查出来的时候也很焦虑，头一个星期几乎天天哭我还是病变了的，不过还好，不算严重，也庆幸能及时发现治疗。经历了大概6个月的时间吧，作息调理，塞药，运动我分享我的过程给你们，仅供参考哈，希望各位姐妹都能上岸，也不要到处去查这些文章之类的，说实话，你会越查越焦虑，而且这上面好多买药的，买的还特别贵，各位姐妹要谨慎啊，人家就是冲着你焦虑的心情抓你的我是一个星期大概运动5天这样，都是晚上8点跟着某抖自律哥去跳操的，大概一个半小时，用的是赛云康的生物蛋白卡波姆那个敷料，吃的是胸腺肽，味道很好喝，冲水的，所以我才能坚持说是能提高免疫力，我看很多帖子都在介绍什么硒片，这个我复查的时候问过，说好像是没什么用的大家自己去判断哈，但是塞的药我觉得还是得用的，最重要是增强抵抗力，多运动吧我觉得，我还经常自己熬汤喝，这个大家可以学哈哈哈哈好了，就分享这么多…	https://www.zhihu.com/question/663600448/answer/3631774731	663600448	感染HPV，你们是怎么治疗的，花了多长时间转阴？	HPV59，3个月转阴 hpv59转阴，上岸，其实说实话，也刚查出来的时候也很焦虑，头一个星期几乎天天哭我还是病变了的	1726907034	1726907034	4	0	hpv	6b1b9d042803c1b2530509131be4746b	https://www.zhihu.com/people/12-52-47-86	小美	https://picx.zhimg.com/50/v2-8ad3d9f84724cb020a297138fcc89e82_l.jpg?source=4e949a73	12-52-47-86	1778922257318	2024.09.21	2024.09.21
3631774731	answer	HPV59，3个月转阴hpv59转阴，上岸，其实说实话，也刚查出来的时候也很焦虑，头一个星期几乎天天哭我还是病变了的，不过还好，不算严重，也庆幸能及时发现治疗。经历了大概6个月的时间吧，作息调理，塞药，运动我分享我的过程给你们，仅供参考哈，希望各位姐妹都能上岸，也不要到处去查这些文章之类的，说实话，你会越查越焦虑，而且这上面好多买药的，买的还特别贵，各位姐妹要谨慎啊，人家就是冲着你焦虑的心情抓你的我是一个星期大概运动5天这样，都是晚上8点跟着某抖自律哥去跳操的，大概一个半小时，用的是赛云康的生物蛋白卡波姆那个敷料，吃的是胸腺肽，味道很好喝，冲水的，所以我才能坚持说是能提高免疫力，我看很多帖子都在介绍什么硒片，这个我复查的时候问过，说好像是没什么用的大家自己去判断哈，但是塞的药我觉得还是得用的，最重要是增强抵抗力，多运动吧我觉得，我还经常自己熬汤喝，这个大家可以学哈哈哈哈好了，就分享这么多…	https://www.zhihu.com/question/663600448/answer/3631774731	663600448	感染HPV，你们是怎么治疗的，花了多长时间转阴？	HPV59，3个月转阴 hpv59转阴，上岸，其实说实话，也刚查出来的时候也很焦虑，头一个星期几乎天天哭我还是病变了的	1726907034	1726907034	4	0	HPV	6b1b9d042803c1b2530509131be4746b	https://www.zhihu.com/people/12-52-47-86	小美	https://picx.zhimg.com/50/v2-8ad3d9f84724cb020a297138fcc89e82_l.jpg?source=4e949a73	12-52-47-86	1778924029970	2024.09.21	2024.09.21
721323247	article	虽然大部分HPV感染都能被身体自然清除，但仍有部分感染者可能面临持续感染或疾病发展的风险。在感染HPV期间，有些行为可能会无意中加速病毒的转阴过程，但这并不一定是好事。以下是在HPV感染期间“千万不要做”，以免转阴过快带来不必要的风险。三不吃以下几类都是HPV“最爱”的食物，但是却不利于人体的，看完忍住不吃就是赢~举例：辛辣刺激食物：洋葱、辣椒、花椒、酒水、浓茶、胡椒、大蒜高甜高脂食物：巧克力、蛋糕、肥肉、动物内脏生冷寒凉食物：冰激凌、螃蟹、牡蛎、生鱼、生虾、海蜇辛辣的食物辛辣的食物会对子宫粘膜有一定影响，尤其是辛辣食品，进入血液，会影响免疫细胞的形成和成长，还会对子宫粘膜产生刺激。对HPV患者来说这类食物一定要少吃，最好不要吃。因为里面含有辣椒、花椒、八角等大量发物，会刺激到宫颈黏膜，损伤黏膜，使宫颈更容易受到病毒的侵害，并且会让HPV病毒繁殖更快。冰的食物比如冰激凌、冰水、饮料等等，…	https://zhuanlan.zhihu.com/p/721323247		说了800遍了：感染HPV要忌口，无论HPV多严重，三不吃三不做，会一天比一天好！	在感染HPV期间，有些行为可能会无意中加速病毒的转阴过程，但这并不一定是好事。以下是在HPV感染期间“千万不要做”	1726912344	1726912344	346	28	HPV	5edcd416230aad850ca649068b836695	https://www.zhihu.com/people/zhao-yan-zhong-24-28	赵艳忠讲<em>HPV</em>	https://picx.zhimg.com/50/v2-1baad5ad2380b3e34f78d07bfed93735_l.jpg?source=4e949a73	zhao-yan-zhong-24-28	1778924029951	2024.09.21	2024.09.21
1573526440	article	门诊上我们会碰到各种HPV 感染病人。大部分人感染HPV两年内就转阴了，但有一小部分人却有着HPV“复阳”的经历。有的人HPV 感染转阴后，以为万事大吉，紧接着来年体检却又发现另一种HPV阳性；还有人因为HPV感染导致宫颈上皮内病变，治疗后甚至是子宫切除术后，HPV仍阳性或者HPV转阴后又“复阳”。HPV转阴之后，为何又复阳需要明确的是，HPV并没有所谓的“复发”，只有再次感染。当首次感染HPV并转阴后，如果没有做好后续的预防工作，就很容易“重蹈覆辙”。感染了HPV真的会一辈子反反复复吗?其实，80%的女性在一生中曾感染过HPV，HPV病毒感染后多数可以清除，但有些可能会再次感染或终身携带：（1）大部分HPV感染可以自动清除：大多数人感染HPV都是一过性的，可以依靠自身强大的免疫力自动清除病毒，医学手段也能清除。（2）少部分人已经感染过某种HPV且转阴了，仍有机会感染其他类型HPV，所以…	https://zhuanlan.zhihu.com/p/1573526440		HPV转阴后，又感染了！不想HPV“复发”，4个红线千万别碰！	体质调控可降低机体对HPV的易感性，即“未病先防”;对于已经感染HPV，特别是HPV16/18型合并宫颈癌前病变的患者	1729233520	1729233520	57	5	HPV	5edcd416230aad850ca649068b836695	https://www.zhihu.com/people/zhao-yan-zhong-24-28	赵艳忠讲<em>HPV</em>	https://pica.zhimg.com/50/v2-1baad5ad2380b3e34f78d07bfed93735_l.jpg?source=4e949a73	zhao-yan-zhong-24-28	1778924195076	2024.10.18	2024.10.18
1810926326	article	大家好，我是赵主任，最近在门诊上看到许多患者在感染HPV后，由于恐慌和焦虑，容易轻信所谓的“特效药”，结果不仅花费了大量金钱，还可能对身体造成不必要的伤害。门诊案例患者李女士，35岁，因持续出现阴道分泌物增多、接触性出血等症状前往医院就诊。经过HPV检测，结果显示为高危型HPV感染。起初，李女士听信了一些所谓的“特效药”广告，自行购买了多种药物进行治疗，但效果并不明显。在长达一年的时间里，她的病情没有得到有效的控制，反而逐渐恶化。由于长期拖延治疗，李女士的HPV感染已经发展到高级别病变阶段，宫颈上皮内瘤变严重。此时，医生建议她立即进行手术治疗，以切除异常细胞并防止病情进一步恶化。经过充分的术前准备，李女士接受了LEEP手术。手术过程顺利，成功切除了病变组织。手术后，为了进一步提高治疗效果并减少复发风险，李女士开始接受中医调理。中医医生根据她的体质、病情阶段及证候特点，为她制定了个性化的治…	https://zhuanlan.zhihu.com/p/1810926326		妇科医生的忠告：感染HPV不要瞎折腾，记住这3句话，HPV都会一天天变小。	1 不要相信HPV有特效药 到目前为止，还没有有效的抗HPV药物来清除HPV感染。 HPV病毒的清除依赖于人体免疫系统	1729233666	1729233666	131	3	HPV	5edcd416230aad850ca649068b836695	https://www.zhihu.com/people/zhao-yan-zhong-24-28	赵艳忠讲<em>HPV</em>	https://picx.zhimg.com/50/v2-1baad5ad2380b3e34f78d07bfed93735_l.jpg?source=4e949a73	zhao-yan-zhong-24-28	1778923865075	2024.10.18	2024.10.18
1810926326	article	大家好，我是赵主任，最近在门诊上看到许多患者在感染HPV后，由于恐慌和焦虑，容易轻信所谓的“特效药”，结果不仅花费了大量金钱，还可能对身体造成不必要的伤害。门诊案例患者李女士，35岁，因持续出现阴道分泌物增多、接触性出血等症状前往医院就诊。经过HPV检测，结果显示为高危型HPV感染。起初，李女士听信了一些所谓的“特效药”广告，自行购买了多种药物进行治疗，但效果并不明显。在长达一年的时间里，她的病情没有得到有效的控制，反而逐渐恶化。由于长期拖延治疗，李女士的HPV感染已经发展到高级别病变阶段，宫颈上皮内瘤变严重。此时，医生建议她立即进行手术治疗，以切除异常细胞并防止病情进一步恶化。经过充分的术前准备，李女士接受了LEEP手术。手术过程顺利，成功切除了病变组织。手术后，为了进一步提高治疗效果并减少复发风险，李女士开始接受中医调理。中医医生根据她的体质、病情阶段及证候特点，为她制定了个性化的治…	https://zhuanlan.zhihu.com/p/1810926326		妇科医生的忠告：感染HPV不要瞎折腾，记住这3句话，HPV都会一天天变小。	1 不要相信HPV有特效药 到目前为止，还没有有效的抗HPV药物来清除HPV感染。 HPV病毒的清除依赖于人体免疫系统	1729233666	1729233666	131	3	hpv	5edcd416230aad850ca649068b836695	https://www.zhihu.com/people/zhao-yan-zhong-24-28	赵艳忠讲<em>HPV</em>	https://picx.zhimg.com/50/v2-1baad5ad2380b3e34f78d07bfed93735_l.jpg?source=4e949a73	zhao-yan-zhong-24-28	1778922118572	2024.10.18	2024.10.18
26302913027	answer	其实在人群中，存在大量的感染了HPV的男性无症状携带者。HPV在男性当中，主要还是以亚临床感染为主。另有说法是，在整个人群当中，HPV的亚临床感染和潜伏感染是最为常见的。亚临床感染是指肉眼观察皮肤黏膜表面是正常的，但通过某些检查可以看到异常；潜伏感染则是皮肤黏膜表面没有异常，检查也没有出现阳性，但有一种检查除外——HPV核酸检查阳性。有性行为的男性和女性一生中感染HPV的概率高达85%~90%。这种感染持续多久呢？目前我看到的一个说法是，大多数免疫正常的人，HPV的持续感染大概是1~2年，然后最终会被免疫系统清除掉。但我感觉这个说法是比较模糊的，不排除有些人感染时间较长。然后具体到HPV6这个亚型，它其实属于低危型HPV。这种亚型和HPV11感染所引起的疾病主要是肛门-生殖器疣。但正如前文所言，大多数人感染HPV其实是看不到症状的。然后是HPV的传染性。HPV的传播主要是跟性生活有关。我…	https://www.zhihu.com/question/631059251/answer/26302913027	631059251	男性携带HPV病毒会持续多久？	分手近两年的EX最近在医院检查出HPV阳性。现女友因此也去医院检查，检查出了HPV 6型。这么久为什么还具有传染性呢？但是自身却一直没有症状。所以男性是不是会一直携带病毒传染给别人？要用什么办法才能清理干净体内的病毒呢？	1731055335	1731055335	174	24	hpv	b1d4f1151160fe97c836b84307e26991	https://www.zhihu.com/people/mo-fu-jian-kang	万孚健康	https://picx.zhimg.com/50/v2-945d760b576a469d85eb8c85e300ed95_l.jpg?source=4e949a73	mo-fu-jian-kang	1778921549715	2024.11.08	2024.11.08
26302913027	answer	其实在人群中，存在大量的感染了HPV的男性无症状携带者。HPV在男性当中，主要还是以亚临床感染为主。另有说法是，在整个人群当中，HPV的亚临床感染和潜伏感染是最为常见的。亚临床感染是指肉眼观察皮肤黏膜表面是正常的，但通过某些检查可以看到异常；潜伏感染则是皮肤黏膜表面没有异常，检查也没有出现阳性，但有一种检查除外——HPV核酸检查阳性。有性行为的男性和女性一生中感染HPV的概率高达85%~90%。这种感染持续多久呢？目前我看到的一个说法是，大多数免疫正常的人，HPV的持续感染大概是1~2年，然后最终会被免疫系统清除掉。但我感觉这个说法是比较模糊的，不排除有些人感染时间较长。然后具体到HPV6这个亚型，它其实属于低危型HPV。这种亚型和HPV11感染所引起的疾病主要是肛门-生殖器疣。但正如前文所言，大多数人感染HPV其实是看不到症状的。然后是HPV的传染性。HPV的传播主要是跟性生活有关。我…	https://www.zhihu.com/question/631059251/answer/26302913027	631059251	男性携带HPV病毒会持续多久？	分手近两年的EX最近在医院检查出HPV阳性。现女友因此也去医院检查，检查出了HPV 6型。这么久为什么还具有传染性呢？但是自身却一直没有症状。所以男性是不是会一直携带病毒传染给别人？要用什么办法才能清理干净体内的病毒呢？	1731055335	1731055335	174	24	HPV	b1d4f1151160fe97c836b84307e26991	https://www.zhihu.com/people/mo-fu-jian-kang	万孚健康	https://pic1.zhimg.com/50/v2-945d760b576a469d85eb8c85e300ed95_l.jpg?source=4e949a73	mo-fu-jian-kang	1778923013650	2024.11.08	2024.11.08
6304196302	article	hpv成功转阴，心态好真的很有用大家好我是一名宝妈两年前发现了感染高危HPV，我感染的是毒王16，每天一想起这事，心就跟压了块大石头似的，非常焦虑，然后睡不着，食欲也不好，那段时间瘦了七八斤，在医院里看也只是给开了干扰素和保妇康，去复查的时候没好，反而越来越严重了，我把经过告诉了我的朋友她之前也感染了HPV说这不行啊，这么下去还没转阴你人先倒下了，然后和我讲心态有多重要，吃不好睡不好，免疫力怎么能提到上来呢，要是不想好就这样，想好就赶紧把状态调整过来，临走时不放心，还告诉我她之前用的什么好的，把给她调理的老师介绍给我了，我看着人家都好了，精神也一下子上来了，，我抓紧让人家给我开了一个疗程的药，有吃的提高免疫力的还有塞的可以提高局部免疫力，后来也慢慢调整了心态，心态也好了，免yi力也提上来了，大概半年的时间复查真的就转阴了，现在想起来这个HPV没有那么可怕，就是要保持好心态，把免疫力提上来…	https://zhuanlan.zhihu.com/p/6304196302		感染HPV心情太重要了	hpv成功转阴，心态好真的很有用 大家好我是一名宝妈两年前发现了感染高危HPV，我感染的是毒王16，每天一想起这事	1731345818	1731345818	13	19	hpv	b60f4f4086d1929b54163c20133a4891	https://www.zhihu.com/people/1-72-62-58	清风自来	https://picx.zhimg.com/50/v2-6765829fae88bc28683aef65ee83b514_l.jpg?source=4e949a73	1-72-62-58	1778922761384	2024.11.12	2024.11.12
6304196302	article	hpv成功转阴，心态好真的很有用大家好我是一名宝妈两年前发现了感染高危HPV，我感染的是毒王16，每天一想起这事，心就跟压了块大石头似的，非常焦虑，然后睡不着，食欲也不好，那段时间瘦了七八斤，在医院里看也只是给开了干扰素和保妇康，去复查的时候没好，反而越来越严重了，我把经过告诉了我的朋友她之前也感染了HPV说这不行啊，这么下去还没转阴你人先倒下了，然后和我讲心态有多重要，吃不好睡不好，免疫力怎么能提到上来呢，要是不想好就这样，想好就赶紧把状态调整过来，临走时不放心，还告诉我她之前用的什么好的，把给她调理的老师介绍给我了，我看着人家都好了，精神也一下子上来了，，我抓紧让人家给我开了一个疗程的药，有吃的提高免疫力的还有塞的可以提高局部免疫力，后来也慢慢调整了心态，心态也好了，免yi力也提上来了，大概半年的时间复查真的就转阴了，现在想起来这个HPV没有那么可怕，就是要保持好心态，把免疫力提上来…	https://zhuanlan.zhihu.com/p/6304196302		感染HPV心情太重要了	hpv成功转阴，心态好真的很有用 大家好我是一名宝妈两年前发现了感染高危HPV，我感染的是毒王16，每天一想起这事	1731345818	1731345818	13	19	HPV	b60f4f4086d1929b54163c20133a4891	https://www.zhihu.com/people/1-72-62-58	清风自来	https://picx.zhimg.com/50/v2-6765829fae88bc28683aef65ee83b514_l.jpg?source=4e949a73	1-72-62-58	1778924510390	2024.11.12	2024.11.12
7192234174	article	（完结）表姐查出了高危型号的HPV。我提醒她注意姐夫。可表姐宁肯相信板凳有毒，也不愿怀疑自己的亲亲老公。她坚持与姐夫进行无保护措施的行为。为了表姐的健康，我提醒姐夫做检查。没想到姐夫竟恼羞成怒，直接跟表姐离了婚，不到半年就再婚了。表姐是家庭主妇，失去姐夫的供养，她不得不辛苦工作。她将生活的不幸都归咎于我。“你就是嫉妒我有个好老公，嫉妒我有美满的婚姻。”“我老公对我一心一意，要不是因为你，我们绝不会离婚！”一次家庭聚会，表姐喝多了酒，突然冲我大喊。猝不及防的，她掏出一把水果刀，直接扎穿我的脖子。鲜血喷涌，我很快陷入黑暗。再睁眼，我回到表姐来取检查单的那一天。表姐不听-知乎结局全文后续 (zhihu.com)1“欣欣，你帮我看看，这报告单写的什么意思？”我一阵恍惚，眼前表姐沈薇的脸与死前看到的那张狰狞的面容合二为一。环顾四周，这里是我几年前工作过的医院。原来我重生了。“你怎么不说话，你快看看…	https://zhuanlan.zhihu.com/p/7192234174		表姐感染了HPV	她也了解了这方面的知识，知道HPV的严重性。 我拿过报告单，果然，比上次又增加了五个新的HPV型号，其中有三个是高危	1731723572	1732779135	58	6	HPV	96e682ec04cdda43e08dd3719611e26e	https://www.zhihu.com/people/73-43-71-22	一只鸡腿	https://pic1.zhimg.com/50/v2-1f36be1e311d403b709b26d51641bd01_l.jpg?source=4e949a73	73-43-71-22	1778924510364	2024.11.16	2024.11.28
37591543624	answer	我上来就告诉你，别慌，别自己吓自己，另外告诉你，hpv全球没有特效药，不要乱花钱，其次我再告诉你hpv是什么？你了解了，自然就不慌了HPV感染率有多高？女性一生中，80%会在不同周期会被感染，所以它是一个大概率事件，只是因为它是难言之隐，大部分感染的人不会去和任何人分享！所以你并不孤独。癌变率其实非常低，大多数感染者是暂时的，并且可以在1-2年内被免疫系统清除。从感染到发展成宫颈癌的时间通常需要15到20年，甚至更长。实际上，只有一小部分HPV感染会最终导致宫颈癌，这个比例远低于1%，我大致测算过，只有万分之一点六对于HPV53和HPV68这两种型号，虽然是高危型HPV，但它们导致宫颈癌的比例相对较低。这意味着感染了这两种型号的HPV，并不一定意味着会发展成癌症，大多数情况下，人体可以自行清除病毒。90%的宫颈癌是16-18-58-52这四种型号造成的接下来，关于HPV感染的检测和治疗，…	https://www.zhihu.com/question/868214056/answer/37591543624	868214056	感染了hpv53和68能转阴吗?	昨天拿到的结果，tct没问题	1732231044	1732231044	12	13	hpv	0364322d6104a30d8c3cc9c0cff153a8	https://www.zhihu.com/people/hao-nan-ge-81	学医二十年	https://pica.zhimg.com/50/v2-fa1a159750a3f908021f84303bc80053_l.jpg?source=4e949a73	hao-nan-ge-81	1778922369834	2024.11.22	2024.11.22
37591543624	answer	我上来就告诉你，别慌，别自己吓自己，另外告诉你，hpv全球没有特效药，不要乱花钱，其次我再告诉你hpv是什么？你了解了，自然就不慌了HPV感染率有多高？女性一生中，80%会在不同周期会被感染，所以它是一个大概率事件，只是因为它是难言之隐，大部分感染的人不会去和任何人分享！所以你并不孤独。癌变率其实非常低，大多数感染者是暂时的，并且可以在1-2年内被免疫系统清除。从感染到发展成宫颈癌的时间通常需要15到20年，甚至更长。实际上，只有一小部分HPV感染会最终导致宫颈癌，这个比例远低于1%，我大致测算过，只有万分之一点六对于HPV53和HPV68这两种型号，虽然是高危型HPV，但它们导致宫颈癌的比例相对较低。这意味着感染了这两种型号的HPV，并不一定意味着会发展成癌症，大多数情况下，人体可以自行清除病毒。90%的宫颈癌是16-18-58-52这四种型号造成的接下来，关于HPV感染的检测和治疗，…	https://www.zhihu.com/question/868214056/answer/37591543624	868214056	感染了hpv53和68能转阴吗?	昨天拿到的结果，tct没问题	1732231044	1732231044	12	13	HPV	0364322d6104a30d8c3cc9c0cff153a8	https://www.zhihu.com/people/hao-nan-ge-81	学医二十年	https://pica.zhimg.com/50/v2-fa1a159750a3f908021f84303bc80053_l.jpg?source=4e949a73	hao-nan-ge-81	1778924327031	2024.11.22	2024.11.22
12015837521	article	感染了hpv怎么办呀？本人是一名普通宝妈，高危阳性(感染16.18.52 三个型号)，已经好了三年多了，分享一下自己的经验我是一次体检查出来感染了hpv16.18.52阳性以及cin2局部病变我在检查出来后是一个型号52，当时医生给的态度是，回家提高免疫力就行，不用开药。我当时想，既然查出来了，就让他给开了点儿干扰素保妇康栓用了之后没有转阴，还多了一个52，他给我换了一个，他说这这个能治好，我说，这个能好?你为啥第一次不给我开这个?他说，这个贵，开了药方，让我去外面药房拿走到那里，人家跟我说，三个月要一万多块钱，我还是硬着头皮去拿了，用完之后去复查，还是没有转阴当时跟我说，要多吃水果蔬菜，把心放宽，提升一下身体的抵抗力，多运动，让我观察一段时间我报了健身房，坚持每周三四次的锻炼，偶尔也会偷懒，不是不想去的话，在家里跳绳锻炼。饮食方面，我戒掉了之前最爱的奶茶甜品，爆辣的螺蛳粉，虽然偶尔还是…	https://zhuanlan.zhihu.com/p/12015837521		hpv怎么好的？怎么感染上的？	我真的很感谢她 它是可以靶向识别感染HPV病毒的宿主，与HPV病毒相互融合，导致HPV蛋白结构发生异化，从而失活	1733898625	1740840574	55	8	hpv	080fb7752ce8b6fec9df6649276197f4	https://www.zhihu.com/people/34-9-95-22	王晓琪	https://picx.zhimg.com/50/v2-0975c5e1693b6cd74b6c5d5d62f83ef5_l.jpg?source=4e949a73	34-9-95-22	1778922369815	2024.12.11	2025.03.01
12015837521	article	感染了hpv怎么办呀？本人是一名普通宝妈，高危阳性(感染16.18.52 三个型号)，已经好了三年多了，分享一下自己的经验我是一次体检查出来感染了hpv16.18.52阳性以及cin2局部病变我在检查出来后是一个型号52，当时医生给的态度是，回家提高免疫力就行，不用开药。我当时想，既然查出来了，就让他给开了点儿干扰素保妇康栓用了之后没有转阴，还多了一个52，他给我换了一个，他说这这个能治好，我说，这个能好?你为啥第一次不给我开这个?他说，这个贵，开了药方，让我去外面药房拿走到那里，人家跟我说，三个月要一万多块钱，我还是硬着头皮去拿了，用完之后去复查，还是没有转阴当时跟我说，要多吃水果蔬菜，把心放宽，提升一下身体的抵抗力，多运动，让我观察一段时间我报了健身房，坚持每周三四次的锻炼，偶尔也会偷懒，不是不想去的话，在家里跳绳锻炼。饮食方面，我戒掉了之前最爱的奶茶甜品，爆辣的螺蛳粉，虽然偶尔还是…	https://zhuanlan.zhihu.com/p/12015837521		hpv怎么好的？怎么感染上的？	我真的很感谢她 它是可以靶向识别感染HPV病毒的宿主，与HPV病毒相互融合，导致HPV蛋白结构发生异化，从而失活	1733898625	1740840574	55	8	HPV	080fb7752ce8b6fec9df6649276197f4	https://www.zhihu.com/people/34-9-95-22	王晓琪	https://pic1.zhimg.com/50/v2-0975c5e1693b6cd74b6c5d5d62f83ef5_l.jpg?source=4e949a73	34-9-95-22	1778923865087	2024.12.11	2025.03.01
56617764186	answer	17岁男孩和12岁女孩通过网络认识，然后谈恋爱并发生性 关系，还导致小女孩感染阴.道炎和HPV，这件事里，女孩未满14岁，无论是否自愿都属于强.奸。这件事再次敲响警钟，青少年儿童的性教育和普法教育，真的应该引起重视。这个事件中最应该感谢的就是女医生了，她在发现女孩儿的情况后，第一时间就上报了医院，结果医院医务部不仅没有接着上报反而这怪起了医生。医生没法又求助到当地妇联，结果不知道妇联有没有调查，反正医院又在追究她为什么把事捅到了妇联。最后医生在网络上求助大V，辗转反复才最终引起了大家的注意。	https://www.zhihu.com/question/6941679028/answer/56617764186	6941679028	一名 12 岁女孩被曝感染 HPV，且有半年性生活史，警方已介入，具体情况如何？	12月12日，山东泰安，网曝一名12岁女孩因盆腔炎住院治疗，且感染HPV有半年性生活史。网传图片显示，病人半年前曾因阴道炎就过医，但当时无人报警。女医生上报医务部还被反问，你怎么就确定她被性侵了？12月13日，新泰市妇联工作人员表示，“女孩现在还在住院治疗，家长考虑到孩子的隐私和承受能力，不想把这个事情过多透露给外界，不希望被太多人关注。我们目前都在积极关注和处理当中。”新泰市卫健局回应称：”医护人员昨天就已报警，警方现在已经介入调查。“新汶中心医院工作人员则表示，“关于此事，无可奉告。”卫健局回应网曝12岁女孩感染HPV	1734333793	1734333793	2085	196	HPV	7bc0ba64b17fd39287e1014ee0349e38	https://www.zhihu.com/people/tong-shi-xue-zha-lun-luo-ren-1	张导	https://pic1.zhimg.com/50/v2-9da17b90fdbd0a07f20e52a224b36b06_l.jpg?source=4e949a73	tong-shi-xue-zha-lun-luo-ren-1	1778923218710	2024.12.16	2024.12.16
56617764186	answer	17岁男孩和12岁女孩通过网络认识，然后谈恋爱并发生性 关系，还导致小女孩感染阴.道炎和HPV，这件事里，女孩未满14岁，无论是否自愿都属于强.奸。这件事再次敲响警钟，青少年儿童的性教育和普法教育，真的应该引起重视。这个事件中最应该感谢的就是女医生了，她在发现女孩儿的情况后，第一时间就上报了医院，结果医院医务部不仅没有接着上报反而这怪起了医生。医生没法又求助到当地妇联，结果不知道妇联有没有调查，反正医院又在追究她为什么把事捅到了妇联。最后医生在网络上求助大V，辗转反复才最终引起了大家的注意。	https://www.zhihu.com/question/6941679028/answer/56617764186	6941679028	一名 12 岁女孩被曝感染 HPV，且有半年性生活史，警方已介入，具体情况如何？	12月12日，山东泰安，网曝一名12岁女孩因盆腔炎住院治疗，且感染HPV有半年性生活史。网传图片显示，病人半年前曾因阴道炎就过医，但当时无人报警。女医生上报医务部还被反问，你怎么就确定她被性侵了？12月13日，新泰市妇联工作人员表示，“女孩现在还在住院治疗，家长考虑到孩子的隐私和承受能力，不想把这个事情过多透露给外界，不希望被太多人关注。我们目前都在积极关注和处理当中。”新泰市卫健局回应称：”医护人员昨天就已报警，警方现在已经介入调查。“新汶中心医院工作人员则表示，“关于此事，无可奉告。”卫健局回应网曝12岁女孩感染HPV	1734333793	1734333793	2085	196	hpv	7bc0ba64b17fd39287e1014ee0349e38	https://www.zhihu.com/people/tong-shi-xue-zha-lun-luo-ren-1	张导	https://picx.zhimg.com/50/v2-9da17b90fdbd0a07f20e52a224b36b06_l.jpg?source=4e949a73	tong-shi-xue-zha-lun-luo-ren-1	1778921248624	2024.12.16	2024.12.16
13324227813	article	洗澡时，你或许会发现自己的脖子、腋下、手背等部位长了一些“小肉粒”，这就是人们俗称的“瘊子”。瘊子的学名叫做「疣」，是人体感染人乳头瘤病毒（HPV）后表皮细胞增生导致的。HPV是一个大家族，包括200多个不同的亚型，其中低危型感染占多数，一般仅会导致“疣”的产生。因其会长在皮肤的不同部位，故叫法不同，比如寻常疣、扁平疣、丝状疣、跖疣、和尖锐湿疣等，它是各个年龄段都易发的一种常见疾病。由于人体感染病毒的亚型不同、感染发病的部位不同，疣的形态也各不相同。无论是哪种疣，感染后都要避免抓挠、搓澡，同时尽可能避免与家人共用毛巾、搓澡巾等。一、寻常疣:手、肘、膝盖和面部多见寻常疣常与1、2、4、7型HPV感染有关，好发于易受外伤的部位，比如手指、肘部、膝盖和面部，可扩散至身体任何部位。寻常疣典型皮损初起为针尖大小丘疹，逐渐增大，呈圆形或多角形，表面粗糙角化，质硬易出血，色灰黄，偶可继发感染。表现为过…	https://zhuanlan.zhihu.com/p/13324227813		身上5种疣可能是HPV感染！（附图片）	瘊子的学名叫做「疣」，是人体感染人乳头瘤病毒（HPV）后表皮细胞增生导致的。 HPV是一个大家族，包括200多个不同的亚型	1734507974	1734507974	683	4	HPV	d703ab4d8fc85fbb6b87aec2a69ffa5d	https://www.zhihu.com/people/newsun-30	Newsun	https://pica.zhimg.com/50/v2-fc6b75cfe990c221d8c9aced9695952b_l.jpg?source=4e949a73	newsun-30	1778923865083	2024.12.18	2024.12.18
13324227813	article	洗澡时，你或许会发现自己的脖子、腋下、手背等部位长了一些“小肉粒”，这就是人们俗称的“瘊子”。瘊子的学名叫做「疣」，是人体感染人乳头瘤病毒（HPV）后表皮细胞增生导致的。HPV是一个大家族，包括200多个不同的亚型，其中低危型感染占多数，一般仅会导致“疣”的产生。因其会长在皮肤的不同部位，故叫法不同，比如寻常疣、扁平疣、丝状疣、跖疣、和尖锐湿疣等，它是各个年龄段都易发的一种常见疾病。由于人体感染病毒的亚型不同、感染发病的部位不同，疣的形态也各不相同。无论是哪种疣，感染后都要避免抓挠、搓澡，同时尽可能避免与家人共用毛巾、搓澡巾等。一、寻常疣:手、肘、膝盖和面部多见寻常疣常与1、2、4、7型HPV感染有关，好发于易受外伤的部位，比如手指、肘部、膝盖和面部，可扩散至身体任何部位。寻常疣典型皮损初起为针尖大小丘疹，逐渐增大，呈圆形或多角形，表面粗糙角化，质硬易出血，色灰黄，偶可继发感染。表现为过…	https://zhuanlan.zhihu.com/p/13324227813		身上5种疣可能是HPV感染！（附图片）	瘊子的学名叫做「疣」，是人体感染人乳头瘤病毒（HPV）后表皮细胞增生导致的。 HPV是一个大家族，包括200多个不同的亚型	1734507974	1734507974	683	4	hpv	d703ab4d8fc85fbb6b87aec2a69ffa5d	https://www.zhihu.com/people/newsun-30	Newsun	https://picx.zhimg.com/50/v2-fc6b75cfe990c221d8c9aced9695952b_l.jpg?source=4e949a73	newsun-30	1778921936375	2024.12.18	2024.12.18
75313235687	answer	我感觉自愈的几率很小，我在三月份的时候查出来是只有一个53，医生就说不用管，在家好好锻炼身体，不要熬夜就可以了，后来到五月份变成了16 53，还有11，另外还有了一级病变。后来医院那边让我做手术，我瞬间有种被骗的感觉，为什么刚开始的时候不让我治疗现在严重了直接让我做手术。	https://www.zhihu.com/question/629968009/answer/75313235687	629968009	女生感染hpv不治疗可以自愈转阴吗？	我感觉自愈的几率很小，我在三月份的时候查出来是只有一个53，医生就说不用管，在家好好锻炼身体，不要熬夜就可以了	1736405623	1736405623	22	41	hpv	2f992dda02a3f5ae616a92dfa2217877	https://www.zhihu.com/people/han-xian-sheng-688	小妮子2001	https://picx.zhimg.com/50/v2-dded886d3a4821ebe14209f1e5b05d7c_l.jpg?source=4e949a73	han-xian-sheng-688	1778921248639	2025.01.09	2025.01.09
75313235687	answer	我感觉自愈的几率很小，我在三月份的时候查出来是只有一个53，医生就说不用管，在家好好锻炼身体，不要熬夜就可以了，后来到五月份变成了16 53，还有11，另外还有了一级病变。后来医院那边让我做手术，我瞬间有种被骗的感觉，为什么刚开始的时候不让我治疗现在严重了直接让我做手术。	https://www.zhihu.com/question/629968009/answer/75313235687	629968009	女生感染hpv不治疗可以自愈转阴吗？	我感觉自愈的几率很小，我在三月份的时候查出来是只有一个53，医生就说不用管，在家好好锻炼身体，不要熬夜就可以了	1736405623	1736405623	22	41	HPV	2f992dda02a3f5ae616a92dfa2217877	https://www.zhihu.com/people/han-xian-sheng-688	小妮子2001	https://picx.zhimg.com/50/v2-dded886d3a4821ebe14209f1e5b05d7c_l.jpg?source=4e949a73	han-xian-sheng-688	1778923013646	2025.01.09	2025.01.09
76503377814	answer	终于获批承认HPV疫苗有男性防癌作用了？那为什么2014年HPV疫苗在海外男性女性同时获批防癌适应症。在国内，男性却推迟7年才获批，且全社会对男性HPV感染致癌零宣教、零预防。为什么一边各地用公共资金采购HPV疫苗搞免费接种。国字头基金会直接踢开男性适应症，用重金采购HPV疫苗搞“宫颈癌”普惠项目。一边同样是以预防癌症、保护自己的生命为目的，男性7年来，连自费接种HPV都没有资格。可以谈了吗？去年的回答：	https://www.zhihu.com/question/9214584036/answer/76503377814	9214584036	男性 HPV 疫苗正式获批，意味着什么？前景如何？	据经济观察网，1月8日，默沙东宣布，其4价HPV疫苗佳达修（商品名：佳达修4）的男性适应证已获得国家药监局批准，适用于9—26岁男性接种。在中国境内，佳达修4是目前唯一获批、可适用于男性的HPV疫苗。在HPV疫苗男性适应证在中国境内获批之前，已有少数男性在中国港澳台地区或国外接种了疫苗。相较女性而言，男性HPV感染很少被关注。但其实，在全球范围内，男性生殖器HPV感染率高于女性。男性HPV疫苗来了 打吗	1736532808	1736532808	3315	235	hpv	e3c3ef30b98b3f9725a8d9dafcbc8766	https://www.zhihu.com/people/wang-xian-nan-da-tian-cai	陈仙男大天才	https://pic1.zhimg.com/50/v2-ac86afc1a5488fe73803b178f5416dd4_l.jpg?source=4e949a73	wang-xian-nan-da-tian-cai	1778921114908	2025.01.11	2025.01.11
76503377814	answer	终于获批承认HPV疫苗有男性防癌作用了？那为什么2014年HPV疫苗在海外男性女性同时获批防癌适应症。在国内，男性却推迟7年才获批，且全社会对男性HPV感染致癌零宣教、零预防。为什么一边各地用公共资金采购HPV疫苗搞免费接种。国字头基金会直接踢开男性适应症，用重金采购HPV疫苗搞“宫颈癌”普惠项目。一边同样是以预防癌症、保护自己的生命为目的，男性7年来，连自费接种HPV都没有资格。可以谈了吗？去年的回答：	https://www.zhihu.com/question/9214584036/answer/76503377814	9214584036	男性 HPV 疫苗正式获批，意味着什么？前景如何？	据经济观察网，1月8日，默沙东宣布，其4价HPV疫苗佳达修（商品名：佳达修4）的男性适应证已获得国家药监局批准，适用于9—26岁男性接种。在中国境内，佳达修4是目前唯一获批、可适用于男性的HPV疫苗。在HPV疫苗男性适应证在中国境内获批之前，已有少数男性在中国港澳台地区或国外接种了疫苗。相较女性而言，男性HPV感染很少被关注。但其实，在全球范围内，男性生殖器HPV感染率高于女性。男性HPV疫苗来了 打吗	1736532808	1736532808	3315	235	HPV	e3c3ef30b98b3f9725a8d9dafcbc8766	https://www.zhihu.com/people/wang-xian-nan-da-tian-cai	陈仙男大天才	https://picx.zhimg.com/50/v2-ac86afc1a5488fe73803b178f5416dd4_l.jpg?source=4e949a73	wang-xian-nan-da-tian-cai	1778922890331	2025.01.11	2025.01.11
81799778990	answer	女人的韭菜割完了，来割男人的韭菜了HPV的副作用是一点不讲，这一针变成良心税了，咋不打幽门螺旋杆菌疫苗呢？就现在这个不找对象全靠自己过日子的时代，hpv疫苗赎罪券卖给谁？谁傻谁去烧钱吧	https://www.zhihu.com/question/9878374020/answer/81799778990	9878374020	男生也可以预约hpv了，你怎么看?	⭐️本次开放男生接种的是4价HPV疫苗，和女生接种的4价HPV疫苗成分一样，价格也一样，为820元每针。生产厂家为默沙东，能够预防HPV 6、11、16、18型感染。⭐️目前，9到26岁的男生都可以接种。首批hpv疫苗上市，你怎么看？刚刚，男性HPV疫苗上市！这 3 类男生一定要接种→【【重要】@所有人：不止女生，男生也要预防HPV！-哔哩哔哩】 https://b23.tv/iwAi0fS	1737165048	1737165048	214	25	HPV	8a3571c3f63f4bdb610dd12cbf3f3b49	https://www.zhihu.com/people/mephy-62	Bonnie Clyde	https://pica.zhimg.com/50/v2-e1d5e65f3c4e5dc521adf06d9586268c_l.jpg?source=4e949a73	mephy-62	1778923218714	2025.01.18	2025.01.18
81799778990	answer	女人的韭菜割完了，来割男人的韭菜了HPV的副作用是一点不讲，这一针变成良心税了，咋不打幽门螺旋杆菌疫苗呢？就现在这个不找对象全靠自己过日子的时代，hpv疫苗赎罪券卖给谁？谁傻谁去烧钱吧	https://www.zhihu.com/question/9878374020/answer/81799778990	9878374020	男生也可以预约hpv了，你怎么看?	⭐️本次开放男生接种的是4价HPV疫苗，和女生接种的4价HPV疫苗成分一样，价格也一样，为820元每针。生产厂家为默沙东，能够预防HPV 6、11、16、18型感染。⭐️目前，9到26岁的男生都可以接种。首批hpv疫苗上市，你怎么看？刚刚，男性HPV疫苗上市！这 3 类男生一定要接种→【【重要】@所有人：不止女生，男生也要预防HPV！-哔哩哔哩】 https://b23.tv/iwAi0fS	1737165048	1737165048	214	25	hpv	8a3571c3f63f4bdb610dd12cbf3f3b49	https://www.zhihu.com/people/mephy-62	Bonnie Clyde	https://pic1.zhimg.com/50/v2-e1d5e65f3c4e5dc521adf06d9586268c_l.jpg?source=4e949a73	mephy-62	1778921248630	2025.01.18	2025.01.18
101366460284	answer	不会感染，被动口接触对方口腔唾液，而唾液接触的是并不是HPV的传播途径，一方面唾液中含有的病毒量少不能进行传播；另一方面唾液中含有能够抑制HPV活性的消化酶。我们常说的尖锐湿疣是HPV中的一种。尖锐湿疣通常出现在人体最敏感的部位，如私密部位，主要通过高危行为进行感染，也可能出现在口腔和足底，虽然尖锐湿疣在男女接触过程中通过皮肤接触传播，但尖锐湿疣感染只会发生在皮肤和黏膜损伤的情况下直接接触才有感染的可能。wtkj+主动被动+wtxj+wtgj+ytxj+ytgj+dfj行为分风险评估	https://www.zhihu.com/question/9690866520/answer/101366460284	9690866520	wtbdkj感染hpv 吗?	另一方面唾液中含有能够抑制HPV活性的消化酶。我们常说的尖锐湿疣是HPV中的一种。 尖锐湿疣通常出现在人体最敏感的部位	1739583968	1739583968	13	6	hpv	6db04bcef8db57a3bd8f27ade72c6bf0	https://www.zhihu.com/people/59-31-75-55	长央	https://picx.zhimg.com/50/v2-1b7648a1786ec6181d9e17116fcd0174_l.jpg?source=4e949a73	59-31-75-55	1778922257312	2025.02.15	2025.02.15
101366460284	answer	不会感染，被动口接触对方口腔唾液，而唾液接触的是并不是HPV的传播途径，一方面唾液中含有的病毒量少不能进行传播；另一方面唾液中含有能够抑制HPV活性的消化酶。我们常说的尖锐湿疣是HPV中的一种。尖锐湿疣通常出现在人体最敏感的部位，如私密部位，主要通过高危行为进行感染，也可能出现在口腔和足底，虽然尖锐湿疣在男女接触过程中通过皮肤接触传播，但尖锐湿疣感染只会发生在皮肤和黏膜损伤的情况下直接接触才有感染的可能。wtkj+主动被动+wtxj+wtgj+ytxj+ytgj+dfj行为分风险评估	https://www.zhihu.com/question/9690866520/answer/101366460284	9690866520	wtbdkj感染hpv 吗?	另一方面唾液中含有能够抑制HPV活性的消化酶。我们常说的尖锐湿疣是HPV中的一种。 尖锐湿疣通常出现在人体最敏感的部位	1739583968	1739583968	13	6	HPV	6db04bcef8db57a3bd8f27ade72c6bf0	https://www.zhihu.com/people/59-31-75-55	长央	https://picx.zhimg.com/50/v2-1b7648a1786ec6181d9e17116fcd0174_l.jpg?source=4e949a73	59-31-75-55	1778924195100	2025.02.15	2025.02.15
1890077525402699298	answer	HPV是病毒，不是病。如果一个医生说你得了hpv，别犹豫，赶快跑。把病毒名说成疾病名，这是要蹭蹭HIV（艾滋病）的光。恐怖之光大部分 hpv感染没有症状，也不需要治疗。只有高危HPV感染，TCT异常，才需要通过阴道镜检测，评估风险，然后考虑是否干预。如果感染HPV，检测发现有高危分型，别犹豫，马上干预。育龄期内，使用中药栓剂是首选。比如三甲医院的医保用药保妇康栓，合并干扰素，性价比很高。配合营养方案，60%的人可以在六个月转阴。	https://www.zhihu.com/question/529252257/answer/1890077525402699298	529252257	如果得了Hpv，大家应该怎么对待处理？	HPV是病毒，不是病。 如果一个医生说你得了hpv，别犹豫，赶快跑。把病毒名说成疾病名，这是要蹭蹭HIV（艾滋病）的光	1743409598	1743409598	19	0	HPV	b10c65e378845ab89cd1ce0785c60384	https://www.zhihu.com/people/godeess	心灵王大夫	https://picx.zhimg.com/50/v2-3c554ce381d56adbce495182b0a1493b_l.jpg?source=4e949a73	godeess	1778923218722	2025.03.31	2025.03.31
1890077525402699298	answer	HPV是病毒，不是病。如果一个医生说你得了hpv，别犹豫，赶快跑。把病毒名说成疾病名，这是要蹭蹭HIV（艾滋病）的光。恐怖之光大部分 hpv感染没有症状，也不需要治疗。只有高危HPV感染，TCT异常，才需要通过阴道镜检测，评估风险，然后考虑是否干预。如果感染HPV，检测发现有高危分型，别犹豫，马上干预。育龄期内，使用中药栓剂是首选。比如三甲医院的医保用药保妇康栓，合并干扰素，性价比很高。配合营养方案，60%的人可以在六个月转阴。	https://www.zhihu.com/question/529252257/answer/1890077525402699298	529252257	如果得了Hpv，大家应该怎么对待处理？	HPV是病毒，不是病。 如果一个医生说你得了hpv，别犹豫，赶快跑。把病毒名说成疾病名，这是要蹭蹭HIV（艾滋病）的光	1743409598	1743409598	19	0	hpv	b10c65e378845ab89cd1ce0785c60384	https://www.zhihu.com/people/godeess	心灵王大夫	https://pic1.zhimg.com/50/v2-3c554ce381d56adbce495182b0a1493b_l.jpg?source=4e949a73	godeess	1778921549727	2025.03.31	2025.03.31
1895546966945010220	answer	hPV是传染很强的病毒，主通过性交传染健康人。平时不要陌生人随便性接触，病毒通过毛巾，床单，衣服公用物品传染性的，传染后，阴茎阴，肛周，长菜花颗粒，不治会越长，越长越多，长大。这时去三甲医院正规治疗，8一10个月治愈，增强免疫力，这种病毒感染，没有特效药，主要靠自己免疫力杀死hPV病毒。	https://www.zhihu.com/question/1895505630636258527/answer/1895546966945010220	1895505630636258527	关于男性hpv?	如果男性hpv携带率那么高，且大多数不发病，那洗澡的时候，淋雨的水冲到生稙器是否反弹到眼睛，鼻子，嘴巴，都可以传播hpv到其他易感位置？那社会不就乱套了吗	1744713614	1744713614	1	0	hpv	14b048e6803982a7bcb3d4bb2c0e2ec3	https://www.zhihu.com/people/87-34-44-48	蓝天	https://pic1.zhimg.com/50/v2-4b5127307d2b8c6336c9d63e44cb61d1_l.jpg?source=4e949a73	87-34-44-48	1778922118580	2025.04.15	2025.04.15
1895848383194830355	answer	热知识：在近几年司法界全面普及了婚内性同意权后，中国的几亿顺性别异性恋男性已经不存在任何合法的多人性生活渠道，对中国男性的性管制已经上升为国家意志。向中国男性推销以非单人性生活为主要传播渠道的HPV相关疫苗疑似违法宣传，建议追究相关单位责任。	https://www.zhihu.com/question/1895466694790574506/answer/1895848383194830355	1895466694790574506	全国男性九价 HPV 疫苗开打，男性该不该去打？打了有多大作用？	4月14日，九价HPV疫苗多项新适应证已获得国家药品监督管理局的上市批准，适用于16~26岁男性接种。长沙、广州、西安三地同步启动男性九价HPV疫苗接种工作。广州作为一线城市，不仅拥有雄厚的医疗资源，而且公众健康意识向来走在前列，此次接种启动为男性HPV疫苗接种工作树立了标杆；长沙和西安作为中西部人口大省的代表，首针的成功开打，意味着男性HPV疫苗的普及范围正逐步扩大，覆盖程度也日益加深。男性作为HPV病毒传播链条上的关键节点，其正确接种九价HPV疫苗的意义尤为重要。男性接种HPV疫苗，不仅能筑牢自身抵御病毒侵袭的防线，更能大幅降低病毒在家庭和社会环境中的传播几率，为伴侣和家人的健康增添一份坚实保障。https://k.sina.com.cn/article_6418480627_m17e923df303301enji.html	1744785477	1769824120	2381	51	hpv	b817b4c757ff519a095a122d6d4bcbbf	https://www.zhihu.com/people/cnp112	EL machine	https://picx.zhimg.com/50/v2-f75fc702e549306fbc6e2d658fcf9e67_l.jpg?source=4e949a73	cnp112	1778921114893	2025.04.16	2026.01.31
1895848383194830355	answer	热知识：在近几年司法界全面普及了婚内性同意权后，中国的几亿顺性别异性恋男性已经不存在任何合法的多人性生活渠道，对中国男性的性管制已经上升为国家意志。向中国男性推销以非单人性生活为主要传播渠道的HPV相关疫苗疑似违法宣传，建议追究相关单位责任。	https://www.zhihu.com/question/1895466694790574506/answer/1895848383194830355	1895466694790574506	全国男性九价 HPV 疫苗开打，男性该不该去打？打了有多大作用？	4月14日，九价HPV疫苗多项新适应证已获得国家药品监督管理局的上市批准，适用于16~26岁男性接种。长沙、广州、西安三地同步启动男性九价HPV疫苗接种工作。广州作为一线城市，不仅拥有雄厚的医疗资源，而且公众健康意识向来走在前列，此次接种启动为男性HPV疫苗接种工作树立了标杆；长沙和西安作为中西部人口大省的代表，首针的成功开打，意味着男性HPV疫苗的普及范围正逐步扩大，覆盖程度也日益加深。男性作为HPV病毒传播链条上的关键节点，其正确接种九价HPV疫苗的意义尤为重要。男性接种HPV疫苗，不仅能筑牢自身抵御病毒侵袭的防线，更能大幅降低病毒在家庭和社会环境中的传播几率，为伴侣和家人的健康增添一份坚实保障。https://k.sina.com.cn/article_6418480627_m17e923df303301enji.html	1744785477	1769824120	2381	51	HPV	b817b4c757ff519a095a122d6d4bcbbf	https://www.zhihu.com/people/cnp112	EL machine	https://picx.zhimg.com/50/v2-f75fc702e549306fbc6e2d658fcf9e67_l.jpg?source=4e949a73	cnp112	1778922890322	2025.04.16	2026.01.31
1897773095898551528	answer	愿赌服输。那些宫颈癌患者，哪一个是从来没有做过体检的？哪一个是发现高危HPV感染就积极干预，直到康复的？答案是：没有。感染了hpv病毒，大部分都会自愈……这是事实——因为这个大部分，都是没有进医院的人。自愈的比例是一个流行病学数据，不是门诊收录的患者自我康复的数据。统计口径不同，造成很大误导。不要赌！高危HPV感染是病，要尽快干预	https://www.zhihu.com/question/609260605/answer/1897773095898551528	609260605	感染了hpv病毒会自愈吗？	愿赌服输。那些宫颈癌患者，哪一个是从来没有做过体检的？哪一个是发现高危HPV感染就积极干预，直到康复的	1745244364	1745244364	21	1	HPV	b10c65e378845ab89cd1ce0785c60384	https://www.zhihu.com/people/godeess	心灵王大夫	https://picx.zhimg.com/50/v2-3c554ce381d56adbce495182b0a1493b_l.jpg?source=4e949a73	godeess	1778923218726	2025.04.21	2025.04.21
1897773095898551528	answer	愿赌服输。那些宫颈癌患者，哪一个是从来没有做过体检的？哪一个是发现高危HPV感染就积极干预，直到康复的？答案是：没有。感染了hpv病毒，大部分都会自愈……这是事实——因为这个大部分，都是没有进医院的人。自愈的比例是一个流行病学数据，不是门诊收录的患者自我康复的数据。统计口径不同，造成很大误导。不要赌！高危HPV感染是病，要尽快干预	https://www.zhihu.com/question/609260605/answer/1897773095898551528	609260605	感染了hpv病毒会自愈吗？	愿赌服输。那些宫颈癌患者，哪一个是从来没有做过体检的？哪一个是发现高危HPV感染就积极干预，直到康复的	1745244364	1745244364	21	1	hpv	b10c65e378845ab89cd1ce0785c60384	https://www.zhihu.com/people/godeess	心灵王大夫	https://pic1.zhimg.com/50/v2-3c554ce381d56adbce495182b0a1493b_l.jpg?source=4e949a73	godeess	1778921770911	2025.04.21	2025.04.21
1898703009824904653	article	感染HPV的姐妹们查出来是不是就是焦虑紧张，不敢跟孩子一起睡，不敢一起吃饭，也不敢跟别人说，光怕人家知道了，传出来不好听的话，天天焦虑紧张，你们是不是这样？我之前16和52的时候也是这样。但是现在已经好了，很多姐妹问我是怎么熬过来的，是怎么好的？今天以我的经验呢，我就告诉大家，首先一定要避开这个干扰素。我当初就是走了这个弯路，踩着这个坑过来的，一路上好不容易坚持过来了。其实现在转阴是很简单了，也没有之前那么难了。不要感觉自己得了这个就吓得不行。现在好多人都有我刚开始查出来呢，因为这个腰酸肚子疼去检查的，查出这个病毒，然后医生开始就给我开了这个干扰素，还有一个保腹康栓。我后来才知道说所有的医院只要查出这个病毒，好像都开这个当时我也不懂嘛。给我开了就用，用的过程中也掉头发，也干痒，就是各种不舒服。我还以为是正常的呢，我也没拿它当回事儿，也不知道它是有副作用呀。后来在网上看到人家说这个有副作用…	https://zhuanlan.zhihu.com/p/1898703009824904653		我的hpv如何转阴	真的有点急眼了。 一开始对这个HPV不懂嘛，后来时间长了也了解了，说有这个东西会得宫颈癌。我那个时候一查出来，还没转阴	1745466301	1746695876	101	201	HPV	73d9c595ef92de210c0f43bafabd1690	https://www.zhihu.com/people/77-97-23-36	冯丽雅	https://picx.zhimg.com/50/v2-1abe7b115ea0ab9e5dfe334d5a1fef38_l.jpg?source=4e949a73	77-97-23-36	1778923865085	2025.04.24	2025.05.08
15152211444	article	本人是一名普通宝妈，高危阳性(感染16.18.52 三个型号)，已经好了三年多了，分享一下自己的经验我是一次体检查出来感染了hpv16.18.52阳性以及cin2局部病变我在检查出来后是一个型号52，当时医生给的态度是，回家提高免疫力就行，不用开药。我当时想，既然查出来了，就让他给开了点儿干扰素保妇康栓用了之后没有转阴，还多了一个52，他给我换了一个，他说这这个能治好，我说，这个能好?你为啥第一次不给我开这个?他说，这个贵，开了药方，让我去外面药房拿走到那里，人家跟我说，三个月要一万多块钱，我还是硬着头皮去拿了，用完之后去复查，还是没有转阴当时跟我说，要多吃水果蔬菜，把心放宽，提升一下身体的抵抗力，多运动，让我观察一段姐妹们，现在这个HPV转阴很简单了，我的16.18.52三个阳性，还有一级病变都好了，都转阴了，而且是自己在家上药，也没有花多少钱，就是看到很多姐妹还没有转荫，还在被这个事…	https://zhuanlan.zhihu.com/p/15152211444		hpv真的能好吗？看一下我的转阴经历	回家以后在网上看了很多科普视频，说这个HPV是啥呀，是怎么感染的呀，就是严重了会有那个宫颈癌，就了解一点儿这个HPV的，也有很多姐妹跟我说这个	1746950911	1753000143	36	34	HPV	080fb7752ce8b6fec9df6649276197f4	https://www.zhihu.com/people/34-9-95-22	王晓琪	https://pic1.zhimg.com/50/v2-0975c5e1693b6cd74b6c5d5d62f83ef5_l.jpg?source=4e949a73	34-9-95-22	1778924327038	2025.05.11	2025.07.20
1908040575913031009	answer	主要看什么程度的。如果没有高级病变 用药转阴 一个疗程也就是三千元左右 如果有高级病变 需要锥切 锥切后也可能发生病变没有了，但是依旧阳性的状况，那就继续需要用药转阴。 这个价格就不好说了。另 千万不要去私营医院 也不要去专科医院 也不要去某度在上面开设的有在线问答的医院 无底洞！	https://www.zhihu.com/question/1907706284964282566/answer/1908040575913031009	1907706284964282566	HPV治疗需要花多少钱?	主要看什么程度的。 如果没有高级病变 用药转阴 一个疗程也就是三千元左右 如果有高级病变 需要锥切 锥切后也可能发生病变没有了	1747692322	1747692322	3	12	HPV	30ca68d93051d789ecad5dc2ef28ab05	https://www.zhihu.com/people/wei-liao-hou-ban-sheng-fen-dou	为了后半生奋斗	https://pic1.zhimg.com/50/v2-7eaa84d42a27f98ff7f4de51421067dd_l.jpg?source=4e949a73	wei-liao-hou-ban-sheng-fen-dou	1778923865074	2025.05.20	2025.05.20
1913579935794205293	answer	因为现在做检查的人比以前多很多呀，以前的人都不一定知道什么是hpv ，那就可能得了也不知道呀。	https://www.zhihu.com/question/1913299723105829174/answer/1913579935794205293	1913299723105829174	为什么现在得 HPV 的人那么多？	作为一名医疗相关的工作人员，每天都看到有人到医院做 HPV 检查，为什么现在得 HPV 的人那么多？首先科普几个知识点，HIV是破坏免疫系统的RNA病毒（艾滋病病原），HPV是引发疣或癌症的DNA病毒（如宫颈癌），所以 HPV 不 HIV，‌HIV致死率高且需终身治疗，HPV大多可自愈但高危型需防癌变，大家注意审题不要引起误会。 今天所说的 HPV 主要有两个症状体现：皮肤型‌：引发寻常疣、跖疣、扁平疣（如HPV-3/10型）‌黏膜型‌：主要感染生殖道、肛门、口腔等黏膜区域（如HPV-6/11/16/18型）‌；所以，如果发现自己有以上症状，可以用我下面发的测试笔，去确诊有无。HPV试纸尿液分析用染色液居家自检盒男女hpv检测病毒自检盒尿液试剂盒阴性阳性筛查尿液 hpv试纸检测一盒-1人份一旦发现是阳性或者弱阳性，这个病有分低危和高危，需要到医院化验去确认：低危型‌：HPV-6, 11,…	1749013009	1749013009	4	2	HPV	3af8a4d5f74761c8f12c7944acf45f05	https://www.zhihu.com/people/monigo	47爱分享	https://picx.zhimg.com/50/v2-24cd2728d0ae33269fe455aa08749198_l.jpg?source=4e949a73	monigo	1778923013656	2025.06.04	2025.06.04
1915368550341772181	answer	HPV又不是性病，而且这个被感染的途径不一定是性，你去泡个温泉，在酒店用个浴缸，都是有概率的。但是感染了也不用怕，人体免疫系统大概率会干掉它。为这点破事，折磨你们两代人，真是无知的可怕。说回事情本身：1.那是你妈妈的个人隐私，你确实不应该去宣扬，即使那是你男朋友。2.这么无知且自私的男朋友，幸好你那次没中，而幸好有HPV的这场风波，让你认清了他。3.姑娘，没事多看看书，给妈妈也科普下，这真不是啥大事，按时体检就ok了。	https://www.zhihu.com/question/1908513639155074483/answer/1915368550341772181	1908513639155074483	妈妈去医院检查出Hpv，我是不是要告诉男盆友？	我要让爸爸妈妈过上好日子，让我家三口人步入正轨，生活越来越好。	1749439448	1749439448	2	0	HPV	5684a82179e38a99c223c12d4d6f5536	https://www.zhihu.com/people/3-48-60-93	米粒	https://pic1.zhimg.com/50/v2-7c9471d0a85d80ef6cfda7290cc78a30_l.jpg?source=4e949a73	3-48-60-93	1778923455507	2025.06.09	2025.06.09
1922931744446874181	answer	是的！HPV感染的两个必要条件之一就是黏膜损伤。因为HPV感染的是基底细胞，没有损伤HPV就不可能到达基底层。	https://www.zhihu.com/question/1922737787322479411/answer/1922931744446874181	1922737787322479411	黏膜不破损会感染hpv吗?	黏膜不破损会感染hpv吗	1751242654	1751242654	3	1	hpv	46b8f321dd45592eaa01c72722d30d60	https://www.zhihu.com/people/guan-guan-xi-yu	<em>HPV</em>漫谈	https://pic1.zhimg.com/50/v2-abed1a8c04700ba7d72b45195223e0ff_l.jpg?source=4e949a73	guan-guan-xi-yu	1778922118576	2025.06.30	2025.06.30
1922984144088073911	answer	生殖器黏膜的 HPV 易感性远高于口腔，单纯接吻（没深吻到 “血盆大口” 的程度）感染概率极低没有口腔溃疡、不碰皮肤上的疣体，风险不会很高的....其实HPV感染存在一过性， 80%HPV 感染者都会自愈，情到深处推荐戴T + 提前打疫苗更稳妥一点	https://www.zhihu.com/question/1922444960067753637/answer/1922984144088073911	1922444960067753637	如果得hpv了还是想亲嘴怎么办？	没有口腔溃疡、不碰皮肤上的疣体，风险不会很高的....其实HPV感染存在一过性， 80%HPV 感染者都会自愈，情到深处推荐戴T	1751255147	1751255147	2	1	hpv	f229060a4d9e19fa24003508ab26fc85	https://www.zhihu.com/people/paitelingHPV	郑州派特灵服务	https://pica.zhimg.com/50/v2-b33d02ac3b54733a8218e493c54b392d_l.jpg?source=4e949a73	paitelingHPV	1778921936365	2025.06.30	2025.06.30
1926047974766646439	answer	不赞成“自己在酒店光脚洗澡后，竟感染上了HPV病毒”原因有：（1）酒店浴室并不是易感环境酒店浴室是流动水，这种冲刷之下，病毒不会存在于表面时间太久。实在不放心，先冲一冲再去洗澡。（2）HPV感染潜伏期较长现在认为hpv感染的潜伏期是3周到8个月[1]，如果是在酒店洗完澡之后很快就发现脚上长了跖疣，那就肯定不是酒店洗澡感染。HPV的非性传播一直算是学术界的争议热点，研究[2]认为HPV是一种非常稳定的病毒，能够在污染物和表面存活数天。这一结论基于多项实验室研究和实际医疗场景中的研究；用于保护我们免受环境或医院内微生物感染的许多消毒剂对中和HPV无效，因此认为HPV可以通过非性传播途径传播，例如母婴传播、污染物传播、自我接种或院内感染。所以hpv在环境中其实还挺常见的，很容易接触到，很难溯源的，酒店在这件事上还挺冤枉的。无论 HPV 是如何感染的，上皮细胞的破坏仍被认为是所有传播途径的一个主…	https://www.zhihu.com/question/1926040886636147230/answer/1926047974766646439	1926040886636147230	网友住酒店光脚洗澡感染 HPV 跖疣病毒，脚底长出硬疙瘩，这种病毒有多危险？怎样能避免感染？	近日 有网友发帖称 自己在酒店光脚洗澡后 竟感染上了HPV病毒 脚底长了名为“跖疣”的“硬疙瘩” 经媒体报道后 相关话题冲上热搜 这种由HPV感染的跖疣病毒是什么？ 真能通过接触浴室地板传染吗？ 出门在外还能安心洗澡吗？ “跖疣病毒是生长在足底的一种比较常见的寻常疣，是HPV感染皮肤或黏膜引起的良性增生性病变。”广西南宁市第二人民医院皮肤科副主任杨猛表示，跖疣病毒属于低风险的感染，它与导致宫颈癌的高危型HPV不同，虽然由病毒引起，但通常是良性的，并不会迅速发展成严重问题，公众不必过于担心。 四川省中西医结合医院皮肤科副主任中医师聂巧峰介绍，跖疣为低危型HPV病毒引起的足部良性增生物，表现为足底粗糙丘疹，伴小黑点（毛细血管血栓），受压时疼痛。主要通过足部皮肤接触被病毒污染的表面（如潮湿浴室地面、公用拖鞋），病毒经微小伤口（皲裂、倒刺等）侵入，应尽量避免在公共场所光脚行走。 武汉协和医院感染…	1751985621	1751985621	536	38	HPV	9d384ccc79a1c38ac31c75fb5a45686d	https://www.zhihu.com/people/dao-bi	阿源老师	https://pic1.zhimg.com/50/v2-9210e3294647ed0a29e2388d2d0d7af0_l.jpg?source=4e949a73	dao-bi	1778924029952	2025.07.08	2025.07.08
1935438881232249220	answer	去医院做了检查，是因为长东西了不知道是什么，然后去医院检查的说是尖锐湿疣，然后做了个hpv是六个型号感染还有病变尖锐湿疣-我的治疗经历	https://www.zhihu.com/question/1935332925261455802/answer/1935438881232249220	1935332925261455802	你们是怎么发现自己感染了hpv?	之前九月份自己闲着没事掰开gm，发现有光滑的凸起，之后去了县医院给看照片，说是肛乳头，给卿勇看他说大概率是尖让我观察会不会长成菜花，之后我又去了县医院换了个医生，这医生说不排除，给了我一个卖药的地方，说涂药就能好，然后我没去，去了市里面三甲皮肤科，医生说有小的，激光了，但是回到家发现还是有，没激光干净，之后陆陆续续去激光，怎么说呢，肛门镜下去之后里面是光滑的，没看见疣体，期间做了两次分型依然是阴，但是我掰开看就是有那种光滑的凸起，我观察过并没有长成菜花或者是颗粒的改变，我网上问诊了一些皮肤科和肛肠科，说我大概率就是肛乳头，但我这边线下医生也是看了我图片，他就说我是尖，说hpv分型阳不代表有病，阴也不代表没病，我说为啥我是光滑的，他说来回摩擦导致的，我问有没有可能是肛乳头，他和旁边那几个实习医生都不知道肛乳头是什么，拿出来了手机百度，我现在都不知道该咋办了，因为肛乳头也是会复发的，我也病理…	1754224588	1754224588	1	0	HPV	b71a8de350dcd1b5262cbcc307f4e433	https://www.zhihu.com/people/luo-hua-you-yi-66-44	莎米	https://pic1.zhimg.com/50/v2-2596066c4c7b437f8ac94214a12bbcaf_l.jpg?source=4e949a73	luo-hua-you-yi-66-44	1778923013640	2025.08.03	2025.08.03
1935438881232249220	answer	去医院做了检查，是因为长东西了不知道是什么，然后去医院检查的说是尖锐湿疣，然后做了个hpv是六个型号感染还有病变尖锐湿疣-我的治疗经历	https://www.zhihu.com/question/1935332925261455802/answer/1935438881232249220	1935332925261455802	你们是怎么发现自己感染了hpv?	之前九月份自己闲着没事掰开gm，发现有光滑的凸起，之后去了县医院给看照片，说是肛乳头，给卿勇看他说大概率是尖让我观察会不会长成菜花，之后我又去了县医院换了个医生，这医生说不排除，给了我一个卖药的地方，说涂药就能好，然后我没去，去了市里面三甲皮肤科，医生说有小的，激光了，但是回到家发现还是有，没激光干净，之后陆陆续续去激光，怎么说呢，肛门镜下去之后里面是光滑的，没看见疣体，期间做了两次分型依然是阴，但是我掰开看就是有那种光滑的凸起，我观察过并没有长成菜花或者是颗粒的改变，我网上问诊了一些皮肤科和肛肠科，说我大概率就是肛乳头，但我这边线下医生也是看了我图片，他就说我是尖，说hpv分型阳不代表有病，阴也不代表没病，我说为啥我是光滑的，他说来回摩擦导致的，我问有没有可能是肛乳头，他和旁边那几个实习医生都不知道肛乳头是什么，拿出来了手机百度，我现在都不知道该咋办了，因为肛乳头也是会复发的，我也病理…	1754224588	1754224588	1	0	hpv	b71a8de350dcd1b5262cbcc307f4e433	https://www.zhihu.com/people/luo-hua-you-yi-66-44	莎米	https://picx.zhimg.com/50/v2-2596066c4c7b437f8ac94214a12bbcaf_l.jpg?source=4e949a73	luo-hua-you-yi-66-44	1778921114928	2025.08.03	2025.08.03
1935734657137214738	answer	是的，百分之90是疣体，形状为典型的菜花状，由于低危HPV所引发的，建议使用温热疗法进行处理，无痛无创，10次一个周期即可痊愈。	https://www.zhihu.com/question/1935130921859809722/answer/1935734657137214738	1935130921859809722	这种是HPV感染的疣吗？		1754295106	1754295106	2	0	hpv	569e577220d311d2b05e44c8495e5414	https://www.zhihu.com/people/hpv-54-38	天选医务工作者	https://pica.zhimg.com/50/v2-7b61dcd996de0f9fdadc2c3095ac5d8f_l.jpg?source=4e949a73	hpv-54-38	1778922761371	2025.08.04	2025.08.04
1935734657137214738	answer	是的，百分之90是疣体，形状为典型的菜花状，由于低危HPV所引发的，建议使用温热疗法进行处理，无痛无创，10次一个周期即可痊愈。	https://www.zhihu.com/question/1935130921859809722/answer/1935734657137214738	1935130921859809722	这种是HPV感染的疣吗？		1754295106	1754295106	2	0	HPV	569e577220d311d2b05e44c8495e5414	https://www.zhihu.com/people/hpv-54-38	天选医务工作者	https://picx.zhimg.com/50/v2-7b61dcd996de0f9fdadc2c3095ac5d8f_l.jpg?source=4e949a73	hpv-54-38	1778924510392	2025.08.04	2025.08.04
1937990603762823516	answer	就是cdc胡扯的，为了推销九价疫苗。1.CDC写得很直白:“大约85%的人一生中会感染过HPV”。2.只有性接触可以传播，通过黏膜传播。不要信自欺欺人的游泳传播。HPV是没蛋白质壳的DNA病毒，尤其高危型一定是无套性插入传播。3.大部分感染会在1-2年内被清除，病毒被免疫系统清除。如果这三个条件同时成立，请问是不是说明大多数人都滥交，甚至是在不停的滥交，反复感染？不要迷信美国cdc，用你常识想一想，这个数据靠谱吗？	https://www.zhihu.com/question/457610837/answer/1937990603762823516	457610837	请问80％的女生都会得hpv这个数据是怎么来的呢？	是哪个国家或者多个国家的什么团队测算出来的呢？希望有比较确实的消息来源，谢谢	1754832966	1754883316	30	26	hpv	e1ab21d7628d975b951b768d7a27e6d1	https://www.zhihu.com/people/67-22-77-15	战备	https://picx.zhimg.com/50/v2-121195c5d3743b916c4736379528a6cc_l.jpg?source=4e949a73	67-22-77-15	1778921248629	2025.08.10	2025.08.11
1937990603762823516	answer	就是cdc胡扯的，为了推销九价疫苗。1.CDC写得很直白:“大约85%的人一生中会感染过HPV”。2.只有性接触可以传播，通过黏膜传播。不要信自欺欺人的游泳传播。HPV是没蛋白质壳的DNA病毒，尤其高危型一定是无套性插入传播。3.大部分感染会在1-2年内被清除，病毒被免疫系统清除。如果这三个条件同时成立，请问是不是说明大多数人都滥交，甚至是在不停的滥交，反复感染？不要迷信美国cdc，用你常识想一想，这个数据靠谱吗？	https://www.zhihu.com/question/457610837/answer/1937990603762823516	457610837	请问80％的女生都会得hpv这个数据是怎么来的呢？	是哪个国家或者多个国家的什么团队测算出来的呢？希望有比较确实的消息来源，谢谢	1754832966	1754883316	30	26	HPV	e1ab21d7628d975b951b768d7a27e6d1	https://www.zhihu.com/people/67-22-77-15	战备	https://pic1.zhimg.com/50/v2-121195c5d3743b916c4736379528a6cc_l.jpg?source=4e949a73	67-22-77-15	1778923013655	2025.08.10	2025.08.11
1940111477341136571	answer	很多人一听到 HPV，就会条件反射地想到宫颈癌，但其实这个病毒的“戏份”远不止这么简单。HPV，全称人乳头瘤病毒，科学家已经发现的亚型就有上百种，它最喜欢待的地方就是皮肤和黏膜。根据类型不同，它大致分成低危型和高危型。低危型的代表比如 HPV6 和 11，它们可能会导致扁平疣、尖锐湿疣之类的良性病变；而像 HPV16 和 18 这样的高危型，就有可能在长期感染下引发癌变。很多人以为 HPV 只是女性的“麻烦”，其实不然，男性同样会感染。只不过女性在宫颈检查时更容易被发现，而男性往往没有症状，或者只在出现尖锐湿疣时才察觉。如果男性长时间携带高危型 HPV，未来也可能面临阴茎癌、肛门癌甚至口咽癌的风险。所以 HPV 绝不是单方面的问题，而是两性都要重视的健康隐患。说到传播途径，大家最熟悉的就是性传播。无论是正常的性行为，还是有保护措施的亲密接触，都不能百分之百保证不被感染。除了性行为，少数情…	https://www.zhihu.com/question/644988750/answer/1940111477341136571	644988750	HPV会导致什么严重后果吗？	按照医生建议定期复查。 因为 HPV 和宫颈癌的关系真的很密切，大约七成的宫颈癌，和 HPV16、18 型的持续感染直接相关	1755338621	1755338621	3	0	HPV	ca5e4970d32089c19bf4409bc1a8f470	https://www.zhihu.com/people/90-72-2-94	黎教授聊<em>HPV</em>	https://picx.zhimg.com/50/v2-abed1a8c04700ba7d72b45195223e0ff_l.jpg?source=4e949a73	90-72-2-94	1778924195098	2025.08.16	2025.08.16
1941915893929058634	article	大家好，我是张继芝。HPV 型号众多，其中这十个型号相对难清除，需格外留意：16 型：高危型里 “头号杀手”，致病性强，易引发持续感染和病变。18 型：与 16 型并列高危，常导致宫颈腺癌，清除难度较大。31 型：感染后持续存在概率高，易进展为高级别病变。33 型：对宫颈细胞破坏力强，转阴周期相对较长。45 型：在高危型中占比不低，清除需更久时间和规范干预。52 型：亚洲人群常见高危型，持续感染风险高。58 型：与宫颈癌关联密切，清除过程中易反复。51 型：虽不如 16、18 型常见，但清除难度不容小觑。26 型：低危型中较特殊的，可能引起持续皮肤黏膜病变。59 型：高危型之一，感染后需严密监测，清除不易。这些型号难清除，多因致病性强、易逃避免疫系统攻击。若感染，别慌，定期筛查 + 规范治疗能有效控制，有问题随时问。	https://zhuanlan.zhihu.com/p/1941915893929058634		【HPV最难清除的十个型号】	大家好，我是张继芝。HPV 型号众多，其中这十个型号相对难清除，需格外留意： 16 型：高危型里 “头号杀手”	1755768870	1755768870	8	0	HPV	6f7bb15c14e4d222bc4ef1679900e285	https://www.zhihu.com/people/52-77-54-64	中医妇科张继芝	https://pica.zhimg.com/50/v2-eb2c69893907a00d2b9201e6ddc4cce3_l.jpg?source=4e949a73	52-77-54-64	1778924195086	2025.08.21	2025.08.21
1941915893929058634	article	大家好，我是张继芝。HPV 型号众多，其中这十个型号相对难清除，需格外留意：16 型：高危型里 “头号杀手”，致病性强，易引发持续感染和病变。18 型：与 16 型并列高危，常导致宫颈腺癌，清除难度较大。31 型：感染后持续存在概率高，易进展为高级别病变。33 型：对宫颈细胞破坏力强，转阴周期相对较长。45 型：在高危型中占比不低，清除需更久时间和规范干预。52 型：亚洲人群常见高危型，持续感染风险高。58 型：与宫颈癌关联密切，清除过程中易反复。51 型：虽不如 16、18 型常见，但清除难度不容小觑。26 型：低危型中较特殊的，可能引起持续皮肤黏膜病变。59 型：高危型之一，感染后需严密监测，清除不易。这些型号难清除，多因致病性强、易逃避免疫系统攻击。若感染，别慌，定期筛查 + 规范治疗能有效控制，有问题随时问。	https://zhuanlan.zhihu.com/p/1941915893929058634		【HPV最难清除的十个型号】	大家好，我是张继芝。HPV 型号众多，其中这十个型号相对难清除，需格外留意： 16 型：高危型里 “头号杀手”	1755768870	1755768870	8	0	hpv	6f7bb15c14e4d222bc4ef1679900e285	https://www.zhihu.com/people/52-77-54-64	中医妇科张继芝	https://pica.zhimg.com/50/v2-eb2c69893907a00d2b9201e6ddc4cce3_l.jpg?source=4e949a73	52-77-54-64	1778922257309	2025.08.21	2025.08.21
1943957481291256332	answer	和朋友分析起来，她给我讲hpv就是不洁x行为导致，别听什么抵抗力不好就会得，用了酒店毛巾什么根本不至于，我身边有两个朋友都得了这个病，她们并无交集但说法完全一致。上班那会，有一个男的和别人打赌说几天追到我和另一个女孩，说真听他的话我真的笑了，我们工作接触各色人比较多，久而久之，面相也猜的八九不离十，他每天晨起来找我们来玩，眼睛底下淤青一大片双眼无神涣散，就是纵欲过度导致整个人出现精神恍惚，他很会说好听话但我们基本上一概不听，早知道他甜言蜜语的很会讨女孩子欢心，经常给我们买饮料一概拒绝。很多人不能说不怕吧，更多是无知者无畏，魂被勾引走了根本不知道自己做什么，处在无意识当中根本不知道自己在做什么。	https://www.zhihu.com/question/658122522/answer/1943957481291256332	658122522	为什么那些滥交的男女不怕染上性病？	洁身自好的我可是把每一个陌生女性当成潜在艾滋病梅毒患者，不知道那些所谓男女海王是怎么毫无顾虑地doi的	1756255580	1767936101	74	10	hpv	6a98a16ea480b909bd285615a23ccd14	https://www.zhihu.com/people/xiang-shu-52-16	潋滟情芳	https://pic1.zhimg.com/50/v2-8810dc18548360fa0f59ec1bb80fcfdb_l.jpg?source=4e949a73	xiang-shu-52-16	1778921114916	2025.08.27	2026.01.09
1943957481291256332	answer	和朋友分析起来，她给我讲hpv就是不洁x行为导致，别听什么抵抗力不好就会得，用了酒店毛巾什么根本不至于，我身边有两个朋友都得了这个病，她们并无交集但说法完全一致。上班那会，有一个男的和别人打赌说几天追到我和另一个女孩，说真听他的话我真的笑了，我们工作接触各色人比较多，久而久之，面相也猜的八九不离十，他每天晨起来找我们来玩，眼睛底下淤青一大片双眼无神涣散，就是纵欲过度导致整个人出现精神恍惚，他很会说好听话但我们基本上一概不听，早知道他甜言蜜语的很会讨女孩子欢心，经常给我们买饮料一概拒绝。很多人不能说不怕吧，更多是无知者无畏，魂被勾引走了根本不知道自己做什么，处在无意识当中根本不知道自己在做什么。	https://www.zhihu.com/question/658122522/answer/1943957481291256332	658122522	为什么那些滥交的男女不怕染上性病？	洁身自好的我可是把每一个陌生女性当成潜在艾滋病梅毒患者，不知道那些所谓男女海王是怎么毫无顾虑地doi的	1756255580	1767936101	74	10	HPV	6a98a16ea480b909bd285615a23ccd14	https://www.zhihu.com/people/xiang-shu-52-16	潋滟情芳	https://picx.zhimg.com/50/v2-8810dc18548360fa0f59ec1bb80fcfdb_l.jpg?source=4e949a73	xiang-shu-52-16	1778922890345	2025.08.27	2026.01.09
1947596049335185686	answer	从预防效果来说，还是不错的，可以考虑打，但没必要过早，一般35以后可以考虑。现在HPV疫苗不像以前，产量不够都要排队预约，价格还很贵，现在随时都能打，国产化生产，产量足够，可以说是白菜价了。但总的来说这个仁者见仁智者见智，HPV你不打也不一定会得病，打了没得也白搭，所以看个人选择了。	https://www.zhihu.com/question/1947198697860502495/answer/1947596049335185686	1947198697860502495	hpv疫苗到底该不该打?	可以考虑打，但没必要过早，一般35以后可以考虑。现在HPV疫苗不像以前，产量不够都要排队预约，价格还很贵，现在随时都能打	1757123082	1757123082	8	0	hpv	e87351f9753fe13404cbdb136e12a86e	https://www.zhihu.com/people/78-95-55-32	胖虎说药	https://picx.zhimg.com/50/v2-838271dbbec72b5e3b66129052ea99bf_l.jpg?source=4e949a73	78-95-55-32	1778921936372	2025.09.06	2025.09.06
1947621344037573638	article	刚查出hpv的时候，别人都说hpv会自行转阴，不用管它，该干嘛就干嘛，当时也不在意，也没有管，等去复查的时候，结果出来，感觉天都要塌了。hpv一开始一个型号变成了5个型号。还有低级别病变，高级别病变，那时才明白，自己的身体，就不要听别人的，自己做主，不然吃苦受罪的是自己！而且每个人的体质都不一样！复查后老实了，该调理的时候调理，该运动时运动，再次复查，病变没有了，hpv也转阴了四个型号！继续努力，胜利就在不远处了！	https://zhuanlan.zhihu.com/p/1947621344037573638		hpv千万别等它自行转阴了！	刚查出hpv的时候，别人都说hpv会自行转阴，不用管它，该干嘛就干嘛，当时也不在意，也没有管，等去复查的时候	1757129167	1757129167	8	8	HPV	305b7592ac66b96363135f1d0d23acd8	https://www.zhihu.com/people/zhen-er-7-15	臻儿	https://pica.zhimg.com/50/v2-abed1a8c04700ba7d72b45195223e0ff_l.jpg?source=4e949a73	zhen-er-7-15	1778923013653	2025.09.06	2025.09.06
1947621344037573638	article	刚查出hpv的时候，别人都说hpv会自行转阴，不用管它，该干嘛就干嘛，当时也不在意，也没有管，等去复查的时候，结果出来，感觉天都要塌了。hpv一开始一个型号变成了5个型号。还有低级别病变，高级别病变，那时才明白，自己的身体，就不要听别人的，自己做主，不然吃苦受罪的是自己！而且每个人的体质都不一样！复查后老实了，该调理的时候调理，该运动时运动，再次复查，病变没有了，hpv也转阴了四个型号！继续努力，胜利就在不远处了！	https://zhuanlan.zhihu.com/p/1947621344037573638		hpv千万别等它自行转阴了！	刚查出hpv的时候，别人都说hpv会自行转阴，不用管它，该干嘛就干嘛，当时也不在意，也没有管，等去复查的时候	1757129167	1757129167	8	8	hpv	305b7592ac66b96363135f1d0d23acd8	https://www.zhihu.com/people/zhen-er-7-15	臻儿	https://pica.zhimg.com/50/v2-abed1a8c04700ba7d72b45195223e0ff_l.jpg?source=4e949a73	zhen-er-7-15	1778921549718	2025.09.06	2025.09.06
1949245140137906787	article	本人女，30岁，黑龙江人，定居成都，下面那段时间一直不舒服，异味，感觉有炎症，就去挂了妇科检查，时间为2023年月份，大概是在6月中旬吧，医生说我下面长了很小的东西，怀疑是尖锐湿疣，喊我查个HPV分型筛查和TCT当时听到很紧张，祈祷报告出来一切都正常。隔了一周去拿的报告，当时看到报告显示感染了hpv低危11，hpv高危16和52，但是TCT又是正常的，报告也确定了我下体长的是尖锐湿疣，医生说很多女性都会有感染hpv高危，有些型号不顽固不用治也能治愈，型号顽固点的，免疫力好也能自愈，也可以开药辅助，你还这么年轻，没问题的。虽然这么说，但我还是不敢相信这事会被自己遇到。医生说最棘手的是尖锐湿疣，弄掉疣体的方式很多，但是复发率很高，又没有特效药，只能看运气，或许一两次激光就好了，或许打几次才能好，我真的不知道我下面有长东西，只觉得有时候会很痒，我也没当一回事。医生叮嘱没好前不要同房，我单身，很…	https://zhuanlan.zhihu.com/p/1949245140137906787		对抗尖锐湿疣和hpv高危两年	隔了一周去拿的报告，当时看到报告显示感染了hpv低危11，hpv高危16和52，但是TCT又是正常的，报告也确定了我下体长的是尖锐湿疣	1757516390	1772780762	125	104	hpv	3ff34646be205cf2695db89834662551	https://www.zhihu.com/people/yjjj-46-29	Yjjj	https://picx.zhimg.com/50/v2-d0f434e541f7e583d3255b64da1a5a77_l.jpg?source=4e949a73	yjjj-46-29	1778921248602	2025.09.10	2026.03.06
1949245140137906787	article	本人女，30岁，黑龙江人，定居成都，下面那段时间一直不舒服，异味，感觉有炎症，就去挂了妇科检查，时间为2023年月份，大概是在6月中旬吧，医生说我下面长了很小的东西，怀疑是尖锐湿疣，喊我查个HPV分型筛查和TCT当时听到很紧张，祈祷报告出来一切都正常。隔了一周去拿的报告，当时看到报告显示感染了hpv低危11，hpv高危16和52，但是TCT又是正常的，报告也确定了我下体长的是尖锐湿疣，医生说很多女性都会有感染hpv高危，有些型号不顽固不用治也能治愈，型号顽固点的，免疫力好也能自愈，也可以开药辅助，你还这么年轻，没问题的。虽然这么说，但我还是不敢相信这事会被自己遇到。医生说最棘手的是尖锐湿疣，弄掉疣体的方式很多，但是复发率很高，又没有特效药，只能看运气，或许一两次激光就好了，或许打几次才能好，我真的不知道我下面有长东西，只觉得有时候会很痒，我也没当一回事。医生叮嘱没好前不要同房，我单身，很…	https://zhuanlan.zhihu.com/p/1949245140137906787		对抗尖锐湿疣和hpv高危两年	隔了一周去拿的报告，当时看到报告显示感染了hpv低危11，hpv高危16和52，但是TCT又是正常的，报告也确定了我下体长的是尖锐湿疣	1757516390	1772780762	125	104	HPV	3ff34646be205cf2695db89834662551	https://www.zhihu.com/people/yjjj-46-29	Yjjj	https://picx.zhimg.com/50/v2-d0f434e541f7e583d3255b64da1a5a77_l.jpg?source=4e949a73	yjjj-46-29	1778923013639	2025.09.10	2026.03.06
1953407351299215867	answer	过来人的经验，免疫力不能清除hpv病毒。我之前也以为提高免疫力就行了，但是刚查出来hpv33医生也是让我不用管，回去提高免疫力，回去之后我是买了一大堆保健品，天天在运动也没熬夜呀。该忌口的是在忌口，可后面半年去复查还是没有好，反而还病变了。所以查出来真的不要显身体的免疫力，就是该管还是要管，去医院治疗才是最靠谱的。我这可是当时也是看了一年多，看了很多医院后面才好的，所以真的不要拖。	https://www.zhihu.com/question/1916526287771640801/answer/1953407351299215867	1916526287771640801	免疫力是不是无法清除掉 hpv 病毒?	过来人的经验，免疫力不能清除hpv病毒。我之前也以为提高免疫力就行了，但是刚查出来hpv33医生也是让我不用管	1758508605	1758508605	13	15	hpv	0894cb1ca03b02c14c7d9f5b18923a56	https://www.zhihu.com/people/38-70-89-47-15	小樱桃	https://pica.zhimg.com/50/v2-1cf8de9da5447bae3d0bf62ca5c1924a_l.jpg?source=4e949a73	38-70-89-47-15	1778921114926	2025.09.22	2025.09.22
1959605444461957330	answer	一开始得时候只有一线城市有苗，根本不够抢的，物以稀为贵，并且放出很多限制：什么有过性生活不可以，年龄超过25岁不可以。这个时候反而激发人们的兴趣，想尽一切办法预约，坐高铁去一线城市也要打。所以就诞生了二道贩子，也就是黄牛，中介，在一线给你搞到名额，收取费用。一支1300多的苗，三次3900左右，还要交给黄牛1000到2000的中介费用。再后来，只有城市的头部三甲有苗，所以基本都被医院内部人员消耗了。托关系托脸，才能打上，此时九价年龄又往后推了，据说28岁之前都可以打。然后就是社区医院什么二甲都有苗，年龄有放开到30岁了，有过性生活也没关系。现在竟然免费了骗子，纯骗子，冤种纯冤种，最开始打的那批人估计要骂人了，这不是割韭菜，是什么。	https://www.zhihu.com/question/1949722855433565593/answer/1959605444461957330	1949722855433565593	HPV疫苗史智商税还是资本在割韭菜？	一开始得时候只有一线城市有苗，根本不够抢的，物以稀为贵，并且放出很多限制：什么有过性生活不可以，年龄超过25岁不可以	1759986345	1759986731	11	3	HPV	7facd780edf26dcce26849ce5b389739	https://www.zhihu.com/people/tao-qian-63-4	陶潜	https://pica.zhimg.com/50/v2-abed1a8c04700ba7d72b45195223e0ff_l.jpg?source=4e949a73	tao-qian-63-4	1778923218734	2025.10.09	2025.10.09
1965729586923963170	answer	80%的人都感染HPV，就跟感冒一样！提高免疫力，定期检查！做HPV、TCT检查一定要注意这几点，否则结果不准，还浪费钱!我是一位hpv携带过5⃣️年，【用了很多方法，中药，硒，凝聚，医托骗，微商的塞 ，被骗10万左右都没有转阴】，后来是无意间喝食疗转阴的，拿到转阴报告一刻，泪崩了“真心不容易”现在已经转阴10年的女性，没有复发没有再次感染 ，HPV阳了，就把注意力集中提高免疫力上面☝️。定期HPV➕TCT筛查‼️HPV携带五年转阴之路，获得重生！	https://www.zhihu.com/question/1894479295738512128/answer/1965729586923963170	1894479295738512128	HPV感染性这么强，为什么得尖锐湿疣的这么少？	hpv外界存活都是几天到一周，而且还那么容易感染。那比如我去衣服店试短裤，那天天这么多人试，那岂不是很大概率有hpv6或者8等型号。那岂不是很容易沾到我内裤上然后感染我？但现实好像没这么多人感染尖锐湿疣吧？是网上夸大其辞了，HPV不能间接感染？还是不同型号的传染力不一样？还是大部分人感染HPV6或者8也不会长尖锐湿疣？	1761446455	1761446455	0	0	HPV	757a601c71de3d6c757332823f54d923	https://www.zhihu.com/people/19-43-54-4	胡英食疗养生	https://picx.zhimg.com/50/v2-efb67f6471ce7ea30be822a5ea7b6937_l.jpg?source=4e949a73	19-43-54-4	1778924510387	2025.10.26	2025.10.26
1968071319481452092	answer	首先我要唱反调。免费是不存在的，所谓免费，无非是花全面的钱也就是使用财政资金。那么，hpv或者宫颈癌的人数与概率究竟有多少呢？为什么要全民买单？还要全部女孩去承担疫苗接种的风险？我本人近年在同事的带领下自费接种过9价疫苗，反而是在疫苗接种之后新生了多处皮肤疣，原来就有的单纯口唇疱疹爆发也更严重了，不确定是否与疫苗接种有关——听说一些已经携带了病毒基因的人，释放的病毒会“借壳”变得更强大。再次，HPV病毒是一种不区分性别的病毒，本来男性接种，也可以起到预防HPV泛滥的效果，甚至效果更好，因为众所周知男性因为激素问题更容易不自爱和滥交，女性相对来说更平和，严重点说可能性冷淡非常多，其实并没有那么高的HPV感染风险——女性的HPV感染风险很大程度是来自于伴侣或者不洁的公共卫生设施。故而，完全可以免费给所有男性接种疫苗，让疫苗风险由对疾病风险责任更大的男性来承担，以此来保护未来的妈妈们。最后，还…	https://www.zhihu.com/question/1967306897452398261/answer/1968071319481452092	1967306897452398261	HPV 疫苗纳入国家免疫规划，将为年满 13 周岁女孩免费接种双价 HPV 疫苗，有哪些重要意义？	10月30日，国家疾控局等7部门联合发布通知，自2025年11月10日起，在现行国家免疫规划疫苗基础上，将HPV疫苗纳入国家免疫规划，组织各地为2011年11月10日以后出生的满13周岁女孩免费接种2剂次双价HPV疫苗（间隔6个月）。宫颈癌是常见女性恶性肿瘤，严重威胁女性身心健康。近年来，我国宫颈癌发病率和死亡率呈现上升趋势，发病年龄也呈现年轻化趋势。接种人乳头瘤病毒（HPV）疫苗能够有效预防高危型HPV感染，减少宫颈癌等疾病的发生。当前，我国上市的双价HPV疫苗已使用多年，其安全性和有效性已得到验证，产能可满足需求，且具备成本效益，提出为目标人群免费接种2剂次双价HPV疫苗（间隔6个月）。世界卫生组织推荐HPV疫苗接种的主要目标人群为9至14岁未发生性行为的女孩，结合我国女孩发育特点、发生性行为平均年龄等，我国将13周岁女孩作为目标人群。通知要求，各级疾控部门要会同卫生健康、教育等部门…	1762004767	1762004767	128	40	hpv	1bd7911cb050abc95c6398615ee7da74	https://www.zhihu.com/people/alivetomb	生非异	https://pic1.zhimg.com/50/8b0736863_l.jpg?source=4e949a73	alivetomb	1778922369836	2025.11.01	2025.11.01
1969054315743278154	answer	没有信任活的女性也会感染HPV的，这个跟宫颈感冒一样，自己的抵抗力下降了，所以说提高免疫力定期筛查，保证没有炎症的情况下，就不会有HPV和宫颈癌感染HPV该不该治疗？如何做到HPV不复发？我是一位hpv携带过5⃣️年，【用了很多方法，中药，硒，凝聚，医托骗，微商的塞 ，被骗10万左右都没有转阴】，后来是无意间喝食疗转阴的，拿到转阴报告一刻，泪崩了“真心不容易”现在已经转阴10年的女性，没有复发没有再次感染 ，HPV阳了，就把注意力集中提高免疫力上面☝️。定期HPV➕TCT筛查‼️HPV携带五年转阴之路，获得重生！	https://www.zhihu.com/question/629336164/answer/1969054315743278154	629336164	老婆检查出HPV52阳性，是出轨了吗？	保证没有炎症的情况下，就不会有HPV和宫颈癌感染HPV该不该治疗？如何做到HPV不复发？ 我是一位hpv携带过5⃣️年	1762239132	1762239132	2	0	hpv	757a601c71de3d6c757332823f54d923	https://www.zhihu.com/people/19-43-54-4	胡英食疗养生	https://picx.zhimg.com/50/v2-efb67f6471ce7ea30be822a5ea7b6937_l.jpg?source=4e949a73	19-43-54-4	1778921936385	2025.11.04	2025.11.04
1969054315743278154	answer	没有信任活的女性也会感染HPV的，这个跟宫颈感冒一样，自己的抵抗力下降了，所以说提高免疫力定期筛查，保证没有炎症的情况下，就不会有HPV和宫颈癌感染HPV该不该治疗？如何做到HPV不复发？我是一位hpv携带过5⃣️年，【用了很多方法，中药，硒，凝聚，医托骗，微商的塞 ，被骗10万左右都没有转阴】，后来是无意间喝食疗转阴的，拿到转阴报告一刻，泪崩了“真心不容易”现在已经转阴10年的女性，没有复发没有再次感染 ，HPV阳了，就把注意力集中提高免疫力上面☝️。定期HPV➕TCT筛查‼️HPV携带五年转阴之路，获得重生！	https://www.zhihu.com/question/629336164/answer/1969054315743278154	629336164	老婆检查出HPV52阳性，是出轨了吗？	保证没有炎症的情况下，就不会有HPV和宫颈癌感染HPV该不该治疗？如何做到HPV不复发？ 我是一位hpv携带过5⃣️年	1762239132	1762239132	2	0	HPV	757a601c71de3d6c757332823f54d923	https://www.zhihu.com/people/19-43-54-4	胡英食疗养生	https://picx.zhimg.com/50/v2-efb67f6471ce7ea30be822a5ea7b6937_l.jpg?source=4e949a73	19-43-54-4	1778923455531	2025.11.04	2025.11.04
1972989793404203113	answer	很多人第一次在网上看到“HPV”这三个字的时候，心里都会咯噔一下。特别是当身体出现一些小变化，比如小疙瘩、皮肤包，脑子里立刻就会浮现出那几个令人恐惧的字尖锐湿疣。这位朋友的提问，其实代表了很多人共同的焦虑，我有保护措施，只有一次，那还会感染吗？医生说不是疣，我还是怕啊，会不会漏诊？”我来告诉你，你现在最需要的不是再去搜索一百篇帖子，而是一次科学、冷静的解释。你提到有保护措施的性行为，只有一次，对方无明显疣体，其实从临床经验来看，这已经是极低风险甚至可以忽略的暴露。HPV的传播需要皮肤或黏膜之间的直接接触，而避孕套虽然不能100%防护，但能阻断绝大多数风险。更重要的是，对方没有明显疣体，说明病毒载量不高，即使携带，传染概率也微乎其微。那你看到的小包是什么？在绝大多数情况下，都是皮脂腺、汗腺堵塞，或者单纯的毛囊炎。它们在焦虑状态下更容易被放大、反复触摸，反而造成刺激。你提到，自测醋酸白无变色…	https://www.zhihu.com/question/1972897988872532868/answer/1972989793404203113	1972897988872532868	害怕得hpv怎么办?	三个月前有保护措施的性行为，有wtkj，一周前发现下面长了两个小包，自测醋酸白无变色，其中一个做了皮肤镜不是疣，另一个医生说看不见，我还会得尖尖么，只与对方发生过一次性行为，对方没有明显疣体，那高危我会感染么	1763177423	1763177423	2	0	hpv	714cb74a2d24551ee7deeb91ff7824a1	https://www.zhihu.com/people/17-78-12-87-24	脱恐终点站	https://pic1.zhimg.com/50/v2-94c020f81226f5d30abaa08e62ca71ef_l.jpg?source=4e949a73	17-78-12-87-24	1778921770921	2025.11.15	2025.11.15
1972989793404203113	answer	很多人第一次在网上看到“HPV”这三个字的时候，心里都会咯噔一下。特别是当身体出现一些小变化，比如小疙瘩、皮肤包，脑子里立刻就会浮现出那几个令人恐惧的字尖锐湿疣。这位朋友的提问，其实代表了很多人共同的焦虑，我有保护措施，只有一次，那还会感染吗？医生说不是疣，我还是怕啊，会不会漏诊？”我来告诉你，你现在最需要的不是再去搜索一百篇帖子，而是一次科学、冷静的解释。你提到有保护措施的性行为，只有一次，对方无明显疣体，其实从临床经验来看，这已经是极低风险甚至可以忽略的暴露。HPV的传播需要皮肤或黏膜之间的直接接触，而避孕套虽然不能100%防护，但能阻断绝大多数风险。更重要的是，对方没有明显疣体，说明病毒载量不高，即使携带，传染概率也微乎其微。那你看到的小包是什么？在绝大多数情况下，都是皮脂腺、汗腺堵塞，或者单纯的毛囊炎。它们在焦虑状态下更容易被放大、反复触摸，反而造成刺激。你提到，自测醋酸白无变色…	https://www.zhihu.com/question/1972897988872532868/answer/1972989793404203113	1972897988872532868	害怕得hpv怎么办?	三个月前有保护措施的性行为，有wtkj，一周前发现下面长了两个小包，自测醋酸白无变色，其中一个做了皮肤镜不是疣，另一个医生说看不见，我还会得尖尖么，只与对方发生过一次性行为，对方没有明显疣体，那高危我会感染么	1763177423	1763177423	2	0	HPV	714cb74a2d24551ee7deeb91ff7824a1	https://www.zhihu.com/people/17-78-12-87-24	脱恐终点站	https://pic1.zhimg.com/50/v2-94c020f81226f5d30abaa08e62ca71ef_l.jpg?source=4e949a73	17-78-12-87-24	1778923455523	2025.11.15	2025.11.15
1975960579257684489	answer	这个为什么不能接受？就像宫颈的异常感冒他以后结了婚他的老婆可能还会有持续的HPV感染，免疫力好了就没事儿了。不能一个HPV就要用异样的眼光来看待女性我是一位hpv携带过5⃣️年，【用了很多方法，中药，硒，凝聚，医托骗，微商的塞 ，被骗10万左右都没有转阴】，后来是无意间喝食疗转阴的，拿到转阴报告一刻，泪崩了“真心不容易”现在已经转阴10年的女性，没有复发没有再次感染 ，HPV阳了，就把注意力集中提高免疫力上面☝️。定期HPV➕TCT筛查‼️HPV携带五年转阴之路，获得重生！	https://www.zhihu.com/question/432844420/answer/1975960579257684489	432844420	男生能接受一个感染过hpv的女生吗?	没有复发没有再次感染 ，HPV阳了，就把注意力集中提高免疫力上面☝️。定期HPV➕TCT筛查‼️HPV携带五年转阴之路	1763885713	1763885713	0	0	HPV	757a601c71de3d6c757332823f54d923	https://www.zhihu.com/people/19-43-54-4	胡英食疗养生	https://pic1.zhimg.com/50/v2-efb67f6471ce7ea30be822a5ea7b6937_l.jpg?source=4e949a73	19-43-54-4	1778923694979	2025.11.23	2025.11.23
1976053558198683164	answer	姑娘，你先了解清楚HPV行不行？？HPV又不是HIV，你怕什么？？大概率是因为你伴侣不讲卫生，你才会感染的，亲密关系，肯定要治愈之后才能有。但不至于影响结婚，放轻松。	https://www.zhihu.com/question/1974433869555073223/answer/1976053558198683164	1974433869555073223	感染 HPV 后，该如何处理亲密关系和婚姻问题？	已经有了一个稳定的伴侣，甚至已经开始谈婚论嫁。最近检查出感染了 HPV，内心非常纠结，不知道该不该告诉对方，以及应该怎么说。一方面担心对方会因此产生误解或疏远，甚至影响到未来的婚姻计划；另一方面又觉得隐瞒是不负责任的行为。感觉这个问题给两人的关系蒙上了一层阴影，不知道如何平衡个人隐私和伴侣的知情权。想听听有过类似经历的朋友的建议，如何在亲密关系中坦诚面对这个问题，并共同寻求解决方案？	1763907881	1763907881	1	1	HPV	c7da4707612853dfc1d8768bbe00ff24	https://www.zhihu.com/people/89-74-47-2-21	小周	https://picx.zhimg.com/50/v2-02f3470776c2d0f3b564d9260b1349a3_l.jpg?source=4e949a73	89-74-47-2-21	1778923455504	2025.11.23	2025.11.23
1981317994018796705	answer	这个就跟宫颈感冒一样的，没有性生活也会感染HPV，所以定期筛查很重要做HPV、TCT检查一定要注意这几点，否则结果不准，还浪费钱!TCT报告怎么看？报告显示病变、可能是炎症！HPV携带五年转阴之路，获得重生！	https://www.zhihu.com/question/1981033349226177209/answer/1981317994018796705	1981033349226177209	女生没有性生活为什么也会得hpv呢?	这个就跟宫颈感冒一样的，没有性生活也会感染HPV，所以定期筛查很重要做HPV、TCT检查一定要注意这几点，否则结果不准	1765163020	1765163020	0	0	HPV	757a601c71de3d6c757332823f54d923	https://www.zhihu.com/people/19-43-54-4	胡英食疗养生	https://picx.zhimg.com/50/v2-efb67f6471ce7ea30be822a5ea7b6937_l.jpg?source=4e949a73	19-43-54-4	1778924327016	2025.12.08	2025.12.08
1985667436247271291	answer	感染HPV别慌！这些弯路我替你们踩过，千万别再花冤枉钱了！姐妹们，今天我必须掏心窝子跟你们唠唠HPV这事儿！我知道，一旦查出HPV阳性，不管是高危还是低危，心里立马就慌了——怕癌变、怕传染给家人、怕一辈子好不了，越想越焦虑，晚上翻来覆去睡不着，甚至病急乱投医，最后钱花了不少，罪也受了，病还没好转。我当初就是这么过来的！拿到报告那阵子，我天天抱着手机查资料，越看越害怕，总觉得自己得了啥绝症。身边人也七嘴八舌出主意，说“赶紧打提高免疫力的针，贵的才管用”“找专家号，挂最贵的大夫才能治好”“买进口特效药，治愈率高”，我那时候脑子一热，啥都信，跟着瞎折腾，结果走了一屁股弯路，花了老鼻子冤枉钱，现在想起来都心疼！今天我就把自己踩过的坑、总结的经验跟大家好好说说，感染HPV的姐妹千万别再焦虑害怕了，越慌越容易出错，咱们冷静下来，找对方向才是关键！首先，第一个大坑：那些号称能“快速提高免疫力”的高价针…	https://www.zhihu.com/question/278604730/answer/1985667436247271291	278604730	检查出hpv16阳性，怎么办？	女26岁，未婚未育，有固定男友，平时算是比较注意卫生了。但是，前几天居然检查出了hpv16阳性，医生看了体检报告说有点严重，让我等几天去做阴道镜，当时就吓哭了……另外，我是同时做了宫颈液基，也就是tct，结果正常，未见病变和恶性肿瘤细胞。后面我回家又搜了一下，说法不一，有跟医生一样的意见，另外一些又说感染很正常，自己多运动注意心情就能好，做阴道镜反而是过度治疗，因为是侵入治疗，特别是对未育的女生不利。然后我陷入了迷茫，现在不知道要不要去做阴道镜了，或者要不要吃中药和干扰素调理，希望有经验的妹子给点意见啊，这两天都很害怕自己会得宫颈癌嘤嘤嘤	1766200008	1766200008	11	3	HPV	080fb7752ce8b6fec9df6649276197f4	https://www.zhihu.com/people/34-9-95-22	王晓琪	https://pic1.zhimg.com/50/v2-0975c5e1693b6cd74b6c5d5d62f83ef5_l.jpg?source=4e949a73	34-9-95-22	1778923218735	2025.12.20	2025.12.20
1987134582068368152	answer	先说结论：不一定再说理由：1、HPV是病毒，主要传播途径就是性接触传播，除极少数母婴传播，以及非性接触传播（比如皮肤破溃处或黏膜接触到病毒携带者遗留在卫浴用品、手上等处的新鲜血液或体液而被感染）外，基本上都是性接触传播的。2、被感染HPV后，携带病毒而不显病的潜伏期比较长，对于免疫力较好的人群，在没有反复交叉感染的情况下，自身免疫系统可以在1~2年内清除病毒，但免疫力不好的人群可以潜伏更长时间，高危型HPV如果长期持续感染就很可能致癌。3、两个没有被感染HPV的人，是不会相互传染HPV的。综上：如果女性检测出被感染HPV（不论高危还是低危），有可能感染途径主要包括：1、被前男友感染的（如果跟前男友发生过性行为），这种情况下有可能感染给现男友，然后再发生反复交叉感染；2、被现男友感染的（如果跟现男友发生过性行为），分为以下几种情况：（1）现男友被其前女友感染的；（2）现男友有其他性伴侣，并…	https://www.zhihu.com/question/552525040/answer/1987134582068368152	552525040	感染高危型hpv男朋友一定有问题吗？	和男朋友在一起一年多之后做宫颈癌筛查，查出感染了高危型的hpv。看到网上都在说高危hpv 只能通过性传播，在此期间除了男朋友我也没有碰过别人，跟前男友是初恋并且已经分手快一年才跟现在的男朋友在一起。潜伏期的说法好像也说不通。真的是男朋友有问题吗？这个病毒太复杂了呜呜呜呜呜 希望专业人士能帮我解答一下	1766549803	1766549992	4	0	hpv	8895c1add5a40c1c532ed80f53296445	https://www.zhihu.com/people/bruce-li-57	Bruce Li	https://picx.zhimg.com/50/v2-cc4e59153ea83655faf99918555d13e4_l.jpg?source=4e949a73	bruce-li-57	1778921549723	2025.12.24	2025.12.24
1988648351013565588	answer	检查出来感染16、18、52先别急，赶紧做阴道镜看看宫颈情况，宫颈还是好好的就可以听医生的慢慢用药，好了之后也要勤复查，免的复发。 我就是在一次体检后医生打电话给我，说宫颈有病变，需要做活检，当时我吓坏了，怕是这家医院创收乱搞就换了一家医院再做，还是逃不过活检，等列假干净几天后做的，当时还抱有侥幸的心理，结果等了几天后，原位癌。 医生说出这三个字的时候，眼泪哗就流出来了，那时候是疫情最后阶段，还戴着口罩，周围站着的好几个看病的立马用同情的眼光看着我，我知道的是癌症等同于死亡，都没听清医生的安慰和治疗方案就和老公回到车上哭着和他交代后事，现在想到还是会忍不住红了眼。 因为我检查出来是刚开始，发展成侵润型的原位癌，所以医生给出的方案是锥切，就是把已经有癌细胞的宫颈口切掉，宫颈是没有痛觉神经的，局麻就好，因为疫情，我一个人住院，动手术，都还好，没啥特别需要人服侍的，能动能走，出院后就回家等病理…	https://www.zhihu.com/question/5742648443/answer/1988648351013565588	5742648443	hpv16.18.52怎么办呀？要不要告诉父母?	检查出来感染16、18、52先别急，赶紧做阴道镜看看宫颈情况，宫颈还是好好的就可以听医生的慢慢用药，好了之后也要勤复查	1766910714	1766910714	6	17	hpv	22c93f2719187876c27f53dcc5110e7e	https://www.zhihu.com/people/23456-14-73	雨后的太阳	https://picx.zhimg.com/50/v2-97cd205704ca3b499c6e7d886c4cebca_l.jpg?source=4e949a73	23456-14-73	1778922257290	2025.12.28	2025.12.28
1989011285791228262	answer	我给大家讲一下我的转阴经历这会儿正窝在沙发上看电视，手里捏着那张全阴的检查单，突然就想跟屏幕前的姐妹们唠唠——你们的HPV都转阴了吗？要是还在熬，别急，听听我的故事，说不定能给你点底气。我最开始没把这事儿放心上，直到身体给了我个“警告”：跟老公同房时，居然出现了接触性出血。那会儿我还傻呵呵地想，估计就是普通妇科病，毕竟平时白带不正常、有异味、痒的情况也有，吃点药就过去了。可去了医院，穿白大褂的医生问我：“查过HPV吗？”我当时一脸懵，啥是HPV啊？从来没听过。医生没多解释，只说“筛查一下吧”，就开了HPV和TCT的单子。结果出来那天，我拿着报告单瞅了半天，只看懂“HPV阳性”四个大字——还是18型和53型两个高危。可我那时候啥也不懂啊，觉得跟平时的炎症没两样，医生开了干扰素和保妇康栓，说“一天换一种用，坚持3个月，停3个月再复查”。我性子急，哪等得了3个月？才用了一个多月，就揣着忐忑去复…	https://www.zhihu.com/question/1924154261954102852/answer/1989011285791228262	1924154261954102852	你们的hpv都是怎么治疗的？？	你们的hpv都是怎么治疗的？？	1766997244	1766997244	13	3	HPV	73d9c595ef92de210c0f43bafabd1690	https://www.zhihu.com/people/77-97-23-36	冯丽雅	https://pica.zhimg.com/50/v2-1abe7b115ea0ab9e5dfe334d5a1fef38_l.jpg?source=4e949a73	77-97-23-36	1778923013655	2025.12.29	2025.12.29
1989360630826812031	answer	我，32岁，一名宝妈，这是第一次发帖，今天刚拿到hpy转阴的报告，想把自己的经验分享给更多的为此焦虑的姑娘们，这半年刷了很多知乎，也知道很多姑娘正经历这些困扰，积极面对调整心态定期复查正规治疗是今天帖子的重点。生活简单，没什么不良嗜好，唯一就是工作很忙，一天上班十四五小时那种，发现异常是今年三月份，白带变得黄稠，量多，第一次发现白带有带血丝，只有一点点，医生的警觉，会不会有什么问题，近三年几乎都有体检hpv和tct，都是阴性，而且tct是提示炎症。出现血丝是从来没有的，我就去查了白带，提示细菌性阴道炎，就用了乳酸杆菌和塞的药，一个月后又出现了一次白带血丝，也是只有一点点点，白带也没有好转。我就直接去找了妇产科的主任挂了个号，要求查了 hpv和tct，一个星期后结果出来了，果然不出所料，hpv16.18.52*阳性，tct不明原因的lisl，首先内心肯定是焦虑的，慢慢也调整下来，发现问题总…	https://www.zhihu.com/question/667566132/answer/1989360630826812031	667566132	感染HPV是怎样的经历？	想知道宝子们除了可以用温热疗法治疗之外，还有哪些其他的治疗方式呢？	1767080534	1769437557	24	15	HPV	9c9260caa8f2428aa6b9d5bba69d052e	https://www.zhihu.com/people/58-57-40-59-71	暖阳	https://pica.zhimg.com/50/v2-10b20470e80a6274affe25aeba407dce_l.jpg?source=4e949a73	58-57-40-59-71	1778922890328	2025.12.30	2026.01.26
1991941116493317323	article	姐妹们！查出HPV高危阳、有病变，先别着急掏几万块做手术！家人们！我跟你们说个掏心窝子的事儿！如果你现在查出来HPV16、18、52、这些高危阳性，或者低危型的，还有宫颈病变、尖锐湿疣的，医生让你做激光、光动力，甚至锥切手术的，听我一句劝！先别着急掏那几万块钱，先停下来听听我这个踩坑过来人说的大实话！现在HPV转阴真的没有那么难了！我当初可是一路踩坑踩过来的！我平时就有痛经的毛病，偶尔下面还有点小异味，有好几次跟老公同房之后还见红了。我老公那叫一个担心，催着我赶紧去医院查查。这不查不知道，一查吓一跳！16、18、52三个高危型全阳了！当时医生还跟我说，没事儿，现在好多人都感染这个，给我开了干扰素2B凝胶还有保妇康栓，让我回去塞药。我寻思着医生说的肯定没错，乖乖用了3个月，又停了3个月去复查，结果你们猜怎么着？一个都没转阴！后来医生又说，是我免疫力太低的事儿，给我推荐了个“好药”，说他们医…	https://zhuanlan.zhihu.com/p/1991941116493317323		HPV自愈的经历	回家之后有天跟我姐妹聊天，她之前也是HPV16阳，还有低度病变。我就随口问了一句：“你那HPV后来好了没啊？” 她说早好了	1767695795	1767695795	1	0	HPV	05ded4df99c1e1072b0be19a11967753	https://www.zhihu.com/people/49-22-30-11	王小云	https://pic1.zhimg.com/50/v2-f1bbfdff1d5f789db455831e09658b2d_l.jpg?source=4e949a73	49-22-30-11	1778923694989	2026.01.06	2026.01.06
1997426258007586592	answer	信。很多妇科医生科普过，大部分女人只要有过性生活，都会感染过HPV。女的是否感染HPV，主要看男方负责任程度。很多医生说过，HPV是生活中到处都有的病毒。男性是HPV的搬运工，因为生殖器外挂，好清洗，所以不容易因为HPV得病。医生一般不建议男方查HPV，因为一般都查不出来。女性生殖器内凹，阴道宫颈基本是不能随便清洗的，日常生活只能洗外阴。医生说感染HPV不算病，只有到了二级癌前病变才算病（注意，不是癌）。国家提倡35岁以上女性定期做两癌筛查，妇科就是查HPV。一般地区还有没三年一次的免费两癌筛查政策。现在又普及13岁女童免费打HPV疫苗。这些都能证明HPV很普及，以及男性不容易因HPV得病（因为没有提倡男性把HPV做为定期体检项目，也没有普及男性打HPV疫苗）	https://www.zhihu.com/question/3884425434/answer/1997426258007586592	3884425434	妻子感染HPV，她说没有乱搞，你们信吗?	大部分女人只要有过性生活，都会感染过HPV。 女的是否感染HPV，主要看男方负责任程度。 很多医生说过，HPV是生活中到处都有的病毒	1769003530	1769003530	31	10	hpv	7588cae499d91ffc94f70db1af3418f0	https://www.zhihu.com/people/daisymiller	站在废墟上哭泣	https://picx.zhimg.com/50/v2-3a80443e607238f56a78ecdbbe3f9c19_l.jpg?source=4e949a73	daisymiller	1778921114896	2026.01.21	2026.01.21
1997426258007586592	answer	信。很多妇科医生科普过，大部分女人只要有过性生活，都会感染过HPV。女的是否感染HPV，主要看男方负责任程度。很多医生说过，HPV是生活中到处都有的病毒。男性是HPV的搬运工，因为生殖器外挂，好清洗，所以不容易因为HPV得病。医生一般不建议男方查HPV，因为一般都查不出来。女性生殖器内凹，阴道宫颈基本是不能随便清洗的，日常生活只能洗外阴。医生说感染HPV不算病，只有到了二级癌前病变才算病（注意，不是癌）。国家提倡35岁以上女性定期做两癌筛查，妇科就是查HPV。一般地区还有没三年一次的免费两癌筛查政策。现在又普及13岁女童免费打HPV疫苗。这些都能证明HPV很普及，以及男性不容易因HPV得病（因为没有提倡男性把HPV做为定期体检项目，也没有普及男性打HPV疫苗）	https://www.zhihu.com/question/3884425434/answer/1997426258007586592	3884425434	妻子感染HPV，她说没有乱搞，你们信吗?	大部分女人只要有过性生活，都会感染过HPV。 女的是否感染HPV，主要看男方负责任程度。 很多医生说过，HPV是生活中到处都有的病毒	1769003530	1769003530	31	10	HPV	7588cae499d91ffc94f70db1af3418f0	https://www.zhihu.com/people/daisymiller	站在废墟上哭泣	https://pica.zhimg.com/50/v2-3a80443e607238f56a78ecdbbe3f9c19_l.jpg?source=4e949a73	daisymiller	1778922890325	2026.01.21	2026.01.21
1997980397628317922	answer	高危HPV16.18.52阳性，已自愈，分享一下我的心得我是之前查出的Hpv16.18.52阳性，当时医生说如果不能及时干预，很可能病毒引发宫颈癌当时自己就脑子一片空白，不知道这种病怎么会发生在这么洁身自好的我身上。印象里Hpv感染主要是靠性传播，我还觉得有些自卑，似乎自己是个多么放荡的人似的。大夫建议我去做了阴道镜。当时的确紧张得很，脑子里面各种恐惧的画面都想了一遍，甚至连遗书都想好了。以至于我现在也记不清当时做阴道镜的具体了，就记得有点疼，而且整个人紧绷着，一直被叮嘱着要放松。不幸的是，阴道镜和活检的各项指标都异常，我的hpv低度病变。白大褂给我开了点干扰素，没用，复查还是阳，后来用了中 ，但是调理师也告诉我，这并不能根治hpv.我得想办法提升自己的免疫力。于是我就去买了点提高升免疫力的营养品来吃，然后坚持锻炼，早睡早起，清淡饮食。就这样坚持了四个多月吧，再去复查的时候，hpv真的就…	https://www.zhihu.com/question/549955122/answer/1997980397628317922	549955122	hpv好治疗吗？	高危HPV16.18.52阳性，已自愈，分享一下我的心得 我是之前查出的Hpv16.18.52阳性，当时医生说如果不能及时干预	1769135647	1769135647	7	4	HPV	7bee6a10f42bb0b2dd9b035830501bbd	https://www.zhihu.com/people/9-22-86-96	李小雅	https://picx.zhimg.com/50/v2-c2dbe4fbb5af520499a8311bdb1919e2_l.jpg?source=4e949a73	9-22-86-96	1778922890334	2026.01.23	2026.01.23
2002750765895280126	answer	HPV分为高危型和低危型。1、高危型常见的有：16、18、31、33、35、39、45、51、52、56、58、59、68 等。主要可引起的疾病包括：宫颈癌及其癌前病变（最常见）肛门癌阴茎癌阴道癌、外阴癌口咽癌、喉癌等头颈部肿瘤（部分与 HPV 16 相关）其中 16 和 18 型 导致约 70% 的宫颈癌，是重点防控对象。以上都可以通过高危性行为传播。在特定条件下（有生殖器或肛周皮肤、黏膜的直接接触，如长时间、频繁的亲密摩擦、边缘性行为等，也有感染风险）。母婴传播（分娩过程中，宝宝经过产道时，若母体生殖道有高危型 HPV 感染，有可能接触到病毒。可能导致婴儿发生喉乳头状瘤、呼吸道病变等，但整体发生率较低。）2、低危型常见的有： 常见型别：6、11、40、42、43、44、54、61、72、81 等。主要引起良性病变(不致癌)：尖锐湿疣（生殖器疣）：多由 6、11 型 引起，性接触传播是…	https://www.zhihu.com/question/2002337263556788976/answer/2002750765895280126	2002337263556788976	HPV 感染只通过性传播吗？听说男性也可能感染 HPV？	我一直以为 HPV 是女性特有的，而且只通过不洁性行为传播。但最近看到有说法男性也会感染，甚至日常接触也有风险？这让我对 HPV 的认知产生了疑问，想了解更全面的信息。	1770272991	1770272991	0	0	HPV	c723debdb07facb13028922a2d1e35b9	https://www.zhihu.com/people/xun-yi-cao-14-66-56	恐艾脱恐黄医生	https://picx.zhimg.com/50/v2-1f38f361775a7cab42d2b0400aa7ab29_l.jpg?source=4e949a73	xun-yi-cao-14-66-56	1778924195083	2026.02.05	2026.02.05
2003146167748424635	answer	今天想跟大家掏心窝子聊一个很多人藏在心里不敢问的话题：得了HPV，到底脏不脏？我知道太多姑娘查出HPV阳性的那一刻，第一反应不是担心身体，而是铺天盖地的羞耻感。脑子里疯狂打转：我是不是不干净了？别人知道了会不会觉得我私生活很乱？会不会被人在背后戳脊梁骨，说我脏？甚至连跟最亲近的人开口，都觉得抬不起头，先给自己判了“不检点”的刑。但我今天特别想认认真真说一句：得了HPV，一点都不脏，它就跟我们平时感冒发烧一样，只是一次病毒感染，从来都不是评判一个人洁不洁、好不好的标尺。先跟大家掰扯一个最基本的常识：HPV到底是什么？它不是什么见不得人的脏病，它的全称是人乳头瘤病毒，是一个特别庞大的病毒家族，有上百种亚型。说个大家可能不敢信的数字，有性生活的男男女女，一辈子里80%以上的人，都可能感染过一次HPV。它就像感冒病毒一样常见，你会因为一个人得了感冒，就说他脏吗？显然不会。那为什么偏偏HPV，就被…	https://www.zhihu.com/question/625387734/answer/2003146167748424635	625387734	你们会不会觉得得了Hpv的人脏？	自从查出Hpv后就觉得自己很脏，开始颓废，治疗一年多也不见好转，不愿去接触人，更难以启齿这个问题。觉得自己就像病原体一样的存在。这一年太煎熬的，每次重新振作起来。积极的去面对这个事情。去接受治疗，但一次次的看到检查报告就感觉被一把拉入深渊。陷入自我怀疑。已经快没有活下去的欲望了。	1770367263	1770367263	16	7	hpv	05ded4df99c1e1072b0be19a11967753	https://www.zhihu.com/people/49-22-30-11	王小云	https://pic1.zhimg.com/50/v2-f1bbfdff1d5f789db455831e09658b2d_l.jpg?source=4e949a73	49-22-30-11	1778921114913	2026.02.06	2026.02.06
2003146167748424635	answer	今天想跟大家掏心窝子聊一个很多人藏在心里不敢问的话题：得了HPV，到底脏不脏？我知道太多姑娘查出HPV阳性的那一刻，第一反应不是担心身体，而是铺天盖地的羞耻感。脑子里疯狂打转：我是不是不干净了？别人知道了会不会觉得我私生活很乱？会不会被人在背后戳脊梁骨，说我脏？甚至连跟最亲近的人开口，都觉得抬不起头，先给自己判了“不检点”的刑。但我今天特别想认认真真说一句：得了HPV，一点都不脏，它就跟我们平时感冒发烧一样，只是一次病毒感染，从来都不是评判一个人洁不洁、好不好的标尺。先跟大家掰扯一个最基本的常识：HPV到底是什么？它不是什么见不得人的脏病，它的全称是人乳头瘤病毒，是一个特别庞大的病毒家族，有上百种亚型。说个大家可能不敢信的数字，有性生活的男男女女，一辈子里80%以上的人，都可能感染过一次HPV。它就像感冒病毒一样常见，你会因为一个人得了感冒，就说他脏吗？显然不会。那为什么偏偏HPV，就被…	https://www.zhihu.com/question/625387734/answer/2003146167748424635	625387734	你们会不会觉得得了Hpv的人脏？	自从查出Hpv后就觉得自己很脏，开始颓废，治疗一年多也不见好转，不愿去接触人，更难以启齿这个问题。觉得自己就像病原体一样的存在。这一年太煎熬的，每次重新振作起来。积极的去面对这个事情。去接受治疗，但一次次的看到检查报告就感觉被一把拉入深渊。陷入自我怀疑。已经快没有活下去的欲望了。	1770367263	1770367263	16	7	HPV	05ded4df99c1e1072b0be19a11967753	https://www.zhihu.com/people/49-22-30-11	王小云	https://picx.zhimg.com/50/v2-f1bbfdff1d5f789db455831e09658b2d_l.jpg?source=4e949a73	49-22-30-11	1778922890330	2026.02.06	2026.02.06
2006640090517108320	article	大约 7% 的美国人患有口腔 HPV 感染。这一数字远远低于生殖器部位的 HPV 感染，后者是美国最常见的性传播疾病。目前科学家仍在研究口腔 HPV 的传播机制。但只有少数研究在探究人们如何被感染。有许多医生怀疑口腔 HPV 是经口交传播的，但至今无人证实。同样无法肯定的是，“法式”热吻是否也会传播口腔 HPV。但有一点很清楚，日常接触是不会传播 HPV 的，例如亲吻面颊或与感染者共享一杯饮料。感染者有可能始终不知道自己感染 了 HPV。病毒通常不会导致症状，免疫系统可在两年时间内将病毒清除。但在有些病例中，病毒可在多年后导致头颈部癌变。本文作者：腾讯医典	https://zhuanlan.zhihu.com/p/2006640090517108320		口腔HPV的传播方式	7% 的美国人患有口腔 HPV 感染。这一数字远远低于生殖器部位的 HPV 感染，后者是美国最常见的性传播疾病	1771200279	1771200279	5	1	hpv	1825cbde6ade5c11ad9fc40dda754fb1	https://www.zhihu.com/people/teng-xun-yi-dian	腾讯医典	https://picx.zhimg.com/50/v2-12f2b680e4a487a88834dd497990ed96_l.jpg?source=4e949a73	teng-xun-yi-dian	1778922118578	2026.02.16	2026.02.16
2010276412620305679	answer	简单说，因为HPV是近些年才被发现的，我现在40岁，二十多年前在我们成年之前都还没有HPV疫苗（这个疫苗只有处女阶段打才是最好使的），也不知道HPV这个病毒。简单说这个病毒一直存在，只是这些年刚被发现、这些年刚开始普及检测之类的。医生建议大龄女性每年做两癌筛查或定期做，其中就包括HPV检查。但是还是有很多女的没做过。很多HPV型号如果不是经常检查，是查不出不来的，尤其女的，没有任何症状。没查过所以也不知道自己有没有。	https://www.zhihu.com/question/656495640/answer/2010276412620305679	656495640	为什么现在越来越多的人得HPV？	简单说，因为HPV是近些年才被发现的，我现在40岁，二十多年前在我们成年之前都还没有HPV疫苗（这个疫苗只有处女阶段打才是最好使的）	1772067245	1772067245	4	0	hpv	7588cae499d91ffc94f70db1af3418f0	https://www.zhihu.com/people/daisymiller	站在废墟上哭泣	https://picx.zhimg.com/50/v2-3a80443e607238f56a78ecdbbe3f9c19_l.jpg?source=4e949a73	daisymiller	1778921114888	2026.02.26	2026.02.26
2010276412620305679	answer	简单说，因为HPV是近些年才被发现的，我现在40岁，二十多年前在我们成年之前都还没有HPV疫苗（这个疫苗只有处女阶段打才是最好使的），也不知道HPV这个病毒。简单说这个病毒一直存在，只是这些年刚被发现、这些年刚开始普及检测之类的。医生建议大龄女性每年做两癌筛查或定期做，其中就包括HPV检查。但是还是有很多女的没做过。很多HPV型号如果不是经常检查，是查不出不来的，尤其女的，没有任何症状。没查过所以也不知道自己有没有。	https://www.zhihu.com/question/656495640/answer/2010276412620305679	656495640	为什么现在越来越多的人得HPV？	简单说，因为HPV是近些年才被发现的，我现在40岁，二十多年前在我们成年之前都还没有HPV疫苗（这个疫苗只有处女阶段打才是最好使的）	1772067245	1772067245	4	0	HPV	7588cae499d91ffc94f70db1af3418f0	https://www.zhihu.com/people/daisymiller	站在废墟上哭泣	https://picx.zhimg.com/50/v2-3a80443e607238f56a78ecdbbe3f9c19_l.jpg?source=4e949a73	daisymiller	1778922890320	2026.02.26	2026.02.26
2014074239091744779	answer	看起来，这是发表争议言论来炒作（或者叫“内涵”）的常见网络自媒体行为，他在视频开头就叠了很厚的甲：在看到这个问题之前，我从未听说过“六层楼先生”，不知有多少读者看过他的内容。看起来，他的许多内容是女性健康科普。人乳头瘤病毒/HPV 是全球最常见的性传播病原体之一。流行病学研究指出，全球约 90% 的男性在一生中至少会感染一次 HPV（不过，此类研究的数据主要来自美国男性），男性生殖器 HPV 的感染率在一部分年龄段高于女性。大多数 HPV 感染在男性和女性中均无症状，七成左右的感染者的免疫系统在一年内将 HPV 清除，八九成或更多的感染者的免疫系统在两年内将 HPV 清除，少数感染者会出现慢性病或发生癌症。目前尚无针对男性的常规 HPV 感染筛查方案。针对北京、上海、广州等城市的研究显示，在当前进口疫苗价格体系下，普遍实施性别中立接种的增量成本效果比显著超过当地的支付意愿阈值，不切实际。…	https://www.zhihu.com/question/2013945452853240406/answer/2014074239091744779	2013945452853240406	如何看待科普大V“六层楼先生”2026年3月7日发布的视频“终于知道为啥男性不关注hpv了”的争议？		1772972718	1773624212	698	40	hpv	eb67c87bde5ed3b991f942e7d4b81838	https://www.zhihu.com/people/MarryMea	赵泠	https://picx.zhimg.com/50/v2-2af481d1db0ae0c504fb2411e1548f92_l.jpg?source=4e949a73	MarryMea	1778921114905	2026.03.08	2026.03.16
2014376787090626042	answer	先给大家一个明确结论：绝大多数男性单纯HPV感染（无病变、无明显症状），依靠自身免疫力，6-24个月内可自行清除，其中80%-90%会在12个月内清除。很多男性查出HPV后都会慌，要么疯狂查资料怕得癌症，要么觉得“不管也没事”，其实这两种极端都没必要。今天就用通俗的话，把“免疫力清除HPV”这件事说透，结合临床常见情况，适配咱们普通人的理解，不搞晦涩的专业术语堆砌。一、先明确：“单纯感染”到底是什么？这里说的“单纯感染”，是指仅HPV核酸检测阳性，但没有出现任何症状，也没有发生相关病变——比如没有生殖器疣（尖锐湿疣）、没有肛周/阴茎部位的异常增生，宫颈（男性无宫颈，重点看肛周、阴茎黏膜）TCT/活检无异常。这种情况，HPV只是“暂时寄生”在皮肤黏膜的细胞表面，没有侵入细胞深层、没有引发细胞病变，此时身体的免疫系统，就相当于我们的“天然防御部队”，只要部队战斗力正常，就能逐步把病毒清除掉。…	https://www.zhihu.com/question/494554804/answer/2014376787090626042	494554804	单纯感染hpv，男性在不管的情况下，免疫力大概多久能清除hpv？	其实这和HPV的特性、免疫系统的工作逻辑有关，简单说两点： 1. HPV的“隐蔽性”：HPV病毒非常微小	1773044851	1773387709	5	2	HPV	b1d4f1151160fe97c836b84307e26991	https://www.zhihu.com/people/mo-fu-jian-kang	万孚健康	https://pic1.zhimg.com/50/v2-945d760b576a469d85eb8c85e300ed95_l.jpg?source=4e949a73	mo-fu-jian-kang	1778923013643	2026.03.09	2026.03.13
2014075935708717113	article	看见一堆人又开始吵HPV疫苗，为男性该不该打争的面红耳赤，我最大感触是，技术问题，一定要远离政治一个问题一旦政治化，对于未来的讨论和治理，是灾难性的。为什么男性不认可HPV疫苗？因为过去几年的宣传就是这个口径，你把搜索工具调到2023年前，你会发现，从医生到媒体都告诉你，男性不需要HPV疫苗为什么会这样？你去看最开始的权威信息，比如2021年央视网和北京协和医学院公共卫生学院教授的连线，男性是可以打HPV疫苗的，但是，因为产能局限，疫苗紧缺，所以优先女性，有个主次。这是一个非常具有中国特色的回答男女都有用，但现在产能有限，所以优先女性为什么我说中国特色，因为在西方语境下，可能要解释公平问题，但在中国社会的语境下，这个逻辑甚至不需要解释，火车座位，优先老弱妇孺，抢险救灾，优先老弱妇孺，甚至哪怕在战时年代，青霉素也先给改造的失足妇女而不是前线战士，因为她们被视为无产阶级姐妹。你是伟大光辉的无…	https://zhuanlan.zhihu.com/p/2014075935708717113		HPV闹剧，医疗问题政治化的灾难	只可能是男性不需要HPV疫苗 所以在2021年前后，你会看到很多医学博主和媒体报道表示男性不需要HPV疫苗 甚至有人科普男性也需要的时候	1773115820	1773115820	703	54	hpv	7c50fef397641c8dc3ad935326863aa8	https://www.zhihu.com/people/lu-shi-han-89	卢诗翰	https://picx.zhimg.com/50/v2-e0481881e777428a42f0c4cda9bddf32_l.jpg?source=4e949a73	lu-shi-han-89	1778921114899	2026.03.10	2026.03.10
2014075935708717113	article	看见一堆人又开始吵HPV疫苗，为男性该不该打争的面红耳赤，我最大感触是，技术问题，一定要远离政治一个问题一旦政治化，对于未来的讨论和治理，是灾难性的。为什么男性不认可HPV疫苗？因为过去几年的宣传就是这个口径，你把搜索工具调到2023年前，你会发现，从医生到媒体都告诉你，男性不需要HPV疫苗为什么会这样？你去看最开始的权威信息，比如2021年央视网和北京协和医学院公共卫生学院教授的连线，男性是可以打HPV疫苗的，但是，因为产能局限，疫苗紧缺，所以优先女性，有个主次。这是一个非常具有中国特色的回答男女都有用，但现在产能有限，所以优先女性为什么我说中国特色，因为在西方语境下，可能要解释公平问题，但在中国社会的语境下，这个逻辑甚至不需要解释，火车座位，优先老弱妇孺，抢险救灾，优先老弱妇孺，甚至哪怕在战时年代，青霉素也先给改造的失足妇女而不是前线战士，因为她们被视为无产阶级姐妹。你是伟大光辉的无…	https://zhuanlan.zhihu.com/p/2014075935708717113		HPV闹剧，医疗问题政治化的灾难	只可能是男性不需要HPV疫苗 所以在2021年前后，你会看到很多医学博主和媒体报道表示男性不需要HPV疫苗 甚至有人科普男性也需要的时候	1773115820	1773115820	703	54	HPV	7c50fef397641c8dc3ad935326863aa8	https://www.zhihu.com/people/lu-shi-han-89	卢诗翰	https://picx.zhimg.com/50/v2-e0481881e777428a42f0c4cda9bddf32_l.jpg?source=4e949a73	lu-shi-han-89	1778922890340	2026.03.10	2026.03.10
2016200917783962005	answer	HPV，Human Papillomavirus的缩写，人乳头瘤病毒，字面意思就是能生出乳头状瘤（赘物/疣）的病毒。目前已知的基因型大概有200多种，其中感染生殖器的大概是30多种（一说40多种）。HPV主要感染鳞状表皮细胞，这类细胞在皮肤表皮，食道、口腔和阴道等腔面都有分布。所以，无论男女，HPV是众生平等的，只要有皮肤/黏膜密切接触的病毒，都有可能感染。可以说，除非不见人，否则大概率都会感染HPV。但是绝大部分HPV感染都是无症状，而且是一过性的。少数持续感染的就可能长成疣。所以，只要是个人，哪怕是小孩，都有可能感染过或者正感染HPV。跟男女没关系。需要提一下的是，每个上皮细胞上都会有海量的病毒受体，所以一般HPV都是会被牢牢困死在局部少数细胞上，“努力向上”，成为突起。这个突起，一般需要通过摩擦掉落，进而传播到新的宿主。所以，从这个传播方式来看，除了性行为，最好的传播方式就是徒手按…	https://www.zhihu.com/question/2000113356007313661/answer/2016200917783962005	2000113356007313661	如何评价微博广告说男性十个有九个可能感染HPV？		1773479758	1773479758	2	0	HPV	2c99be661593db90e006ebe39b8b18a5	https://www.zhihu.com/people/mingfei-33	明非	https://pic1.zhimg.com/50/81059979ae422d3a0bfd1b8d41ef9805_l.jpg?source=4e949a73	mingfei-33	1778922890336	2026.03.14	2026.03.14
2016191797404127349	article	微博奇谈怪论之“每10个男生有9个可能感染HPV”，来源是：“一项2014年基于美国人群的模型研究估算在HPV疫苗上市前，至少有1位异性伴侣的男生一生中感染HPV的概率为91.3%（范围：65.5%~97.7%）”，首先，这句话严格来说没有错误，因为用了一个莫能两可的可能，换句话说，只要你用可能，“每10个男生有0,1,2,...,9,10个可能感染HPV”，严谨来看都是没问题的，但是这个宣传明显不是这个意思，实际表达的是感染者在人群中的分布是90%左右；我们可以简略地归纳一下宣传图的意思，由于“一项2014年基于美国人群的模型研究估算在HPV疫苗上市前，至少有1位异性伴侣的男生一生中感染HPV的概率为91.3%（范围：65.5%~97.7%）”，所以“实际感染者在人群中的分布是90%左右”，这个时候有点数学基础的同学们应该就会有疑惑了，这个推论完全就是扯淡的。第一点：一生时间积累的概率…	https://zhuanlan.zhihu.com/p/2016191797404127349		关于微博胡说八道“每10个男生有9个可能感染HPV”的感叹	我们就算不问上面，这个是在HPV疫苗上市之前，或者说就是假设不存在HPV疫苗的情况下的，那么HPV疫苗什么时候在中国获批的呢	1773480535	1773480535	134	18	HPV	325e3d56a8596bc6b93da933ac1cd72b	https://www.zhihu.com/people/ning-bing-jie	瀚海夜不收	https://pic1.zhimg.com/50/v2-abed1a8c04700ba7d72b45195223e0ff_l.jpg?source=4e949a73	ning-bing-jie	1778922890343	2026.03.14	2026.03.14
2016191797404127349	article	微博奇谈怪论之“每10个男生有9个可能感染HPV”，来源是：“一项2014年基于美国人群的模型研究估算在HPV疫苗上市前，至少有1位异性伴侣的男生一生中感染HPV的概率为91.3%（范围：65.5%~97.7%）”，首先，这句话严格来说没有错误，因为用了一个莫能两可的可能，换句话说，只要你用可能，“每10个男生有0,1,2,...,9,10个可能感染HPV”，严谨来看都是没问题的，但是这个宣传明显不是这个意思，实际表达的是感染者在人群中的分布是90%左右；我们可以简略地归纳一下宣传图的意思，由于“一项2014年基于美国人群的模型研究估算在HPV疫苗上市前，至少有1位异性伴侣的男生一生中感染HPV的概率为91.3%（范围：65.5%~97.7%）”，所以“实际感染者在人群中的分布是90%左右”，这个时候有点数学基础的同学们应该就会有疑惑了，这个推论完全就是扯淡的。第一点：一生时间积累的概率…	https://zhuanlan.zhihu.com/p/2016191797404127349		关于微博胡说八道“每10个男生有9个可能感染HPV”的感叹	我们就算不问上面，这个是在HPV疫苗上市之前，或者说就是假设不存在HPV疫苗的情况下的，那么HPV疫苗什么时候在中国获批的呢	1773480535	1773480535	134	18	hpv	325e3d56a8596bc6b93da933ac1cd72b	https://www.zhihu.com/people/ning-bing-jie	瀚海夜不收	https://picx.zhimg.com/50/v2-abed1a8c04700ba7d72b45195223e0ff_l.jpg?source=4e949a73	ning-bing-jie	1778921114923	2026.03.14	2026.03.14
2016799226592506528	answer	不是？不对？姐妹接种hpv疫苗前会感染hpv病毒，因为男性很容易携带姐妹接种hpv疫苗后还是会感染hpv病毒，因为男性很容易携带那TM姐妹不是白打这hpv疫苗了吗？你都左脑干右脑了还指望市场给你擦屁股吗	https://www.zhihu.com/question/2015709403307856936/answer/2016799226592506528	2015709403307856936	如何看待智飞生物积压价值两百亿的临期HPV疫苗？		1773622405	1773640635	3779	62	HPV	1ccee134693ad522a9ddcf9c5d22139d	https://www.zhihu.com/people/reseted1725799133174	肖纟少碧	https://picx.zhimg.com/50/v2-d1f0b2e5c9497f79dba7ba5579f43198_l.jpg?source=4e949a73	reseted1725799133174	1778922890318	2026.03.16	2026.03.16
2017249332777218494	answer	今天微博的一个热搜不是哥们……人家都HIV了，还会在乎HPV？？？？？是在吓唬谁呢？	https://www.zhihu.com/question/2015709403307856936/answer/2017249332777218494	2015709403307856936	如何看待智飞生物积压价值两百亿的临期HPV疫苗？		1773729719	1773729719	2066	43	hpv	60b4cc931a32614ca334993b25a26f6d	https://www.zhihu.com/people/troubleism	Troubleism	https://picx.zhimg.com/50/v2-12d2b93b22161fcf2551cab8a0eafe63_l.jpg?source=4e949a73	troubleism	1778921114885	2026.03.17	2026.03.17
2017892392116704998	answer	HPV在体外环境中，生存能力很弱，在日常生活接触中，不会感染HPV，都是通过高危行为感染，少部分是通过伤口或损伤黏膜接触人体分泌物直接接触感染。所以要注意自己的行为如果发生高危行为要及时戴套，套套可以隔绝一切病毒、体液之间的物理交换。我们常说的是HPV中的一种尖锐湿疣。这个尖锐湿疣不是无缘无故产生，只会长在双方皮肤和黏膜直接接触部位，人体私处分泌物通过皮肤伤口和黏膜损伤部位进入，都是通过高危行为感染，尖锐湿疣很明显通过症状就可以直接看出来，三个月没有长出疣体形态就可以完全排除了。尖锐湿疣不通过抽血检测，需要通过醋酸白试验检测、HPV检测或病理活检发现。wtkj+主动被动+wtxj+wtgj+ytxj+ytgj+dfj行为分风险评估	https://www.zhihu.com/question/2005597708950474910/answer/2017892392116704998	2005597708950474910	除了打疫苗，日常如何有效预防 HPV 感染？	很多人只知道打疫苗能防 HPV，但疫苗也不是万能的。想了解一下，除了疫苗，还有哪些简单有效的方法可以降低感染风险？	1773883036	1776396702	0	0	HPV	6db04bcef8db57a3bd8f27ade72c6bf0	https://www.zhihu.com/people/59-31-75-55	长央	https://picx.zhimg.com/50/v2-1b7648a1786ec6181d9e17116fcd0174_l.jpg?source=4e949a73	59-31-75-55	1778923218712	2026.03.19	2026.04.17
2017892392116704998	answer	HPV在体外环境中，生存能力很弱，在日常生活接触中，不会感染HPV，都是通过高危行为感染，少部分是通过伤口或损伤黏膜接触人体分泌物直接接触感染。所以要注意自己的行为如果发生高危行为要及时戴套，套套可以隔绝一切病毒、体液之间的物理交换。我们常说的是HPV中的一种尖锐湿疣。这个尖锐湿疣不是无缘无故产生，只会长在双方皮肤和黏膜直接接触部位，人体私处分泌物通过皮肤伤口和黏膜损伤部位进入，都是通过高危行为感染，尖锐湿疣很明显通过症状就可以直接看出来，三个月没有长出疣体形态就可以完全排除了。尖锐湿疣不通过抽血检测，需要通过醋酸白试验检测、HPV检测或病理活检发现。wtkj+主动被动+wtxj+wtgj+ytxj+ytgj+dfj行为分风险评估	https://www.zhihu.com/question/2005597708950474910/answer/2017892392116704998	2005597708950474910	除了打疫苗，日常如何有效预防 HPV 感染？	很多人只知道打疫苗能防 HPV，但疫苗也不是万能的。想了解一下，除了疫苗，还有哪些简单有效的方法可以降低感染风险？	1773883036	1776396702	0	0	hpv	6db04bcef8db57a3bd8f27ade72c6bf0	https://www.zhihu.com/people/59-31-75-55	长央	https://picx.zhimg.com/50/v2-1b7648a1786ec6181d9e17116fcd0174_l.jpg?source=4e949a73	59-31-75-55	1778921248627	2026.03.19	2026.04.17
2019822318008939196	answer	我转阴了，给大家分享一下我的转阴经历我今年36岁，HPV陪伴了我整整三年。那段时间，最怕听到两个字：病变。睡不着、胡思乱想，心里特别慌，相信很多姐妹都懂这种煎熬。我没有急，也没有乱，只是踏踏实实调整自己、好好生活、慢慢沉淀。没想到仅仅三个多月，就迎来了惊喜，顺利转阴了。一路走来我想说：正在扛HPV的姐妹们，别焦虑、别害怕。它不可怕，你也不用慌。慢慢来，好好爱自己，我们都会一点点好起来。	https://www.zhihu.com/question/451273930/answer/2019822318008939196	451273930	你的hpv转阴了吗？	我转阴了，给大家分享一下我的转阴经历 我今年36岁，HPV陪伴了我整整三年。 那段时间，最怕听到两个字：病变	1774343167	1774343167	8	6	hpv	080fb7752ce8b6fec9df6649276197f4	https://www.zhihu.com/people/34-9-95-22	王晓琪	https://pic1.zhimg.com/50/v2-0975c5e1693b6cd74b6c5d5d62f83ef5_l.jpg?source=4e949a73	34-9-95-22	1778921248627	2026.03.24	2026.03.24
2019822318008939196	answer	我转阴了，给大家分享一下我的转阴经历我今年36岁，HPV陪伴了我整整三年。那段时间，最怕听到两个字：病变。睡不着、胡思乱想，心里特别慌，相信很多姐妹都懂这种煎熬。我没有急，也没有乱，只是踏踏实实调整自己、好好生活、慢慢沉淀。没想到仅仅三个多月，就迎来了惊喜，顺利转阴了。一路走来我想说：正在扛HPV的姐妹们，别焦虑、别害怕。它不可怕，你也不用慌。慢慢来，好好爱自己，我们都会一点点好起来。	https://www.zhihu.com/question/451273930/answer/2019822318008939196	451273930	你的hpv转阴了吗？	我转阴了，给大家分享一下我的转阴经历 我今年36岁，HPV陪伴了我整整三年。 那段时间，最怕听到两个字：病变	1774343167	1774343167	8	6	HPV	080fb7752ce8b6fec9df6649276197f4	https://www.zhihu.com/people/34-9-95-22	王晓琪	https://pica.zhimg.com/50/v2-0975c5e1693b6cd74b6c5d5d62f83ef5_l.jpg?source=4e949a73	34-9-95-22	1778923013636	2026.03.24	2026.03.24
2025141321845753725	answer	看起来，现有的观测事实提供了足够多的证据来显示相关宣传要么无效、要么产生反效果。至少一部分男性看了相关宣传后更加不想去打 HPV 疫苗了。这问题链接到的文章在结尾部分上纲上线到新自由主义如何如何，看起来很呆。我认为，在我国市场上的糟糕宣传背后，大抵没有什么“资本”在运作。毕竟，涉及 HPV 疫苗的这帮“资本”还有资金做这种明显很低效、可能招致反感的运作吗？人乳头瘤病毒/HPV 是全球最常见的性传播病原体之一。流行病学研究指出，约 90% 的男性在一生中至少会感染一次 HPV（不过，此类研究的数据主要来自美国男性，其代表性是值得怀疑的），男性生殖器 HPV 的感染率在一部分年龄段高于女性。大多数 HPV 感染在男性和女性中均无症状，七成左右的感染者的免疫系统在一年内将 HPV 清除，八九成或更多的感染者的免疫系统在两年内将 HPV 清除，少数感染者会出现慢性病或发生癌症。目前尚无针对男性的…	https://www.zhihu.com/question/2017723595334370757/answer/2025141321845753725	2017723595334370757	HPV 疫苗滞销，针对男性的「PUA」式宣传为何被指无效？	hpv疫苗滞销，pua男性群体并没什么用	1775611316	1775611580	362	16	hpv	eb67c87bde5ed3b991f942e7d4b81838	https://www.zhihu.com/people/MarryMea	赵泠	https://picx.zhimg.com/50/v2-2af481d1db0ae0c504fb2411e1548f92_l.jpg?source=4e949a73	MarryMea	1778921114890	2026.04.08	2026.04.08
2025141321845753725	answer	看起来，现有的观测事实提供了足够多的证据来显示相关宣传要么无效、要么产生反效果。至少一部分男性看了相关宣传后更加不想去打 HPV 疫苗了。这问题链接到的文章在结尾部分上纲上线到新自由主义如何如何，看起来很呆。我认为，在我国市场上的糟糕宣传背后，大抵没有什么“资本”在运作。毕竟，涉及 HPV 疫苗的这帮“资本”还有资金做这种明显很低效、可能招致反感的运作吗？人乳头瘤病毒/HPV 是全球最常见的性传播病原体之一。流行病学研究指出，约 90% 的男性在一生中至少会感染一次 HPV（不过，此类研究的数据主要来自美国男性，其代表性是值得怀疑的），男性生殖器 HPV 的感染率在一部分年龄段高于女性。大多数 HPV 感染在男性和女性中均无症状，七成左右的感染者的免疫系统在一年内将 HPV 清除，八九成或更多的感染者的免疫系统在两年内将 HPV 清除，少数感染者会出现慢性病或发生癌症。目前尚无针对男性的…	https://www.zhihu.com/question/2017723595334370757/answer/2025141321845753725	2017723595334370757	HPV 疫苗滞销，针对男性的「PUA」式宣传为何被指无效？	hpv疫苗滞销，pua男性群体并没什么用	1775611316	1775611580	362	16	HPV	eb67c87bde5ed3b991f942e7d4b81838	https://www.zhihu.com/people/MarryMea	赵泠	https://picx.zhimg.com/50/v2-2af481d1db0ae0c504fb2411e1548f92_l.jpg?source=4e949a73	MarryMea	1778922890323	2026.04.08	2026.04.08
2025222762923324575	article	提到 HPV，很多人第一反应是「那个导致宫颈癌的病毒」或「只有女生才会得的吧？」。但其实，男生才是被严重低估的HPV 感染群体。研究显示，中国男性的 HPV 总体感染率接近 40%，高危型 HPV 的比例也不低，在 18-24 岁和 40-44 岁 两个年龄段，男性的感染率还出现了明显「双峰」，分别高达 47.6% 和 44.5%。这意味着，几乎每两个男生当中就有一个感染过 HPV，可与此形成鲜明对比的是另一组「恐怖数据」，很多男生对这个病毒的认知「几乎为零」。HPV（Human Papilloma Virus）是一种 DNA 病毒，中文名为人类乳头瘤病毒（与乳头无关），但顾名思义，只要是人，就有可能感染目前已发现超过 200 种型别。它的传播途径主要是皮肤黏膜的直接接触，其中最常见的就是性接触传播（包括阴道、肛门、口腔接触）。但这并不意味着只有「X 行为活跃的人」才会感染，有时候，一个…	https://zhuanlan.zhihu.com/p/2025222762923324575		为什么说男生感染HPV后，更危险？	而最安全简单的预防方式：打 HPV 疫苗。 男女都建议接种 HPV 疫苗， HPV 疫苗不仅能预防宫颈癌，对于男性来说	1775630787	1775630787	2	1	HPV	c1b2808290c3fe4b1ad4a3a52b4ceae8	https://www.zhihu.com/people/h1polc	泰思特生命科技	https://pica.zhimg.com/50/v2-4724a961c78da8ab7473e6a455213b90_l.jpg?source=4e949a73	h1polc	1778924195079	2026.04.08	2026.04.08
2026033805895509749	answer	感染HPV，我用了这些（纯个人分享）下面的这些方法有的是 ‍⚕️开的，有的是自己做的功课（个人分享，仅供参考）1.外卖：以前一天两顿外卖，现在自己做饭，周末备好一周的菜，工作日简单炒一下感觉省钱是其次，主要是吃得干净，身体感觉轻松了 2.加餐：每天一把坚果+一个猕猴桃，放在工位上，饿了就吃因为猕猴桃维C高，坚果补硒，都是对免疫好的 3.保妇康栓：缓解分泌物异常非姨妈期用，分泌物多、小腹坠胀的时候连续用一周就可以小肚子那种坠坠的感觉会稍微好一些4.喝够水：每天2000ml我买了个大水杯，早上灌满，下班前喝完感觉上厕所勤了，身体代谢应该快了不少5. 凝胶：可以降低病.毒.载.量。隔天一次，睡前用，持续用了3个月复查的时候 载量明显降了	https://www.zhihu.com/question/667566132/answer/2026033805895509749	667566132	感染HPV是怎样的经历？	想知道宝子们除了可以用温热疗法治疗之外，还有哪些其他的治疗方式呢？	1775824101	1775824101	0	0	hpv	a6876bf1c702726f3026527975b85bb9	https://www.zhihu.com/people/41-15-27-29-45	天天吖	https://picx.zhimg.com/50/v2-c8672d958acac6fa2246f3ed9da9fbe7_l.jpg?source=4e949a73	41-15-27-29-45	1778921936351	2026.04.10	2026.04.10
2026624622741787226	answer	HPV只能通过性传播吗？中国疾控中心明确：这2种非性接触途径，很多人忽略｜郑州科大医院科普首先要明确HPV≠性病，HPV只能通过性传播吗？和HPV感染者日常相处、共用物品，真的会被感染吗？很多朋友有这样的困惑，甚至误以为感染HPV就与私生活相关，引发偏见。今天结合世界卫生组织（WHO）和中国疾控中心提示，通俗严谨地讲清HPV传播核心知识，帮大家理性防护、规避误区。一、核心结论：HPV不止通过性传播，别陷入认知误区很多人片面认为HPV唯一传播途径是性接触，这也是感染者被标签化的主要原因。根据中国疾控中心科普，性接触是HPV主要传播途径，但并非唯一途径，存在非性接触传播场景，只是概率较低，忽视这种情况会增加潜在感染风险。二、HPV主要传播途径解析明确传播途径才能科学防护，结合权威提示，HPV传播主要分为两类，通俗易懂好理解：一是性接触传播，这是常见的途径，但与私生活混乱无必然关联，正常亲密接…	https://www.zhihu.com/question/2025266597405696847/answer/2026624622741787226	2025266597405696847	为什么HPV是一种性病，绝大部分得HPV的女人却自称是在游泳池或者酒店毛巾传染的？	很多人忽略｜郑州科大医院科普 首先要明确HPV≠性病，HPV只能通过性传播吗？和HPV感染者日常相处、共用物品，真的会被感染吗	1775964962	1775964962	0	0	HPV	037e67407acff0f7386af0ddd80c3e90	https://www.zhihu.com/people/4-38-87-96	小鱼宝宝	https://picx.zhimg.com/50/v2-e1280dabe1dfec72e7b7cf194ca6717d_l.jpg?source=4e949a73	4-38-87-96	1778923455511	2026.04.12	2026.04.12
2028941212208443450	answer	现在坚持了一个多月，暂时还没fu发，都说3个月是高fu发期，后面越来越懒，直接就用喷剂就行。对付这种 问题，除了用对东西，规律作息和清淡饮食也特别重要，反正对我是有用的，姐妹们根据自己情况谨慎参考哈！	https://www.zhihu.com/question/1972201440689758358/answer/2028941212208443450	1972201440689758358	你们是如何去掉hpv疣体的？疼么？？	现在坚持了一个多月，暂时还没fu发，都说3个月是高fu发期，后面越来越懒，直接就用喷剂就行。对付这种	1776517280	1776517280	2	0	HPV	18b0eeb6dc398b64ea076fd80e1dc690	https://www.zhihu.com/people/80-2-90-49	天天吖	https://picx.zhimg.com/50/v2-1e5ed3c81652633237435041353e3601_l.jpg?source=4e949a73	80-2-90-49	1778923218728	2026.04.18	2026.04.18
2029646794141770590	answer	已经感染了HPV和未感染HPV的姐妹们。千万不要跟我一样去踩坑了，我就是一路携带HPV病毒13种高危阳性五年之久，我是一路踩坑过来的，我给感染HPV的姐妹们分享我的踩坑经历。说来话长：但是你认真的看完，一辈子都不会被HPV病毒困扰。我是2011年同房出血半年之久，白带很多，内裤湿哒哒的，有鱼腥臭味，腰酸，痛经有伴随我将近十几年，当时我根本没有意识到问题的严重性，是因为一个同事姐姐，也是同房出血，宫颈癌早期已经子宫切除，因为住院我们去探望，刚好聊到我这个情况。和她症状一样，我吓得一身冷汗，鸡婆疙瘩直竖。到医院医生就让我做宫颈癌筛查HPV，白带，我当时一听宫颈癌三个字，又浑身难受，因为这个好像意味着我那么严重吗？跟同事姐姐一样的症状，我当时就听医生的，做吧，当时做了白带检查，还有医生给我说了一些话，HPV是性病还传染，我当时就联想到直接的老公等，脑子里跟很多电影放映一般。下午还有一个报告等结…	https://www.zhihu.com/question/422656843/answer/2029646794141770590	422656843	感染HPV是一种什么样的经历?	已经感染了HPV和未感染HPV的姐妹们。千万不要跟我一样去踩坑了，我就是一路携带HPV病毒13种高危阳性五年之久，我是一路踩坑过来的，我给感染HPV的姐妹们分享我的踩坑经历。说来话长：但是你认真的看完，一辈子都不会被HPV病毒困扰。我是2011年同房出血半年之久	1776685504	1776685504	6	2	HPV	757a601c71de3d6c757332823f54d923	https://www.zhihu.com/people/19-43-54-4	胡英食疗养生	https://pic1.zhimg.com/50/v2-efb67f6471ce7ea30be822a5ea7b6937_l.jpg?source=4e949a73	19-43-54-4	1778922890337	2026.04.20	2026.04.20
2029947585688010915	article	HPV，全称人乳头瘤病毒，是一种非常常见的病毒，常见到什么程度？有性生活的女性，一生中感染HPV的概率高达80%-90%，就像我们平时会感冒发烧一样，它更像是一次“皮肤黏膜的小感冒”。它的主要传播途径是性接触传播，其次是间接接触传播（如接触被污染的毛巾、马桶坐垫等）和母婴传播，但后两种传播的概率极低，无需过度担心。很多人一看到“阳性”就崩溃，其实大可不必。90%以上的HPV感染都是暂时性的，身体的免疫系统会在2年内自行将病毒清除，不会对身体造成任何伤害，也不会留下后遗症。只有少数人，因为免疫力低下，导致高危型HPV持续感染（超过2年），经过5-10年甚至更长时间，才有可能发展为癌前病变，进而进展为宫颈癌。预防HPV感染，最有效的方式就是接种HPV疫苗，无论男女，都可以接种。同时，保持健康的性生活、注意个人卫生、增强免疫力，定期进行宫颈癌筛查，都能有效降低感染风险和致癌概率。希望每一个感染…	https://zhuanlan.zhihu.com/p/2029947585688010915		HPV不可怕，它只是身体的一次小感冒	才有可能发展为癌前病变，进而进展为宫颈癌。 预防HPV感染，最有效的方式就是接种HPV疫苗，无论男女，都可以接种	1776757239	1776757239	2	0	HPV	675b76ed024e803441cd9fd885aa0bc2	https://www.zhihu.com/people/monster-69-1-55	monster	https://picx.zhimg.com/50/v2-099849d8cca7f9a47709ed85e5cc9ec6_l.jpg?source=4e949a73	monster-69-1-55	1778923694973	2026.04.21	2026.04.21
2029947585688010915	article	HPV，全称人乳头瘤病毒，是一种非常常见的病毒，常见到什么程度？有性生活的女性，一生中感染HPV的概率高达80%-90%，就像我们平时会感冒发烧一样，它更像是一次“皮肤黏膜的小感冒”。它的主要传播途径是性接触传播，其次是间接接触传播（如接触被污染的毛巾、马桶坐垫等）和母婴传播，但后两种传播的概率极低，无需过度担心。很多人一看到“阳性”就崩溃，其实大可不必。90%以上的HPV感染都是暂时性的，身体的免疫系统会在2年内自行将病毒清除，不会对身体造成任何伤害，也不会留下后遗症。只有少数人，因为免疫力低下，导致高危型HPV持续感染（超过2年），经过5-10年甚至更长时间，才有可能发展为癌前病变，进而进展为宫颈癌。预防HPV感染，最有效的方式就是接种HPV疫苗，无论男女，都可以接种。同时，保持健康的性生活、注意个人卫生、增强免疫力，定期进行宫颈癌筛查，都能有效降低感染风险和致癌概率。希望每一个感染…	https://zhuanlan.zhihu.com/p/2029947585688010915		HPV不可怕，它只是身体的一次小感冒	才有可能发展为癌前病变，进而进展为宫颈癌。 预防HPV感染，最有效的方式就是接种HPV疫苗，无论男女，都可以接种	1776757239	1776757239	2	0	hpv	675b76ed024e803441cd9fd885aa0bc2	https://www.zhihu.com/people/monster-69-1-55	monster	https://picx.zhimg.com/50/v2-099849d8cca7f9a47709ed85e5cc9ec6_l.jpg?source=4e949a73	monster-69-1-55	1778921936370	2026.04.21	2026.04.21
2030051224893005829	article	之前对于HPV这个病毒方面并不了解，以为离自己的身体健康很遥远，觉得HPV这个病毒很陌生，自从自己从朋友聚会中闲谈了解到了女性健康对于HPV高危型病毒感染引起的宫颈癌，外阴癌，肛门癌，阴道癌，阴痉癌，口咽癌，HPV低危型感染引起的尖锐湿疣俗称菜花，尖锐湿疣包括手脚长扁平疣，脚底长跖疣，寻常疣。一二三线大城市沿海城市医院对这个女性健康以及宫颈癌的防治科普知识非常全面，四五线小县城以及偏远落后的乡村城镇对这个女性健康以及宫颈癌的防治科学普及的知识非常落后，某城镇的医生对这些感染HPV病毒阳性的患者存在歧视和偏见，对患者缺少关爱，以及治疗方式还有药物存在相对缓慢和落后。现在给广大女性朋友科普一下关于HPV病毒是什么？不关注会导致什么？如何解决和治疗HPV阳性的举措等等…HPV病毒（人乳头瘤病毒）是一个“大家族”HPV病毒（人乳头瘤病毒）目前已发现200多种亚型，根据它们的“危险程度”和引起的疾…	https://zhuanlan.zhihu.com/p/2030051224893005829		2026年关于女性感染HPV这件事	自从自己从朋友聚会中闲谈了解到了女性健康对于HPV高危型病毒感染引起的宫颈癌，外阴癌，肛门癌，阴道癌，阴痉癌，口咽癌，HPV低危型感染引起的尖锐湿疣俗称菜花	1776784004	1776784004	3	0	hpv	9435cbdb4304beaa17f584c0953c5227	https://www.zhihu.com/people/zha-bi-xiao-xin-19-34	蜡笔小新19	https://picx.zhimg.com/50/v2-7c74ce922896944379daf632bdb1a3ad_l.jpg?source=4e949a73	zha-bi-xiao-xin-19-34	1778921114919	2026.04.21	2026.04.21
2030051224893005829	article	之前对于HPV这个病毒方面并不了解，以为离自己的身体健康很遥远，觉得HPV这个病毒很陌生，自从自己从朋友聚会中闲谈了解到了女性健康对于HPV高危型病毒感染引起的宫颈癌，外阴癌，肛门癌，阴道癌，阴痉癌，口咽癌，HPV低危型感染引起的尖锐湿疣俗称菜花，尖锐湿疣包括手脚长扁平疣，脚底长跖疣，寻常疣。一二三线大城市沿海城市医院对这个女性健康以及宫颈癌的防治科普知识非常全面，四五线小县城以及偏远落后的乡村城镇对这个女性健康以及宫颈癌的防治科学普及的知识非常落后，某城镇的医生对这些感染HPV病毒阳性的患者存在歧视和偏见，对患者缺少关爱，以及治疗方式还有药物存在相对缓慢和落后。现在给广大女性朋友科普一下关于HPV病毒是什么？不关注会导致什么？如何解决和治疗HPV阳性的举措等等…HPV病毒（人乳头瘤病毒）是一个“大家族”HPV病毒（人乳头瘤病毒）目前已发现200多种亚型，根据它们的“危险程度”和引起的疾…	https://zhuanlan.zhihu.com/p/2030051224893005829		2026年关于女性感染HPV这件事	自从自己从朋友聚会中闲谈了解到了女性健康对于HPV高危型病毒感染引起的宫颈癌，外阴癌，肛门癌，阴道癌，阴痉癌，口咽癌，HPV低危型感染引起的尖锐湿疣俗称菜花	1776784004	1776784004	3	0	HPV	9435cbdb4304beaa17f584c0953c5227	https://www.zhihu.com/people/zha-bi-xiao-xin-19-34	蜡笔小新19	https://pic1.zhimg.com/50/v2-7c74ce922896944379daf632bdb1a3ad_l.jpg?source=4e949a73	zha-bi-xiao-xin-19-34	1778923013637	2026.04.21	2026.04.21
2030668362573988628	answer	说实话，在一年前，如果有人问我“HPV 对男人伤害大吗”，我大概会一脸茫然地反问：那不是女人得的病吗？ 这不是我无知，而是我们整个社会都在把 HPV 和宫颈癌画等号。疫苗叫“宫颈癌疫苗”，宣传画上是女性，科普文章里也全是子宫、TCT、活检。好像这东西跟男人压根没关系。 直到我哥们老张出事，我才知道自己的想法有多天真。 老张的“菜花”和我背后的冷汗 老张是我大学室友，身体一直很壮，打球能全场跑。去年他突然消失了两周，微信不回，电话不接。后来喝酒的时候他才红着眼说：“长东西了，下面……医生说是尖锐湿疣。” 他说这话的时候，声音都在抖。 治疗过程比我想象的要痛苦得多。激光烧灼，要打麻药，烧完之后伤口疼得走不了路。而且这玩意儿会复发，老张前前后后折腾了四个月，花了上万块，每次以为好了，过几周又冒出一两个小点。最崩溃的一次，他半夜给我打电话，说觉得这辈子完了，怕传染给老婆，怕老婆怀疑他出轨，怕单位…	https://www.zhihu.com/question/636016866/answer/2030668362573988628	636016866	hpv对男人伤害大吗?	这不是我无知，而是我们整个社会都在把 HPV 和宫颈癌画等号。疫苗叫“宫颈癌疫苗”，宣传画上是女性，科普文章里也全是子宫、TCT、活检	1776929065	1776929065	3	0	hpv	2a5e73a3cd63543fb169dba90ad8df48	https://www.zhihu.com/people/hui-ji-xiao-li-9	抑郁的猫	https://picx.zhimg.com/50/v2-cf54cdd43df13bbf146bc3c7a316ab38_l.jpg?source=4e949a73	hui-ji-xiao-li-9	1778921114895	2026.04.23	2026.04.23
2030668362573988628	answer	说实话，在一年前，如果有人问我“HPV 对男人伤害大吗”，我大概会一脸茫然地反问：那不是女人得的病吗？ 这不是我无知，而是我们整个社会都在把 HPV 和宫颈癌画等号。疫苗叫“宫颈癌疫苗”，宣传画上是女性，科普文章里也全是子宫、TCT、活检。好像这东西跟男人压根没关系。 直到我哥们老张出事，我才知道自己的想法有多天真。 老张的“菜花”和我背后的冷汗 老张是我大学室友，身体一直很壮，打球能全场跑。去年他突然消失了两周，微信不回，电话不接。后来喝酒的时候他才红着眼说：“长东西了，下面……医生说是尖锐湿疣。” 他说这话的时候，声音都在抖。 治疗过程比我想象的要痛苦得多。激光烧灼，要打麻药，烧完之后伤口疼得走不了路。而且这玩意儿会复发，老张前前后后折腾了四个月，花了上万块，每次以为好了，过几周又冒出一两个小点。最崩溃的一次，他半夜给我打电话，说觉得这辈子完了，怕传染给老婆，怕老婆怀疑他出轨，怕单位…	https://www.zhihu.com/question/636016866/answer/2030668362573988628	636016866	hpv对男人伤害大吗?	这不是我无知，而是我们整个社会都在把 HPV 和宫颈癌画等号。疫苗叫“宫颈癌疫苗”，宣传画上是女性，科普文章里也全是子宫、TCT、活检	1776929065	1776929065	3	0	HPV	2a5e73a3cd63543fb169dba90ad8df48	https://www.zhihu.com/people/hui-ji-xiao-li-9	抑郁的猫	https://pic1.zhimg.com/50/v2-cf54cdd43df13bbf146bc3c7a316ab38_l.jpg?source=4e949a73	hui-ji-xiao-li-9	1778922890333	2026.04.23	2026.04.23
2030723150305084178	answer	很多人把 HPV 直接和私生活混乱划上等号，甚至带着偏见去评判他人，其实这种认知非常片面。 首先要明确，HPV 感染不等于私生活不检点。HPV 是自然界非常普遍的病毒，人群感染率极高，性接触虽然是主要传播途径，但并不是唯一途径。皮肤黏膜的微小接触、间接的日常接触都存在感染可能，哪怕是单一固定伴侣，也依旧有感染概率。 绝大多数性活跃人群，一生中都有可能感染过 HPV，大部分会被自身免疫力清除，自己毫无察觉。很多人一生只有一位伴侣，依旧查出 HPV 阳性，恰恰就能说明，感染病毒无法等同于私生活混乱。 很多男生之所以有刻板印象，是因为只听说过尖锐湿疣相关的低危型 HPV，便以偏概全。实际上高危型 HPV 大多全程没有外在症状，没有疣体、没有不适，隐蔽性极强，无法通过外在表现判断感染来源。 同时还要认清一点，亲密接触没有绝对安全。哪怕做好防护，安全套也无法完全覆盖所有私密部位皮肤，依旧无法百分百…	https://www.zhihu.com/question/1960025211068977458/answer/2030723150305084178	1960025211068977458	hpv 是不洁性生活 私生活混乱引起的吗?	其实这种认知非常片面。 首先要明确，HPV 感染不等于私生活不检点。HPV 是自然界非常普遍的病毒，人群感染率极高	1776942128	1776942128	0	0	HPV	675b76ed024e803441cd9fd885aa0bc2	https://www.zhihu.com/people/monster-69-1-55	monster	https://pic1.zhimg.com/50/v2-099849d8cca7f9a47709ed85e5cc9ec6_l.jpg?source=4e949a73	monster-69-1-55	1778922890342	2026.04.23	2026.04.23
2030723150305084178	answer	很多人把 HPV 直接和私生活混乱划上等号，甚至带着偏见去评判他人，其实这种认知非常片面。 首先要明确，HPV 感染不等于私生活不检点。HPV 是自然界非常普遍的病毒，人群感染率极高，性接触虽然是主要传播途径，但并不是唯一途径。皮肤黏膜的微小接触、间接的日常接触都存在感染可能，哪怕是单一固定伴侣，也依旧有感染概率。 绝大多数性活跃人群，一生中都有可能感染过 HPV，大部分会被自身免疫力清除，自己毫无察觉。很多人一生只有一位伴侣，依旧查出 HPV 阳性，恰恰就能说明，感染病毒无法等同于私生活混乱。 很多男生之所以有刻板印象，是因为只听说过尖锐湿疣相关的低危型 HPV，便以偏概全。实际上高危型 HPV 大多全程没有外在症状，没有疣体、没有不适，隐蔽性极强，无法通过外在表现判断感染来源。 同时还要认清一点，亲密接触没有绝对安全。哪怕做好防护，安全套也无法完全覆盖所有私密部位皮肤，依旧无法百分百…	https://www.zhihu.com/question/1960025211068977458/answer/2030723150305084178	1960025211068977458	hpv 是不洁性生活 私生活混乱引起的吗?	其实这种认知非常片面。 首先要明确，HPV 感染不等于私生活不检点。HPV 是自然界非常普遍的病毒，人群感染率极高	1776942128	1776942128	0	0	hpv	675b76ed024e803441cd9fd885aa0bc2	https://www.zhihu.com/people/monster-69-1-55	monster	https://pic1.zhimg.com/50/v2-099849d8cca7f9a47709ed85e5cc9ec6_l.jpg?source=4e949a73	monster-69-1-55	1778921114911	2026.04.23	2026.04.23
2032978820844758298	answer	这不是动漫科普，而是默沙东公司用动漫给它家疫苗打的广告至于影响：让更多人看广告时关注小字在此提醒一下各位推销疫苗的人，“每十个男生有九个”是“一项2014年基于美国人群的模型研究估算”，不要用美国数据吓唬国人	https://www.zhihu.com/question/2032886190731421071/answer/2032978820844758298	2032886190731421071	《一人之下》推出 HPV 番外篇，用动画科普男性 HPV 知识会带来哪些影响？	#一人之下HPV番外高能上线# 说实话，我以前真没把HPV当回事，总觉得跟男生没啥关系。结果这两天刷到了一个一人之下的番外，直接被科普了——原来男生感染HPV的几率也不低，还可能引发疾病？去多了解了之后我发现，有条件的话，HPV疫苗男生也可以打，毕竟保护自己永远不亏。趁年轻，把能做的都做了，这样咱们心里才踏实。有了好身体，才能去多多看遍大好河山！一人之下hpv番外高能上线	1777479921	1777507746	1192	8	hpv	2f12dce6411c5a8439b17458a09b9a6e	https://www.zhihu.com/people/yue-xia-hei-ye-qi-shi	蛋糕柚子茶	https://pic1.zhimg.com/50/v2-0c67c48ef08ed6e0cf4467fea9701250_l.jpg?source=4e949a73	yue-xia-hei-ye-qi-shi	1778921248617	2026.04.30	2026.04.30
2033100130207916722	answer	大家一定要记住，寄人篱下是永远受制于人的。就算你能够成为这块地方的头牌，就算这个地方有两成人只为了看你而来。他们也会想尽各种办法恶心你。为了表达他们的价值观，他们可以丝毫不在意给你带来的影响，使用你的名气来为他们背书。这就是腾讯！一人之下这个漫画，纳森岛没有赶走我，吕慈没有赶走我。结果他拍了个hpv广告，成功把我赶走了。今后我绝不付一分钱，专心看盗版。	https://www.zhihu.com/question/2032886190731421071/answer/2033100130207916722	2032886190731421071	《一人之下》推出 HPV 番外篇，用动画科普男性 HPV 知识会带来哪些影响？	#一人之下HPV番外高能上线# 说实话，我以前真没把HPV当回事，总觉得跟男生没啥关系。结果这两天刷到了一个一人之下的番外，直接被科普了——原来男生感染HPV的几率也不低，还可能引发疾病？去多了解了之后我发现，有条件的话，HPV疫苗男生也可以打，毕竟保护自己永远不亏。趁年轻，把能做的都做了，这样咱们心里才踏实。有了好身体，才能去多多看遍大好河山！一人之下hpv番外高能上线	1777508844	1777508844	446	18	HPV	ebbe6e14adde32eba8d014b0fcc47dbd	https://www.zhihu.com/people/jiayu2dai	甲鱼	https://picx.zhimg.com/50/v2-46eeeae48bfee3b4e66f2f5d493f4b8a_l.jpg?source=4e949a73	jiayu2dai	1778923013650	2026.04.30	2026.04.30
2035050443764658290	answer	2026年4月，智飞生物披露了2025年年报和2026年一季报。这份财报用“血腥”两个字来形容都显得苦涩：2025年全年，营业总收入89.58亿元，同比下降65.6%；归属于上市公司股东的净利润-147.23亿元，同比暴跌846.6%；扣非净利润-147.44亿元；基本每股收益-6.15元；净资产收益率-62.67%，毛利率更是从2024年的27.37%跌落7.84%。图1：智飞生物 2021-2025年营业总收入（亿元）数据来源：iFind而进入2026年，情况似乎并未好转。一季报显示，营收再降至21.50亿元，净利润继续亏损3.88亿元。但一个微妙的信号是，毛利率回升至29.16%，经营活动现金流量净额也转正为2.78亿元。图3：智飞生物 2021-2025年毛利率走势（%）从2023年净赚81.08亿元的“疫苗代理之王”，到2025年巨亏147.23亿元的“首亏”企业，智飞生物这两…	https://www.zhihu.com/question/2032406230455383326/answer/2035050443764658290	2032406230455383326	智飞生物 2025 年亏 147.23 亿元，同比降 834.03%，曾经的HPV王者为何沦落至此？	4月28日，发布2025年年报。报告显示，公司2025年营业收入为89.58亿元，同比下降65.61%；归母净利润为-147.23亿元，同比下降834.03%；扣非归母净利润为-147.44亿元，同比下降851.26%；基本每股收益-6.15元。报告期内，智飞生物基本每股收益为-6.15元，加权平均净资产收益率为-62.67%。以4月27日收盘价计算，智飞生物目前市盈率（TTM）约为-26.70倍，市净率（LF）约为1.22倍，市销率（TTM）约为3.28倍。2025年，公司毛利率为7.84%，同比下降19.52个百分点；净利率为-164.60%，较上年同期下降172.30个百分点。从单季度指标来看，2025年第四季度公司毛利率为-83.44%，同比下降111.76个百分点，环比下降98.92个百分点；净利率为-1016.19%，较上年同期下降1011.49个百分点，较上一季度下降993…	1777973835	1777973835	63	4	hpv	9113e8ad024e7db473f8a9ed3f88b898	https://www.zhihu.com/people/GalaxyRover	诗与星空	https://pic1.zhimg.com/50/v2-079f6283c2a67007e1e668b618d158d3_l.jpg?source=4e949a73	GalaxyRover	1778921936381	2026.05.05	2026.05.05
2037266778179556685	answer	去年12月查出来HPV16，查了TCT，有炎症。还得做个活检，看看宫颈。活检过程还是有点儿小痛苦，那个扩张器撑开的感觉真的不太好，好在时间不长，整个过程也就3、4分钟。等了5天才拿到报告：CIN1+炎症。建议保守，能保守谁愿意动刀呢，给开了保妇康栓和艾坦汀凝胶就回家了，是阻断hpv病毒的。用 半个月以后，我就没什么不舒服的感觉了， 说必须坚持三个月。三个月后，我没着急去医院，而是又耐心等了三个月。昨天，去做了复查，果然是好消息——顺利全阴！炎症什么的也都没有了，太开心了！当然也不是万事大吉了，还是要好好休息，注意卫生，然后就是定期复查。	https://www.zhihu.com/question/651985489/answer/2037266778179556685	651985489	Hpv有自己知疗的吗?	HPV能自己治疗吗	1778502250	1778502250	2	0	hpv	fe94f8dc7bd6849c68f2343d0883a349	https://www.zhihu.com/people/93-5-48-33-10	风风火火	https://pic1.zhimg.com/50/v2-abed1a8c04700ba7d72b45195223e0ff_l.jpg?source=4e949a73	93-5-48-33-10	1778921248640	2026.05.11	2026.05.11
2037274028545724796	answer	90%的人都悄无声息，别自己吓自己，也别完全不当回事。先讲一个颠覆很多人认知的核心事实：HPV感染，无症状才是绝对的常态。根据国内外权威数据，全球超过80%的女性，一生中至少会感染一次HPV；在HPV疫苗上市前，对于至少有1个异性性伴侣的男性而言，平均一生中感染HPV的概率达91.3%。而在所有HPV感染者中，90%以上在感染全程都没有任何自觉症状，不痛、不痒、不出血、分泌物无异常，宫颈和生殖道黏膜看起来和健康人毫无区别，完全是“沉默式感染”。这不是病毒在“搞偷袭”，而是它的生存特性决定的。HPV是一种只侵犯人体上皮表层细胞的病毒，不进入血液，不引发全身性炎症，也不会刺激痛觉神经，就像一个悄悄住进皮肤黏膜小房间的“租客”，初期安安静静，既不吵不闹，也不搞破坏，人体的免疫系统没被触发警报，我们自然毫无察觉。所以绝大多数人的感染，都是在常规妇科体做HPV分型检测，或者对方出现了尖锐湿疣症状，…	https://www.zhihu.com/question/658062411/answer/2037274028545724796	658062411	HPV感染有症状吗？	一生中至少会感染一次HPV；在HPV疫苗上市前，对于至少有1个异性性伴侣的男性而言，平均一生中感染HPV的概率达91	1778503979	1778503979	6	0	hpv	e051393d57e5100e4534105a781e02d4	https://www.zhihu.com/people/ji-kong-zhong-xin-wang-yi-sheng	王丽娟医生	https://pic1.zhimg.com/50/v2-236865b727617c801d4ab74d47c59827_l.jpg?source=4e949a73	ji-kong-zhong-xin-wang-yi-sheng	1778921114902	2026.05.11	2026.05.11
2037553014253294669	answer	绝大多数 HPV 感染，是完全没有症状的，这也是它最可怕的地方。1. 为什么感染了也没感觉？HPV 病毒主要感染皮肤和黏膜的上皮细胞，初期只会潜伏在细胞里，不会引起明显的炎症反应，所以你不会有瘙痒、疼痛、分泌物异常这些感觉。超过 80% 的 HPV 感染，都是在体检、宫颈癌筛查中才被发现的，感染者本人毫无察觉。2. 什么时候会出现症状？只有两种情况，HPV 感染会表现出明显症状：低危型 HPV 感染（比如 6、11 型）：长期感染可能会引起尖锐湿疣，表现为生殖器、肛周出现菜花状、乳头状的小疙瘩，可能伴随瘙痒、异物感。高危型 HPV 持续感染（比如 16、18 型）：只有持续感染 5-10 年以上，引起宫颈病变甚至癌变时，才会出现症状，比如：同房后、妇科检查后出现接触性出血白带异常增多、有异味，甚至带血丝非经期的不规则阴道出血晚期可能伴随下腹疼痛、腰背部酸痛3. 非常重要的提醒没有症状≠没…	https://www.zhihu.com/question/658062411/answer/2037553014253294669	658062411	HPV感染有症状吗？	所以你不会有瘙痒、疼痛、分泌物异常这些感觉。超过 80% 的 HPV 感染，都是在体检、宫颈癌筛查中才被发现的，感染者本人毫无察觉。2. 什么时候会出现症状？只有两种情况，HPV 感染会表现出明显症状：低危型 HPV 感染（比如 6、11 型）：长期感染可能会引起尖锐湿疣	1778570494	1778570494	1	0	HPV	7a99bb44a232b698878fb1ec608a3fea	https://www.zhihu.com/people/coco-77-7-69	中医博士刘保柱	https://picx.zhimg.com/50/v2-50ee53816cf6c54727cc10c7071ee67a_l.jpg?source=4e949a73	coco-77-7-69	1778922890339	2026.05.12	2026.05.12
2038168449919227896	answer	碰到乡下野郎中，专门看妇科的，给了我外用药用好的他说要山上自己采的药才有用，买的药性不行	https://www.zhihu.com/question/1924154261954102852/answer/2038168449919227896	1924154261954102852	你们的hpv都是怎么治疗的？？	你们的hpv都是怎么治疗的？？	1778717225	1778717225	1	0	hpv	c499a276a4ed93c6afcfb6e09f119ace	https://www.zhihu.com/people/zhii1mmuuo	zhiI1MmUUO	https://picx.zhimg.com/50/v2-8ad3d9f84724cb020a297138fcc89e82_l.jpg?source=4e949a73	zhii1mmuuo	1778922257322	2026.05.14	2026.05.14
2038294543733364073	answer	这个本来就是一场感冒一样的，不要因为这个就不选择结婚，你遇到的下一个有可能也感染，提倡免疫定期筛查转阴了就没事了，他又不影响正常生活做HPV、TCT检查一定要注意这几点，否则结果不准，还浪费钱!大家HPV感染治疗经历是怎么样的？踩了多少坑？	https://www.zhihu.com/question/2038280714865599736/answer/2038294543733364073	2038280714865599736	如果你携带hpv，你还会和女生滚床单或者选择结婚吗？	这个本来就是一场感冒一样的，不要因为这个就不选择结婚，你遇到的下一个有可能也感染，提倡免疫定期筛查转阴了就没事了，他又不影响正常生活做HPV、TCT检查一定要注意这几点，否则结果不准，还浪费钱!	1778747288	1778747288	0	0	HPV	757a601c71de3d6c757332823f54d923	https://www.zhihu.com/people/19-43-54-4	胡英食疗养生	https://picx.zhimg.com/50/v2-efb67f6471ce7ea30be822a5ea7b6937_l.jpg?source=4e949a73	19-43-54-4	1778923013642	2026.05.14	2026.05.14
2038357265292448400	answer	1.怎么发现自己hpv阳了呢？去年这个时候差不多发现姨妈走之后分泌物味道很大，就是自己日常坐着能闻到那种，网上查了说有可能是HPV，建议去医院认真检查一下，结果58+。2.当下反应是什么呢？非常懵逼状态，从小到大生的最严重的病是疫情阳了没有退烧药，一下确诊还是三阳，确实不知道该怎么办，医生跟我说话我都是懵的，现在想当初状态有点像没睡醒一样。3.如何开展行动的？在明白没有明确的治愈手段只能靠自身免疫力对抗HPV之后，被迫开启了改善身体，增强体格的路子。4.行动方案及实施情况：1️⃣早睡计划。以前喜欢熬夜，大学不到2点不会困，上班之后也基本会熬到1点甚至2点，买了褪黑素花了将近一个月的时间，纠正生物钟，达到11点-11点半放下手机，12点前进入梦乡（本来是想更早的，但实施失败）2️⃣运动计划。健身房办卡➕居家运动。刚开始想过饭后散步不办卡，但是路边诱惑太大，需要忌口，选择办健身房季卡，后面健…	https://www.zhihu.com/question/625693619/answer/2038357265292448400	625693619	感染HPV是一种怎样的经历？	感染HPV是一种怎样的体验？	1778762242	1778762242	1	0	hpv	0efaf13df0be66b3545614cb1bff490e	https://www.zhihu.com/people/fewlp7b	滚动图标	https://picx.zhimg.com/50/v2-186d86c0e8504226a3bf906876d2169d_l.jpg?source=4e949a73	fewlp7b	1778921248632	2026.05.14	2026.05.14
2038575469726019834	answer	对于女性而言，HPV感染虽多为一过性，但及时捕捉其早期信号，能有效避免持续感染引发的宫颈病变、尖锐湿疣等问题，守护生殖健康。很多女性因HPV感染初期无明显不适，容易忽视身体发出的预警，等到出现明显症状时，往往已发展为持续感染或轻度病变，增加后续调理和治疗难度。掌握HPV感染的早期信号，是女性自我保护的关键。HPV感染的早期信号，多围绕生殖部位展开，隐蔽却有迹可循。最常见的信号之一是接触性出血，比如性生活后出现少量阴道出血，或白带中夹杂血丝，这是宫颈受到病毒刺激、黏膜轻微损伤的典型表现，也是最易被忽视的早期信号，很多人会误以为是普通妇科炎症而延误排查。其次，白带异常也是重要预警。正常白带呈白色稀糊状，若出现白带增多、颜色发黄发绿、质地黏稠，或伴有异味、血丝，甚至出现脓性白带，可能是HPV感染引发的局部炎症反应，提示宫颈或阴道黏膜可能已受到影响，需及时检查。部分女性还会出现下腹部隐痛、坠胀，…	https://www.zhihu.com/question/282709667/answer/2038575469726019834	282709667	哪些接触可能传染HPV？	原文：问答｜口水会不会传染HPV？以下是关于HPV的医患对答感染HPV一定是因为性生活不洁吗？口水会不会传染HPV？HPV感染会不会自愈？5分钟，复旦大学附属妇产科医院尧良清主任医师为您解答。	1778814266	1778814266	0	0	HPV	44d9662cb9c285123b006ac05f1628ba	https://www.zhihu.com/people/14-54-41-90	健康护航者	https://picx.zhimg.com/50/v2-ac9cfeca70c1b0702cecd4c5a2408f53_l.jpg?source=4e949a73	14-54-41-90	1778923218738	2026.05.15	2026.05.15
2038576318401491220	answer	HPV感染的传播途径一直是大众关注的焦点，尤其是身边有人确诊HPV相关疾病（如尖锐湿疣、宫颈病变）时，很多人会陷入恐慌，担心握手、共餐、共用物品等日常接触会被传染，甚至刻意疏远感染者。实则，这是一种普遍的认知误区，HPV的传播有明确的途径，日常接触几乎不会传染，认清传播真相，才能摆脱恐慌，科学应对。首先要明确：HPV的核心传播途径是**性接触传播**，这也是最主要的传播方式。无论是引发尖锐湿疣的低危型HPV，还是导致宫颈病变的高危型HPV，均主要通过无保护的性接触传播，病毒通过皮肤黏膜的密切接触侵入人体，与日常接触无关。临床数据显示，90%以上的HPV感染都与性接触相关，日常接触导致的感染概率极低。很多人担心的“日常接触传染”，其实几乎不可能发生。HPV病毒对外界环境的抵抗力较弱，离开人体后会快速失去活性，无法在日常物品表面长期存活。握手、拥抱、共餐、共用办公用品，甚至共用马桶圈、毛巾、…	https://www.zhihu.com/question/461336877/answer/2038576318401491220	461336877	HPV感染会变成宫颈癌吗？	HPV是人乳头瘤病毒的英文简称，它跟宫颈癌还有很多生殖道癌症、口腔癌症有直接的因果关系。我们国内和国际上的宫颈癌，HPV相关的指南里都有这样的一句话，HPV感染没有特效药，也就是说市面上所谓的用药，或者医生开的药，或者自己买的药，都是没有很大作用的，用跟不用的结局都是一样的。HPV病毒本身靠人体自身的免疫力是可以把大部分都给清除掉的，70%－80%在一年之内就可以清除掉，90%左右在两年之内也是可以清除掉。如果没有清除掉的，就叫持续感染，这一部分的人才有可能会发展成为癌症，但是也不是每个持续感染的都会发展变成癌症，只有一小部分人才会发展成为癌症。所以我们能做的并不是去花很多的钱去买那些很贵的药，因为根本没有特效药，我们能做的只有积极的去锻炼运动，保证睡眠，提升自己的免疫力。然后呢，性生活需要全程带避孕套，接种好HPV疫苗，避免再次感染，互相感染，另外一点就是要做好宫颈癌的定期筛查，这样的…	1778814469	1778814469	1	0	hpv	1f8d56bf215f3e9ec57bc02550c68b0f	https://www.zhihu.com/people/88-23-88-52-57	医路清风伴	https://pic1.zhimg.com/50/v2-8941891ab7b2d5517bd98a62926aaea5_l.jpg?source=4e949a73	88-23-88-52-57	1778921248635	2026.05.15	2026.05.15
2038580010441758393	answer	HPV16，堪称高危型HPV中的&#34;头号杀手&#34;，与约50%的宫颈癌直接相关。那么，感染后多久会引发宫颈病变？答案是：因人而异，但大多数在8-24个月内可能出现病变，而发展为宫颈癌则通常需要10-15年。从临床数据来看，HPV16感染后，一般在8-24个月内可能引起宫颈上皮内瘤变。若感染较轻、免疫力强，病变可能需24个月左右才出现；若感染较重、免疫力差，最快10-12个月即可发生病变。更值得警惕的是，若病毒持续感染超过2年，发生宫颈病变的风险将显著攀升。从持续感染到癌前病变通常经历5-10年，从高级别病变进展为浸润癌又需3-5年，整个癌变历程约10-15年。然而，约80%的感染者可在1-2年内被自身免疫系统清除病毒，根本不会走上癌变之路。免疫力才是这场博弈中的核心变量——吸烟、多性伴侣、长期使用免疫抑制剂等都会加速病变进程。太原玛丽医院作为山西省HPV防治总院，引进国际领先的…	https://www.zhihu.com/question/659729357/answer/2038580010441758393	659729357	感染了HPV16，听说是最高危的HPV病毒，还能治好吗？	感染了HPV16，听说是最高危的HPV病毒，还能治好吗	1778815349	1778815349	0	0	hpv	952431fa6d3e4afd3aa0f31260922aeb	https://www.zhihu.com/people/74-1-54-5-58	健康小贴士	https://picx.zhimg.com/50/v2-52a2d3a06653bad7f5db04d362f6fcb0_l.jpg?source=4e949a73	74-1-54-5-58	1778922761403	2026.05.15	2026.05.15
2038597241816998064	article	感染HPV阳性的姐妹千万别慌！这3种情况几乎不会癌变，千万别过度治疗！一拿到HPV阳性的检查报告，很多女生瞬间慌了神，脑子里冒出“宫颈癌”三个字，甚至急着到处找中医，药物，偏方、做各种理疗，恨不得立刻把病毒清除干净。给你说那根本不可能的事情！其实HPV感染真的没那么可怕，它就像妇科领域的“感冒”，绝大多数人都能靠提高自身免疫力清除，只有极少数女性，不重视的情况会往癌变发展。明明知道自己身体有问题了，还是不重视，还能继续糟蹋身体，就想道理都懂就是过不好自己的一生！今天就跟大家把HPV的类型、癌变风险、应对方法说清楚，别再盲目恐慌、过度治疗！一、分清HPV类型：低危/中高危/高危，差别太大了！HPV病毒有上200多种亚型，并非所有型号都危险，医学上根据致癌风险，把它们分为三大类，应对方式完全不同：1. 低危型HPV常见亚型：HPV6、11、42、43等核心特点：几乎不会引发癌变！这类病毒主要…	https://zhuanlan.zhihu.com/p/2038597241816998064		感染HPV别慌！这3种情况几乎不会癌变，千万别过度治疗！	靠提高自身的免疫力就能把HPV病毒清除掉。 2. 中高危型HPV 常见亚型：HPV31、33、52、58等	1778819554	1778819554	2	0	hpv	757a601c71de3d6c757332823f54d923	https://www.zhihu.com/people/19-43-54-4	胡英食疗养生	https://picx.zhimg.com/50/v2-efb67f6471ce7ea30be822a5ea7b6937_l.jpg?source=4e949a73	19-43-54-4	1778921936374	2026.05.15	2026.05.15
2038726436094207148	article	今天复查结果又转阴了一个。自从22年底确诊低危11，高危16，35和58。4个型号不仅击垮了我，也让我的家人开始对我长达3年的质疑，我也从内耗一步一步走到现在，也算是苦尽甘来，距离革命成功也只剩下16了。希望其他HPV姐妹儿也不要慌，我都坚持这么久了，像常规的干扰素保妇康栓艾坦丁转移因子这些我都用过，是有反馈的，转阴了不少型号，各种TCT，yin道镜这些我也做过，你们都情况应该不会比我更差了，坚持下去才有希望，打算接下来继续塞药了，加油打赢这场持久战吧！	https://zhuanlan.zhihu.com/p/2038726436094207148		感染HPV是一种怎样的经历？	也算是苦尽甘来，距离革命成功也只剩下16了。 希望其他HPV姐妹儿也不要慌，我都坚持这么久了，像常规的干扰素保妇康栓艾坦丁转移因子这些我都用过	1778850267	1778850267	0	0	hpv	34a16d985ce1e8c50945dbd796698586	https://www.zhihu.com/people/tu-zi-93-33	挑食的我	https://picx.zhimg.com/50/v2-4700116072a9eba9330a81fbbe49b7d5_l.jpg?source=4e949a73	tu-zi-93-33	1778922369833	2026.05.15	2026.05.15
2038729349386474449	article	以下这个情景，可能很多感染了HPV的朋友并不陌生：女生拿着报告单，手抖着说：&#34;HPV阳性。&#34;男友第一反应不是安慰，而是冷冷地问：&#34;你最近是不是有什么事瞒着我？&#34;好了，一张检验单，摧毁了一段感情。而摧毁这段感情的，不是病毒，而是误解。好，那么问题来了。结婚多年，且只有一个伴侣，从来没有任何不轨行为但是在体检发现HPV52阳性。这个女人，是不是出轨了？大家可以先在评论区探讨一下。‍HPV病毒我查询了相关的医学文献检索，找到了几个让我惊讶的数据：仅有单一性伴侣的女性中，HPV感染率高达36%。其中高危型感染（就是HPV16、52、58这种）占22.8%。这是2023年发表在《BMC公共卫生》杂志上的数据。也就是说，如果我们随机找100个一辈子只有一个伴侣的女性，其中36个人的HPV检测可能是阳性的。那.....她们都出轨了吗？好，我们来假设没有出轨的行为，那这个…	https://zhuanlan.zhihu.com/p/2038729349386474449		HPV感染等于出轨？	以下这个情景，可能很多感染了HPV的朋友并不陌生： 女生拿着报告单，手抖着说：&#34;HPV阳性。&#34; 男友第一反应不是安慰	1778851020	1778851020	0	0	hpv	f53309f8f4933e3fc07f7af8eb6942c4	https://www.zhihu.com/people/97-14-28-35-56	医务叩门	https://picx.zhimg.com/50/v2-dbcfae77a7ccf6a9c972ea7de61e99de_l.jpg?source=4e949a73	97-14-28-35-56	1778921549717	2026.05.15	2026.05.15
2038927700367291315	answer	在日常生活中，很多人看到体检报告上“低危型HPV阳性”的字样，往往会因为带有“低危”二字而掉以轻心，认为它绝对不会对身体造成伤害。然而，这种认知其实是一个巨大的误区。虽然低危型HPV确实不像高危型那样会直接导致宫颈癌等恶性肿瘤，但这绝不意味着它对身体健康毫无威胁，其引发的良性病变同样会给生活带来不小的困扰。低危型HPV（如常见的6型和11型）最大的危害在于它会引发皮肤黏膜的疣状增生。最典型的就是尖锐湿疣，这种病变通常出现在生殖器或肛周区域。起初可能只是细小的淡红色丘疹，但随着时间推移，会逐渐增大、增多，演变成菜花状、乳头状或鸡冠状的赘生物。这些疣体不仅严重影响外观，还常常伴随着局部的瘙痒感、灼痛感，甚至在摩擦后出现破溃、渗液和出血，给日常行走、坐卧以及夫妻生活带来极大的生理不适与尴尬。除了生殖部位，低危型HPV还可能感染身体其他部位，引发寻常疣、扁平疣等皮肤问题，影响个人形象。此外，极少…	https://www.zhihu.com/question/61015117/answer/2038927700367291315	61015117	低危性HPV？	女，低危性HPV阳性，需要治疗吗	1778898245	1778898245	0	0	hpv	44d9662cb9c285123b006ac05f1628ba	https://www.zhihu.com/people/14-54-41-90	健康护航者	https://pic1.zhimg.com/50/v2-ac9cfeca70c1b0702cecd4c5a2408f53_l.jpg?source=4e949a73	14-54-41-90	1778922603553	2026.05.16	2026.05.16
2039025567777961953	answer	首先HPV这种病毒是黏膜液传播的，唯一途径是性传播，这俩人肯定有一个是第一宿主，另一个被无辜传播应该先想着治病，有病治病其次分手是感情问题，大学生分分合合岂不是很正常，有什么奇怪的 赶紧治病	https://www.zhihu.com/question/14404344243/answer/2039025567777961953	14404344243	女大学生查出hpv 男朋友没钱治 要分手怎么办？	首先HPV这种病毒是黏膜液传播的，唯一途径是性传播，这俩人肯定有一个是第一宿主，另一个被无辜传播 应该先想着治病	1778921578	1778921578	0	0	hpv	d294c2dd8938171643862519c7348562	https://www.zhihu.com/people/68-89-27-70-30	我是谁不重要 别	https://pic1.zhimg.com/50/v2-b5933abb19533c64064e4e87b8d08c4c_l.jpg?source=4e949a73	68-89-27-70-30	1778922257310	2026.05.16	2026.05.16
2039026622813169399	answer	知乎问答老是推HPV话题怎么回事？？？其次黏膜液传播是性传播，我不懂你说的一起住的朋友性质，如果是情侣关系，两个人估计都会感染，需要一起治疗。在我看来HPV感染比内脏病变轻多了，内脏病变比这个吓人，我们来到世界就是要升级打怪的遇到事就是要平事的，谁都不知道哪天下线，我们要珍惜并拥抱爱我们的人。	https://www.zhihu.com/question/2222017478/answer/2039026622813169399	2222017478	得了hpv该怎么跟一起住的朋友开口坦白?	知乎问答老是推HPV话题怎么回事？？？ 其次黏膜液传播是性传播，我不懂你说的一起住的朋友性质，如果是情侣关系	1778921830	1778921830	0	0	hpv	d294c2dd8938171643862519c7348562	https://www.zhihu.com/people/68-89-27-70-30	我是谁不重要 别	https://picx.zhimg.com/50/v2-b5933abb19533c64064e4e87b8d08c4c_l.jpg?source=4e949a73	68-89-27-70-30	1778921936356	2026.05.16	2026.05.16

## Sheet: 评论内容
comment_id	parent_comment_id	content	publish_time	ip_location	sub_comment_count	like_count	dislike_count	content_id	content_type	user_id	user_link	user_nickname	user_avatar	last_modify_ts	created_date	updated_date
245884643	0	那幽门螺旋杆菌呢？现在四联用药也杀不灭吗？最近检查出阳性 ，药买回来还没开始吃	1486390587		28	19	1	23502783	article	c363110a789cdefe39072d337789fc97	https://www.zhihu.com/people/huo-si-yu-33	霍思宇	https://picx.zhimg.com/ad0d5974af9318f4fa52ea477d1653d1_l.jpg?source=06d4cd63	1778923061910	2017.02.06	2026.05.16
245884643	0	那幽门螺旋杆菌呢？现在四联用药也杀不灭吗？最近检查出阳性 ，药买回来还没开始吃	1486390587		28	19	1	23502783	article	c363110a789cdefe39072d337789fc97	https://www.zhihu.com/people/huo-si-yu-33	霍思宇	https://pic1.zhimg.com/ad0d5974af9318f4fa52ea477d1653d1_l.jpg?source=06d4cd63	1778921505736	2017.02.06	2026.05.16
245889963	0	诶。那HPV疫苗打还是不打。	1486390913		9	35	0	23502783	article	dac4e74c4a429e11d379b29cfcfd84bc	https://www.zhihu.com/people/beeda-ren	Beee	https://pic1.zhimg.com/v2-bddbea77364d6e1ba2cc213498321776_l.jpg?source=06d4cd63	1778921493191	2017.02.06	2026.05.16
245889963	0	诶。那HPV疫苗打还是不打。	1486390913		9	35	0	23502783	article	dac4e74c4a429e11d379b29cfcfd84bc	https://www.zhihu.com/people/beeda-ren	Beee	https://picx.zhimg.com/v2-bddbea77364d6e1ba2cc213498321776_l.jpg?source=06d4cd63	1778923050187	2017.02.06	2026.05.16
245901877	0	这个病毒的样子 让我这种有密集恐惧症的人看了想吐	1486391646		0	41	0	23502783	article	605c68a8873e883ba24f95228dbbbfa0	https://www.zhihu.com/people/hai-yang-bing-gan-6	但丁湾	https://picx.zhimg.com/v2-b5f61abb3ab5105f575ee50f5cb8dff4_l.jpg?source=06d4cd63	1778921489931	2017.02.06	2026.05.16
245901877	0	这个病毒的样子 让我这种有密集恐惧症的人看了想吐	1486391646		0	41	0	23502783	article	605c68a8873e883ba24f95228dbbbfa0	https://www.zhihu.com/people/hai-yang-bing-gan-6	但丁湾	https://pic1.zhimg.com/v2-b5f61abb3ab5105f575ee50f5cb8dff4_l.jpg?source=06d4cd63	1778923047365	2017.02.06	2026.05.16
245907464	0	谢谢田医生，我三年前查出高危吓得我好几夜睡不好觉，去的大型公立医院，有个大夫让我吃干扰素，又换了一个大夫说你家条件好你就吃多锻炼身体比啥都强，后来我就什么都没吃，如果早点看到您这篇文章我真的剩的提心吊胆了	1486391974		5	144	0	23502783	article	3ceeae1ea7f006f33e18297debc4ea80	https://www.zhihu.com/people/zhang-na-71	张纳	https://picx.zhimg.com/v2-1d3c0dc26483d42fee712662e8096c96_l.jpg?source=06d4cd63	1778921489922	2017.02.06	2026.05.16
245907464	0	谢谢田医生，我三年前查出高危吓得我好几夜睡不好觉，去的大型公立医院，有个大夫让我吃干扰素，又换了一个大夫说你家条件好你就吃多锻炼身体比啥都强，后来我就什么都没吃，如果早点看到您这篇文章我真的剩的提心吊胆了	1486391974		5	144	0	23502783	article	3ceeae1ea7f006f33e18297debc4ea80	https://www.zhihu.com/people/zhang-na-71	张纳	https://pica.zhimg.com/v2-1d3c0dc26483d42fee712662e8096c96_l.jpg?source=06d4cd63	1778923047356	2017.02.06	2026.05.16
245912222	0	那HpV16或18怎么办呢？	1486392252		4	52	1	23502783	article	3f3cf95e9af3ef471528a74cb4d24d8b	https://www.zhihu.com/people/ling-yi-zhong-fang-shi-huo-zhao	另一种方式活着	https://pic1.zhimg.com/a06ac80e90a0b009d9d185a15d6a2794_l.jpg?source=06d4cd63	1778921489928	2017.02.06	2026.05.16
245912222	0	那HpV16或18怎么办呢？	1486392252		4	52	1	23502783	article	3f3cf95e9af3ef471528a74cb4d24d8b	https://www.zhihu.com/people/ling-yi-zhong-fang-shi-huo-zhao	另一种方式活着	https://pic1.zhimg.com/a06ac80e90a0b009d9d185a15d6a2794_l.jpg?source=06d4cd63	1778923047365	2017.02.06	2026.05.16
245924881	0	我想知道：对于hpv疫苗来说，打了是不是利大于弊？	1486392990		0	19	0	23502783	article	c4f081e55971ba6afb7c359ad46e81ee	https://www.zhihu.com/people/WangTaoTheTonic	狗叔	https://picx.zhimg.com/v2-854d7f7fec80d596a90fe4a0c77b1a83_l.jpg?source=06d4cd63	1778923061908	2017.02.06	2026.05.16
245924881	0	我想知道：对于hpv疫苗来说，打了是不是利大于弊？	1486392990		0	19	0	23502783	article	c4f081e55971ba6afb7c359ad46e81ee	https://www.zhihu.com/people/WangTaoTheTonic	狗叔	https://pic1.zhimg.com/v2-854d7f7fec80d596a90fe4a0c77b1a83_l.jpg?source=06d4cd63	1778921505734	2017.02.06	2026.05.16
245928143	0	标题这么写不好吧	1486393186		0	58	0	23502783	article	9144d70044d4f3be920cdde84c0252ad	https://www.zhihu.com/people/shirahayuki	白羽幸	https://pica.zhimg.com/v2-392582c013f8e05603d05622d950e7ef_l.jpg?source=06d4cd63	1778921489927	2017.02.06	2026.05.16
245928143	0	标题这么写不好吧	1486393186		0	58	0	23502783	article	9144d70044d4f3be920cdde84c0252ad	https://www.zhihu.com/people/shirahayuki	白羽幸	https://picx.zhimg.com/v2-392582c013f8e05603d05622d950e7ef_l.jpg?source=06d4cd63	1778923047361	2017.02.06	2026.05.16
245928474	0	一直是告诉病人无症状的hpv感染不要治疗。提个小建议吧，题目再限定的细一些吧，我们皮肤科的尖锐湿疣还是需要治疗的，虽然治疗是去除疣体，不是去除hpv，但总觉得你的题目会让患者误认为湿疣不要治疗……	1486393204		5	393	6	23502783	article	1a135a5d53b4080aeb1af04d08c1aa42	https://www.zhihu.com/people/xu-chang-qing-34-72	徐长卿	https://picx.zhimg.com/d5fa5863f2e77702d8fea7bcbcbc61bd_l.jpg?source=06d4cd63	1778923047350	2017.02.06	2026.05.16
245928474	0	一直是告诉病人无症状的hpv感染不要治疗。提个小建议吧，题目再限定的细一些吧，我们皮肤科的尖锐湿疣还是需要治疗的，虽然治疗是去除疣体，不是去除hpv，但总觉得你的题目会让患者误认为湿疣不要治疗……	1486393204		5	393	6	23502783	article	1a135a5d53b4080aeb1af04d08c1aa42	https://www.zhihu.com/people/xu-chang-qing-34-72	徐长卿	https://pic1.zhimg.com/d5fa5863f2e77702d8fea7bcbcbc61bd_l.jpg?source=06d4cd63	1778921489917	2017.02.06	2026.05.16
245933853	0	我好像有高危16 18	1486393521		1	5	1	23502783	article	d32f612a7bc82f3630f7e6014511271d	https://www.zhihu.com/people/zhang-doris-33	Doris	https://picx.zhimg.com/1d22d0d4558a31a504dc30563fa67904_l.jpg?source=06d4cd63	1778923064773	2017.02.06	2026.05.16
245933853	0	我好像有高危16 18	1486393521		1	5	1	23502783	article	d32f612a7bc82f3630f7e6014511271d	https://www.zhihu.com/people/zhang-doris-33	Doris	https://pic1.zhimg.com/1d22d0d4558a31a504dc30563fa67904_l.jpg?source=06d4cd63	1778921508580	2017.02.06	2026.05.16
245940750	0	根据统计，只要是免疫力正常的人，91%的HPV感染，可以在2年之内被机体清除出去。没清楚出去的人怎么办？	1486393917		2	189	1	23502783	article	a1a3a478a2af5839f7936a202e591240	https://www.zhihu.com/people/Lostyear	咸不咸·辣不辣	https://picx.zhimg.com/77e0e663f_l.jpg?source=06d4cd63	1778921489921	2017.02.06	2026.05.16
245940750	0	根据统计，只要是免疫力正常的人，91%的HPV感染，可以在2年之内被机体清除出去。没清楚出去的人怎么办？	1486393917		2	189	1	23502783	article	a1a3a478a2af5839f7936a202e591240	https://www.zhihu.com/people/Lostyear	咸不咸·辣不辣	https://picx.zhimg.com/77e0e663f_l.jpg?source=06d4cd63	1778923047353	2017.02.06	2026.05.16
245944869	0	那为啥我的患者（非一人）检查出43型，55型，68型，23型，以6型，18型为最多。伴TCT检查正常。他们都长出湿疣来了呢？不治？	1486394164		31	11	1	23502783	article	cba71ed7e0123c15b3af97cc472157f8	https://www.zhihu.com/people/li-ye-72-14	李猫猫	https://picx.zhimg.com/v2-b5baee97f9ba14457b08d4ade76eaddd_l.jpg?source=06d4cd63	1778921505740	2017.02.06	2026.05.16
245944869	0	那为啥我的患者（非一人）检查出43型，55型，68型，23型，以6型，18型为最多。伴TCT检查正常。他们都长出湿疣来了呢？不治？	1486394164		31	11	1	23502783	article	cba71ed7e0123c15b3af97cc472157f8	https://www.zhihu.com/people/li-ye-72-14	李猫猫	https://picx.zhimg.com/v2-b5baee97f9ba14457b08d4ade76eaddd_l.jpg?source=06d4cd63	1778923061912	2017.02.06	2026.05.16
246025733	0	起了扁平疣应该怎么办	1486399823		0	20	1	23502783	article	87880641fec6d1253e6ab556dcae85ee	https://www.zhihu.com/people/bei-feng-42-36	Safari	https://picx.zhimg.com/v2-47167f1ef94b4240b110f6de5d5c9069_l.jpg?source=06d4cd63	1778923061908	2017.02.07	2026.05.16
246025733	0	起了扁平疣应该怎么办	1486399823		0	20	1	23502783	article	87880641fec6d1253e6ab556dcae85ee	https://www.zhihu.com/people/bei-feng-42-36	Safari	https://picx.zhimg.com/v2-47167f1ef94b4240b110f6de5d5c9069_l.jpg?source=06d4cd63	1778921505730	2017.02.07	2026.05.16
246027622	0	感染之后只能等着病变了才可以治疗？	1486400004		0	12	0	23502783	article	e2d4e0873a90bb75860c53faba5d3bfa	https://www.zhihu.com/people/fei-yu-78-94-85	飞鱼	https://pic1.zhimg.com/v2-abed1a8c04700ba7d72b45195223e0ff_l.jpg?source=06d4cd63	1778921505739	2017.02.07	2026.05.16
246027622	0	感染之后只能等着病变了才可以治疗？	1486400004		0	12	0	23502783	article	e2d4e0873a90bb75860c53faba5d3bfa	https://www.zhihu.com/people/fei-yu-78-94-85	飞鱼	https://pica.zhimg.com/v2-abed1a8c04700ba7d72b45195223e0ff_l.jpg?source=06d4cd63	1778923061912	2017.02.07	2026.05.16
246039406	0	我长hpv的疣都五年了……完全没好转越长越多，我哭	1486401159		4	12	2	23502783	article	150841968ff89ddc63a79a1968954138	https://www.zhihu.com/people/jingyi.realty	花鲫鱼	https://picx.zhimg.com/v2-64a3cfcba162d2d9b1703ff5df8bfa05_l.jpg?source=06d4cd63	1778921496525	2017.02.07	2026.05.16
246039406	0	我长hpv的疣都五年了……完全没好转越长越多，我哭	1486401159		4	12	2	23502783	article	150841968ff89ddc63a79a1968954138	https://www.zhihu.com/people/jingyi.realty	花鲫鱼	https://picx.zhimg.com/v2-64a3cfcba162d2d9b1703ff5df8bfa05_l.jpg?source=06d4cd63	1778923053072	2017.02.07	2026.05.16
246040635	0	男生能打HPV的疫苗吗	1486401308		3	3	0	23502783	article	02d622ef96133d47bcc6c228f720d3d0	https://www.zhihu.com/people/gavin-55-53	Gavin	https://pica.zhimg.com/406b4cfbe5184e22159b5b5641d53a25_l.jpg?source=06d4cd63	1778923067768	2017.02.07	2026.05.16
246040635	0	男生能打HPV的疫苗吗	1486401308		3	3	0	23502783	article	02d622ef96133d47bcc6c228f720d3d0	https://www.zhihu.com/people/gavin-55-53	Gavin	https://picx.zhimg.com/406b4cfbe5184e22159b5b5641d53a25_l.jpg?source=06d4cd63	1778921511503	2017.02.07	2026.05.16
246114981	0	确实，外源性的干扰素对HPV的清除几乎无效，更不要说其他抗病毒药物了，另外病毒基本就在表皮，不突破基底层，系统用药很难渗透。低危型的尖锐湿疣还是要根据情况，物理治疗为主，甚至有的太新鲜的位于肛管内的，激光治疗了还是容易复发，后来主意观察，只要不是涨势喜人，可以等一段时间再去除，因为病毒有自限性。	1486423275		1	20	0	23502783	article	94c5b8a31a3dd8fe9af7aabfd2f74a13	https://www.zhihu.com/people/jia-ru-57-9	假如	https://picx.zhimg.com/v2-abed1a8c04700ba7d72b45195223e0ff_l.jpg?source=06d4cd63	1778921496513	2017.02.07	2026.05.16
246114981	0	确实，外源性的干扰素对HPV的清除几乎无效，更不要说其他抗病毒药物了，另外病毒基本就在表皮，不突破基底层，系统用药很难渗透。低危型的尖锐湿疣还是要根据情况，物理治疗为主，甚至有的太新鲜的位于肛管内的，激光治疗了还是容易复发，后来主意观察，只要不是涨势喜人，可以等一段时间再去除，因为病毒有自限性。	1486423275		1	20	0	23502783	article	94c5b8a31a3dd8fe9af7aabfd2f74a13	https://www.zhihu.com/people/jia-ru-57-9	假如	https://pic1.zhimg.com/v2-abed1a8c04700ba7d72b45195223e0ff_l.jpg?source=06d4cd63	1778923053057	2017.02.07	2026.05.16
246127553	0	那要不要注射疫苗呢	1486425818		0	4	0	23502783	article	ba28960910cc46b038a84f3540ef66f0	https://www.zhihu.com/people/shi-wo-e-bie-zou	是我哦别走	https://picx.zhimg.com/b8eb9c5b35b43e45fee7a2ca5ed2138a_l.jpg?source=06d4cd63	1778921511491	2017.02.07	2026.05.16
246127553	0	那要不要注射疫苗呢	1486425818		0	4	0	23502783	article	ba28960910cc46b038a84f3540ef66f0	https://www.zhihu.com/people/shi-wo-e-bie-zou	是我哦别走	https://picx.zhimg.com/b8eb9c5b35b43e45fee7a2ca5ed2138a_l.jpg?source=06d4cd63	1778923067761	2017.02.07	2026.05.16
246134629	0	谢谢田大夫的科普，使多少人避免过度治疗。愿更多人看到您的文章。	1486426752		0	24	0	23502783	article	5a12dedd9e75a53df48111ef21462527	https://www.zhihu.com/people/sheng-hua-80-65	凌寒开	https://picx.zhimg.com/v2-abed1a8c04700ba7d72b45195223e0ff_l.jpg?source=06d4cd63	1778921493195	2017.02.07	2026.05.16
246134629	0	谢谢田大夫的科普，使多少人避免过度治疗。愿更多人看到您的文章。	1486426752		0	24	0	23502783	article	5a12dedd9e75a53df48111ef21462527	https://www.zhihu.com/people/sheng-hua-80-65	凌寒开	https://picx.zhimg.com/v2-abed1a8c04700ba7d72b45195223e0ff_l.jpg?source=06d4cd63	1778923050191	2017.02.07	2026.05.16
246135236	0	谢谢科普。感觉对医学的东西多了解一些对疾病对医院就没那么害怕了。😁	1486426826		0	6	0	23502783	article	3aa547c98bbfaff624c1fb39b3f9a9e1	https://www.zhihu.com/people/huang-yan-12-31	黄艳	https://picx.zhimg.com/v2-abed1a8c04700ba7d72b45195223e0ff_l.jpg?source=06d4cd63	1778923064770	2017.02.07	2026.05.16
246135236	0	谢谢科普。感觉对医学的东西多了解一些对疾病对医院就没那么害怕了。😁	1486426826		0	6	0	23502783	article	3aa547c98bbfaff624c1fb39b3f9a9e1	https://www.zhihu.com/people/huang-yan-12-31	黄艳	https://pic1.zhimg.com/v2-abed1a8c04700ba7d72b45195223e0ff_l.jpg?source=06d4cd63	1778921508573	2017.02.07	2026.05.16
246138428	0	标题应该取“HPV不需要治疗”吧…没点开以前我还以为治疗HPV会带来什么灾难性的后果。	1486427227		0	13	0	23502783	article	727c2c8feafab85054530c808a915f4e	https://www.zhihu.com/people/qingye_wang	清越	https://pic1.zhimg.com/4790e56ee_l.jpg?source=06d4cd63	1778923061911	2017.02.07	2026.05.16
246138428	0	标题应该取“HPV不需要治疗”吧…没点开以前我还以为治疗HPV会带来什么灾难性的后果。	1486427227		0	13	0	23502783	article	727c2c8feafab85054530c808a915f4e	https://www.zhihu.com/people/qingye_wang	清越	https://pic1.zhimg.com/4790e56ee_l.jpg?source=06d4cd63	1778921505738	2017.02.07	2026.05.16
246138494	0	单纯的病毒感染没有外部症状是不需要治疗的，尖锐湿疣需要治疗，激光去掉疣体，医生会给开增强免疫力的药品辅助提高免疫力清除病毒。忌口积极配合治疗，半年可康复，比梅毒之类的好治。如果已经有疣体了，会变多变大……抓紧时间治疗吧，前期费用低。	1486427237		0	21	0	23502783	article	3f5168cde74eb94bc8cd334406adff35	https://www.zhihu.com/people/zhang-hui-16-67	子瑜	https://pic1.zhimg.com/v2-fb092b3f2bc58dd237eb54acab2f1c09_l.jpg?source=06d4cd63	1778921493196	2017.02.07	2026.05.16
246138494	0	单纯的病毒感染没有外部症状是不需要治疗的，尖锐湿疣需要治疗，激光去掉疣体，医生会给开增强免疫力的药品辅助提高免疫力清除病毒。忌口积极配合治疗，半年可康复，比梅毒之类的好治。如果已经有疣体了，会变多变大……抓紧时间治疗吧，前期费用低。	1486427237		0	21	0	23502783	article	3f5168cde74eb94bc8cd334406adff35	https://www.zhihu.com/people/zhang-hui-16-67	子瑜	https://picx.zhimg.com/v2-fb092b3f2bc58dd237eb54acab2f1c09_l.jpg?source=06d4cd63	1778923050193	2017.02.07	2026.05.16
246155635	0	有个问题，如果HPV无法治疗，那筛查的意义是？	1486429004		2	14	1	23502783	article	f07848d54f0a2710879e446c0ac0b4af	https://www.zhihu.com/people/zhou-chang-40	zhou Chang	https://pic1.zhimg.com/v2-7ee97d3089288d39d1cfcde2831da29d_l.jpg?source=06d4cd63	1778923053067	2017.02.07	2026.05.16
246155635	0	有个问题，如果HPV无法治疗，那筛查的意义是？	1486429004		2	14	1	23502783	article	f07848d54f0a2710879e446c0ac0b4af	https://www.zhihu.com/people/zhou-chang-40	zhou Chang	https://picx.zhimg.com/v2-7ee97d3089288d39d1cfcde2831da29d_l.jpg?source=06d4cd63	1778921496521	2017.02.07	2026.05.16
246161894	0	早看到就不用花那么多少买干扰素了……	1486429565		0	38	1	23502783	article	48d90f6ee77b5605d09e705c05663efc	https://www.zhihu.com/people/fang-you-you	方悠悠	https://picx.zhimg.com/v2-ce3b22007bd229f5fe35de01aa39b1d0_l.jpg?source=06d4cd63	1778923050181	2017.02.07	2026.05.16
246161894	0	早看到就不用花那么多少买干扰素了……	1486429565		0	38	1	23502783	article	48d90f6ee77b5605d09e705c05663efc	https://www.zhihu.com/people/fang-you-you	方悠悠	https://picx.zhimg.com/v2-ce3b22007bd229f5fe35de01aa39b1d0_l.jpg?source=06d4cd63	1778921493183	2017.02.07	2026.05.16
246176288	0	我手上有扁平疣，已经感染了😳	1486430762		0	4	0	23502783	article	a28f83fa58e2a33fab625aa8c2902359	https://www.zhihu.com/people/xiao-huang-1993	波斯菊滴眼液	https://pica.zhimg.com/v2-7d2300eac0cacefe171fb576b1c415b8_l.jpg?source=06d4cd63	1778923067760	2017.02.07	2026.05.16
246176288	0	我手上有扁平疣，已经感染了😳	1486430762		0	4	0	23502783	article	a28f83fa58e2a33fab625aa8c2902359	https://www.zhihu.com/people/xiao-huang-1993	波斯菊滴眼液	https://pica.zhimg.com/v2-7d2300eac0cacefe171fb576b1c415b8_l.jpg?source=06d4cd63	1778921511488	2017.02.07	2026.05.16
246189330	0	我脚上长过 还真好了	1486431752		0	2	0	23502783	article	aad33b5c7201996a6b1e734c2c888c71	https://www.zhihu.com/people/zha-xiao-cang	杜小甫	https://picx.zhimg.com/v2-30466b0a79c77705a464f9df319c7d22_l.jpg?source=06d4cd63	1778921517538	2017.02.07	2026.05.16
246189330	0	我脚上长过 还真好了	1486431752		0	2	0	23502783	article	aad33b5c7201996a6b1e734c2c888c71	https://www.zhihu.com/people/zha-xiao-cang	杜小甫	https://pic1.zhimg.com/v2-30466b0a79c77705a464f9df319c7d22_l.jpg?source=06d4cd63	1778923073450	2017.02.07	2026.05.16
246228088	0	也就是说尖锐湿疣实际上不可治愈，携带者如果和人性交必将传染给别人？这太可怕了吧。	1486434546		10	11	0	23502783	article	ce91b5b28c785ce69090eb1790fea8c7	https://www.zhihu.com/people/yu-san-geng	欲三更	https://picx.zhimg.com/v2-a5215d96c32823f676230822c8042241_l.jpg?source=06d4cd63	1778923053069	2017.02.07	2026.05.16
246228088	0	也就是说尖锐湿疣实际上不可治愈，携带者如果和人性交必将传染给别人？这太可怕了吧。	1486434546		10	11	0	23502783	article	ce91b5b28c785ce69090eb1790fea8c7	https://www.zhihu.com/people/yu-san-geng	欲三更	https://pic1.zhimg.com/v2-a5215d96c32823f676230822c8042241_l.jpg?source=06d4cd63	1778921496523	2017.02.07	2026.05.16
246262530	0	人脚上生长的拓疣也属于HPV，非常难以治愈。	1486436781		1	2	0	23502783	article	454be652f006bc4228feae6605ecb455	https://www.zhihu.com/people/jarodise	数字游民Jarod	https://picx.zhimg.com/v2-1fa6c7dfa3b3459f951e91a5b44a8647_l.jpg?source=06d4cd63	1778921517537	2017.02.07	2026.05.16
246262530	0	人脚上生长的拓疣也属于HPV，非常难以治愈。	1486436781		1	2	0	23502783	article	454be652f006bc4228feae6605ecb455	https://www.zhihu.com/people/jarodise	数字游民Jarod	https://picx.zhimg.com/v2-1fa6c7dfa3b3459f951e91a5b44a8647_l.jpg?source=06d4cd63	1778923073448	2017.02.07	2026.05.16
246273403	0	那宫颈低度病变了呢？	1486437473		3	7	0	23502783	article	be28a4a7ef5bba0c76c51dfe124e48ec	https://www.zhihu.com/people/shi-wei-48-97	话梅	https://pica.zhimg.com/v2-4b47ff107e2b108d9cad28a775f05581_l.jpg?source=06d4cd63	1778921496526	2017.02.07	2026.05.16
246273403	0	那宫颈低度病变了呢？	1486437473		3	7	0	23502783	article	be28a4a7ef5bba0c76c51dfe124e48ec	https://www.zhihu.com/people/shi-wei-48-97	话梅	https://pica.zhimg.com/v2-4b47ff107e2b108d9cad28a775f05581_l.jpg?source=06d4cd63	1778923053073	2017.02.07	2026.05.16
246295727	0	多个性伴侣是指同时拥有吗？	1486438874		1	5	1	23502783	article	e48867d747c5287f1ca7b583191439b8	https://www.zhihu.com/people/lapin-69	然后昨天	https://picx.zhimg.com/v2-4b593dc35026197b402d91850c135a28_l.jpg?source=06d4cd63	1778923064772	2017.02.07	2026.05.16
246295727	0	多个性伴侣是指同时拥有吗？	1486438874		1	5	1	23502783	article	e48867d747c5287f1ca7b583191439b8	https://www.zhihu.com/people/lapin-69	然后昨天	https://pic1.zhimg.com/v2-4b593dc35026197b402d91850c135a28_l.jpg?source=06d4cd63	1778921508578	2017.02.07	2026.05.16
246299515	0	学习了	1486439110		0	3	0	23502783	article	6909a71fba8b29680f7f47a6f23e0524	https://www.zhihu.com/people/linda-80-30-9	Linda	https://picx.zhimg.com/v2-c846f7a96779a09ba49176c1f88b5f17_l.jpg?source=06d4cd63	1778923067768	2017.02.07	2026.05.16
246299515	0	学习了	1486439110		0	3	0	23502783	article	6909a71fba8b29680f7f47a6f23e0524	https://www.zhihu.com/people/linda-80-30-9	Linda	https://picx.zhimg.com/v2-c846f7a96779a09ba49176c1f88b5f17_l.jpg?source=06d4cd63	1778921511500	2017.02.07	2026.05.16
246306779	0	很好的解答，其实现在人对宫颈癌确实过度紧张了，除此之外，前列腺癌什么的也是过度诊疗误区多啊	1486439575		0	9	0	23502783	article	d33f8388d56a7f8a3c9d965cf671eba3	https://www.zhihu.com/people/ou-yang-xiao-fei-73	欧阳小肥	https://picx.zhimg.com/v2-abed1a8c04700ba7d72b45195223e0ff_l.jpg?source=06d4cd63	1778921499722	2017.02.07	2026.05.16
246306779	0	很好的解答，其实现在人对宫颈癌确实过度紧张了，除此之外，前列腺癌什么的也是过度诊疗误区多啊	1486439575		0	9	0	23502783	article	d33f8388d56a7f8a3c9d965cf671eba3	https://www.zhihu.com/people/ou-yang-xiao-fei-73	欧阳小肥	https://pic1.zhimg.com/v2-abed1a8c04700ba7d72b45195223e0ff_l.jpg?source=06d4cd63	1778923055983	2017.02.07	2026.05.16
246308962	0	检查出18阳性，医生开的就是干扰素	1486439718		1	7	0	23502783	article	46d790461609b7ecf42a462ff33e2ced	https://www.zhihu.com/people/tuo-shui-de-gan-wu-nu-28	脱水的干物女	https://picx.zhimg.com/v2-4a076720c288bacfd76836035348ea40_l.jpg?source=06d4cd63	1778921499731	2017.02.07	2026.05.16
246308962	0	检查出18阳性，医生开的就是干扰素	1486439718		1	7	0	23502783	article	46d790461609b7ecf42a462ff33e2ced	https://www.zhihu.com/people/tuo-shui-de-gan-wu-nu-28	脱水的干物女	https://pica.zhimg.com/v2-4a076720c288bacfd76836035348ea40_l.jpg?source=06d4cd63	1778923055991	2017.02.07	2026.05.16
246316385	0	有过性经历推荐打吗？	1486440217		0	2	0	23502783	article	593f5fd0775e9f864842624877452247	https://www.zhihu.com/people/cccbai-hua-hua	诺坎普	https://pic1.zhimg.com/v2-77137a8b18776ca11115ffea35669b97_l.jpg?source=06d4cd63	1778921517535	2017.02.07	2026.05.16
246316385	0	有过性经历推荐打吗？	1486440217		0	2	0	23502783	article	593f5fd0775e9f864842624877452247	https://www.zhihu.com/people/cccbai-hua-hua	诺坎普	https://pic1.zhimg.com/v2-77137a8b18776ca11115ffea35669b97_l.jpg?source=06d4cd63	1778923073447	2017.02.07	2026.05.16
246317706	0	马上想到了宫颈糜烂，据说也不用治	1486440308		0	8	0	23502783	article	d2102d9c6aa5ce0232e9832495f2b8bc	https://www.zhihu.com/people/xiao-wa-28-7	小哇	https://pic1.zhimg.com/2fefd860088f83714dff5065f29aec92_l.jpg?source=06d4cd63	1778921499725	2017.02.07	2026.05.16
246317706	0	马上想到了宫颈糜烂，据说也不用治	1486440308		0	8	0	23502783	article	d2102d9c6aa5ce0232e9832495f2b8bc	https://www.zhihu.com/people/xiao-wa-28-7	小哇	https://picx.zhimg.com/2fefd860088f83714dff5065f29aec92_l.jpg?source=06d4cd63	1778923055986	2017.02.07	2026.05.16
246320080	0	只要不是16和18阳性就不需要治疗，那检测出来这两项阳性，该怎么办？治还是不治？	1486440468		3	10	0	23502783	article	33c6fc5c40bf6533c3514f572a31d648	https://www.zhihu.com/people/da-xiang-he-ma-yi	流浪又自由	https://picx.zhimg.com/v2-89cc3cc0cb2982abcdd237795db1317e_l.jpg?source=06d4cd63	1778921505742	2017.02.07	2026.05.16
246320080	0	只要不是16和18阳性就不需要治疗，那检测出来这两项阳性，该怎么办？治还是不治？	1486440468		3	10	0	23502783	article	33c6fc5c40bf6533c3514f572a31d648	https://www.zhihu.com/people/da-xiang-he-ma-yi	流浪又自由	https://picx.zhimg.com/v2-89cc3cc0cb2982abcdd237795db1317e_l.jpg?source=06d4cd63	1778923061914	2017.02.07	2026.05.16
246348565	0	所以我HPV疫苗下个月去香港第三针没打错是吧QAQ	1486442472		2	7	0	23502783	article	52e09beafc0738ab935a804e9381743a	https://www.zhihu.com/people/a-bao-65-43	BabeOli	https://picx.zhimg.com/v2-568559d41149bbc230234e2c815c0dc6_l.jpg?source=06d4cd63	1778923064768	2017.02.07	2026.05.16
246348565	0	所以我HPV疫苗下个月去香港第三针没打错是吧QAQ	1486442472		2	7	0	23502783	article	52e09beafc0738ab935a804e9381743a	https://www.zhihu.com/people/a-bao-65-43	BabeOli	https://pica.zhimg.com/v2-568559d41149bbc230234e2c815c0dc6_l.jpg?source=06d4cd63	1778921508569	2017.02.07	2026.05.16
246415417	0	@蓝焰狐	1486446727		0	2	0	23502783	article	6024758ce3719ee8bc9940ab683cf4a9	https://www.zhihu.com/people/zuo-you-7-88-88	左右	https://picx.zhimg.com/3734405795194f59cff1cda4718e5bd2_l.jpg?source=06d4cd63	1778923073447	2017.02.07	2026.05.16
246415417	0	@蓝焰狐	1486446727		0	2	0	23502783	article	6024758ce3719ee8bc9940ab683cf4a9	https://www.zhihu.com/people/zuo-you-7-88-88	左右	https://picx.zhimg.com/3734405795194f59cff1cda4718e5bd2_l.jpg?source=06d4cd63	1778921517534	2017.02.07	2026.05.16
246442256	0	真的是学习了	1486448474		0	1	0	23502783	article	29b08e7054c2ef87562f061a1d57243d	https://www.zhihu.com/people/hai-zhi-hua-nan-zong-dian	hyp1981	https://pic1.zhimg.com/v2-abed1a8c04700ba7d72b45195223e0ff_l.jpg?source=06d4cd63	1778921523609	2017.02.07	2026.05.16
246442256	0	真的是学习了	1486448474		0	1	0	23502783	article	29b08e7054c2ef87562f061a1d57243d	https://www.zhihu.com/people/hai-zhi-hua-nan-zong-dian	hyp1981	https://picx.zhimg.com/v2-abed1a8c04700ba7d72b45195223e0ff_l.jpg?source=06d4cd63	1778923079258	2017.02.07	2026.05.16
246454601	0	避孕套可以防hpv吗	1486449272		1	5	1	23502783	article	9fd84ccc5d885de8199a482235f7c23b	https://www.zhihu.com/people/dai-zhen-an	2B青年呆不呆	https://pic1.zhimg.com/v2-abed1a8c04700ba7d72b45195223e0ff_l.jpg?source=06d4cd63	1778921523609	2017.02.07	2026.05.16
246454601	0	避孕套可以防hpv吗	1486449272		1	5	1	23502783	article	9fd84ccc5d885de8199a482235f7c23b	https://www.zhihu.com/people/dai-zhen-an	2B青年呆不呆	https://picx.zhimg.com/v2-abed1a8c04700ba7d72b45195223e0ff_l.jpg?source=06d4cd63	1778923079261	2017.02.07	2026.05.16
246461439	0	如果持续感染16和18型两年的要怎么办呢？貌似我自身的免疫力无法清除	1486449722		5	9	0	23502783	article	bfd33132b5e7b57f6e71494a94c7c604	https://www.zhihu.com/people/ni-ming-yong-hu-34-73	管不住嘴迈不开腿	https://picx.zhimg.com/v2-abed1a8c04700ba7d72b45195223e0ff_l.jpg?source=06d4cd63	1778921499718	2017.02.07	2026.05.16
246461439	0	如果持续感染16和18型两年的要怎么办呢？貌似我自身的免疫力无法清除	1486449722		5	9	0	23502783	article	bfd33132b5e7b57f6e71494a94c7c604	https://www.zhihu.com/people/ni-ming-yong-hu-34-73	管不住嘴迈不开腿	https://picx.zhimg.com/v2-abed1a8c04700ba7d72b45195223e0ff_l.jpg?source=06d4cd63	1778923055978	2017.02.07	2026.05.16
246471065	0	我手上现在就长了扁平疣，但是每次长都是因为我用手洗了洗衣粉侵泡过的衣物导致的。我前段时间没有接触过洗衣粉，手上一直没有，前几天洗了衣服，第二天就长了，现在消了很多了。我看过中医，他说是过敏性湿疹。	1486450363		1	0	0	23502783	article	c8e83501b309c1a38fac98277b2efc76	https://www.zhihu.com/people/18sui-de-pang-zhi	18岁的胖纸	https://pica.zhimg.com/d4627fc40e7725603fd1191765f1096a_l.jpg?source=06d4cd63	1778923085003	2017.02.07	2026.05.16
246471065	0	我手上现在就长了扁平疣，但是每次长都是因为我用手洗了洗衣粉侵泡过的衣物导致的。我前段时间没有接触过洗衣粉，手上一直没有，前几天洗了衣服，第二天就长了，现在消了很多了。我看过中医，他说是过敏性湿疹。	1486450363		1	0	0	23502783	article	c8e83501b309c1a38fac98277b2efc76	https://www.zhihu.com/people/18sui-de-pang-zhi	18岁的胖纸	https://pic1.zhimg.com/d4627fc40e7725603fd1191765f1096a_l.jpg?source=06d4cd63	1778921530036	2017.02.07	2026.05.16
246480102	0	那我hpv16阳性 阴道镜活检都没事也不用理睬它 自身提高免疫力就可以吗	1486450958		1	8	2	23502783	article	a8105d443ed2305473a7b4d947f42952	https://www.zhihu.com/people/zhou-zhou-zhou-90-5	周周周	https://pic1.zhimg.com/5db7f23b934ff4002b39b36a3f3841f8_l.jpg?source=06d4cd63	1778923061914	2017.02.07	2026.05.16
246480102	0	那我hpv16阳性 阴道镜活检都没事也不用理睬它 自身提高免疫力就可以吗	1486450958		1	8	2	23502783	article	a8105d443ed2305473a7b4d947f42952	https://www.zhihu.com/people/zhou-zhou-zhou-90-5	周周周	https://picx.zhimg.com/5db7f23b934ff4002b39b36a3f3841f8_l.jpg?source=06d4cd63	1778921505743	2017.02.07	2026.05.16
246504861	0	今天刚去做了筛查，，	1486452592		0	4	0	23502783	article	1273fd76a5a536a239c0e4b1b0d80d97	https://www.zhihu.com/people/gua-dian	瓜殿	https://picx.zhimg.com/49db9ff85e1fef38fae6e62bb3d2ea1c_l.jpg?source=06d4cd63	1778921511487	2017.02.07	2026.05.16
246504861	0	今天刚去做了筛查，，	1486452592		0	4	0	23502783	article	1273fd76a5a536a239c0e4b1b0d80d97	https://www.zhihu.com/people/gua-dian	瓜殿	https://picx.zhimg.com/49db9ff85e1fef38fae6e62bb3d2ea1c_l.jpg?source=06d4cd63	1778923067758	2017.02.07	2026.05.16
246562382	0	博主的知识需要更新了，现在已经有治疗Hpv感染的有效药物，可以去搜索关键字 姜世勃，复旦大学，JB蛋白，抗hpv生物蛋白辅料	1486456155		11	43	3	23502783	article	300098ef8bf06aa9816f2bc2cbb7d7c6	https://www.zhihu.com/people/yue-zha-jun-13	曱甴君	https://picx.zhimg.com/8b8584ea3_l.jpg?source=06d4cd63	1778921489930	2017.02.07	2026.05.16
246562382	0	博主的知识需要更新了，现在已经有治疗Hpv感染的有效药物，可以去搜索关键字 姜世勃，复旦大学，JB蛋白，抗hpv生物蛋白辅料	1486456155		11	43	3	23502783	article	300098ef8bf06aa9816f2bc2cbb7d7c6	https://www.zhihu.com/people/yue-zha-jun-13	曱甴君	https://picx.zhimg.com/8b8584ea3_l.jpg?source=06d4cd63	1778923047365	2017.02.07	2026.05.16
246618003	0	“即使你把手洗得干干净净，上面也照样有细菌。”要亲命了，还让不让外科医生活了？（摔）你好像也开刀的吧！！	1486459737		0	25	0	23502783	article	101e61e144a099712eb7ce918483cabd	https://www.zhihu.com/people/keith-chang-91	Keith Chang	https://picx.zhimg.com/10a0445d4aa55647abcd3c56ec4a90b5_l.jpg?source=06d4cd63	1778921493193	2017.02.07	2026.05.16
246618003	0	“即使你把手洗得干干净净，上面也照样有细菌。”要亲命了，还让不让外科医生活了？（摔）你好像也开刀的吧！！	1486459737		0	25	0	23502783	article	101e61e144a099712eb7ce918483cabd	https://www.zhihu.com/people/keith-chang-91	Keith Chang	https://picx.zhimg.com/10a0445d4aa55647abcd3c56ec4a90b5_l.jpg?source=06d4cd63	1778923050190	2017.02.07	2026.05.16
246626909	0	如果是那两种了？	1486460352		0	0	0	23502783	article	aab8f3d7a6a710b0fc4688fa3be46f99	https://www.zhihu.com/people/du-lei-38-34	杜磊	https://pic1.zhimg.com/v2-abed1a8c04700ba7d72b45195223e0ff_l.jpg?source=06d4cd63	1778921530035	2017.02.07	2026.05.16
246626909	0	如果是那两种了？	1486460352		0	0	0	23502783	article	aab8f3d7a6a710b0fc4688fa3be46f99	https://www.zhihu.com/people/du-lei-38-34	杜磊	https://picx.zhimg.com/v2-abed1a8c04700ba7d72b45195223e0ff_l.jpg?source=06d4cd63	1778923085001	2017.02.07	2026.05.16
246639500	0	有得过扁平疣的嚒？可以治愈不？谢谢	1486461280		1	3	0	23502783	article	aa868fd78fcea9edd82d4c0cd105ffe5	https://www.zhihu.com/people/nuo-ying-yoyo	诺樱yoyo	https://picx.zhimg.com/b1bde4c07c5f486f4dcdf0057e6cf80f_l.jpg?source=06d4cd63	1778923058848	2017.02.07	2026.05.16
246639500	0	有得过扁平疣的嚒？可以治愈不？谢谢	1486461280		1	3	0	23502783	article	aa868fd78fcea9edd82d4c0cd105ffe5	https://www.zhihu.com/people/nuo-ying-yoyo	诺樱yoyo	https://pic1.zhimg.com/b1bde4c07c5f486f4dcdf0057e6cf80f_l.jpg?source=06d4cd63	1778921502785	2017.02.07	2026.05.16
246640012	0	赞赏送给你！	1486461315		0	2	0	23502783	article	9f67fc1890367220853da5c0621ddfb9	https://www.zhihu.com/people/vaxin	凡心	https://pic1.zhimg.com/a73be6f94_l.jpg?source=06d4cd63	1778921517533	2017.02.07	2026.05.16
246640012	0	赞赏送给你！	1486461315		0	2	0	23502783	article	9f67fc1890367220853da5c0621ddfb9	https://www.zhihu.com/people/vaxin	凡心	https://pic1.zhimg.com/a73be6f94_l.jpg?source=06d4cd63	1778923073446	2017.02.07	2026.05.16
246650802	0	还是靠免疫力，吃好，睡好，运动好。然后就是定期检查，早期发现重大疾病。一般的细菌病毒感染，没有症状情况下，个人觉得还是不要乱用药物。	1486462098		0	35	0	23502783	article	c5d7c017fbf70a0e5f21c8f174867cab	https://www.zhihu.com/people/yue-shang-yun-tai	月上云台	https://picx.zhimg.com/v2-2568b065f2ff60b49291d93a5be97861_l.jpg?source=06d4cd63	1778923050183	2017.02.07	2026.05.16
246650802	0	还是靠免疫力，吃好，睡好，运动好。然后就是定期检查，早期发现重大疾病。一般的细菌病毒感染，没有症状情况下，个人觉得还是不要乱用药物。	1486462098		0	35	0	23502783	article	c5d7c017fbf70a0e5f21c8f174867cab	https://www.zhihu.com/people/yue-shang-yun-tai	月上云台	https://pica.zhimg.com/v2-2568b065f2ff60b49291d93a5be97861_l.jpg?source=06d4cd63	1778921493189	2017.02.07	2026.05.16
246697710	0	刚开始吃干扰素，但是也不见好，后来锻炼，慢慢的就好了	1486465341		2	35	1	23502783	article	ace03e78f12a9eea38d9dbc5c6245320	https://www.zhihu.com/people/man-ban-pai-49-58	慢半拍	https://pica.zhimg.com/v2-67f9d38f5b10f7a76d6fa3c639186fa8_l.jpg?source=06d4cd63	1778923050182	2017.02.07	2026.05.16
246697710	0	刚开始吃干扰素，但是也不见好，后来锻炼，慢慢的就好了	1486465341		2	35	1	23502783	article	ace03e78f12a9eea38d9dbc5c6245320	https://www.zhihu.com/people/man-ban-pai-49-58	慢半拍	https://picx.zhimg.com/v2-67f9d38f5b10f7a76d6fa3c639186fa8_l.jpg?source=06d4cd63	1778921493186	2017.02.07	2026.05.16
246878561	0	那跖疣呢	1486477604		0	1	0	23502783	article	b13ad661051245dcc9cb5ed5947084de	https://www.zhihu.com/people/song-zi-hao-66-59	城北徐公	https://pica.zhimg.com/936cc1f577ffff1d4bd296ec127c3b3e_l.jpg?source=06d4cd63	1778921520471	2017.02.07	2026.05.16
246878561	0	那跖疣呢	1486477604		0	1	0	23502783	article	b13ad661051245dcc9cb5ed5947084de	https://www.zhihu.com/people/song-zi-hao-66-59	城北徐公	https://picx.zhimg.com/936cc1f577ffff1d4bd296ec127c3b3e_l.jpg?source=06d4cd63	1778923076357	2017.02.07	2026.05.16
246881384	0	很感谢！！可是心中依然恐慌。2016年底例行体检，TCT检查正常，医生说宫颈有点肥大，加做HPV检查，结果是hpv33阳性，一下就蒙了。只有丈夫一个性伴侣，曾流产2次，有一个孩子，个人卫生也很注意，怎么会感染这个？一个星期的惊慌害怕又去一家比较权威的妇产科医院，医生说做1617进一步检查，当时因为太恐惧，找了一个在医院工作的朋友陪着，想着能得知确切情况，可是朋友介绍的医生解说并不清晰，也打消不了自己心中的疑虑，医生上来就开药进行治疗。我询问的问题:这种感染是怎么回事，怎么得的，如何治疗，效果怎样？未来发展情况如何？(最终结果就是宫颈癌?)这些问题都未能解释清楚，详细。那天结果是经过一系列抽血化验后，做了活检，不做1617了。二天后结果出来是慢性宫颈炎，再询问医生，她也未多解释，然后又是开药治炎症。我暂时未取药，因为例假快了。总之这一个月心情起伏反复，差点崩溃。自己也查阅许多资料，依然有疑…	1486477788		0	18	1	23502783	article	ae1e3ae46aa10cfc63bf0a9cd2a22f00	https://www.zhihu.com/people/bai-yun-qian-zai-kong-you-you-43	白云千载空悠悠	https://picx.zhimg.com/v2-48a68f7cabb1cb65361cd195a8c4c22d_l.jpg?source=06d4cd63	1778921496517	2017.02.07	2026.05.16
246881384	0	很感谢！！可是心中依然恐慌。2016年底例行体检，TCT检查正常，医生说宫颈有点肥大，加做HPV检查，结果是hpv33阳性，一下就蒙了。只有丈夫一个性伴侣，曾流产2次，有一个孩子，个人卫生也很注意，怎么会感染这个？一个星期的惊慌害怕又去一家比较权威的妇产科医院，医生说做1617进一步检查，当时因为太恐惧，找了一个在医院工作的朋友陪着，想着能得知确切情况，可是朋友介绍的医生解说并不清晰，也打消不了自己心中的疑虑，医生上来就开药进行治疗。我询问的问题:这种感染是怎么回事，怎么得的，如何治疗，效果怎样？未来发展情况如何？(最终结果就是宫颈癌?)这些问题都未能解释清楚，详细。那天结果是经过一系列抽血化验后，做了活检，不做1617了。二天后结果出来是慢性宫颈炎，再询问医生，她也未多解释，然后又是开药治炎症。我暂时未取药，因为例假快了。总之这一个月心情起伏反复，差点崩溃。自己也查阅许多资料，依然有疑…	1486477788		0	18	1	23502783	article	ae1e3ae46aa10cfc63bf0a9cd2a22f00	https://www.zhihu.com/people/bai-yun-qian-zai-kong-you-you-43	白云千载空悠悠	https://pic1.zhimg.com/v2-48a68f7cabb1cb65361cd195a8c4c22d_l.jpg?source=06d4cd63	1778923053064	2017.02.07	2026.05.16
246893196	0	又看了一眼检查单，HPV33阳性，高危型的，一个+。我爱人是否也应该去做个检查？活检申请单子写着临床诊断:慢性宫颈炎？病理诊断:慢性宫颈炎。一直在想会不会申请单写错了，应该检查是否有细胞癌变情况？	1486478475		0	5	0	23502783	article	ae1e3ae46aa10cfc63bf0a9cd2a22f00	https://www.zhihu.com/people/bai-yun-qian-zai-kong-you-you-43	白云千载空悠悠	https://pic1.zhimg.com/v2-48a68f7cabb1cb65361cd195a8c4c22d_l.jpg?source=06d4cd63	1778921499732	2017.02.07	2026.05.16
246893196	0	又看了一眼检查单，HPV33阳性，高危型的，一个+。我爱人是否也应该去做个检查？活检申请单子写着临床诊断:慢性宫颈炎？病理诊断:慢性宫颈炎。一直在想会不会申请单写错了，应该检查是否有细胞癌变情况？	1486478475		0	5	0	23502783	article	ae1e3ae46aa10cfc63bf0a9cd2a22f00	https://www.zhihu.com/people/bai-yun-qian-zai-kong-you-you-43	白云千载空悠悠	https://picx.zhimg.com/v2-48a68f7cabb1cb65361cd195a8c4c22d_l.jpg?source=06d4cd63	1778923055992	2017.02.07	2026.05.16
246894089	0	还是建议打HPV的疫苗，怎么说还是利大于弊。	1486478526		0	3	0	23502783	article	bc0d0ac0c08e5ab120e432c7b5e5fb7b	https://www.zhihu.com/people/huang-zi-xuan-27-41	蕞锌	https://pic1.zhimg.com/v2-b6135bf4fa11ca3ac73dec38d158641e_l.jpg?source=06d4cd63	1778923067767	2017.02.07	2026.05.16
246894089	0	还是建议打HPV的疫苗，怎么说还是利大于弊。	1486478526		0	3	0	23502783	article	bc0d0ac0c08e5ab120e432c7b5e5fb7b	https://www.zhihu.com/people/huang-zi-xuan-27-41	蕞锌	https://pic1.zhimg.com/v2-b6135bf4fa11ca3ac73dec38d158641e_l.jpg?source=06d4cd63	1778921511498	2017.02.07	2026.05.16
246901932	0	太有用了，我告诉我老婆	1486478975		0	2	0	23502783	article	76968cf4dd84198b1d4e886d137d4d78	https://www.zhihu.com/people/xiehua-49	换位思考	https://pic1.zhimg.com/4741e75fb5f9af08786412e9b1e69701_l.jpg?source=06d4cd63	1778923070633	2017.02.07	2026.05.16
246901932	0	太有用了，我告诉我老婆	1486478975		0	2	0	23502783	article	76968cf4dd84198b1d4e886d137d4d78	https://www.zhihu.com/people/xiehua-49	换位思考	https://picx.zhimg.com/4741e75fb5f9af08786412e9b1e69701_l.jpg?source=06d4cd63	1778921514466	2017.02.07	2026.05.16
247015333	0	反对作者某些观点，说只要TCT结果是好的，HPV阳性也没关系。因为TCT项目准确率不高，漏筛率很高，有时候患者已经宫颈癌了，TCT结果还是阴性。HPV不是所有患者都能自己转阴，有一些病人确实需要治疗，此外还需要长期随访，必要时阴道镜检查，有病变结合病人自身是否行LEEP刀，这才是完整的流程。	1486486616		2	38	1	23502783	article	b3181300fef08d5047d8af1c125d74b8	https://www.zhihu.com/people/yue-yue-33-95	吴喵喵	https://pica.zhimg.com/v2-3b2d766015da75da8f0a5b91a052a078_l.jpg?source=06d4cd63	1778923050179	2017.02.08	2026.05.16
247015333	0	反对作者某些观点，说只要TCT结果是好的，HPV阳性也没关系。因为TCT项目准确率不高，漏筛率很高，有时候患者已经宫颈癌了，TCT结果还是阴性。HPV不是所有患者都能自己转阴，有一些病人确实需要治疗，此外还需要长期随访，必要时阴道镜检查，有病变结合病人自身是否行LEEP刀，这才是完整的流程。	1486486616		2	38	1	23502783	article	b3181300fef08d5047d8af1c125d74b8	https://www.zhihu.com/people/yue-yue-33-95	吴喵喵	https://picx.zhimg.com/v2-3b2d766015da75da8f0a5b91a052a078_l.jpg?source=06d4cd63	1778921493180	2017.02.08	2026.05.16
247018478	0	打赏的都是阳性的，那么我要不要也赏一下哪，蛤蛤	1486486920		0	2	1	23502783	article	9ea391f12ea9861be47e0dfd883798ff	https://www.zhihu.com/people/zhaojw	Zhaojw	https://picx.zhimg.com/v2-9b1f0681f06e203200d4babec92c4b23_l.jpg?source=06d4cd63	1778923061906	2017.02.08	2026.05.16
247018478	0	打赏的都是阳性的，那么我要不要也赏一下哪，蛤蛤	1486486920		0	2	1	23502783	article	9ea391f12ea9861be47e0dfd883798ff	https://www.zhihu.com/people/zhaojw	Zhaojw	https://picx.zhimg.com/v2-9b1f0681f06e203200d4babec92c4b23_l.jpg?source=06d4cd63	1778921505727	2017.02.08	2026.05.16
247074161	0	看着很专业	1486497101		0	0	0	23502783	article	b4fc12fa30a0f7f9f8cf8fa996f95f7b	https://www.zhihu.com/people/skywalker-77	Skywalker	https://pica.zhimg.com/v2-abed1a8c04700ba7d72b45195223e0ff_l.jpg?source=06d4cd63	1778921530033	2017.02.08	2026.05.16
247074161	0	看着很专业	1486497101		0	0	0	23502783	article	b4fc12fa30a0f7f9f8cf8fa996f95f7b	https://www.zhihu.com/people/skywalker-77	Skywalker	https://picx.zhimg.com/v2-abed1a8c04700ba7d72b45195223e0ff_l.jpg?source=06d4cd63	1778923085000	2017.02.08	2026.05.16
247113275	0	您好，请问年龄50+，最近四年HPV16+,TCT正常，做过两次阴道镜，好像是疣状样变，请问接下来该怎么检查，需要每年再做阴道镜吗？谢谢	1486512269		0	4	0	23502783	article	3f5808fdd483e8536580bc80e5ceb89c	https://www.zhihu.com/people/xiang-xiang-67-93	胡萝卜	https://picx.zhimg.com/v2-46e516c0307b1781b9ae189d38d9c1e1_l.jpg?source=06d4cd63	1778921508587	2017.02.08	2026.05.16
247113275	0	您好，请问年龄50+，最近四年HPV16+,TCT正常，做过两次阴道镜，好像是疣状样变，请问接下来该怎么检查，需要每年再做阴道镜吗？谢谢	1486512269		0	4	0	23502783	article	3f5808fdd483e8536580bc80e5ceb89c	https://www.zhihu.com/people/xiang-xiang-67-93	胡萝卜	https://picx.zhimg.com/v2-46e516c0307b1781b9ae189d38d9c1e1_l.jpg?source=06d4cd63	1778923064778	2017.02.08	2026.05.16
247228210	0	HSILCIN2呢？要不要治疗	1486521929		0	1	0	23502783	article	5780a59db2cabd06b5f38b0c1d27d4bb	https://www.zhihu.com/people/zi-yu-man-er	紫玉曼尔	https://pic1.zhimg.com/v2-abed1a8c04700ba7d72b45195223e0ff_l.jpg?source=06d4cd63	1778923076357	2017.02.08	2026.05.16
247228210	0	HSILCIN2呢？要不要治疗	1486521929		0	1	0	23502783	article	5780a59db2cabd06b5f38b0c1d27d4bb	https://www.zhihu.com/people/zi-yu-man-er	紫玉曼尔	https://picx.zhimg.com/v2-abed1a8c04700ba7d72b45195223e0ff_l.jpg?source=06d4cd63	1778921520471	2017.02.08	2026.05.16
247437238	0	已经有过性行为的，打HPV疫苗的作用怎么样啊？	1486535316		0	1	0	23502783	article	7325f0a092b3840f1e7168d4266802b6	https://www.zhihu.com/people/tian-nan-14	pumpkin归处民宿	https://picx.zhimg.com/v2-e5b7105076e2daec74824684dfa4fded_l.jpg?source=06d4cd63	1778921520469	2017.02.08	2026.05.16
247437238	0	已经有过性行为的，打HPV疫苗的作用怎么样啊？	1486535316		0	1	0	23502783	article	7325f0a092b3840f1e7168d4266802b6	https://www.zhihu.com/people/tian-nan-14	pumpkin归处民宿	https://picx.zhimg.com/v2-e5b7105076e2daec74824684dfa4fded_l.jpg?source=06d4cd63	1778923076354	2017.02.08	2026.05.16
247623369	0	标题这样会有误会的吧。。。	1486547096		0	1	0	23502783	article	7eadfe9c15819ff8a7cfc31127421a99	https://www.zhihu.com/people/cao-jing-84-68	剑初尘	https://pica.zhimg.com/72a826ad7a90a9d1f345e0647bc7f89d_l.jpg?source=06d4cd63	1778921520468	2017.02.08	2026.05.16
247623369	0	标题这样会有误会的吧。。。	1486547096		0	1	0	23502783	article	7eadfe9c15819ff8a7cfc31127421a99	https://www.zhihu.com/people/cao-jing-84-68	剑初尘	https://picx.zhimg.com/72a826ad7a90a9d1f345e0647bc7f89d_l.jpg?source=06d4cd63	1778923076354	2017.02.08	2026.05.16
247732641	0	-	1486555230		0	2	0	23502783	article	7da8857031628b1bbbc5f5f7a91fec22	https://www.zhihu.com/people/panxiaofeng	潘晓峰	https://pic1.zhimg.com/v2-fdd9f82055e8959ecb857e82bd1ba35a_l.jpg?source=06d4cd63	1778921514465	2017.02.08	2026.05.16
247732641	0	-	1486555230		0	2	0	23502783	article	7da8857031628b1bbbc5f5f7a91fec22	https://www.zhihu.com/people/panxiaofeng	潘晓峰	https://picx.zhimg.com/v2-fdd9f82055e8959ecb857e82bd1ba35a_l.jpg?source=06d4cd63	1778923070632	2017.02.08	2026.05.16
247743892	0	已经咨询了医生，扁平疣疣体可治愈，就是外观看不出来，但抵抗力变弱的话仍有复发可能性。	1486556081		0	1	0	23502783	article	9e53bece7610dffae43ab40b01b1fb46	https://www.zhihu.com/people/wanz-80	wanz	https://picx.zhimg.com/f40540f28_l.jpg?source=06d4cd63	1778921520466	2017.02.08	2026.05.16
247743892	0	已经咨询了医生，扁平疣疣体可治愈，就是外观看不出来，但抵抗力变弱的话仍有复发可能性。	1486556081		0	1	0	23502783	article	9e53bece7610dffae43ab40b01b1fb46	https://www.zhihu.com/people/wanz-80	wanz	https://picx.zhimg.com/f40540f28_l.jpg?source=06d4cd63	1778923076353	2017.02.08	2026.05.16
248305867	0	我34未生育。去年八月 诊断hpv高危 阳20.9，未做分型.tct轻度炎症.因为不懂所以特别恐惧压力很大都焦虑症了吃饭睡觉都不正常了，现在排卵期出血连着俩月了，以前也有此情况现在比之前严重了，今天看医生医生直接让我做阴道镜，我距离上次检查tct和hpv有半年时间，我有必要做阴道镜吗？	1486613268		0	1	0	23502783	article	ec5f7e52e5d5fcc05240b6e678377f70	https://www.zhihu.com/people/wen-zhu-10	文彧逐	https://picx.zhimg.com/d3ccc70dce9189ff95350ec7c9c2e17d_l.jpg?source=06d4cd63	1778921520466	2017.02.09	2026.05.16
248305867	0	我34未生育。去年八月 诊断hpv高危 阳20.9，未做分型.tct轻度炎症.因为不懂所以特别恐惧压力很大都焦虑症了吃饭睡觉都不正常了，现在排卵期出血连着俩月了，以前也有此情况现在比之前严重了，今天看医生医生直接让我做阴道镜，我距离上次检查tct和hpv有半年时间，我有必要做阴道镜吗？	1486613268		0	1	0	23502783	article	ec5f7e52e5d5fcc05240b6e678377f70	https://www.zhihu.com/people/wen-zhu-10	文彧逐	https://picx.zhimg.com/d3ccc70dce9189ff95350ec7c9c2e17d_l.jpg?source=06d4cd63	1778923076351	2017.02.09	2026.05.16
249006329	0	想请问下20多了还有必要打疫苗么，而且好像食指有感染到疣，医生说影响指甲生长不能激光，就开的药_(:з」∠)_	1486659557		0	2	0	23502783	article	6ce90a791a7ddb47b0d60d2224035c5a	https://www.zhihu.com/people/Calpis219	Calpis	https://pic1.zhimg.com/0cf95398a3179b9dc975739becf7fc6d_l.jpg?source=06d4cd63	1778923070632	2017.02.10	2026.05.16
249006329	0	想请问下20多了还有必要打疫苗么，而且好像食指有感染到疣，医生说影响指甲生长不能激光，就开的药_(:з」∠)_	1486659557		0	2	0	23502783	article	6ce90a791a7ddb47b0d60d2224035c5a	https://www.zhihu.com/people/Calpis219	Calpis	https://picx.zhimg.com/0cf95398a3179b9dc975739becf7fc6d_l.jpg?source=06d4cd63	1778921514464	2017.02.10	2026.05.16
249076372	0	我刚预约了这周去打。。	1486678065		0	3	0	23502783	article	51efceb4646d5bd2dacfb24c7d674566	https://www.zhihu.com/people/qi-ai-3	仟潜浅倩	https://pica.zhimg.com/c293db33ceae438cc72ee55d6726ca97_l.jpg?source=06d4cd63	1778923067765	2017.02.10	2026.05.16
249076372	0	我刚预约了这周去打。。	1486678065		0	3	0	23502783	article	51efceb4646d5bd2dacfb24c7d674566	https://www.zhihu.com/people/qi-ai-3	仟潜浅倩	https://pic1.zhimg.com/c293db33ceae438cc72ee55d6726ca97_l.jpg?source=06d4cd63	1778921511497	2017.02.10	2026.05.16
249113681	0	我和老公都是处男女，应该没感染过吧…	1486686700		0	5	0	23502783	article	fc008c2cf549188e9c9b18b74e3fa0ef	https://www.zhihu.com/people/gu-lin-63-51	顾林	https://picx.zhimg.com/d450f3247f6d46c93b328239ddeedda6_l.jpg?source=06d4cd63	1778923055996	2017.02.10	2026.05.16
249113681	0	我和老公都是处男女，应该没感染过吧…	1486686700		0	5	0	23502783	article	fc008c2cf549188e9c9b18b74e3fa0ef	https://www.zhihu.com/people/gu-lin-63-51	顾林	https://picx.zhimg.com/d450f3247f6d46c93b328239ddeedda6_l.jpg?source=06d4cd63	1778921499740	2017.02.10	2026.05.16
249302358	0	去年底查出来hpv高危阳性，分型是68阳性，TCT是低级别鳞状细胞病变，做了两次阴道镜和一次电子阴道镜，活检也做了两次，活检医生肉眼诊断都是二期癌变，好像是叫可疑浸润性癌变，那时候真的好害怕，还好男票陪着我，最终结果都是低级别鳞状细胞病变，医生建议做leep刀，那一段时间真的很崩溃，本人虽然35岁高龄，不过未婚未育，近四年只有一个男票，而且想给男票生猴子，所以不想做手术，怕会影响生育，虽然现在已经无所谓了，后来医生建议用派特灵，目前刚刚完成第一个疗程，不知道鸭嘴钳是谁发明的，每次撑开都好痛，做女人真的要忍好多痛啊……不知道会不会阳转阴，愿主保佑我吧……	1486700271		2	52	0	23502783	article	aa12b973d6392c53213e07a1f78e67b4	https://www.zhihu.com/people/nelly-15	流浪者	https://pic1.zhimg.com/v2-b12fe7cdc575fcdc1e30c652175ebeba_l.jpg?source=06d4cd63	1778921489927	2017.02.10	2026.05.16
249302358	0	去年底查出来hpv高危阳性，分型是68阳性，TCT是低级别鳞状细胞病变，做了两次阴道镜和一次电子阴道镜，活检也做了两次，活检医生肉眼诊断都是二期癌变，好像是叫可疑浸润性癌变，那时候真的好害怕，还好男票陪着我，最终结果都是低级别鳞状细胞病变，医生建议做leep刀，那一段时间真的很崩溃，本人虽然35岁高龄，不过未婚未育，近四年只有一个男票，而且想给男票生猴子，所以不想做手术，怕会影响生育，虽然现在已经无所谓了，后来医生建议用派特灵，目前刚刚完成第一个疗程，不知道鸭嘴钳是谁发明的，每次撑开都好痛，做女人真的要忍好多痛啊……不知道会不会阳转阴，愿主保佑我吧……	1486700271		2	52	0	23502783	article	aa12b973d6392c53213e07a1f78e67b4	https://www.zhihu.com/people/nelly-15	流浪者	https://pica.zhimg.com/v2-b12fe7cdc575fcdc1e30c652175ebeba_l.jpg?source=06d4cd63	1778923047363	2017.02.10	2026.05.16
249673046	0	那子宫壁厚度和宫颈癌是啥关系呢	1486724539		0	2	0	23502783	article	11351687ac704e9ede51de8d6ad16c0f	https://www.zhihu.com/people/julysuna	Linn Aiton	https://pica.zhimg.com/f2783ebd1296929751173703d4811f53_l.jpg?source=06d4cd63	1778923070630	2017.02.10	2026.05.16
249673046	0	那子宫壁厚度和宫颈癌是啥关系呢	1486724539		0	2	0	23502783	article	11351687ac704e9ede51de8d6ad16c0f	https://www.zhihu.com/people/julysuna	Linn Aiton	https://picx.zhimg.com/f2783ebd1296929751173703d4811f53_l.jpg?source=06d4cd63	1778921514463	2017.02.10	2026.05.16
250024906	0	解释的很详细，很明了。老师，我可以转载到微信的公众号么？著出处以及作者，想让家人以及更多的人知道。	1486754290		0	0	0	23502783	article	27acdfd221c8f99568d75019ab35b32b	https://www.zhihu.com/people/hao-hao-zi-13	郝叽叽	https://pic1.zhimg.com/v2-6d743be7043837387d6da9972d9cf9e8_l.jpg?source=06d4cd63	1778923084997	2017.02.11	2026.05.16
250024906	0	解释的很详细，很明了。老师，我可以转载到微信的公众号么？著出处以及作者，想让家人以及更多的人知道。	1486754290		0	0	0	23502783	article	27acdfd221c8f99568d75019ab35b32b	https://www.zhihu.com/people/hao-hao-zi-13	郝叽叽	https://pica.zhimg.com/v2-6d743be7043837387d6da9972d9cf9e8_l.jpg?source=06d4cd63	1778921530031	2017.02.11	2026.05.16
250754431	0	我是 hpv18的感染者 心里压力好大	1486826412		0	26	1	23502783	article	bcb5f76618525d054f760ec655073f5b	https://www.zhihu.com/people/zhu-yi-fan-23-29	路人甲	https://picx.zhimg.com/v2-089f1155a8b496a5245ef1dbcc995da8_l.jpg?source=06d4cd63	1778921493193	2017.02.11	2026.05.16
250754431	0	我是 hpv18的感染者 心里压力好大	1486826412		0	26	1	23502783	article	bcb5f76618525d054f760ec655073f5b	https://www.zhihu.com/people/zhu-yi-fan-23-29	路人甲	https://picx.zhimg.com/v2-089f1155a8b496a5245ef1dbcc995da8_l.jpg?source=06d4cd63	1778923050188	2017.02.11	2026.05.16
253242655	0	如果是16或者18型怎么办～～～	1487117603		0	4	0	23502783	article	52a61a5c86f39eba1c738d7e5673fc12	https://www.zhihu.com/people/woshiyaoguai	承一	https://pic1.zhimg.com/v2-46c6a331f0ca15ce526a6268d561bd1a_l.jpg?source=06d4cd63	1778923064777	2017.02.15	2026.05.16
253242655	0	如果是16或者18型怎么办～～～	1487117603		0	4	0	23502783	article	52a61a5c86f39eba1c738d7e5673fc12	https://www.zhihu.com/people/woshiyaoguai	承一	https://pica.zhimg.com/v2-46c6a331f0ca15ce526a6268d561bd1a_l.jpg?source=06d4cd63	1778921508587	2017.02.15	2026.05.16
255184702	0	有16怎么办啊	1487648330		0	4	0	23502783	article	f87a3591b83b3b8e4cec1be56157ae0a	https://www.zhihu.com/people/shu-ke-31-96	与你	https://pic1.zhimg.com/2bf4c6383dc2da8d9e58ead6733bad05_l.jpg?source=06d4cd63	1778921508586	2017.02.21	2026.05.16
255184702	0	有16怎么办啊	1487648330		0	4	0	23502783	article	f87a3591b83b3b8e4cec1be56157ae0a	https://www.zhihu.com/people/shu-ke-31-96	与你	https://pic1.zhimg.com/2bf4c6383dc2da8d9e58ead6733bad05_l.jpg?source=06d4cd63	1778923064775	2017.02.21	2026.05.16
255256145	0	田医生你好，我长期服用糖皮质激素，免疫力紊乱，现在身上有很多扁平疣，这个有办法治疗吗？	1487663545		0	1	0	23502783	article	b15e07f0bb0bfd523cd4b68f419a9288	https://www.zhihu.com/people/ni-yi-quan-23	顽石	https://picx.zhimg.com/dedeb8c15ade655e56b81f2f3daaca64_l.jpg?source=06d4cd63	1778921520465	2017.02.21	2026.05.16
255256145	0	田医生你好，我长期服用糖皮质激素，免疫力紊乱，现在身上有很多扁平疣，这个有办法治疗吗？	1487663545		0	1	0	23502783	article	b15e07f0bb0bfd523cd4b68f419a9288	https://www.zhihu.com/people/ni-yi-quan-23	顽石	https://picx.zhimg.com/dedeb8c15ade655e56b81f2f3daaca64_l.jpg?source=06d4cd63	1778923076346	2017.02.21	2026.05.16
255859559	0	请问如果有尖锐湿疣一定是HPV阳性吗？另怎么判断是哪种疣？	1487825848		0	3	1	23502783	article	55df39abe1e66525f9ebd323f8577681	https://www.zhihu.com/people/yuan-qian-qian-8	袁倩倩	https://picx.zhimg.com/06121eb5a0a1ae01ab89802f2be91040_l.jpg?source=06d4cd63	1778923058847	2017.02.23	2026.05.16
255859559	0	请问如果有尖锐湿疣一定是HPV阳性吗？另怎么判断是哪种疣？	1487825848		0	3	1	23502783	article	55df39abe1e66525f9ebd323f8577681	https://www.zhihu.com/people/yuan-qian-qian-8	袁倩倩	https://picx.zhimg.com/06121eb5a0a1ae01ab89802f2be91040_l.jpg?source=06d4cd63	1778921502784	2017.02.23	2026.05.16
256091069	0	高危型hpv感染两年以上，是可以治疗的啊，指南说的	1487895969		1	3	0	23502783	article	3ec5412b0da56257c740595456ea5712	https://www.zhihu.com/people/lu-hui-lu-hui-9	芦荟芦荟	https://pic1.zhimg.com/v2-abed1a8c04700ba7d72b45195223e0ff_l.jpg?source=06d4cd63	1778921502782	2017.02.24	2026.05.16
256091069	0	高危型hpv感染两年以上，是可以治疗的啊，指南说的	1487895969		1	3	0	23502783	article	3ec5412b0da56257c740595456ea5712	https://www.zhihu.com/people/lu-hui-lu-hui-9	芦荟芦荟	https://picx.zhimg.com/v2-abed1a8c04700ba7d72b45195223e0ff_l.jpg?source=06d4cd63	1778923058846	2017.02.24	2026.05.16
256250301	0	昨天刚预约好的，27号去打~	1487931635		0	0	0	23502783	article	12ec74216f6f1a76ac751fcfe99a2403	https://www.zhihu.com/people/xiao-yao-puppy	小妖puppy	https://picx.zhimg.com/v2-ee1119605a7534e04a0a0fa52b2b2af4_l.jpg?source=06d4cd63	1778923084994	2017.02.24	2026.05.16
256250301	0	昨天刚预约好的，27号去打~	1487931635		0	0	0	23502783	article	12ec74216f6f1a76ac751fcfe99a2403	https://www.zhihu.com/people/xiao-yao-puppy	小妖puppy	https://picx.zhimg.com/v2-ee1119605a7534e04a0a0fa52b2b2af4_l.jpg?source=06d4cd63	1778921530031	2017.02.24	2026.05.16
257723010	0	HPV没有性行为的人会得嘛？	1488375226		0	1	0	23502783	article	459d8c27b5bd83645ed8e1b4f149c27a	https://www.zhihu.com/people/yu-jun-jie-90	Victor	https://pic1.zhimg.com/6d7b460487ed478789149f3aa0a88f4a_l.jpg?source=06d4cd63	1778921520465	2017.03.01	2026.05.16
257723010	0	HPV没有性行为的人会得嘛？	1488375226		0	1	0	23502783	article	459d8c27b5bd83645ed8e1b4f149c27a	https://www.zhihu.com/people/yu-jun-jie-90	Victor	https://picx.zhimg.com/6d7b460487ed478789149f3aa0a88f4a_l.jpg?source=06d4cd63	1778923076344	2017.03.01	2026.05.16
257778476	0	请问医生，HPV阳性（不知具体哪种型阳性），活检显示CIN1，需要治疗吗？医生开了三个月的重组人干扰素。	1488389318		0	5	0	23502783	article	35383a54144436cb4cbf918a647b080a	https://www.zhihu.com/people/puxd	学姐简妮	https://picx.zhimg.com/53991dd94822d3c58d1912ad62f8f894_l.jpg?source=06d4cd63	1778923064771	2017.03.02	2026.05.16
257778476	0	请问医生，HPV阳性（不知具体哪种型阳性），活检显示CIN1，需要治疗吗？医生开了三个月的重组人干扰素。	1488389318		0	5	0	23502783	article	35383a54144436cb4cbf918a647b080a	https://www.zhihu.com/people/puxd	学姐简妮	https://picx.zhimg.com/53991dd94822d3c58d1912ad62f8f894_l.jpg?source=06d4cd63	1778921508576	2017.03.02	2026.05.16
257946120	0	hpv疫苗可以预防尖锐湿疣吗？	1488442022		0	0	0	23502783	article	58336beda09fe431f8c0a2cbd318bc79	https://www.zhihu.com/people/chen-chen-33-33	狮子山上的青年	https://pica.zhimg.com/v2-abed1a8c04700ba7d72b45195223e0ff_l.jpg?source=06d4cd63	1778923084992	2017.03.02	2026.05.16
257946120	0	hpv疫苗可以预防尖锐湿疣吗？	1488442022		0	0	0	23502783	article	58336beda09fe431f8c0a2cbd318bc79	https://www.zhihu.com/people/chen-chen-33-33	狮子山上的青年	https://pic1.zhimg.com/v2-abed1a8c04700ba7d72b45195223e0ff_l.jpg?source=06d4cd63	1778921530028	2017.03.02	2026.05.16
258194477	0	请问12hr hpv这个是阳性，是什么情况？	1488515052		0	1	0	23502783	article	f610a954d97ada8f20697cd3aec1d770	https://www.zhihu.com/people/dou-zi-shi-wo	W王公子	https://pica.zhimg.com/v2-2b8831f8dc6e02aa4504b426e69e2de2_l.jpg?source=06d4cd63	1778921520463	2017.03.03	2026.05.16
258194477	0	请问12hr hpv这个是阳性，是什么情况？	1488515052		0	1	0	23502783	article	f610a954d97ada8f20697cd3aec1d770	https://www.zhihu.com/people/dou-zi-shi-wo	W王公子	https://picx.zhimg.com/v2-2b8831f8dc6e02aa4504b426e69e2de2_l.jpg?source=06d4cd63	1778923076341	2017.03.03	2026.05.16
258640699	0	其实免疫能力过高也不是什么好事呀	1488641277		0	1	0	23502783	article	75ef107fe7e88bd6b606afccd1d9f209	https://www.zhihu.com/people/heng-yu-68-6	Suetonius	https://pic1.zhimg.com/v2-87d5629dd1674ed96c563e43ebba158b_l.jpg?source=06d4cd63	1778921520461	2017.03.04	2026.05.16
258640699	0	其实免疫能力过高也不是什么好事呀	1488641277		0	1	0	23502783	article	75ef107fe7e88bd6b606afccd1d9f209	https://www.zhihu.com/people/heng-yu-68-6	Suetonius	https://pic1.zhimg.com/v2-87d5629dd1674ed96c563e43ebba158b_l.jpg?source=06d4cd63	1778923076337	2017.03.04	2026.05.16
258693771	0	田大夫好，请问您知道国内各大城市的HPV疫苗啥时上市么？推迟婚期就是等着打针呢	1488673109		0	2	0	23502783	article	81f31f8c702bc285402ef149e3168853	https://www.zhihu.com/people/shi-jia-yin-36	释迦因	https://picx.zhimg.com/v2-877d81484ee0a1465ca0bba93f96f528_l.jpg?source=06d4cd63	1778921514460	2017.03.05	2026.05.16
258693771	0	田大夫好，请问您知道国内各大城市的HPV疫苗啥时上市么？推迟婚期就是等着打针呢	1488673109		0	2	0	23502783	article	81f31f8c702bc285402ef149e3168853	https://www.zhihu.com/people/shi-jia-yin-36	释迦因	https://picx.zhimg.com/v2-877d81484ee0a1465ca0bba93f96f528_l.jpg?source=06d4cd63	1778923070630	2017.03.05	2026.05.16
258714497	0	可是现在大部分医生不论你是什么型，年龄是多少，只要是hpv阳性全都给拉到活检室，进行活检检查……还有宫颈糜烂也给你治疗，吓唬不懂的患者……哎	1488678950		0	78	0	23502783	article	272429f6ab03f5d6ead5ff6c052003ea	https://www.zhihu.com/people/wei-wei-75-98-80	灿灿	https://pic1.zhimg.com/v2-abed1a8c04700ba7d72b45195223e0ff_l.jpg?source=06d4cd63	1778923047361	2017.03.05	2026.05.16
258714497	0	可是现在大部分医生不论你是什么型，年龄是多少，只要是hpv阳性全都给拉到活检室，进行活检检查……还有宫颈糜烂也给你治疗，吓唬不懂的患者……哎	1488678950		0	78	0	23502783	article	272429f6ab03f5d6ead5ff6c052003ea	https://www.zhihu.com/people/wei-wei-75-98-80	灿灿	https://pica.zhimg.com/v2-abed1a8c04700ba7d72b45195223e0ff_l.jpg?source=06d4cd63	1778921489926	2017.03.05	2026.05.16
258724354	0	造福社会的文章	1488681217		0	2	0	23502783	article	fc20db227d109a9b18351d696fab5b37	https://www.zhihu.com/people/li-pei-yu-64	哲学泰迪	https://picx.zhimg.com/v2-ab0f516c37434d0b9c4ebd1a11e69e9e_l.jpg?source=06d4cd63	1778923070627	2017.03.05	2026.05.16
258724354	0	造福社会的文章	1488681217		0	2	0	23502783	article	fc20db227d109a9b18351d696fab5b37	https://www.zhihu.com/people/li-pei-yu-64	哲学泰迪	https://pica.zhimg.com/v2-ab0f516c37434d0b9c4ebd1a11e69e9e_l.jpg?source=06d4cd63	1778921514459	2017.03.05	2026.05.16
258732649	0	非不为也，是不能也	1488682987		0	0	0	23502783	article	67a46afe24e1833581854c25d5d7382d	https://www.zhihu.com/people/1380236553609124	知乎用户X5SL88	https://pic1.zhimg.com/v2-abed1a8c04700ba7d72b45195223e0ff_l.jpg?source=06d4cd63	1778921530027	2017.03.05	2026.05.16
258732649	0	非不为也，是不能也	1488682987		0	0	0	23502783	article	67a46afe24e1833581854c25d5d7382d	https://www.zhihu.com/people/1380236553609124	知乎用户X5SL88	https://picx.zhimg.com/v2-abed1a8c04700ba7d72b45195223e0ff_l.jpg?source=06d4cd63	1778923084989	2017.03.05	2026.05.16
258857208	0	经常约炮的人看到这个该收敛一下了吧	1488712385		0	94	0	23502783	article	9c955deb202a7d007946c76f5f4fa6c7	https://www.zhihu.com/people/jiang-xue-21	江雪	https://pica.zhimg.com/8bebbdef6_l.jpg?source=06d4cd63	1778921489923	2017.03.05	2026.05.16
258857208	0	经常约炮的人看到这个该收敛一下了吧	1488712385		0	94	0	23502783	article	9c955deb202a7d007946c76f5f4fa6c7	https://www.zhihu.com/people/jiang-xue-21	江雪	https://picx.zhimg.com/8bebbdef6_l.jpg?source=06d4cd63	1778923047359	2017.03.05	2026.05.16
259447005	0	hpv感染的自然清除率是准确的吗？hpv持续感染是宫颈病变的高危因素，超过百分之十就可以推荐进行干预。	1488877163		0	4	0	23502783	article	5eb13c57e8d5254b2132a10e6acb47e4	https://www.zhihu.com/people/fu-chan-xiao-si	妇产小斯	https://picx.zhimg.com/v2-bfc582c0ff71140bd7e42ad64e5a3c00_l.jpg?source=06d4cd63	1778923058842	2017.03.07	2026.05.16
259447005	0	hpv感染的自然清除率是准确的吗？hpv持续感染是宫颈病变的高危因素，超过百分之十就可以推荐进行干预。	1488877163		0	4	0	23502783	article	5eb13c57e8d5254b2132a10e6acb47e4	https://www.zhihu.com/people/fu-chan-xiao-si	妇产小斯	https://pica.zhimg.com/v2-bfc582c0ff71140bd7e42ad64e5a3c00_l.jpg?source=06d4cd63	1778921502775	2017.03.07	2026.05.16
259976348	0	如果尖锐湿疣由于经济原因过段时间治疗会有什么问题吗？比如其他并发症之类的。或者尖锐湿疣不治疗会自愈吗。	1489031274		0	3	0	23502783	article	b9faac670fff5f0c9960f75e21e220d8	https://www.zhihu.com/people/gong-zi-teng-80	Gem Gong	https://picx.zhimg.com/v2-3b6f8b341661a20fae0b9ee34d7d1128_l.jpg?source=06d4cd63	1778921502781	2017.03.09	2026.05.16
259976348	0	如果尖锐湿疣由于经济原因过段时间治疗会有什么问题吗？比如其他并发症之类的。或者尖锐湿疣不治疗会自愈吗。	1489031274		0	3	0	23502783	article	b9faac670fff5f0c9960f75e21e220d8	https://www.zhihu.com/people/gong-zi-teng-80	Gem Gong	https://picx.zhimg.com/v2-3b6f8b341661a20fae0b9ee34d7d1128_l.jpg?source=06d4cd63	1778923058844	2017.03.09	2026.05.16
260181224	0	田医生，今天刚拿到hpv检查结果hpv16阳性，你能告诉我要怎么做吗？	1489075922		0	1	0	23502783	article	25822b4782a51d44b5b511a5654bf695	https://www.zhihu.com/people/xu-xiao-juan-19	许小娟	https://picx.zhimg.com/v2-abed1a8c04700ba7d72b45195223e0ff_l.jpg?source=06d4cd63	1778921517546	2017.03.10	2026.05.16
260181224	0	田医生，今天刚拿到hpv检查结果hpv16阳性，你能告诉我要怎么做吗？	1489075922		0	1	0	23502783	article	25822b4782a51d44b5b511a5654bf695	https://www.zhihu.com/people/xu-xiao-juan-19	许小娟	https://pica.zhimg.com/v2-abed1a8c04700ba7d72b45195223e0ff_l.jpg?source=06d4cd63	1778923073455	2017.03.10	2026.05.16
260934139	0	@三德子他二舅所以还是防范于未然吧😣	1489310911		1	2	0	23502783	article	a2667db46bf54d285e4f6d7e57d6ceef	https://www.zhihu.com/people/ivy_taoyi	陶胖几	https://picx.zhimg.com/v2-944fbd134bdd0eb4d6e33e61af7b552b_l.jpg?source=06d4cd63	1778921514459	2017.03.12	2026.05.16
260934139	0	@三德子他二舅所以还是防范于未然吧😣	1489310911		1	2	0	23502783	article	a2667db46bf54d285e4f6d7e57d6ceef	https://www.zhihu.com/people/ivy_taoyi	陶胖几	https://picx.zhimg.com/v2-944fbd134bdd0eb4d6e33e61af7b552b_l.jpg?source=06d4cd63	1778923070624	2017.03.12	2026.05.16
261021400	0	单纯的病毒感染不需要用干扰素吗？医生就像卖药的，推荐的干扰素270一盒用三次。现在碰见好医生太难。	1489331431		0	3	0	23502783	article	09ea2103673638e910072f09e3c05151	https://www.zhihu.com/people/xiao-mi-su-64	小米苏	https://picx.zhimg.com/v2-e3e7c50dcc582076674182775f6f6f26_l.jpg?source=06d4cd63	1778921511496	2017.03.12	2026.05.16
261021400	0	单纯的病毒感染不需要用干扰素吗？医生就像卖药的，推荐的干扰素270一盒用三次。现在碰见好医生太难。	1489331431		0	3	0	23502783	article	09ea2103673638e910072f09e3c05151	https://www.zhihu.com/people/xiao-mi-su-64	小米苏	https://pica.zhimg.com/v2-e3e7c50dcc582076674182775f6f6f26_l.jpg?source=06d4cd63	1778923067765	2017.03.12	2026.05.16
269778622	0	可怜了你们...有性生活的人	1491900691		0	0	0	23502783	article	5e607e53e0b3f13b0155b1ad9593df4e	https://www.zhihu.com/people/zhou-bang-yi	周姓男子	https://picx.zhimg.com/v2-dc3119be64f4d620190357cd6d02d778_l.jpg?source=06d4cd63	1778923082157	2017.04.11	2026.05.16
269778622	0	可怜了你们...有性生活的人	1491900691		0	0	0	23502783	article	5e607e53e0b3f13b0155b1ad9593df4e	https://www.zhihu.com/people/zhou-bang-yi	周姓男子	https://pic1.zhimg.com/v2-dc3119be64f4d620190357cd6d02d778_l.jpg?source=06d4cd63	1778921526720	2017.04.11	2026.05.16
269814187	0	点赞！	1491907400		0	20	0	26302768	article	0612549a881f61078e31b343503c6dd8	https://www.zhihu.com/people/feng-ling-du-99-12	风陵渡	https://picx.zhimg.com/v2-dce7518b9157c10b8aed63455ab84899_l.jpg?source=06d4cd63	1778924151961	2017.04.11	2026.05.16
269854311	0	对，自己吓自己的很多，我也经常遇到，解释的口干舌燥。。。😓	1491915707		6	74	2	26302768	article	6c56028b33222849fc48774b9a760177	https://www.zhihu.com/people/thus-helian	飒姐	https://pica.zhimg.com/v2-39ce79633b23225af5d6afcb0ded5fe7_l.jpg?source=06d4cd63	1778924151954	2017.04.11	2026.05.16
269862630	0	请问30+未婚未育，的单身女性还有必要去香港打9合1的hpv疫苗吗？（PS：私生活很检点）	1491917495		2	0	1	26302768	article	c41a86e801d2f38bf9c4d30738610584	https://www.zhihu.com/people/xiao-yi-93-62-68	小亦	https://picx.zhimg.com/v2-2307655a70b73f98e19aee0b0fd43367_l.jpg?source=06d4cd63	1778924173077	2017.04.11	2026.05.16
269863329	0	目前在试用派特灵	1491917639		7	2	0	26302768	article	aa12b973d6392c53213e07a1f78e67b4	https://www.zhihu.com/people/nelly-15	流浪者	https://picx.zhimg.com/v2-b12fe7cdc575fcdc1e30c652175ebeba_l.jpg?source=06d4cd63	1778924155112	2017.04.11	2026.05.16
269954987	0	赞	1491956640		0	0	0	26302768	article	80ce02d211381e91bfd1cb41a5b11977	https://www.zhihu.com/people/zhao-min-43-72	甜蜜蜜	https://picx.zhimg.com/v2-bce9193bab17afb0822fe7667f3a0a31_l.jpg?source=06d4cd63	1778924173075	2017.04.12	2026.05.16
269969780	0	那最高危的呢？	1491960038		0	7	0	26302768	article	c9e92baa2e643acd8bd05c06901d4a5b	https://www.zhihu.com/people/ting-bao-er-36	婷宝儿	https://picx.zhimg.com/v2-abed1a8c04700ba7d72b45195223e0ff_l.jpg?source=06d4cd63	1778924151966	2017.04.12	2026.05.16
270635494	0	孕期检查HPV，52型阳性，当时有点懵。赶紧找地方坐下，上网查，还是高危，更懵。给家里人发个微信，有点难受。心里还想，该不会这个家伙外边有问题吧。等再平静些，继续查，略放心。我要加强锻炼，放松心情，同时听医生的建议，好好治疗。不过也许要生产之后了	1492136082		40	13	0	26302768	article	a38316cb581906e3e9e7c63941472d8c	https://www.zhihu.com/people/maggie-qinn	拿铁咖啡	https://pic1.zhimg.com/v2-abed1a8c04700ba7d72b45195223e0ff_l.jpg?source=06d4cd63	1778924158092	2017.04.14	2026.05.16
272335536	0	MLGBD正规三甲医院还恐吓我！一下给我开了1000块钱的那个干扰！WC他大爷！老娘才23岁	1492590590		40	23	0	26302768	article	0a439c3dcc2bb0f0244c056fe9bdcc35	https://www.zhihu.com/people/ge-dan-dan-23-87	特特	https://pic1.zhimg.com/v2-96e548999f37f45f90dd164f576ab3eb_l.jpg?source=06d4cd63	1778924151959	2017.04.19	2026.05.16
273183430	0	偏偏1618型..怎么办 害怕	1492801719		0	1	0	23502783	article	6621d53621fffe4c32225da107cb4c7a	https://www.zhihu.com/people/xu-jing-yan-48	火火	https://pica.zhimg.com/v2-063f1e298d70f07ed24202dfe5e695c1_l.jpg?source=06d4cd63	1778923073454	2017.04.22	2026.05.16
273183430	0	偏偏1618型..怎么办 害怕	1492801719		0	1	0	23502783	article	6621d53621fffe4c32225da107cb4c7a	https://www.zhihu.com/people/xu-jing-yan-48	火火	https://picx.zhimg.com/v2-063f1e298d70f07ed24202dfe5e695c1_l.jpg?source=06d4cd63	1778921517545	2017.04.22	2026.05.16
273409110	0	那说了这么多还是对hpv16 18没办法了，做了活检知道病变又能怎样，还是束手无策	1492868696		0	20	0	23502783	article	7d83642fdff89d0177421ee1cbbc8440	https://www.zhihu.com/people/luomeihan	Llpxhcuf	https://pic1.zhimg.com/v2-abed1a8c04700ba7d72b45195223e0ff_l.jpg?source=06d4cd63	1778923053053	2017.04.22	2026.05.16
273409110	0	那说了这么多还是对hpv16 18没办法了，做了活检知道病变又能怎样，还是束手无策	1492868696		0	20	0	23502783	article	7d83642fdff89d0177421ee1cbbc8440	https://www.zhihu.com/people/luomeihan	Llpxhcuf	https://pica.zhimg.com/v2-abed1a8c04700ba7d72b45195223e0ff_l.jpg?source=06d4cd63	1778921496509	2017.04.22	2026.05.16
274215820	0	HPV16高危，其他结果细胞学检查未见任何异常，今天准备去做阴道镜活检了	1493092303		11	10	0	26302768	article	4c4de7e92dfdf11cf4b7f036df92a0c5	https://www.zhihu.com/people/mi-chi-mao	可爱的小喵咪	https://pic1.zhimg.com/v2-eafb0c40671125e15131e76e807bcd85_l.jpg?source=06d4cd63	1778924151965	2017.04.25	2026.05.16
274831018	0	hpv16阳性，细胞学和生物学检查无异常，已经做了阴道镜活检，等结果中。很不安啊很不安。觉得以前的肛周痒是不是也是这个感染导致的。	1493246280		14	4	0	26302768	article	4c4de7e92dfdf11cf4b7f036df92a0c5	https://www.zhihu.com/people/mi-chi-mao	可爱的小喵咪	https://picx.zhimg.com/v2-eafb0c40671125e15131e76e807bcd85_l.jpg?source=06d4cd63	1778924155104	2017.04.27	2026.05.16
274831066	0	怎么保护家人？孩子跟我一起睡，害怕传染给他。	1493246320		3	1	1	26302768	article	4c4de7e92dfdf11cf4b7f036df92a0c5	https://www.zhihu.com/people/mi-chi-mao	可爱的小喵咪	https://picx.zhimg.com/v2-eafb0c40671125e15131e76e807bcd85_l.jpg?source=06d4cd63	1778924161150	2017.04.27	2026.05.16
276520030	0	hpv有疣体治疗后还可以同房吗	1493696407		0	1	0	23502783	article	eaa874be5f2d60e3c4e50f1fb04655a7	https://www.zhihu.com/people/xiao-xiao-xiao-12-90	小小晓	https://picx.zhimg.com/v2-abed1a8c04700ba7d72b45195223e0ff_l.jpg?source=06d4cd63	1778923073453	2017.05.02	2026.05.16
276520030	0	hpv有疣体治疗后还可以同房吗	1493696407		0	1	0	23502783	article	eaa874be5f2d60e3c4e50f1fb04655a7	https://www.zhihu.com/people/xiao-xiao-xiao-12-90	小小晓	https://pica.zhimg.com/v2-abed1a8c04700ba7d72b45195223e0ff_l.jpg?source=06d4cd63	1778921517543	2017.05.02	2026.05.16
276521251	0	请问长了疣体 治疗后 多久可以性生活呢 国外的医生和我说没关系 不影响 但国内好像不推荐 求回答	1493696615		3	2	0	26302768	article	eaa874be5f2d60e3c4e50f1fb04655a7	https://www.zhihu.com/people/xiao-xiao-xiao-12-90	小小晓	https://picx.zhimg.com/v2-abed1a8c04700ba7d72b45195223e0ff_l.jpg?source=06d4cd63	1778924158104	2017.05.02	2026.05.16
277248139	0	HPV52型阳性 TCT正常 这个要怎么办	1493865648		7	6	0	26302768	article	d0d69431a8ed8987946783e480bb04a6	https://www.zhihu.com/people/xin-an-ji-shi-gui-chu-jing-jing-49	洛洛	https://picx.zhimg.com/v2-c7443117c53f5720f0523e2453853488_l.jpg?source=06d4cd63	1778924158094	2017.05.04	2026.05.16
278220769	0	高危HPV阳性，检测值15.00，TCT检查显示颈管细胞有，化生细胞有，HPV感染提示有，其他无，诊断:非典型鳞状上皮细胞(不能明确意义) 解脲支原体阳性，白带清洁度三度，严重吗	1494085950		0	3	0	23502783	article	b546d66c8b11d5ffcda1149f0d02afda	https://www.zhihu.com/people/ben-pao-de-gua-niu-43-84	奔跑的蜗牛	https://pic1.zhimg.com/v2-abed1a8c04700ba7d72b45195223e0ff_l.jpg?source=06d4cd63	1778923067763	2017.05.06	2026.05.16
278220769	0	高危HPV阳性，检测值15.00，TCT检查显示颈管细胞有，化生细胞有，HPV感染提示有，其他无，诊断:非典型鳞状上皮细胞(不能明确意义) 解脲支原体阳性，白带清洁度三度，严重吗	1494085950		0	3	0	23502783	article	b546d66c8b11d5ffcda1149f0d02afda	https://www.zhihu.com/people/ben-pao-de-gua-niu-43-84	奔跑的蜗牛	https://pic1.zhimg.com/v2-abed1a8c04700ba7d72b45195223e0ff_l.jpg?source=06d4cd63	1778921511494	2017.05.06	2026.05.16
279660589	0	医生，您好，请问感染hpv82高危类型，是否严重？是否需要治疗，感谢🙏	1494419744		0	2	0	23502783	article	26f90b39a57fdbb48367ca49a1b7555c	https://www.zhihu.com/people/shan-qiu-39	山丘	https://picx.zhimg.com/v2-5449f4ecb5e3de3c741a96c245cfc4f3_l.jpg?source=06d4cd63	1778921505724	2017.05.10	2026.05.16
279660589	0	医生，您好，请问感染hpv82高危类型，是否严重？是否需要治疗，感谢🙏	1494419744		0	2	0	23502783	article	26f90b39a57fdbb48367ca49a1b7555c	https://www.zhihu.com/people/shan-qiu-39	山丘	https://picx.zhimg.com/v2-5449f4ecb5e3de3c741a96c245cfc4f3_l.jpg?source=06d4cd63	1778923061905	2017.05.10	2026.05.16
281826087	0	那要是HPV16阳性，TCT正常呢？为什么HPV16、18会比较特殊一些？	1494921549		0	4	0	23502783	article	c59a36345b9c99d7a0fe9e9fba5c0f45	https://www.zhihu.com/people/misaki-75	Misaki	https://picx.zhimg.com/v2-672cddef88bbae430dbec79efd2d4b68_l.jpg?source=06d4cd63	1778921502771	2017.05.16	2026.05.16
281826087	0	那要是HPV16阳性，TCT正常呢？为什么HPV16、18会比较特殊一些？	1494921549		0	4	0	23502783	article	c59a36345b9c99d7a0fe9e9fba5c0f45	https://www.zhihu.com/people/misaki-75	Misaki	https://picx.zhimg.com/v2-672cddef88bbae430dbec79efd2d4b68_l.jpg?source=06d4cd63	1778923058840	2017.05.16	2026.05.16
282220328	0	题主，我女朋友21岁，刚刚做的病理诊断，结果为:（外阴）鳞状上皮乳头状瘤样增生伴角化不全，可见挖空细胞，可查hpv分型，现在医生说不管高危低危都先让挂抗病毒，七天，怎么看？	1495008426		0	2	0	23502783	article	5017300a312a29065c726b888ffdbc6d	https://www.zhihu.com/people/wang-bo-17-53	菊花是花	https://picx.zhimg.com/v2-46d15121c754caa56d2dfede68e31a05_l.jpg?source=06d4cd63	1778923070623	2017.05.17	2026.05.16
282220328	0	题主，我女朋友21岁，刚刚做的病理诊断，结果为:（外阴）鳞状上皮乳头状瘤样增生伴角化不全，可见挖空细胞，可查hpv分型，现在医生说不管高危低危都先让挂抗病毒，七天，怎么看？	1495008426		0	2	0	23502783	article	5017300a312a29065c726b888ffdbc6d	https://www.zhihu.com/people/wang-bo-17-53	菊花是花	https://pic1.zhimg.com/v2-46d15121c754caa56d2dfede68e31a05_l.jpg?source=06d4cd63	1778921514457	2017.05.17	2026.05.16
282323081	0	赞赞赞	1495026580		0	0	0	26302768	article	ae4a7885bd9945d4abbb8ce54ac41753	https://www.zhihu.com/people/qian-lan-zzzz	cczz	https://picx.zhimg.com/0f1bef030a31cb5049f21b256995a2da_l.jpg?source=06d4cd63	1778924173073	2017.05.17	2026.05.16
283546260	0	女人有多个性伴侣是指同时还是先后呢	1495327190		0	4	0	23502783	article	0f13153a59fd7243bcc4e93df69a2951	https://www.zhihu.com/people/bu-xue-37	非罗	https://pica.zhimg.com/06c2d7e94_l.jpg?source=06d4cd63	1778923064775	2017.05.21	2026.05.16
283546260	0	女人有多个性伴侣是指同时还是先后呢	1495327190		0	4	0	23502783	article	0f13153a59fd7243bcc4e93df69a2951	https://www.zhihu.com/people/bu-xue-37	非罗	https://picx.zhimg.com/06c2d7e94_l.jpg?source=06d4cd63	1778921508584	2017.05.21	2026.05.16
284882903	0	请问，那个是念十六还是一六？	1495609261		0	0	0	23502783	article	f34ac87596a4c3f4df3e7ca5e6e0bb48	https://www.zhihu.com/people/yue-dian-xia-31	月殿下丢了一只猫	https://picx.zhimg.com/v2-52216a16d978219e900bdda6abd5d219_l.jpg?source=06d4cd63	1778921526720	2017.05.24	2026.05.16
284882903	0	请问，那个是念十六还是一六？	1495609261		0	0	0	23502783	article	f34ac87596a4c3f4df3e7ca5e6e0bb48	https://www.zhihu.com/people/yue-dian-xia-31	月殿下丢了一只猫	https://picx.zhimg.com/v2-52216a16d978219e900bdda6abd5d219_l.jpg?source=06d4cd63	1778923082156	2017.05.24	2026.05.16
287836018	0	那33型呢，医生让去治疗。。有必要嘛	1496303603		0	2	0	23502783	article	da352ca9a9bb43dc0b7f345c09bd16c4	https://www.zhihu.com/people/meng-meng-meng-48-99	淼淼	https://picx.zhimg.com/v2-ce1689d3328724183a8930954af2a4f9_l.jpg?source=06d4cd63	1778923070619	2017.06.01	2026.05.16
287836018	0	那33型呢，医生让去治疗。。有必要嘛	1496303603		0	2	0	23502783	article	da352ca9a9bb43dc0b7f345c09bd16c4	https://www.zhihu.com/people/meng-meng-meng-48-99	淼淼	https://pica.zhimg.com/v2-ce1689d3328724183a8930954af2a4f9_l.jpg?source=06d4cd63	1778921514456	2017.06.01	2026.05.16
287872727	0	请教个问题，HPV的文章基本都是说性生活是主要传播途径，有过性生活的人感染比例非常高。可是生活中毕竟大多数人都是一对一的关系，很多女性的第一次也是对方的第一次。是因为男性即使没有过性生活也普遍携带所以导致女性只要有性生活就会被感染么？女性长期没有性生活比如生育后是不是比较合适去注射疫苗？	1496309136		0	15	0	23502783	article	1099241094da3d631b3ea9c231578a78	https://www.zhihu.com/people/20141201	知乎用户92OL78	https://pic1.zhimg.com/v2-abed1a8c04700ba7d72b45195223e0ff_l.jpg?source=06d4cd63	1778923053066	2017.06.01	2026.05.16
287872727	0	请教个问题，HPV的文章基本都是说性生活是主要传播途径，有过性生活的人感染比例非常高。可是生活中毕竟大多数人都是一对一的关系，很多女性的第一次也是对方的第一次。是因为男性即使没有过性生活也普遍携带所以导致女性只要有性生活就会被感染么？女性长期没有性生活比如生育后是不是比较合适去注射疫苗？	1496309136		0	15	0	23502783	article	1099241094da3d631b3ea9c231578a78	https://www.zhihu.com/people/20141201	知乎用户92OL78	https://pic1.zhimg.com/v2-abed1a8c04700ba7d72b45195223e0ff_l.jpg?source=06d4cd63	1778921496520	2017.06.01	2026.05.16
291022222	0	只查了HPV56阳性，还要查tct吗	1496982952		0	0	0	23502783	article	a0f8bcdcf15e2e63532c7ffcec3cef42	https://www.zhihu.com/people/fu-xiao-di-di-di	小小小花	https://picx.zhimg.com/v2-de841d61097fd565ecc23d911bb482b4_l.jpg?source=06d4cd63	1778923082155	2017.06.09	2026.05.16
291022222	0	只查了HPV56阳性，还要查tct吗	1496982952		0	0	0	23502783	article	a0f8bcdcf15e2e63532c7ffcec3cef42	https://www.zhihu.com/people/fu-xiao-di-di-di	小小小花	https://picx.zhimg.com/v2-de841d61097fd565ecc23d911bb482b4_l.jpg?source=06d4cd63	1778921526719	2017.06.09	2026.05.16
293216983	0	今天查出hpv1852，TCT正常，准备去做阴道镜活检。活检如果没事hpv18也无需治疗吗	1497450972		0	0	0	23502783	article	171a8a7774c46fea1776786e402cf1e5	https://www.zhihu.com/people/nacy-23-46	Nacy	https://picx.zhimg.com/v2-a46967af6f6ea673f6058f6298307a3a_l.jpg?source=06d4cd63	1778921526716	2017.06.14	2026.05.16
293216983	0	今天查出hpv1852，TCT正常，准备去做阴道镜活检。活检如果没事hpv18也无需治疗吗	1497450972		0	0	0	23502783	article	171a8a7774c46fea1776786e402cf1e5	https://www.zhihu.com/people/nacy-23-46	Nacy	https://picx.zhimg.com/v2-a46967af6f6ea673f6058f6298307a3a_l.jpg?source=06d4cd63	1778923082154	2017.06.14	2026.05.16
293812502	0	想问下题主 手术治疗尖锐湿疣大概需要多少钱？	1497581818		11	16	1	25357379	article	a44215b572694febacd1276be0b245fc	https://www.zhihu.com/people/li-ba-yue-86-39	知乎用户X12Pz0	https://picx.zhimg.com/v2-abed1a8c04700ba7d72b45195223e0ff_l.jpg?source=06d4cd63	1778923732170	2017.06.16	2026.05.16
293812502	0	想问下题主 手术治疗尖锐湿疣大概需要多少钱？	1497581818		11	16	1	25357379	article	a44215b572694febacd1276be0b245fc	https://www.zhihu.com/people/li-ba-yue-86-39	知乎用户X12Pz0	https://picx.zhimg.com/v2-abed1a8c04700ba7d72b45195223e0ff_l.jpg?source=06d4cd63	1778921901512	2017.06.16	2026.05.16
296622428	0	从几岁开始检查hpv比较好？我们小县城也有这个检查，才250，是不是骗人的？我记得济南六百多价格差太多了呀	1498178822		0	3	0	23502783	article	8093e6c922f82a5702fbc78ed89e9e1d	https://www.zhihu.com/people/zhang-shu-yu-76-79	柚子	https://pic1.zhimg.com/v2-c19c538f91f09a2cff4c1e02da151e4f_l.jpg?source=06d4cd63	1778921511492	2017.06.23	2026.05.16
296622428	0	从几岁开始检查hpv比较好？我们小县城也有这个检查，才250，是不是骗人的？我记得济南六百多价格差太多了呀	1498178822		0	3	0	23502783	article	8093e6c922f82a5702fbc78ed89e9e1d	https://www.zhihu.com/people/zhang-shu-yu-76-79	柚子	https://picx.zhimg.com/v2-c19c538f91f09a2cff4c1e02da151e4f_l.jpg?source=06d4cd63	1778923067763	2017.06.23	2026.05.16
297081246	0	乳头上有扁平疣可以喂奶么？	1498268496		0	0	0	23502783	article	8ada0168cbdf083f789b86386208d319	https://www.zhihu.com/people/xiao-mi-jiu-49-47	小米酒	https://pic1.zhimg.com/v2-abed1a8c04700ba7d72b45195223e0ff_l.jpg?source=06d4cd63	1778923082152	2017.06.24	2026.05.16
297081246	0	乳头上有扁平疣可以喂奶么？	1498268496		0	0	0	23502783	article	8ada0168cbdf083f789b86386208d319	https://www.zhihu.com/people/xiao-mi-jiu-49-47	小米酒	https://pic1.zhimg.com/v2-abed1a8c04700ba7d72b45195223e0ff_l.jpg?source=06d4cd63	1778921526715	2017.06.24	2026.05.16
297246365	0	那像扁平疣这种呢，在身上也太难看了，特别还是女生	1498294736		0	1	0	23502783	article	a0dd7591dbd9f8551aeb7e10a440045e	https://www.zhihu.com/people/chen-xiao-yue-20-60-86	辰小月	https://picx.zhimg.com/c1bb6a4abacecb1ff0bbf838ab3a4e08_l.jpg?source=06d4cd63	1778923073452	2017.06.24	2026.05.16
297246365	0	那像扁平疣这种呢，在身上也太难看了，特别还是女生	1498294736		0	1	0	23502783	article	a0dd7591dbd9f8551aeb7e10a440045e	https://www.zhihu.com/people/chen-xiao-yue-20-60-86	辰小月	https://pica.zhimg.com/c1bb6a4abacecb1ff0bbf838ab3a4e08_l.jpg?source=06d4cd63	1778921517541	2017.06.24	2026.05.16
297930596	0	HPV33阳性，活检没病变，医生说要做物理治疗，有必要吗	1498443222		0	2	0	23502783	article	da352ca9a9bb43dc0b7f345c09bd16c4	https://www.zhihu.com/people/meng-meng-meng-48-99	淼淼	https://pica.zhimg.com/v2-ce1689d3328724183a8930954af2a4f9_l.jpg?source=06d4cd63	1778921502788	2017.06.26	2026.05.16
297930596	0	HPV33阳性，活检没病变，医生说要做物理治疗，有必要吗	1498443222		0	2	0	23502783	article	da352ca9a9bb43dc0b7f345c09bd16c4	https://www.zhihu.com/people/meng-meng-meng-48-99	淼淼	https://pica.zhimg.com/v2-ce1689d3328724183a8930954af2a4f9_l.jpg?source=06d4cd63	1778923058851	2017.06.26	2026.05.16
298575454	0	你好，那你现在什么情况啊。我也是患者，被男朋友传染了，做了几次激光，至今未愈，我在贴吧看到签约治疗尖锐湿疣的，一次付款包治好，目前在考虑要不要去试，你了解吗？	1498561711		63	33	5	25357379	article	742765e0a128d20dcf7270cd06302c19	https://www.zhihu.com/people/mu-wygxi	木wyg兮	https://picx.zhimg.com/v2-724972346444f7838337eae0721a551e_l.jpg?source=06d4cd63	1778921898319	2017.06.27	2026.05.16
298575454	0	你好，那你现在什么情况啊。我也是患者，被男朋友传染了，做了几次激光，至今未愈，我在贴吧看到签约治疗尖锐湿疣的，一次付款包治好，目前在考虑要不要去试，你了解吗？	1498561711		63	33	5	25357379	article	742765e0a128d20dcf7270cd06302c19	https://www.zhihu.com/people/mu-wygxi	木wyg兮	https://pic1.zhimg.com/v2-724972346444f7838337eae0721a551e_l.jpg?source=06d4cd63	1778923729236	2017.06.27	2026.05.16
301951093	0	田医生，宫颈炎症需要治疗吗？	1499250501		0	0	0	23502783	article	6349981f971aac3e050ab2376d6eed4e	https://www.zhihu.com/people/vickey-24	vickey	https://pica.zhimg.com/c5cb462ec12b439225778924b4c95e02_l.jpg?source=06d4cd63	1778923082151	2017.07.05	2026.05.16
301951093	0	田医生，宫颈炎症需要治疗吗？	1499250501		0	0	0	23502783	article	6349981f971aac3e050ab2376d6eed4e	https://www.zhihu.com/people/vickey-24	vickey	https://picx.zhimg.com/c5cb462ec12b439225778924b4c95e02_l.jpg?source=06d4cd63	1778921526713	2017.07.05	2026.05.16
302926291	0	其它高危，今天刚开了药让放。真不明白洁身自好怎么也会感染这？？	1499440382		0	13	0	23502783	article	46867cba2ec0dbba733894b49635f7e0	https://www.zhihu.com/people/jiu-xin-choco	燕尾服猫之重生版	https://pica.zhimg.com/v2-de023c999d2250463245c066033d1ae4_l.jpg?source=06d4cd63	1778921496524	2017.07.07	2026.05.16
302926291	0	其它高危，今天刚开了药让放。真不明白洁身自好怎么也会感染这？？	1499440382		0	13	0	23502783	article	46867cba2ec0dbba733894b49635f7e0	https://www.zhihu.com/people/jiu-xin-choco	燕尾服猫之重生版	https://picx.zhimg.com/v2-de023c999d2250463245c066033d1ae4_l.jpg?source=06d4cd63	1778923053071	2017.07.07	2026.05.16
303173852	0	做个记号，这次体检就要去做检查了，希望阴性，咋感觉得了如果免疫跟不上只能等死的感觉	1499501054		0	5	0	23502783	article	0c2231f74be40385ace67ae145fb9ccd	https://www.zhihu.com/people/bai-feng-xi	知乎用户TEsv7O	https://pic1.zhimg.com/v2-abed1a8c04700ba7d72b45195223e0ff_l.jpg?source=06d4cd63	1778921499734	2017.07.08	2026.05.16
303173852	0	做个记号，这次体检就要去做检查了，希望阴性，咋感觉得了如果免疫跟不上只能等死的感觉	1499501054		0	5	0	23502783	article	0c2231f74be40385ace67ae145fb9ccd	https://www.zhihu.com/people/bai-feng-xi	知乎用户TEsv7O	https://pic1.zhimg.com/v2-abed1a8c04700ba7d72b45195223e0ff_l.jpg?source=06d4cd63	1778923055993	2017.07.08	2026.05.16
303867675	0	我得过跖疣，脚后跟，用了阿昔洛韦，鸦胆子，艾叶水，醋蒜溶液，终于治好了，没有复发，也没有用激光，冷冻等等，提高免疫力才是硬道理。	1499654774		0	7	0	23502783	article	a50cae5ac68c1901697ad7723db80307	https://www.zhihu.com/people/song-xiao-hui-32	percysong2017	https://picx.zhimg.com/v2-abed1a8c04700ba7d72b45195223e0ff_l.jpg?source=06d4cd63	1778923055989	2017.07.10	2026.05.16
303867675	0	我得过跖疣，脚后跟，用了阿昔洛韦，鸦胆子，艾叶水，醋蒜溶液，终于治好了，没有复发，也没有用激光，冷冻等等，提高免疫力才是硬道理。	1499654774		0	7	0	23502783	article	a50cae5ac68c1901697ad7723db80307	https://www.zhihu.com/people/song-xiao-hui-32	percysong2017	https://pica.zhimg.com/v2-abed1a8c04700ba7d72b45195223e0ff_l.jpg?source=06d4cd63	1778921499728	2017.07.10	2026.05.16
304306459	0	我去年11月份检查出阳性数值是75今年7月复查还是阳性是数值变高了好多，455！这到底是怎么回事，心情好郁闷！	1499742173		3	0	0	26302768	article	963cd7fb253b785487c6b9dc46e8de4d	https://www.zhihu.com/people/wu-xia-hui-27	湖下麻	https://pic1.zhimg.com/v2-abed1a8c04700ba7d72b45195223e0ff_l.jpg?source=06d4cd63	1778924173073	2017.07.11	2026.05.16
304349170	0	女性感染HPV第一高峰期：26-30岁；第二高峰期：51-55岁；为降低感染率，越早接种HPV疫苗越好。提早1天接种，HPV疫苗都能保护你多1天。这个疫苗只有香港有。大陆是没有的。我好多女性朋友都打了这个针。	1499748217		1	7	0	26302768	article	f93b19bc904e70ef6a4310b866d84d8e	https://www.zhihu.com/people/liu-he-58-70	雪雕	https://picx.zhimg.com/v2-abed1a8c04700ba7d72b45195223e0ff_l.jpg?source=06d4cd63	1778924151966	2017.07.11	2026.05.16
304625516	0	您好 我是hpv31 高危阳性，支原体 细菌培养是阴性 阴道炎总是反复发作 阴道口痒和阴唇偶尔会刺痛 总感觉不舒服 但是没有疣体坠生物 是不是跟hpv31有关系呀 医生当普通阴道炎治了两年 最近换了医生才查出来 跪谢	1499790342		0	3	0	23502783	article	a6c23fa68ededd45dc4e615bcc81d5a1	https://www.zhihu.com/people/xiao-mi-li-34-6	小米粒	https://pic1.zhimg.com/v2-abed1a8c04700ba7d72b45195223e0ff_l.jpg?source=06d4cd63	1778921502781	2017.07.12	2026.05.16
304625516	0	您好 我是hpv31 高危阳性，支原体 细菌培养是阴性 阴道炎总是反复发作 阴道口痒和阴唇偶尔会刺痛 总感觉不舒服 但是没有疣体坠生物 是不是跟hpv31有关系呀 医生当普通阴道炎治了两年 最近换了医生才查出来 跪谢	1499790342		0	3	0	23502783	article	a6c23fa68ededd45dc4e615bcc81d5a1	https://www.zhihu.com/people/xiao-mi-li-34-6	小米粒	https://pica.zhimg.com/v2-abed1a8c04700ba7d72b45195223e0ff_l.jpg?source=06d4cd63	1778923058844	2017.07.12	2026.05.16
306161639	0	我是2016年11月查出来的hpv18，52阳性。活检显示上周去复查52没有了。hpv18仍然阳性，10e3 copies10E4cel。今天上午去医院，医生让我再查tct，阴道镜。活检，去年年底的噩梦又要重新来一次，这半年来，我以为我抵抗力已经好多了，结果……	1500098127		0	0	0	23502783	article	8969b3e945ac1ea5be7c31848e32da60	https://www.zhihu.com/people/chen-wei-jia-39	福山山	https://picx.zhimg.com/v2-39654668cfecd361706abb94c9ccb3df_l.jpg?source=06d4cd63	1778923082149	2017.07.15	2026.05.16
306161639	0	我是2016年11月查出来的hpv18，52阳性。活检显示上周去复查52没有了。hpv18仍然阳性，10e3 copies10E4cel。今天上午去医院，医生让我再查tct，阴道镜。活检，去年年底的噩梦又要重新来一次，这半年来，我以为我抵抗力已经好多了，结果……	1500098127		0	0	0	23502783	article	8969b3e945ac1ea5be7c31848e32da60	https://www.zhihu.com/people/chen-wei-jia-39	福山山	https://pic1.zhimg.com/v2-39654668cfecd361706abb94c9ccb3df_l.jpg?source=06d4cd63	1778921526711	2017.07.15	2026.05.16
306512493	0	所有论文都指出去除疣体后外用免疫抑制剂会极大降低湿疣复发，什么原理？	1500178838		0	2	1	23502783	article	8ff8f0d79168dd8e6164a29fb16caf89	https://www.zhihu.com/people/mervync	Mervyn	https://picx.zhimg.com/v2-0478bccce3b8aca3270234b4e0053b9f_l.jpg?source=06d4cd63	1778921502788	2017.07.16	2026.05.16
306512493	0	所有论文都指出去除疣体后外用免疫抑制剂会极大降低湿疣复发，什么原理？	1500178838		0	2	1	23502783	article	8ff8f0d79168dd8e6164a29fb16caf89	https://www.zhihu.com/people/mervync	Mervyn	https://pic1.zhimg.com/v2-0478bccce3b8aca3270234b4e0053b9f_l.jpg?source=06d4cd63	1778923058848	2017.07.16	2026.05.16
308092636	0	医生您好，我想请问 我之前一段时间工作每天加班到凌晨的时候感染了传染性软疣（我觉得是抵抗力下降加上去洗浴场所按摩感染的，因为我男朋友没有软疣），后来去医院医生给我都挑掉了，之后就再也没长过算是痊愈了。但是是不是说明我体内有hpv病毒呢？我以后可能患上宫颈癌的几率就比别人大呢？非常担心，希望您能给我指路！	1500487675		0	1	0	23502783	article	1b4edb5ff088edbc263dce40423ebc1d	https://www.zhihu.com/people/xiaoyemaer	小野马儿	https://picx.zhimg.com/2d47dad3b309903a7d4a4c2600ee5a8b_l.jpg?source=06d4cd63	1778923073450	2017.07.20	2026.05.16
308092636	0	医生您好，我想请问 我之前一段时间工作每天加班到凌晨的时候感染了传染性软疣（我觉得是抵抗力下降加上去洗浴场所按摩感染的，因为我男朋友没有软疣），后来去医院医生给我都挑掉了，之后就再也没长过算是痊愈了。但是是不是说明我体内有hpv病毒呢？我以后可能患上宫颈癌的几率就比别人大呢？非常担心，希望您能给我指路！	1500487675		0	1	0	23502783	article	1b4edb5ff088edbc263dce40423ebc1d	https://www.zhihu.com/people/xiaoyemaer	小野马儿	https://pic1.zhimg.com/2d47dad3b309903a7d4a4c2600ee5a8b_l.jpg?source=06d4cd63	1778921517540	2017.07.20	2026.05.16
311353668	0	我是去年查出来的，然后很担心，后来还通过裕力健康预约去了香港打hpv疫苗，现在已经转阴了。蛮幸运的，希望各位病友都能早点康复	1501146954		0	9	1	23502783	article	d00b194cc2064d918a4c0f15477909f4	https://www.zhihu.com/people/17185962436	17185962436	https://picx.zhimg.com/v2-abed1a8c04700ba7d72b45195223e0ff_l.jpg?source=06d4cd63	1778921499713	2017.07.27	2026.05.16
311353668	0	我是去年查出来的，然后很担心，后来还通过裕力健康预约去了香港打hpv疫苗，现在已经转阴了。蛮幸运的，希望各位病友都能早点康复	1501146954		0	9	1	23502783	article	d00b194cc2064d918a4c0f15477909f4	https://www.zhihu.com/people/17185962436	17185962436	https://pic1.zhimg.com/v2-abed1a8c04700ba7d72b45195223e0ff_l.jpg?source=06d4cd63	1778923055978	2017.07.27	2026.05.16
311755017	0	那如果检查出来了cin3，并且做了宫颈锥切手术，复查后转为了cin1，hpv16还是阳性，医生说是正常的，不用再做手术，但是需要使用抗hpv栓剂，请问有必要吗？	1501227398		0	0	0	23502783	article	fbd6dc4a5b5841ffaa1792465bb6e24a	https://www.zhihu.com/people/yang-yuan-yuan-21-27	痒圆圆	https://pic1.zhimg.com/5298bf718feda2734fe63f9ff5ff58db_l.jpg?source=06d4cd63	1778923082147	2017.07.28	2026.05.16
311755017	0	那如果检查出来了cin3，并且做了宫颈锥切手术，复查后转为了cin1，hpv16还是阳性，医生说是正常的，不用再做手术，但是需要使用抗hpv栓剂，请问有必要吗？	1501227398		0	0	0	23502783	article	fbd6dc4a5b5841ffaa1792465bb6e24a	https://www.zhihu.com/people/yang-yuan-yuan-21-27	痒圆圆	https://picx.zhimg.com/5298bf718feda2734fe63f9ff5ff58db_l.jpg?source=06d4cd63	1778921526709	2017.07.28	2026.05.16
312879962	0	协和的诊断书上没写，我可能没到这个程度，不过现在在第二阶段治疗，第一阶段是每周去一次协和做光动力，在家隔天用药，第一阶段复查是没有病变了，还有病毒。第二阶段不用做光动力了，在家天天用药。	1501465942		0	0	0	23502783	article	be28a4a7ef5bba0c76c51dfe124e48ec	https://www.zhihu.com/people/shi-wei-48-97	话梅	https://picx.zhimg.com/v2-4b47ff107e2b108d9cad28a775f05581_l.jpg?source=06d4cd63	1778923082145	2017.07.31	2026.05.16
312879962	0	协和的诊断书上没写，我可能没到这个程度，不过现在在第二阶段治疗，第一阶段是每周去一次协和做光动力，在家隔天用药，第一阶段复查是没有病变了，还有病毒。第二阶段不用做光动力了，在家天天用药。	1501465942		0	0	0	23502783	article	be28a4a7ef5bba0c76c51dfe124e48ec	https://www.zhihu.com/people/shi-wei-48-97	话梅	https://picx.zhimg.com/v2-4b47ff107e2b108d9cad28a775f05581_l.jpg?source=06d4cd63	1778921526707	2017.07.31	2026.05.16
312995332	0	点赞	1501482088		0	0	0	26302768	article	3a860e6698e132ee282aa84083e425ff	https://www.zhihu.com/people/qing-chun-sha-ma-te	清纯杀马特	https://pic1.zhimg.com/4eeac764d5a7b94e8dfee88597905ed3_l.jpg?source=06d4cd63	1778924173072	2017.07.31	2026.05.16
314110980	0	但如果我因为感染HPV引起宫颈轻度糜烂白带异常也不需要抑制病毒治疗吗？	1501683781		0	0	0	23502783	article	1e842371447ad389d6608abb24772685	https://www.zhihu.com/people/xiao-yao-2-96	yoyo	https://picx.zhimg.com/9cc058071_l.jpg?source=06d4cd63	1778921526706	2017.08.02	2026.05.16
314110980	0	但如果我因为感染HPV引起宫颈轻度糜烂白带异常也不需要抑制病毒治疗吗？	1501683781		0	0	0	23502783	article	1e842371447ad389d6608abb24772685	https://www.zhihu.com/people/xiao-yao-2-96	yoyo	https://picx.zhimg.com/9cc058071_l.jpg?source=06d4cd63	1778923082143	2017.08.02	2026.05.16
314433033	0	有个问题啊 要是得了尖锐湿疣不去治 2年内也会好？	1501749676		1	3	0	23502783	article	616a3bdf9a8368ae4f7c4e347d179d8d	https://www.zhihu.com/people/chen-le-84-93-69	陈乐	https://pic1.zhimg.com/v2-abed1a8c04700ba7d72b45195223e0ff_l.jpg?source=06d4cd63	1778923058843	2017.08.03	2026.05.16
314433033	0	有个问题啊 要是得了尖锐湿疣不去治 2年内也会好？	1501749676		1	3	0	23502783	article	616a3bdf9a8368ae4f7c4e347d179d8d	https://www.zhihu.com/people/chen-le-84-93-69	陈乐	https://pica.zhimg.com/v2-abed1a8c04700ba7d72b45195223e0ff_l.jpg?source=06d4cd63	1778921502777	2017.08.03	2026.05.16
316194710	0	那究竟需不需要打呢 最近才知道有这个东西 很纠结要不要去香港打…	1502075573		0	0	0	23502783	article	e29ccbd7e42dd96ac701027d78ecf206	https://www.zhihu.com/people/mintar	Mintar	https://picx.zhimg.com/v2-5c54b0f16772da5aee41b6865974a50c_l.jpg?source=06d4cd63	1778923079277	2017.08.07	2026.05.16
316194710	0	那究竟需不需要打呢 最近才知道有这个东西 很纠结要不要去香港打…	1502075573		0	0	0	23502783	article	e29ccbd7e42dd96ac701027d78ecf206	https://www.zhihu.com/people/mintar	Mintar	https://pica.zhimg.com/v2-5c54b0f16772da5aee41b6865974a50c_l.jpg?source=06d4cd63	1778921523619	2017.08.07	2026.05.16
316951687	0	意思就是只定期检查，不用治疗？那检查是为了刺激吗？	1502190297		0	5	0	23502783	article	4b5f2b8f3fd60d5947912c71be4e7173	https://www.zhihu.com/people/cui-xiao-qian-82	克拉留斯尼	https://picx.zhimg.com/v2-abed1a8c04700ba7d72b45195223e0ff_l.jpg?source=06d4cd63	1778923055995	2017.08.08	2026.05.16
316951687	0	意思就是只定期检查，不用治疗？那检查是为了刺激吗？	1502190297		0	5	0	23502783	article	4b5f2b8f3fd60d5947912c71be4e7173	https://www.zhihu.com/people/cui-xiao-qian-82	克拉留斯尼	https://picx.zhimg.com/v2-abed1a8c04700ba7d72b45195223e0ff_l.jpg?source=06d4cd63	1778921499736	2017.08.08	2026.05.16
317172713	0	看了半天就是无论如何都不要治疗	1502240347		0	0	0	23502783	article	4b5f2b8f3fd60d5947912c71be4e7173	https://www.zhihu.com/people/cui-xiao-qian-82	克拉留斯尼	https://pic1.zhimg.com/v2-abed1a8c04700ba7d72b45195223e0ff_l.jpg?source=06d4cd63	1778923079277	2017.08.09	2026.05.16
317172713	0	看了半天就是无论如何都不要治疗	1502240347		0	0	0	23502783	article	4b5f2b8f3fd60d5947912c71be4e7173	https://www.zhihu.com/people/cui-xiao-qian-82	克拉留斯尼	https://pic1.zhimg.com/v2-abed1a8c04700ba7d72b45195223e0ff_l.jpg?source=06d4cd63	1778921523617	2017.08.09	2026.05.16
320258809	0	全新九合一加衛苗9是现在巿面上覆蓋最多HPV 病毒及預防最多HPV 疾病的疫苗。有效預防由香港最常見的HPV 6, 11, 16, 18, 31, 33, 45, 52, 58 九种类型所引致的癌症和疾病。它可以预防这九种HPV引致约百分之80~90 HPV相关癌症与疾病。就好像我们小时候接种疫苗一样，而且这个疫苗是唯一可以预防癌症的预防疫苗。	1502764953		0	0	0	23502783	article	02d82506748065dbb97db4a7ce77daca	https://www.zhihu.com/people/qiu-qiu-80-41	留些遗憾	https://pic1.zhimg.com/v2-eda4243f3c181f752852fac8fe1116a5_l.jpg?source=06d4cd63	1778923079276	2017.08.15	2026.05.16
320258809	0	全新九合一加衛苗9是现在巿面上覆蓋最多HPV 病毒及預防最多HPV 疾病的疫苗。有效預防由香港最常見的HPV 6, 11, 16, 18, 31, 33, 45, 52, 58 九种类型所引致的癌症和疾病。它可以预防这九种HPV引致约百分之80~90 HPV相关癌症与疾病。就好像我们小时候接种疫苗一样，而且这个疫苗是唯一可以预防癌症的预防疫苗。	1502764953		0	0	0	23502783	article	02d82506748065dbb97db4a7ce77daca	https://www.zhihu.com/people/qiu-qiu-80-41	留些遗憾	https://pic1.zhimg.com/v2-eda4243f3c181f752852fac8fe1116a5_l.jpg?source=06d4cd63	1778921523616	2017.08.15	2026.05.16
323526724	0	皮肤上的疣体也是低微hpv病毒，连着四五年了都没好，这种情况怎么来解释呢？	1503321870		0	0	0	23502783	article	9b6283f26b8266c5096ee023c8d5255b	https://www.zhihu.com/people/wu-qiong-87-11	吴琼	https://pica.zhimg.com/v2-1d82f2ae3efb066e1dca0f50b0e33f92_l.jpg?source=06d4cd63	1778921523615	2017.08.21	2026.05.16
323526724	0	皮肤上的疣体也是低微hpv病毒，连着四五年了都没好，这种情况怎么来解释呢？	1503321870		0	0	0	23502783	article	9b6283f26b8266c5096ee023c8d5255b	https://www.zhihu.com/people/wu-qiong-87-11	吴琼	https://picx.zhimg.com/v2-1d82f2ae3efb066e1dca0f50b0e33f92_l.jpg?source=06d4cd63	1778923079274	2017.08.21	2026.05.16
323757738	0	其实，HPV并没有那么可怕，发现感染HPV阳性，也没什么大不了的。很多专家认为，几乎所有有过性行为的成人，都曾感染HPV。虽然多个性伴侣是HPV感染的高危因素，不过，即使固定性伴侣，也照样有可能感染。我们生活的环境当中，其实充满了各种病毒、细菌之类的微生物，即使你把手洗得干干净净，上面也照样有细菌。所以，我们是长期和这些微生物共存的。而只有当这些微生物大量入侵人体，造成某些症状的时候，我们才会察觉到它们的存在。比如，只有流感病毒突破你的身体防线，造成了你的感冒症状时，你才发现原来身边还有它的存在。而事实上，它一直存在，只不过有时候数量不够多，或者还没来得及兴风作浪，已经被你的免疫力给摁下去了。我们的免疫力就是干这个活的。它每时每刻监控着我们的身体，发现外来物，就会向他们发起进攻，将其清除出体外。就像感冒一样，HPV也是广泛存在的，除了生殖道，它还可以进入人体很多器官。我们的身体其实很可能…	1503372781		41	358	4	26302768	article	9e82d37e39c9633116a5dafc8753ea91	https://www.zhihu.com/people/sammyhu	Sammy胡	https://pic1.zhimg.com/v2-7b945407d359996c0c28fd91419bbc1c_l.jpg?source=06d4cd63	1778924151951	2017.08.22	2026.05.16
324087937	0	我，细胞免疫功能低下，也不知道为什么。感染了HPV 脚底长了跖疣，手上脸上身上部分部位有扁平疣，中医西医一两个月了还没好转。好痛苦~呜呜~(&gt;_&lt;)~	1503414982		0	0	0	23502783	article	6da2793e7381c7afaa4f866341cd672f	https://www.zhihu.com/people/cao-xue-ke-93	珂珂	https://picx.zhimg.com/v2-ff1b4c425d8067114960f2e8be810a41_l.jpg?source=06d4cd63	1778923079273	2017.08.22	2026.05.16
324087937	0	我，细胞免疫功能低下，也不知道为什么。感染了HPV 脚底长了跖疣，手上脸上身上部分部位有扁平疣，中医西医一两个月了还没好转。好痛苦~呜呜~(&gt;_&lt;)~	1503414982		0	0	0	23502783	article	6da2793e7381c7afaa4f866341cd672f	https://www.zhihu.com/people/cao-xue-ke-93	珂珂	https://picx.zhimg.com/v2-ff1b4c425d8067114960f2e8be810a41_l.jpg?source=06d4cd63	1778921523613	2017.08.22	2026.05.16
324250105	0	感染了hpv58还有必要去打疫苗吗	1503456248		0	0	0	23502783	article	165f6750e97c6673fd30ca1942b04a7d	https://www.zhihu.com/people/gan-ga-ga-62	甘嘎嘎	https://pica.zhimg.com/v2-abed1a8c04700ba7d72b45195223e0ff_l.jpg?source=06d4cd63	1778923079272	2017.08.23	2026.05.16
324250105	0	感染了hpv58还有必要去打疫苗吗	1503456248		0	0	0	23502783	article	165f6750e97c6673fd30ca1942b04a7d	https://www.zhihu.com/people/gan-ga-ga-62	甘嘎嘎	https://pic1.zhimg.com/v2-abed1a8c04700ba7d72b45195223e0ff_l.jpg?source=06d4cd63	1778921523613	2017.08.23	2026.05.16
325884861	0	所以意思感染了就只能等，每年查查有没有癌变不是等塔自己好就是等癌变的意思吗	1503739826		0	18	0	23502783	article	a48876cb9a48aae951fae8d4a24f4641	https://www.zhihu.com/people/takeabreathe	takeAbreathe	https://pic1.zhimg.com/98e134b338079f60743510501df9a73c_l.jpg?source=06d4cd63	1778923053060	2017.08.26	2026.05.16
325884861	0	所以意思感染了就只能等，每年查查有没有癌变不是等塔自己好就是等癌变的意思吗	1503739826		0	18	0	23502783	article	a48876cb9a48aae951fae8d4a24f4641	https://www.zhihu.com/people/takeabreathe	takeAbreathe	https://picx.zhimg.com/98e134b338079f60743510501df9a73c_l.jpg?source=06d4cd63	1778921496515	2017.08.26	2026.05.16
326321953	0	那为什么我的扁平疣n年了，还不好啊	1503823332		0	0	0	23502783	article	2b1780e107e045107f34c368e45113b0	https://www.zhihu.com/people/xiang-yang-q	向阳Q	https://pic1.zhimg.com/1f038b7bbeda0a37ec938c00eabccbe4_l.jpg?source=06d4cd63	1778921523612	2017.08.27	2026.05.16
326321953	0	那为什么我的扁平疣n年了，还不好啊	1503823332		0	0	0	23502783	article	2b1780e107e045107f34c368e45113b0	https://www.zhihu.com/people/xiang-yang-q	向阳Q	https://picx.zhimg.com/1f038b7bbeda0a37ec938c00eabccbe4_l.jpg?source=06d4cd63	1778923079268	2017.08.27	2026.05.16
326703637	0	产后复查有高危病毒感染并cin1级，用干扰素3个月后没有好转做了leep刀的手术，术后复查，高危感染仍为阳性。医生建议使用抗病毒药物治疗，并告知并不能保证可以完全清除，60%的几率可以清除，迷茫吖.....其实早在前几年有次体检有高危病毒感染，但是TCT结果显示正常，后并没有进行治疗，半年后复查转阴，然后就备孕生娃，结果再查的时候就是cin1了。能否给个建议！	1503898167		5	4	0	26302768	article	6138d9ffa4384369d6a21e525488edf6	https://www.zhihu.com/people/wang-xi-xi-17	汪熙熙	https://picx.zhimg.com/4cc740c2b_l.jpg?source=06d4cd63	1778924158098	2017.08.28	2026.05.16
326921271	0	得了这个病真的好痛苦。不敢和家人说	1503929892		0	20	1	23502783	article	ff73793e51407ccac9898d917c1bc32e	https://www.zhihu.com/people/xu-wei-8-17	许伟	https://picx.zhimg.com/v2-abed1a8c04700ba7d72b45195223e0ff_l.jpg?source=06d4cd63	1778921493196	2017.08.28	2026.05.16
326921271	0	得了这个病真的好痛苦。不敢和家人说	1503929892		0	20	1	23502783	article	ff73793e51407ccac9898d917c1bc32e	https://www.zhihu.com/people/xu-wei-8-17	许伟	https://picx.zhimg.com/v2-abed1a8c04700ba7d72b45195223e0ff_l.jpg?source=06d4cd63	1778923050193	2017.08.28	2026.05.16
327508718	0	处女可以做这个检查吗。如果一直没有性生活就一直不用做？	1504049608		0	0	0	23502783	article	4f79f8703cc97f9ebee77cad30c0b18b	https://www.zhihu.com/people/nian-bei-48	念北	https://picx.zhimg.com/5f1e20922c45cc62a52ae66271dfcd23_l.jpg?source=06d4cd63	1778923079265	2017.08.30	2026.05.16
327508718	0	处女可以做这个检查吗。如果一直没有性生活就一直不用做？	1504049608		0	0	0	23502783	article	4f79f8703cc97f9ebee77cad30c0b18b	https://www.zhihu.com/people/nian-bei-48	念北	https://picx.zhimg.com/5f1e20922c45cc62a52ae66271dfcd23_l.jpg?source=06d4cd63	1778921523610	2017.08.30	2026.05.16
336187041	0	我35岁孩子六个月时去体检的，竟然59高危阳性，不明白怎么回事，哪儿出问题了啊	1505812860		9	1	0	26302768	article	7ba806e85fb790a8cbeb1c807ec1f217	https://www.zhihu.com/people/xu-see	徐see	https://pica.zhimg.com/v2-abed1a8c04700ba7d72b45195223e0ff_l.jpg?source=06d4cd63	1778924161149	2017.09.19	2026.05.16
355930762	0	请问题主，男的如何检查hpv？好像医院没这个项目	1509927043		4	6	2	25357379	article	65fdf1f42c01580ff664e063db7be19f	https://www.zhihu.com/people/jdkewjl-sdad	jdkewjl sdad	https://picx.zhimg.com/v2-abed1a8c04700ba7d72b45195223e0ff_l.jpg?source=06d4cd63	1778923729256	2017.11.06	2026.05.16
355930762	0	请问题主，男的如何检查hpv？好像医院没这个项目	1509927043		4	6	2	25357379	article	65fdf1f42c01580ff664e063db7be19f	https://www.zhihu.com/people/jdkewjl-sdad	jdkewjl sdad	https://pic1.zhimg.com/v2-abed1a8c04700ba7d72b45195223e0ff_l.jpg?source=06d4cd63	1778921898336	2017.11.06	2026.05.16
360474333	0	加油。。。	1510847355		0	5	0	25357379	article	4b6d6e8baa6f30b7c8ee1ef51d0aa6da	https://www.zhihu.com/people/bai-du-bu-qin-yue	Nino爱跳舞	https://picx.zhimg.com/v2-065267526cfe066120c71a1ee7835f01_l.jpg?source=06d4cd63	1778923729257	2017.11.16	2026.05.16
360474333	0	加油。。。	1510847355		0	5	0	25357379	article	4b6d6e8baa6f30b7c8ee1ef51d0aa6da	https://www.zhihu.com/people/bai-du-bu-qin-yue	Nino爱跳舞	https://pica.zhimg.com/v2-065267526cfe066120c71a1ee7835f01_l.jpg?source=06d4cd63	1778921901499	2017.11.16	2026.05.16
361417688	0	作者 我在等你回答	1511076022		0	2	0	25357379	article	bab3c819fa15fa8410ec3e1a9c72295e	https://www.zhihu.com/people/bowen-94-79	大铁锤	https://picx.zhimg.com/v2-bedb52f8013383fb00c7bc6913ae3480_l.jpg?source=06d4cd63	1778923735105	2017.11.19	2026.05.16
361417688	0	作者 我在等你回答	1511076022		0	2	0	25357379	article	bab3c819fa15fa8410ec3e1a9c72295e	https://www.zhihu.com/people/bowen-94-79	大铁锤	https://picx.zhimg.com/v2-bedb52f8013383fb00c7bc6913ae3480_l.jpg?source=06d4cd63	1778921904444	2017.11.19	2026.05.16
369346420	0	同问题主，大概花了多少钱	1512708217		0	2	0	25357379	article	7bcc57c05e5cf7d0f752c6f2aeffa872	https://www.zhihu.com/people/ye-xue-ru-ge	夜雪如歌	https://pic1.zhimg.com/fbe36a25377e1add4c97509650c775d6_l.jpg?source=06d4cd63	1778923735102	2017.12.08	2026.05.16
369346420	0	同问题主，大概花了多少钱	1512708217		0	2	0	25357379	article	7bcc57c05e5cf7d0f752c6f2aeffa872	https://www.zhihu.com/people/ye-xue-ru-ge	夜雪如歌	https://pica.zhimg.com/fbe36a25377e1add4c97509650c775d6_l.jpg?source=06d4cd63	1778921904442	2017.12.08	2026.05.16
370753033	0	我16阳性，用了保妇康栓8天，后来没再用，到底用治疗不用啊？很担心，很纠结，能不能结婚生孩子？	1513019145		10	0	0	26302768	article	caf49546ea18584553499659a5b36737	https://www.zhihu.com/people/wang-jun-li-99-78	路西	https://pic1.zhimg.com/v2-7c4a8f18d58183c73878ac2484e771bb_l.jpg?source=06d4cd63	1778924173070	2017.12.12	2026.05.16
371471175	0	题主还复发么	1513167488		3	3	0	25357379	article	23d9e78f02af30c60b15b77f15ae3f01	https://www.zhihu.com/people/yu-tang-72-32	鱼汤	https://picx.zhimg.com/v2-fa0a947c4ba3c20bf3888988552b1c13_l.jpg?source=06d4cd63	1778921901517	2017.12.13	2026.05.16
371471175	0	题主还复发么	1513167488		3	3	0	25357379	article	23d9e78f02af30c60b15b77f15ae3f01	https://www.zhihu.com/people/yu-tang-72-32	鱼汤	https://pic1.zhimg.com/v2-fa0a947c4ba3c20bf3888988552b1c13_l.jpg?source=06d4cd63	1778923732179	2017.12.13	2026.05.16
373463850	0	题主，有点担心你的现状……	1513589126		0	3	0	25357379	article	7785231e1d71ff7efa32deb7cee3ebc4	https://www.zhihu.com/people/zhong-yuan-93-44	钟沅	https://picx.zhimg.com/255c57acfda7923c62f3debcb18e9f85_l.jpg?source=06d4cd63	1778921901516	2017.12.18	2026.05.16
373463850	0	题主，有点担心你的现状……	1513589126		0	3	0	25357379	article	7785231e1d71ff7efa32deb7cee3ebc4	https://www.zhihu.com/people/zhong-yuan-93-44	钟沅	https://pica.zhimg.com/255c57acfda7923c62f3debcb18e9f85_l.jpg?source=06d4cd63	1778923732178	2017.12.18	2026.05.16
374469463	0	治疗好了吗？	1513785412		3	3	0	25357379	article	3c02d7708339434bad2c4f7633e66d3b	https://www.zhihu.com/people/xin-lei-48-95	心累	https://picx.zhimg.com/v2-abed1a8c04700ba7d72b45195223e0ff_l.jpg?source=06d4cd63	1778921901516	2017.12.20	2026.05.16
374469463	0	治疗好了吗？	1513785412		3	3	0	25357379	article	3c02d7708339434bad2c4f7633e66d3b	https://www.zhihu.com/people/xin-lei-48-95	心累	https://pic1.zhimg.com/v2-abed1a8c04700ba7d72b45195223e0ff_l.jpg?source=06d4cd63	1778923732176	2017.12.20	2026.05.16
374624209	0	希望楼主早日康复	1513828293		0	4	0	25357379	article	6f504e9cfd67abde6860105564b06104	https://www.zhihu.com/people/chang-de-yiban-62	乘风	https://pic1.zhimg.com/v2-abed1a8c04700ba7d72b45195223e0ff_l.jpg?source=06d4cd63	1778923732165	2017.12.21	2026.05.16
374624209	0	希望楼主早日康复	1513828293		0	4	0	25357379	article	6f504e9cfd67abde6860105564b06104	https://www.zhihu.com/people/chang-de-yiban-62	乘风	https://pic1.zhimg.com/v2-abed1a8c04700ba7d72b45195223e0ff_l.jpg?source=06d4cd63	1778921901505	2017.12.21	2026.05.16
379653991	0	hpv16阳性 tct非典型鳞状细胞不明确 需要做活检 有必要吗。22岁	1514893672		26	1	0	26302768	article	d66f3c33e6528d45f2e98aa14911c410	https://www.zhihu.com/people/he-zhi-jiang-28-22	江江	https://pica.zhimg.com/v2-a077dcd01352d9d7daeabf5551e792ac_l.jpg?source=06d4cd63	1778924161146	2018.01.02	2026.05.16
381056768	0	其实几乎所有男性都携带hpv病毒，只是男性一般只有尖锐湿疣的那个亚型病毒才会表现出来，其他亚型不会表现出来而已。	1515157084		2	0	0	289865783	answer	ab788618ee9a2b22b5fda3dc81df8710	https://www.zhihu.com/people/teng-hu-huang-hou	跨境新说	https://pica.zhimg.com/v2-96ce0f7d65a1d38cd971feb897f7cd20_l.jpg?source=06d4cd63	1778922845227	2018.01.05	2026.05.16
382213987	0	不要觉得hpv多可怕，完全可以治好的	1515386359		0	0	0	289865783	answer	4f1ea936b9d01647f517315cca2c82e8	https://www.zhihu.com/people/zhuan-zhi-fu-ke-bing	专治妇科病	https://picx.zhimg.com/v2-0cd9872210094f4f0599a7676e85ca51_l.jpg?source=06d4cd63	1778922845225	2018.01.08	2026.05.16
382579882	0	楼主请问冷冻治疗疼吗？	1515455507		0	1	0	25357379	article	de2c9509865b1a921cf91febcf0eab19	https://www.zhihu.com/people/cbinkan	CbinKan	https://picx.zhimg.com/v2-7bbea853181481a750e542b2ba701c62_l.jpg?source=06d4cd63	1778921907485	2018.01.09	2026.05.16
382579882	0	楼主请问冷冻治疗疼吗？	1515455507		0	1	0	25357379	article	de2c9509865b1a921cf91febcf0eab19	https://www.zhihu.com/people/cbinkan	CbinKan	https://pica.zhimg.com/v2-7bbea853181481a750e542b2ba701c62_l.jpg?source=06d4cd63	1778923735115	2018.01.09	2026.05.16
385892618	0	怎么治？感觉好难过	1516088274		0	1	0	289865783	answer	dc85426cafc5b205226f0acca28709b1	https://www.zhihu.com/people/whmyzy	tiantangniao	https://pica.zhimg.com/v2-abed1a8c04700ba7d72b45195223e0ff_l.jpg?source=06d4cd63	1778922845223	2018.01.16	2026.05.16
387426846	0	请问我体检查出hpv56阳性，tct正常，有时有白带异常。私生活检点，已婚。28岁，原本打算今年要娃娃，现在怎么办呀。。。	1516359010		6	3	0	26302768	article	318834ff4a8ffbe282159fc38a6b0973	https://www.zhihu.com/people/lan-duo-de-yi-ye	蓝朵的一夜	https://pic1.zhimg.com/v2-abed1a8c04700ba7d72b45195223e0ff_l.jpg?source=06d4cd63	1778924158103	2018.01.19	2026.05.16
388763317	0	去年6月去体检，13型呈阳性，活检正常，让我用什么凝胶，用了一段时间停了，说是九月让我再去检查，我没去，然后今年一月单位体检，我又做了hpv筛查，说是阳性（换了个医院），我问是哪个型的，说单子没写几型，靠谱不？就填写hpv阳性，我具体还没见体检单，有点担心	1516619821		0	0	0	26302768	article	18389ab8c929d3d885e296b35098b798	https://www.zhihu.com/people/dou-dou-zi-er	兜兜仔儿	https://picx.zhimg.com/v2-5e1ec0a058de38d1bc043ba07e34a297_l.jpg?source=06d4cd63	1778924173068	2018.01.22	2026.05.16
390188154	0	我今天刚做了妇科体检，HPv51阳型，之前没有去了解这些东西，刚看到的时候也吓死，虽然男朋友一直安慰，心里还是很担心，直到看到这篇我感觉心才安定下来，阴超做了都好，白带检查有点轻微阴道炎，现在还有个刮片的报告要一星期后，希望正常，谢谢答主	1516884163		15	1	1	26302768	article	5ed33446c743c186cf801beeac053768	https://www.zhihu.com/people/qiu-qiu-de-mu-tou	九奶奶	https://pica.zhimg.com/v2-76c28ad66e0ca51bedd47343dbe7915d_l.jpg?source=06d4cd63	1778924158084	2018.01.25	2026.05.16
397587383	0	期间可以戴套同房也能转阴吗	1517839966		0	1	0	289865783	answer	5a441c81823261d3e7ced389cb26af92	https://www.zhihu.com/people/ming-tian-hui-geng-hao-28-66	半颗少女心	https://pic1.zhimg.com/v2-abed1a8c04700ba7d72b45195223e0ff_l.jpg?source=06d4cd63	1778922845221	2018.02.05	2026.05.16
398861903	0	赞，受用	1518065809		0	0	0	26302768	article	59dded1afce1716adc9951de7460fa05	https://www.zhihu.com/people/xiachulingfeng	夏初灵风	https://pic1.zhimg.com/0f1797f84cc636cfd26b60a8a6a9afb0_l.jpg?source=06d4cd63	1778924173063	2018.02.08	2026.05.16
404820350	0	开始有什么症状啊？直接就是发现疣体吗？大概感染后多久发现的	1519133250		0	5	1	25357379	article	1fd229f2e605ed4c7bd50af1f2bf1176	https://www.zhihu.com/people/wan-xiao-er-48	万小二	https://picx.zhimg.com/v2-abed1a8c04700ba7d72b45195223e0ff_l.jpg?source=06d4cd63	1778921898337	2018.02.20	2026.05.16
404820350	0	开始有什么症状啊？直接就是发现疣体吗？大概感染后多久发现的	1519133250		0	5	1	25357379	article	1fd229f2e605ed4c7bd50af1f2bf1176	https://www.zhihu.com/people/wan-xiao-er-48	万小二	https://pic1.zhimg.com/v2-abed1a8c04700ba7d72b45195223e0ff_l.jpg?source=06d4cd63	1778923729256	2018.02.20	2026.05.16
413321017	0	我几乎和你同时开始治疗，你现在怎么样了？	1520517609		0	3	0	25357379	article	db9247b1e90f2d84f004212e1a5febb3	https://www.zhihu.com/people/ai-wo-qu-82-55	清口	https://picx.zhimg.com/v2-76fd6b558aedfe8648bb237deb659aa3_l.jpg?source=06d4cd63	1778923732175	2018.03.08	2026.05.16
413321017	0	我几乎和你同时开始治疗，你现在怎么样了？	1520517609		0	3	0	25357379	article	db9247b1e90f2d84f004212e1a5febb3	https://www.zhihu.com/people/ai-wo-qu-82-55	清口	https://pic1.zhimg.com/v2-76fd6b558aedfe8648bb237deb659aa3_l.jpg?source=06d4cd63	1778921901515	2018.03.08	2026.05.16
424723392	0	如果自己的身体免疫力不能清除HPV病毒怎么办	1522452579		0	5	0	26302768	article	9e5a9cf9666b757f465e7020571447f8	https://www.zhihu.com/people/wo-wo-wo-66-74-20	我我我	https://pic1.zhimg.com/v2-abed1a8c04700ba7d72b45195223e0ff_l.jpg?source=06d4cd63	1778924151968	2018.03.31	2026.05.16
431436693	0	尖锐湿疣是皮肤病 物理治疗最有用了 同时中药增强抵抗力 有点耐心 也要有卫生意识 说是会好的不是在安慰你 是真的会好的 虽然过程磨人	1523539029		1	11	0	25357379	article	4076ed06cd0d695684e3c37e998a996b	https://www.zhihu.com/people/sapphiraaa	陈杏章	https://pic1.zhimg.com/v2-ef702ff71395a86aafea851230640744_l.jpg?source=06d4cd63	1778921898333	2018.04.12	2026.05.16
431436693	0	尖锐湿疣是皮肤病 物理治疗最有用了 同时中药增强抵抗力 有点耐心 也要有卫生意识 说是会好的不是在安慰你 是真的会好的 虽然过程磨人	1523539029		1	11	0	25357379	article	4076ed06cd0d695684e3c37e998a996b	https://www.zhihu.com/people/sapphiraaa	陈杏章	https://picx.zhimg.com/v2-ef702ff71395a86aafea851230640744_l.jpg?source=06d4cd63	1778923729253	2018.04.12	2026.05.16
435075977	0	刚看了结果…的确很安慰，点赞	1524116225		0	0	0	26302768	article	159a896ce22ca6570cf2e20306f43a7d	https://www.zhihu.com/people/wang-fei-82-81-30	王妃	https://pic1.zhimg.com/v2-a38aaa12f66cc338084697236ccaa0f1_l.jpg?source=06d4cd63	1778924170174	2018.04.19	2026.05.16
436174278	0	老兄你康复了么	1524283826		0	2	0	25357379	article	50e43629a9a744508c635bd0cb1dca03	https://www.zhihu.com/people/lang-zi-hui-tou-29-48	浪子回头	https://picx.zhimg.com/v2-abed1a8c04700ba7d72b45195223e0ff_l.jpg?source=06d4cd63	1778921904441	2018.04.21	2026.05.16
436174278	0	老兄你康复了么	1524283826		0	2	0	25357379	article	50e43629a9a744508c635bd0cb1dca03	https://www.zhihu.com/people/lang-zi-hui-tou-29-48	浪子回头	https://picx.zhimg.com/v2-abed1a8c04700ba7d72b45195223e0ff_l.jpg?source=06d4cd63	1778923735099	2018.04.21	2026.05.16
436890930	0	我现在检查出来HPV 58阳性 在没转阴之前去香港打HPV疫苗有效吗	1524389458		5	0	0	26302768	article	883e6c91047c9de40dc920887e26ded8	https://www.zhihu.com/people/man-pao-de-gua-niu-90	慢跑的蜗牛	https://picx.zhimg.com/f922fda4b8824d448b9a734b1442b389_l.jpg?source=06d4cd63	1778924170172	2018.04.22	2026.05.16
437015760	0	从发现小疣体到长大，一般都是多长时间呢？	1524404954		0	2	0	25357379	article	2f97c6165a19807dd0db39dca2356ef5	https://www.zhihu.com/people/yyy-51-3	YYY	https://picx.zhimg.com/b068a22cd60c71552899e6e72c91c654_l.jpg?source=06d4cd63	1778921904439	2018.04.22	2026.05.16
437015760	0	从发现小疣体到长大，一般都是多长时间呢？	1524404954		0	2	0	25357379	article	2f97c6165a19807dd0db39dca2356ef5	https://www.zhihu.com/people/yyy-51-3	YYY	https://picx.zhimg.com/b068a22cd60c71552899e6e72c91c654_l.jpg?source=06d4cd63	1778923732180	2018.04.22	2026.05.16
438603540	0	目前，治疗尖锐湿疣最好的办法就是：艾拉光动力。	1524640812		0	8	0	25357379	article	35b64581f01143c7c0e27d9cadf6ffbb	https://www.zhihu.com/people/jin-gang-hu-lu-wa-32-36	知乎用户z10Hfa	https://picx.zhimg.com/v2-abed1a8c04700ba7d72b45195223e0ff_l.jpg?source=06d4cd63	1778921901513	2018.04.25	2026.05.16
438603540	0	目前，治疗尖锐湿疣最好的办法就是：艾拉光动力。	1524640812		0	8	0	25357379	article	35b64581f01143c7c0e27d9cadf6ffbb	https://www.zhihu.com/people/jin-gang-hu-lu-wa-32-36	知乎用户z10Hfa	https://picx.zhimg.com/v2-abed1a8c04700ba7d72b45195223e0ff_l.jpg?source=06d4cd63	1778923732172	2018.04.25	2026.05.16
444343517	0	我的家人得了这个、请你持续更新好吗	1525523869		0	1	0	25357379	article	503680d474a54cd35378d2140d3f573e	https://www.zhihu.com/people/hen-nan-50	暖洋妈	https://pica.zhimg.com/v2-abed1a8c04700ba7d72b45195223e0ff_l.jpg?source=06d4cd63	1778921904453	2018.05.05	2026.05.16
444343517	0	我的家人得了这个、请你持续更新好吗	1525523869		0	1	0	25357379	article	503680d474a54cd35378d2140d3f573e	https://www.zhihu.com/people/hen-nan-50	暖洋妈	https://pica.zhimg.com/v2-abed1a8c04700ba7d72b45195223e0ff_l.jpg?source=06d4cd63	1778923735115	2018.05.05	2026.05.16
452212488	0	治愈了吗	1526646449		0	2	0	25357379	article	9acf298940cb083249838f964da5513c	https://www.zhihu.com/people/dai-mei-123645	叮叮叮	https://pic1.zhimg.com/v2-73382c5ad19175abaf1106ee35148a22_l.jpg?source=06d4cd63	1778923732168	2018.05.18	2026.05.16
452212488	0	治愈了吗	1526646449		0	2	0	25357379	article	9acf298940cb083249838f964da5513c	https://www.zhihu.com/people/dai-mei-123645	叮叮叮	https://picx.zhimg.com/v2-73382c5ad19175abaf1106ee35148a22_l.jpg?source=06d4cd63	1778921901509	2018.05.18	2026.05.16
460723191	0	你这样让我一个刚打完的很尴尬，我没有性生活，我还是坚持不要脸的打完这三针	1527871865		35	469	3	407250739	answer	21782e93385ead2c1e35767dad5e96e7	https://www.zhihu.com/people/he-chao	溏心何包蛋	https://picx.zhimg.com/v2-bfe0414c4021d66fed6711d6ae4e535d_l.jpg?source=06d4cd63	1778923477084	2018.06.02	2026.05.16
460742075	0	主要是应用到45岁没有循证依据，对默沙东的强势营销拜服。	1527876063		8	90	1	407250739	answer	aa7e678d803ff9234ca260ceeaa98d6b	https://www.zhihu.com/people/mian-ke-42	芇珂	https://pic1.zhimg.com/2d5e91ec35673b8cf4a07f6a881827ff_l.jpg?source=06d4cd63	1778923477090	2018.06.02	2026.05.16
460742075	0	主要是应用到45岁没有循证依据，对默沙东的强势营销拜服。	1527876063		8	90	1	407250739	answer	aa7e678d803ff9234ca260ceeaa98d6b	https://www.zhihu.com/people/mian-ke-42	芇珂	https://picx.zhimg.com/2d5e91ec35673b8cf4a07f6a881827ff_l.jpg?source=06d4cd63	1778923483080	2018.06.02	2026.05.16
460744915	0	哈哈哈	1527877020		1	3	0	407250739	answer	9dfede0e631e01fc8b1693a695db393c	https://www.zhihu.com/people/xin-jiao-23	咸粥	https://picx.zhimg.com/v2-ccbe3eaa81b0e996675be33213107e68_l.jpg?source=06d4cd63	1778923486068	2018.06.02	2026.05.16
460774445	0	哈哈哈哈！因为忙吗？	1527895442		0	4	0	407250739	answer	fa0846a609a945431f83c75f292f2bb6	https://www.zhihu.com/people/yan-dong-ma-jiang-10	小9啊小9	https://picx.zhimg.com/v2-baa71f753361946840261707c7860db1_l.jpg?source=06d4cd63	1778923483069	2018.06.02	2026.05.16
460784309	0	😂	1527897868		0	0	0	407250739	answer	66f93cd95676976788353c2520585d0c	https://www.zhihu.com/people/piao-liang-da-jie-jie-78	傲娇的妮妮	https://picx.zhimg.com/v2-1f5ae0dcc35180da9d9c97aae79bfca4_l.jpg?source=06d4cd63	1778923497769	2018.06.02	2026.05.16
460788793	0	哈哈哈哈，太正确了，自己和伴侣不乱搞，怕啥hpv	1527898769		37	27	1	407250739	answer	2166eb42a093df3f36951270231db0dc	https://www.zhihu.com/people/mi-shi-de-zi-ji-alex	迷失的自己alex	https://picx.zhimg.com/v2-f63e4a81fdfbef0bdd3c17881889467a_l.jpg?source=06d4cd63	1778923477101	2018.06.02	2026.05.16
460793253	0	哈哈哈哈哈哈	1527899581		0	0	0	407250739	answer	266944207e814c60d6859247e48bc817	https://www.zhihu.com/people/yan-hua-feng-yun	麻小儿	https://picx.zhimg.com/3cd06093e5350c54faeeeb714632d234_l.jpg?source=06d4cd63	1778923497765	2018.06.02	2026.05.16
460806986	0	真的假的？那我还是不打了吧。	1527901789		1	2	0	407250739	answer	d7ce9e04eb745d0e64f16f017ec2f25e	https://www.zhihu.com/people/yang-yang-yang-66-51-68	皮儿卡座	https://picx.zhimg.com/v2-5078e5d698ae6da2f9503cf4b8516073_l.jpg?source=06d4cd63	1778923486072	2018.06.02	2026.05.16
460816099	0	没有性生活 更要打 我坚定地要打	1527903060		5	44	1	407250739	answer	03b3ee8083bb357fb0d89db7828b1c73	https://www.zhihu.com/people/ddding-bu-yu	DD丁不语	https://picx.zhimg.com/v2-b8f5ed14331c691b53b0333177bf67a3_l.jpg?source=06d4cd63	1778923477093	2018.06.02	2026.05.16
460852146	0	哈哈哈哈😂	1527907492		0	1	0	407250739	answer	eb39bd1a1530b1d5831c5e4999120521	https://www.zhihu.com/people/iris-azure	小優	https://pic1.zhimg.com/e8c5ee06aa1a9b5a8d104c128bee9068_l.jpg?source=06d4cd63	1778923486086	2018.06.02	2026.05.16
460885036	0	29岁的一般打几价呢？九价还可以打吗？	1527911293		7	0	0	407250739	answer	5a28608bd8d68739ede5df40a1678b56	https://www.zhihu.com/people/liang-liang-35-5-99	酸奶烧麦	https://pica.zhimg.com/v2-fc298f955a5e93dcc6d0387bf69a176f_l.jpg?source=06d4cd63	1778923497762	2018.06.02	2026.05.16
460919639	0	没考虑过打，伴侣就一个😂	1527915308		2	3	0	407250739	answer	d2103a1f13edaaaa6c4560ebf399f97e	https://www.zhihu.com/people/zhu-yi-ran-2	Z.依然	https://pica.zhimg.com/v2-abd7688310e94eb1144fc17bad7537cf_l.jpg?source=06d4cd63	1778923483077	2018.06.02	2026.05.16
460930782	0	对啊 一次性性生活都没得的 只能去香港打九价 自己医院二价的对我没用	1527916559		3	3	1	407250739	answer	30a67fa621283ebdecc6ccf620598176	https://www.zhihu.com/people/guo-shu-shu-88	郭叔叔	https://picx.zhimg.com/v2-4dcd65cd435d6bdd1eaf70ad411aa944_l.jpg?source=06d4cd63	1778923483075	2018.06.02	2026.05.16
460948997	0	以前没有性生活 ，现在没有性生活，但以后会有的，我都打完两年了哼	1527918754		3	15	1	407250739	answer	2c2279271c6bdb4af46fccf9a5d1e5a6	https://www.zhihu.com/people/liang-jia-fu-nu-13	良家富女	https://picx.zhimg.com/v2-ce10bb78093742f2baf8b0d841a1c03b_l.jpg?source=06d4cd63	1778923480059	2018.06.02	2026.05.16
460951234	0	未来性生活数学期望值为0的我竟然在内地还没有的时候硬是去香港打了三针九价的....也不知道在想什么........	1527919038		3	22	0	407250739	answer	55e74c521f8fee208f691e237f183786	https://www.zhihu.com/people/hua-qian-you-6	借灯	https://picx.zhimg.com/6f8a01edb38aeed09f2246704804af6c_l.jpg?source=06d4cd63	1778923477104	2018.06.02	2026.05.16
460969755	0	谁能保证伴侣不乱搞	1527921451		2	16	1	407250739	answer	8ca14b2fae4bbb99c8e0eb8b20bd0167	https://www.zhihu.com/people/shi-jian-xin-91	落落	https://picx.zhimg.com/v2-139e2fa5738bfe0a3051aa219bc410c3_l.jpg?source=06d4cd63	1778923477107	2018.06.02	2026.05.16
460979808	0	哈哈哈哈哈哈哈哈哈哈哈哈哈哈哈哈哈	1527922774		0	0	0	407250739	answer	b59ae49dae1cd881f8f1987458d48335	https://www.zhihu.com/people/charles-56-42	Charles	https://pic1.zhimg.com/v2-ab56730ab80eaa06a7264b9e6a290b58_l.jpg?source=06d4cd63	1778923497757	2018.06.02	2026.05.16
461020076	0	怎么了？不允许人家有梦想吗？	1527928246		1	24	0	407250739	answer	383b93fdf82b8b0e55c16fd5e7031212	https://www.zhihu.com/people/jie-zhang-13	知乎用户NXRoUE	https://pic1.zhimg.com/v2-abed1a8c04700ba7d72b45195223e0ff_l.jpg?source=06d4cd63	1778923477102	2018.06.02	2026.05.16
461023236	0	所以真的有效果吗？	1527928658		0	0	0	407250739	answer	a6b26c59b74aef04ac7040d090fed84d	https://www.zhihu.com/people/zhi-ren-93-86	知乎用户HgsqDZ	https://pic1.zhimg.com/v2-abed1a8c04700ba7d72b45195223e0ff_l.jpg?source=06d4cd63	1778923494910	2018.06.02	2026.05.16
461025712	0	适合有冶游史的女性	1527928986		0	0	1	407250739	answer	aee10ed2b425fcff7f58f9d11196998e	https://www.zhihu.com/people/eric-qiang	Eric Qiang	https://picx.zhimg.com/v2-abed1a8c04700ba7d72b45195223e0ff_l.jpg?source=06d4cd63	1778923494909	2018.06.02	2026.05.16
461059312	0	终于看到跟我一样想法的了。。我跟我的医学生朋友们说起来的时候感觉自己是个异类	1527933388		1	7	0	407250739	answer	63e02cd669c1a863c78a31355381c671	https://www.zhihu.com/people/dj1022	淡姐	https://pic1.zhimg.com/v2-ac060c2af5a71f3c789d17f45a294578_l.jpg?source=06d4cd63	1778923480075	2018.06.02	2026.05.16
461100934	0	攒钱打疫苗，假装有性生活。	1527938892		0	12	0	407250739	answer	1491d23f5476781f72eab83303e0458c	https://www.zhihu.com/people/ye-men-mmgg	爷们mmgg	https://picx.zhimg.com/v2-1bfb299339cf2700a8930891df629e88_l.jpg?source=06d4cd63	1778923480062	2018.06.02	2026.05.16
461107966	0	哈哈哈哈我也是啊	1527939872		0	0	0	407250739	answer	f80c424e233c19422efd8c97301f728a	https://www.zhihu.com/people/re-tu-dou-3	热土豆	https://picx.zhimg.com/v2-9c8739ee641bb9ea78ab56f43910742c_l.jpg?source=06d4cd63	1778923494908	2018.06.02	2026.05.16
461157886	0	哈哈哈哈	1527946772		0	1	0	407250739	answer	7636a1709dd3cb660590d35f99fafa5c	https://www.zhihu.com/people/pai-da-xing-1-8	派大星	https://picx.zhimg.com/34c652bd3fe13eb4a90cd94903ca6eb4_l.jpg?source=06d4cd63	1778923486085	2018.06.02	2026.05.16
461180318	0	医学盲问一句哈………没有性生活就不会得hpv，是这个意思吗？	1527949693		4	3	0	407250739	answer	7b9a62d1cfbb2f2dc72a47ba57cec46a	https://www.zhihu.com/people/li-wei-yi-15-70	李大唯	https://picx.zhimg.com/v2-de6c4b03df6f15e773264305b9a6032f_l.jpg?source=06d4cd63	1778923483074	2018.06.02	2026.05.16
461191774	0	哈哈，这个回答太亮了……	1527951088		0	1	0	407250739	answer	33642dacf4c389093d4cc2239fef1227	https://www.zhihu.com/people/li-da-19-50-61	队长别开枪	https://picx.zhimg.com/v2-ec14087e0008d0fc4182074e622433bd_l.jpg?source=06d4cd63	1778923486083	2018.06.02	2026.05.16
461192970	0	笑翻，好幽默	1527951224		0	0	0	407250739	answer	f4aa0c8ee509f913dedb685b3e57e94c	https://www.zhihu.com/people/aimee-99-18	Aimee	https://pic1.zhimg.com/v2-abed1a8c04700ba7d72b45195223e0ff_l.jpg?source=06d4cd63	1778923494905	2018.06.02	2026.05.16
461205323	0	请问在哪里可以打呢？	1527952654		0	0	0	407250739	answer	9a2c13e31f5ce1519d1cafc443ff033b	https://www.zhihu.com/people/nian-nian-liu-58	一蓑烟雨任平生	https://picx.zhimg.com/v2-828bdb9e532ddf6d65e601897faa9c62_l.jpg?source=06d4cd63	1778923494904	2018.06.02	2026.05.16
461207222	0	这简直就是我的写照啊！我都不记得自己上次性生活是什么时候了！	1527952870		0	8	0	407250739	answer	6c56028b33222849fc48774b9a760177	https://www.zhihu.com/people/thus-helian	飒姐	https://picx.zhimg.com/v2-39ce79633b23225af5d6afcb0ded5fe7_l.jpg?source=06d4cd63	1778923480067	2018.06.02	2026.05.16
461211326	0	噗哈哈哈哈 大实话	1527953330		0	0	0	407250739	answer	96e4930573ff6600d6f1727eb8ab7651	https://www.zhihu.com/people/lbsxg2007	洛恩塔姆薯块	https://pica.zhimg.com/v2-c57271fd90ab57f4e661f84f555fdf72_l.jpg?source=06d4cd63	1778923494902	2018.06.02	2026.05.16
461222852	0	血液传播呢？？？	1527954617		0	0	0	407250739	answer	f0d01dc2ee1ebe6b666f9f4497ed6beb	https://www.zhihu.com/people/liu-xiao-shun-43	溜小顺	https://picx.zhimg.com/v2-872a1b792baf1378d4b84cc68309895f_l.jpg?source=06d4cd63	1778923494900	2018.06.02	2026.05.16
461225771	0	🌚总之好多老师上课都说打了没意思	1527954952		0	7	0	407250739	answer	8aaff1b18c95f8671c2f39c68df37842	https://www.zhihu.com/people/jiu-wei-25-15	Hikari	https://picx.zhimg.com/v2-92ad510354e269144d11b4ea84cc54ed_l.jpg?source=06d4cd63	1778923480073	2018.06.02	2026.05.16
461236995	0	我已经过了30了，准备找到对象再去打，但是也可能一辈子找不到，疫苗钱就省下来了	1527956317		1	27	0	407250739	answer	e5f7229c4c7ae18371682cd4986766bf	https://www.zhihu.com/people/gu-chen-20	顾谌	https://pica.zhimg.com/3805f2a7f42ba49450d56047e39fb681_l.jpg?source=06d4cd63	1778923477098	2018.06.03	2026.05.16
461283865	0	有点晕，这个疫苗不是对抗HPV的吗？这个回答的意思是没有性生活就没可能得HPV所以没必要打？	1527967295		1	1	0	407250739	answer	e19e1307514343d212b67e32ed2824ed	https://www.zhihu.com/people/su-wen-52-98	素问	https://picx.zhimg.com/07c82d819_l.jpg?source=06d4cd63	1778923486081	2018.06.03	2026.05.16
461294005	0	哈哈哈哈	1527976092		0	0	0	407250739	answer	901d1a3310085b90a0faf934eb6128de	https://www.zhihu.com/people/sharongggg	Ruakh	https://pic1.zhimg.com/v2-71655ed8997e071fccde56677df058f2_l.jpg?source=06d4cd63	1778923494897	2018.06.03	2026.05.16
461321212	0	最强反转剧	1527985780		0	0	0	407250739	answer	abc6fe7b73f5eba5a5aa455406b6fa86	https://www.zhihu.com/people/alive-10-5	Alive	https://picx.zhimg.com/v2-e9cb3b2bf6f411629050f7bb4c1da7a2_l.jpg?source=06d4cd63	1778923494894	2018.06.03	2026.05.16
461345591	0	什么是复杂性生活？	1527989507		0	0	0	407250739	answer	8114e52844f98be4c7afe110ac00923e	https://www.zhihu.com/people/zheng-jin-10-74	nirvanasong	https://picx.zhimg.com/v2-6c7e16131772c97c11237c85962034ac_l.jpg?source=06d4cd63	1778923494890	2018.06.03	2026.05.16
461365446	0	难道你们不知道，打了才好有性生活？	1527992013		0	0	0	407250739	answer	d8f3d704f37c376e60b0bf72db2c8655	https://www.zhihu.com/people/a-xing-39-2	阿星	https://pic1.zhimg.com/v2-abed1a8c04700ba7d72b45195223e0ff_l.jpg?source=06d4cd63	1778923491850	2018.06.03	2026.05.16
461405246	0	这是…段子？	1527996731		0	0	0	407250739	answer	70e73ef0cd3383cd5942589837950a33	https://www.zhihu.com/people/whitesky911	Ahaha	https://picx.zhimg.com/v2-abed1a8c04700ba7d72b45195223e0ff_l.jpg?source=06d4cd63	1778923491848	2018.06.03	2026.05.16
461501947	0	基佬也需要打九价，嗯。	1528008411		0	0	0	407250739	answer	29c5b2570ce9d424773b0eec9b943444	https://www.zhihu.com/people/ClaudeW	诶姆	https://pica.zhimg.com/873c141bd526fe995b66227452b9b535_l.jpg?source=06d4cd63	1778923491847	2018.06.03	2026.05.16
461508959	0	上次医生说定期体检宫颈癌排查也一样预防，一生只查4次就行了。HPV疫苗，年纪上是边际效益递减的，也就是年纪大了，预防的力度就很小了。	1528009339		3	7	0	407250739	answer	9456bffdfb1a0f14e8d8d43ae7f6d2b9	https://www.zhihu.com/people/ako99	ako99	https://picx.zhimg.com/v2-abed1a8c04700ba7d72b45195223e0ff_l.jpg?source=06d4cd63	1778923480070	2018.06.03	2026.05.16
461610145	0	同理啊，	1528022562		0	0	0	407250739	answer	bb2686b215d043b57d2006e6c51517f4	https://www.zhihu.com/people/sang-zhi-8	桑枝	https://picx.zhimg.com/v2-e8743a571dba09abd9dd9c9c88dae586_l.jpg?source=06d4cd63	1778923491846	2018.06.03	2026.05.16
461614115	0	∠( ᐛ 」∠)＿原来大家都一样哈哈哈哈	1528023047		0	0	0	407250739	answer	da809d29295857a83fadd982041fab8d	https://www.zhihu.com/people/du-ruo-jiang-cai	卡卡不卡	https://pic1.zhimg.com/v2-b4364b78bc48f2e21427bad54cb636eb_l.jpg?source=06d4cd63	1778923491844	2018.06.03	2026.05.16
462094848	0	生活都没有就更别提性生活了😂	1528095867		0	10	0	407250739	answer	cf6179b18e9374f97d36b2587eb49b3c	https://www.zhihu.com/people/yi-mi-91-20	亦谜	https://picx.zhimg.com/v2-abed1a8c04700ba7d72b45195223e0ff_l.jpg?source=06d4cd63	1778923480064	2018.06.04	2026.05.16
462149840	0	不是说如果有过性生活的话，只推荐26岁以下的打吗？	1528101288		0	1	0	407250739	answer	6444c37e9b259b9d08bf32e7544be5fe	https://www.zhihu.com/people/qi-tian-da-sheng-87-13	齐天大圣	https://picx.zhimg.com/v2-abed1a8c04700ba7d72b45195223e0ff_l.jpg?source=06d4cd63	1778923486079	2018.06.04	2026.05.16
462181847	0	有道理	1528104387		0	0	0	407250739	answer	6151cb8a27df9ad1f49a71b43b7741b9	https://www.zhihu.com/people/fang-zhen-2-86	令书	https://pic1.zhimg.com/v2-954d3b81a29772e7af7f6e9d819bb4d8_l.jpg?source=06d4cd63	1778923491842	2018.06.04	2026.05.16
463618692	0	哈哈哈	1528298807		0	0	0	407250739	answer	921112f34b7b1f4ec497826bd738bbcf	https://www.zhihu.com/people/bi-mu-yu-miao-miao	比目鱼喵喵	https://picx.zhimg.com/v2-bf2f79ead61006b070b6735472a6f35b_l.jpg?source=06d4cd63	1778923491838	2018.06.06	2026.05.16
464569705	0	尴尬的是没有性生活被传染了！	1528444702		4	0	0	407250739	answer	d423fb4ed0066dfa8430105770fe998a	https://www.zhihu.com/people/he-fang-53-36	何芳	https://pica.zhimg.com/7af3055081e424f4a120a76a90ef984f_l.jpg?source=06d4cd63	1778923491835	2018.06.08	2026.05.16
465068006	0	没性生活的90后老年人，这么不要脸去打了～～	1528528213		0	1	0	407250739	answer	500e9f35d4fa6f8a69f2f518e1545b7d	https://www.zhihu.com/people/dian-xian-mian-25	点线面	https://picx.zhimg.com/v2-abed1a8c04700ba7d72b45195223e0ff_l.jpg?source=06d4cd63	1778923486074	2018.06.09	2026.05.16
465846654	0	所以没有经济独立的我该如何向我妈表达我想要去打。。。	1528647758		0	0	0	407250739	answer	7b7159f734bee7f7a21eb8b28df4c6b8	https://www.zhihu.com/people/zhu-hong-se-he-ba-yin-he	凯茜	https://picx.zhimg.com/v2-12b3d65c44931da2777ee88453abbf34_l.jpg?source=06d4cd63	1778923491829	2018.06.11	2026.05.16
466361095	0	所以没有复杂性生活就不需要了咯？偶也	1528726534		0	0	0	407250739	answer	bee6f8139bb40b56ab5dbf1c46af9714	https://www.zhihu.com/people/lilymonya	lily流星	https://pica.zhimg.com/v2-46e8f546add3de166c8c2c78b36d6b3d_l.jpg?source=06d4cd63	1778923488968	2018.06.11	2026.05.16
472106486	0	我还犹豫打不打，原来没有性生活就可以不打啊，那我不用打了，耶！	1529660962		0	0	0	407250739	answer	8acee9a95757e378d91c103f68546a1c	https://www.zhihu.com/people/123-54-29-15	123	https://picx.zhimg.com/03b42d62450ffcb05428b958512bea22_l.jpg?source=06d4cd63	1778923488965	2018.06.22	2026.05.16
482745987	0	复杂性生活，是啥意思	1531310093		1	0	0	407250739	answer	facf62dffb17059cca7c49538ed3a0cb	https://www.zhihu.com/people/zhu-shen-li-61	Mr-Z空间	https://pic1.zhimg.com/bd3a9209104ddcde18c24f89402c45d6_l.jpg?source=06d4cd63	1778923488964	2018.07.11	2026.05.16
483473177	0	刚查出18阳性，焦虑等阴道镜活检，压力山大	1531433461		0	0	0	26302768	article	cc64d46a144051c17ab3022722f8da33	https://www.zhihu.com/people/sanrajang	sanrajang	https://pic1.zhimg.com/v2-abed1a8c04700ba7d72b45195223e0ff_l.jpg?source=06d4cd63	1778924170167	2018.07.13	2026.05.16
488852204	0	对疫苗错误认知	1532289206		0	0	0	407250739	answer	5d4be847e03ecd7268dc5c7617a3c2a8	https://www.zhihu.com/people/ngy-55	ngy	https://pic1.zhimg.com/v2-b8626a0f3b5428f5ca6c3a1b6dfeef45_l.jpg?source=06d4cd63	1778923488962	2018.07.23	2026.05.16
494213059	0	冷冻有那么便宜么？听说激光都要一千多	1533100029		3	1	0	25357379	article	95d9618a9fd14532604afd097f4c0822	https://www.zhihu.com/people/qiu-lan-fu-45	秋兰馥	https://picx.zhimg.com/v2-abed1a8c04700ba7d72b45195223e0ff_l.jpg?source=06d4cd63	1778921904451	2018.08.01	2026.05.16
494213059	0	冷冻有那么便宜么？听说激光都要一千多	1533100029		3	1	0	25357379	article	95d9618a9fd14532604afd097f4c0822	https://www.zhihu.com/people/qiu-lan-fu-45	秋兰馥	https://picx.zhimg.com/v2-abed1a8c04700ba7d72b45195223e0ff_l.jpg?source=06d4cd63	1778923735113	2018.08.01	2026.05.16
496064012	0	3.母婴是啥意思？	1533384230		1	0	0	25357379	article	8a934ab1e783dfbb1f531077d503bd38	https://www.zhihu.com/people/li-zhe-3-6	Jill.Li	https://picx.zhimg.com/v2-abed1a8c04700ba7d72b45195223e0ff_l.jpg?source=06d4cd63	1778921913261	2018.08.04	2026.05.16
496064012	0	3.母婴是啥意思？	1533384230		1	0	0	25357379	article	8a934ab1e783dfbb1f531077d503bd38	https://www.zhihu.com/people/li-zhe-3-6	Jill.Li	https://picx.zhimg.com/v2-abed1a8c04700ba7d72b45195223e0ff_l.jpg?source=06d4cd63	1778923744072	2018.08.04	2026.05.16
496521238	0	冷冻没有用的，治标不治本，复发率很高。	1533464136		0	0	0	25357379	article	e3fa59eedff370d422c3ed7ae315cf9a	https://www.zhihu.com/people/kai-dao-tu-mi-hua-shi-liao-31	Kirbttjm	https://picx.zhimg.com/v2-cc786d9f24b3870746a0489474e5e337_l.jpg?source=06d4cd63	1778921913260	2018.08.05	2026.05.16
496521238	0	冷冻没有用的，治标不治本，复发率很高。	1533464136		0	0	0	25357379	article	e3fa59eedff370d422c3ed7ae315cf9a	https://www.zhihu.com/people/kai-dao-tu-mi-hua-shi-liao-31	Kirbttjm	https://picx.zhimg.com/v2-cc786d9f24b3870746a0489474e5e337_l.jpg?source=06d4cd63	1778923744071	2018.08.05	2026.05.16
500494915	0	检查出hpv阳20.07，还不知道型号，tct正常，医生建议还要做个阴道镜，这样还能打疫苗嘛	1534060478		4	0	0	26302768	article	2b4a578455d2ed99002cc3267596b9ab	https://www.zhihu.com/people/peng-penny-77	penny-pong	https://picx.zhimg.com/ae628b83e6d40e259630d9bee6b421c3_l.jpg?source=06d4cd63	1778924170167	2018.08.12	2026.05.16
512241913	0	这么便宜？重庆324医院一个疣体330	1536069270		0	0	0	25357379	article	675f039045ec41a85fa9dfbdb10548d5	https://www.zhihu.com/people/deng-feng-zao-ji-32-12	登峰造极	https://picx.zhimg.com/v2-c4a3f7474d639c6d779684a6aa7531d6_l.jpg?source=06d4cd63	1778921913260	2018.09.04	2026.05.16
512241913	0	这么便宜？重庆324医院一个疣体330	1536069270		0	0	0	25357379	article	675f039045ec41a85fa9dfbdb10548d5	https://www.zhihu.com/people/deng-feng-zao-ji-32-12	登峰造极	https://picx.zhimg.com/v2-c4a3f7474d639c6d779684a6aa7531d6_l.jpg?source=06d4cd63	1778923744070	2018.09.04	2026.05.16
524413101	0	真的吗，我也是查到58号病毒，请问楼主在哪里检查的呢	1538406321		44	4	0	45370244	article	883e6c91047c9de40dc920887e26ded8	https://www.zhihu.com/people/man-pao-de-gua-niu-90	慢跑的蜗牛	https://picx.zhimg.com/f922fda4b8824d448b9a734b1442b389_l.jpg?source=06d4cd63	1778922520948	2018.10.01	2026.05.16
529854030	0	打了疫苗后，对于一两年后生下的孩子是否会受不好的影响？	1539400155		0	0	0	407250739	answer	e9a5798f8f1721d80519c89a8bccff5a	https://www.zhihu.com/people/qing-mo-19	晴默	https://pic1.zhimg.com/v2-abed1a8c04700ba7d72b45195223e0ff_l.jpg?source=06d4cd63	1778923488959	2018.10.13	2026.05.16
536756864	0	楼主我也是58号病毒 隔了半年没用要还是没有消失（因为有备孕的想法）楼主你现在还是没用药吗	1540622591		20	9	1	45370244	article	883e6c91047c9de40dc920887e26ded8	https://www.zhihu.com/people/man-pao-de-gua-niu-90	慢跑的蜗牛	https://pic1.zhimg.com/f922fda4b8824d448b9a734b1442b389_l.jpg?source=06d4cd63	1778922517699	2018.10.27	2026.05.16
542803649	0	你好，我刚检查出58阳性，问问你用了药吗？如果用了是什么药？或者怎样转阴得？谢谢，焦虑症了	1541685371		2	0	0	45370244	article	e6933e09046cc2908bfcf60ea0d89d96	https://www.zhihu.com/people/si-ma-tie-dan-45	司马铁蛋	https://picx.zhimg.com/v2-abed1a8c04700ba7d72b45195223e0ff_l.jpg?source=06d4cd63	1778922542059	2018.11.08	2026.05.16
553716678	0	我可能是尖锐湿疣比较严重的患者了，疣体很多，上百个，密密麻麻数不清，我的患病时间小于三个月。可能是因为抵抗力很差，加上衣原体支原体感染都有，然后手术费加药费花了五千多，不敢告诉家人，都是找朋友借的，昨天刚刚手术结束，现在心态很平静，坦然面对这个病吧	1543674349		6	27	0	25357379	article	bb5807a0b993046313a31935adb49f2e	https://www.zhihu.com/people/bu-chi-qiao-ke-li-29-28	Littlecat	https://pic1.zhimg.com/v2-c1cb2276c8819c74e3ba39ecbbe07bca_l.jpg?source=06d4cd63	1778921898327	2018.12.01	2026.05.16
553716678	0	我可能是尖锐湿疣比较严重的患者了，疣体很多，上百个，密密麻麻数不清，我的患病时间小于三个月。可能是因为抵抗力很差，加上衣原体支原体感染都有，然后手术费加药费花了五千多，不敢告诉家人，都是找朋友借的，昨天刚刚手术结束，现在心态很平静，坦然面对这个病吧	1543674349		6	27	0	25357379	article	bb5807a0b993046313a31935adb49f2e	https://www.zhihu.com/people/bu-chi-qiao-ke-li-29-28	Littlecat	https://picx.zhimg.com/v2-c1cb2276c8819c74e3ba39ecbbe07bca_l.jpg?source=06d4cd63	1778923729244	2018.12.01	2026.05.16
553884195	0	我一直在吃匹多莫德，但是没用栓剂，也有怀孕的想法，医生说可以，但是怕孕期有变化，还很担心	1543719063		1	0	0	45370244	article	24d95cbee7878514353e6b8bc566d7f0	https://www.zhihu.com/people/fei-fei-97-53-89	飞飞	https://picx.zhimg.com/v2-1fc1f2f85c0667b0fdf63e68e01e248f_l.jpg?source=06d4cd63	1778922542056	2018.12.02	2026.05.16
575706649	0	我是33和58不知道需不需要做阴道镜	1547531762		19	0	0	45370244	article	6c6b10ad2bb75ca12b997f7aefa71f10	https://www.zhihu.com/people/bie-ba-ao-jiao-dang-fan-chi-40	别把傲娇当饭吃	https://picx.zhimg.com/v2-abed1a8c04700ba7d72b45195223e0ff_l.jpg?source=06d4cd63	1778922542054	2019.01.15	2026.05.16
582009100	0	科普说抗病毒药物没用啊	1548555190		2	0	0	45370244	article	883935381e8dbfe80f7520c1fa3a682e	https://www.zhihu.com/people/tian-er-72-62	添儿	https://pic1.zhimg.com/v2-abed1a8c04700ba7d72b45195223e0ff_l.jpg?source=06d4cd63	1778922542052	2019.01.27	2026.05.16
589043303	0	您好。请教hpv阳性1900多，癌前病变一级，阴道常有不规则出血，需要治疗吗？	1549725768		7	0	0	26302768	article	b8bed39f15da6d46b7070cc55f704177	https://www.zhihu.com/people/han-jing-ge-76	歪理邪说	https://picx.zhimg.com/v2-eca42b97829a749ea36630a72191c692_l.jpg?source=06d4cd63	1778924170166	2019.02.09	2026.05.16
597222325	0	冷冻一个疣体才5块吗…	1550844119		1	0	0	25357379	article	b3ea5c08b1ea2c69322a92d2845bf254	https://www.zhihu.com/people/ba-dao-zong-cai-ji-s	高桥凉介	https://picx.zhimg.com/v2-0b5a928fd6c4676a01157a5b7acac3f6_l.jpg?source=06d4cd63	1778921913258	2019.02.22	2026.05.16
597222325	0	冷冻一个疣体才5块吗…	1550844119		1	0	0	25357379	article	b3ea5c08b1ea2c69322a92d2845bf254	https://www.zhihu.com/people/ba-dao-zong-cai-ji-s	高桥凉介	https://pic1.zhimg.com/v2-0b5a928fd6c4676a01157a5b7acac3f6_l.jpg?source=06d4cd63	1778923744068	2019.02.22	2026.05.16
598410209	0	我也是58，去年做了活检没事，今年马上要再去复查	1551022188		10	0	0	45370244	article	1a7663b868687bed5f852c71a0786a7a	https://www.zhihu.com/people/fei-yu-47-15-85	飞鱼	https://pica.zhimg.com/v2-6f70171d3d7c6cae8e1be9166287447f_l.jpg?source=06d4cd63	1778922542051	2019.02.24	2026.05.16
601637755	0	请问高危型的怎么办，高危16阳性其它12种高危阳性，23岁怎么办？tct没事，要活检吗	1551499349		10	2	0	26302768	article	49ad281c562fdaa7666b03857f673d85	https://www.zhihu.com/people/danny2018-70	danny2018	https://picx.zhimg.com/v2-abed1a8c04700ba7d72b45195223e0ff_l.jpg?source=06d4cd63	1778924155112	2019.03.02	2026.05.16
603683140	0	我性生活才不到3年，每年做防癌筛查，去年检查出cin2，做了锥切手术，病理结果为cin1，手术半年多复查还是有hpv阳性，好怕又发展成cin？医生也说有可能，怎么办:-(	1551796527		4	4	0	26302768	article	f818d8d0f954c3ef0e26999d160fe792	https://www.zhihu.com/people/fan-fu-su-zi-5-60	凡夫俗子	https://picx.zhimg.com/v2-abed1a8c04700ba7d72b45195223e0ff_l.jpg?source=06d4cd63	1778924155103	2019.03.05	2026.05.16
607130491	0	请问有人用过瑞贝生，用瑞贝生有用吗	1552360549		4	1	0	26302768	article	1b13c48bd8218a63cf4eb0aad859ef79	https://www.zhihu.com/people/chenrouyi-7	chenrouyi	https://pic1.zhimg.com/v2-671d73f682f7db2624e36c77f117cf0d_l.jpg?source=06d4cd63	1778924155113	2019.03.12	2026.05.16
[truncated: 6,969 more rows]
