# Supplementary material for: Policy events, emotional fluctuations, and vaccination behavior: a longitudinal analysis of public opinion on HPV vaccines in China
Source: Front Public Health. 2026 Jul 14;14:1889894. doi: 10.3389/fpubh.2026.1889894 (PMC13377298; doi:10.3389/fpubh.2026.1889894)
Supplement: Supplementary Table 5 — HPV vaccine social media posts by platform (weibo). [file Table_5.xlsx]

## Sheet: 微博帖子
note_id	content	create_time	create_date_time	liked_count	comments_count	shared_count	last_modify_ts	note_url	ip_location	user_id	nickname	gender	profile_url	avatar	source_keyword	create_date	last_modify_date
4781304590368922	为什么皮肤上长瘊子、丝状疣的女性，更应该做宫颈癌筛查呢？#HPV# 地坛医院刘彦春的微博视频	1655464108	2022-06-17 11:08:28	61	26	10	1779308244387	https://m.weibo.cn/detail/4781304590368922	北京	1109564533	地坛刘彦春医生	f	https://m.weibo.cn/u/1109564533?launchid=10000360-page_H5	https://tva2.sinaimg.cn/crop.529.22.1137.1137.180/42229c75jw8ex2s4e8pewj21kw11xn5g.jpg?KID=imgbed,tva&Expires=1779319028&ssig=yeb7JoWrvr	hpv	2022.06.17	2026.05.21
4781356502223726	#西南石大下午茶# 【关于HPV疫苗，这些事你要知道】 目前我国可应用的HPV疫苗有二价、四价和九价疫苗，使用的年龄范围为9—45岁女性。引起宫颈癌的HPV高危型别最主要的是16和18亚型，所以，二价HPV疫苗即可预防约70%的宫颈癌。另一个重要点是，HPV疫苗对于尚未感染HPV病毒的青少年女性接种，其保护效果最佳。WHO推荐9—14岁女孩是HPV接种的首要人群，越早接种，效果越好。在目前疫苗供应紧张的情况下，不要因为等待更高价型疫苗而错过最佳接种时间。央视新闻的微博视频	1655476486	2022-06-17 14:34:46	13	1	1	1779308244385	https://m.weibo.cn/detail/4781356502223726	四川	5067397980	西南石油大学	m	https://m.weibo.cn/u/5067397980?luicode=20000061&lfid=4781356502223726&launchid=10000360-page_H5	https://tvax3.sinaimg.cn/crop.0.0.512.512.180/005wWhHuly8h8vgobmx4qj30e80e8wf9.jpg?KID=imgbed,tva&Expires=1779319034&ssig=9pNe314cC6	hpv	2022.06.17	2026.05.21
4781374583606206	#HPV疫苗来了# 秒杀合集，来了！成都！福建！广东！天津！重庆！评论区看公告，交流经验哟！6月17日下午5点半，成都市龙泉驿区龙泉航天社区卫生服务中心，四九价都有！下午6点#广东九价# 新会区妇幼保健院成人接种门诊，100份6月18日早上10点成都市锦江区东大社区卫生服务中心，200份九价6月19日晚上8点福建南平市：顺昌县双溪街道社区卫生服务中心九价HPV疫苗44人份、四价HPV疫苗15人份6月20日早上10点#天津九价# ：天津市滨海新区塘沽妇产医院#重庆九价hpv# ：重庆市九龙坡区铜罐驿镇中心卫生院6月22日9点#成都九价HPV# ：芳草社区卫生服务中心 30人份有接种需求的小仙女们可以通过#约苗# 公众号进行线上秒杀#HPV# 疫苗祝小仙女们都能上岸成功！（听说爱转发评论和点赞的女生，有好运加持）	1655480797	2022-06-17 15:46:37	29	39	4	1779308244382	https://m.weibo.cn/detail/4781374583606206	四川	6434787273	约苗	m	https://m.weibo.cn/u/6434787273?luicode=20000061&lfid=4781374583606206&launchid=10000360-page_H5	https://tvax3.sinaimg.cn/crop.0.0.751.751.180/0071tI7vly8gt6wd2cn3kj30kv0kvjs0.jpg?KID=imgbed,tva&Expires=1779319031&ssig=NhuSy7jpB2	hpv	2022.06.17	2026.05.21
4781377960811095	【9月起！#广东初一女生免费打HPV疫苗#】2022年起，广东对具有广东省学籍、9月起新进入初一且未接种过HPV疫苗的14周岁以下女生实施免费接种。广东是全国首个在全省范围内开展HPV疫苗免费接种的省份，预计受益人群每年超75万人。目前，广东已完成所需疫苗采购工作，21个地市均已与中标供应商签订采购合同。（中国广州发布）	1655481602	2022-06-17 16:00:02	5	0	0	1779308366878	https://m.weibo.cn/detail/4781377960811095		3604378011	中国新闻社	m	https://m.weibo.cn/u/3604378011?luicode=20000061&lfid=4781377960811095&launchid=10000360-page_H5	https://tvax3.sinaimg.cn/crop.0.0.494.494.180/d6d6719bly8h8vggz3tlxj20dq0dq74s.jpg?KID=imgbed,tva&Expires=1779319164&ssig=d1TFUwK%2BG2	hpv	2022.06.17	2026.05.21
4781398785788754	#HPV# 疫苗该怎么选？有必要打最高价吗？约苗君邀请专业的医生，帮大家解读了这些问题~赶紧来看看！ 约苗的微博视频	1655486567	2022-06-17 17:22:47	16	0	1	1779308244371	https://m.weibo.cn/detail/4781398785788754	四川	6434787273	约苗	m	https://m.weibo.cn/u/6434787273?launchid=10000360-page_H5	https://tvax3.sinaimg.cn/crop.0.0.751.751.180/0071tI7vly8gt6wd2cn3kj30kv0kvjs0.jpg?KID=imgbed,tva&Expires=1779319028&ssig=BZIfmQwf4W	hpv	2022.06.17	2026.05.21
4781400974431418	18岁感染hpv16、18、39，看着都让我心疼#HPV# 妇科医生赵艳忠的微博视频	1655487089	2022-06-17 17:31:29	47	12	7	1779308366875	https://m.weibo.cn/detail/4781400974431418	北京	7458580790	妇科医生赵艳忠	f	https://m.weibo.cn/u/7458580790?launchid=10000360-page_H5	https://tvax3.sinaimg.cn/crop.64.0.1080.1080.180/0088LrAaly8gte0wt1zx3j30we0u0wgo.jpg?KID=imgbed,tva&Expires=1779319150&ssig=1iZxS0dNDV	hpv	2022.06.17	2026.05.21
5275206915982445	查出HPV＝伴侣不忠？别再冤枉他/她了！田龙医生一次性说透#和田龙医生用智搜高效解读HPV#这是我门诊最常遇到的尴尬场景：一方查出HPV，第一反应不是关注健康，而是质问对方“是不是出轨了”“是不是私生活不检点”，最后好好的感情闹得鸡飞狗跳，甚至走向破裂。今天，我结合@微博智搜 的权威结论，明确告诉大家：查出HPV，绝对不等于伴侣不忠！先给大家看微博智搜权威结论：HPV感染途径多样，并非只有性接触一种，不能仅凭HPV阳性就判断伴侣出轨。很多人陷入一个误区：认为所有HPV都和性有关，其实不然——我们之前说过，HPV有200多种亚型，传播途径主要分3类：1. 性接触传播：这是生殖道HPV（包括高危型、低危型尖锐湿疣相关亚型）的主要传播方式，但不代表“只要感染，就一定是近期有不忠行为”。HPV感染后有潜伏期，短则数月、长则数年，可能是很久之前的接触导致，并非当下的问题。2. 间接接触传播：普通皮…	1773219600	2026-03-11 09:00:00	3	3	1	1779308366872	https://m.weibo.cn/detail/5275206915982445	北京	6637009536	男科医生田龙	m	https://m.weibo.cn/u/6637009536?luicode=20000061&lfid=5275206915982445&launchid=10000360-page_H5	https://tvax4.sinaimg.cn/crop.0.0.438.438.180/007fadmUly1g63m20y0anj30c60c6wi5.jpg?KID=imgbed,tva&Expires=1779319162&ssig=uvPfWT%2B9QR	hpv	2026.03.11	2026.05.21
5275223525425947	癌症的发生并非一朝一夕，而是一个漫长过程。在这个过程里，身体会给我们两次宝贵的“逆转机会”——只要抓住，就能最大限度阻断癌症，将健康主动权握在手中。一、黄金时期一：癌前病变期简单来说，癌前病变就是身体某部位的细胞已经出现了异常增生，但还没发展成真正的癌细胞，它就像身体发出的“预警灯”，提醒我们“再不干预，就要出大问题了”。1.常见癌前病变信号：消化系统：大肠腺瘤（腺瘤性息肉）、慢性萎缩性胃炎伴肠上皮化生、溃疡性结肠炎、肝硬化等。比如长期胃痛、反酸，可能是慢性萎缩性胃炎的信号，而它正是胃癌的癌前病变之一；便血、腹痛可能不是痔疮，而是大肠腺瘤的预警。生殖与乳腺：宫颈上皮内瘤变（与高危型HPV持续感染相关，是宫颈癌前病变）、乳腺导管上皮非典型增生（可能发展为乳腺癌）。25岁以上女性定期做HPV和TCT筛查，就能及时发现宫颈的异常变化。其他部位：肺部结节、甲状腺结节（部分良性结节可能恶变）、口腔…	1773223560	2026-03-11 10:06:00	41	2	30	1779308366870	https://m.weibo.cn/detail/5275223525425947	北京	1670726192	中医肿瘤专家李忠	m	https://m.weibo.cn/u/1670726192?luicode=20000061&lfid=5275223525425947&launchid=10000360-page_H5	https://tvax1.sinaimg.cn/crop.557.0.1137.1137.180/63954230ly8fgacp85wdzj21kw19daq8.jpg?KID=imgbed,tva&Expires=1779319159&ssig=0mL6tNOQho	hpv	2026.03.11	2026.05.21
5275287895934097	关于HPV，中医有一套传承千年的“清除方案”孟繁荣——崇厚堂沈氏女科第20代传人沈宁老师非遗弟子 鞍山市岫岩孟繁荣中西医结合诊所所长作为一名中医同行，深知在日常门诊中，遇到查出HPV阳性的患者，那种焦虑与恐惧几乎写在脸上。很多患者会拿着化验单反复追问：“大夫，我是不是离癌症不远了？”“这病毒是不是一辈子都去不掉？”其实，从中医的角度来看，HPV感染绝非“不治之症”，它更像是一面镜子，反映了我们身体内部出现了“漏洞”。今天，我们就结合最新的中医学术理念，不谈老生常谈，深度剖析如何“聪明”地看待并调治这一顽疾。一、重新认识HPV：它不是“外来敌”，而是“内乱贼”现代医学认为HPV是病毒入侵，但中医并不认为这是一种单纯的“外感邪气”。根据《黄帝内经》及近代中医肿瘤学的认识，我们更倾向于将高危型HPV的持续感染视为一种 “伏毒” 。所谓“伏毒”，即“潜伏下来的毒素”。它不同于普通的感冒风寒，来了…	1773238907	2026-03-11 14:21:47	4	1	0	1779308366867	https://m.weibo.cn/detail/5275287895934097	辽宁	1290223623	岫岩中医孟繁荣	m	https://m.weibo.cn/u/1290223623?luicode=20000061&lfid=5275287895934097&launchid=10000360-page_H5	https://tvax4.sinaimg.cn/crop.1.57.196.196.180/4ce74007ly8fdixvfvehuj206e09tgon.jpg?KID=imgbed,tva&Expires=1779319156&ssig=e0ZZVEtdZ9	hpv	2026.03.11	2026.05.21
5275318738751374	#国家卫健委主任给出的5个防癌处方#建议一：改掉“癌症性格”和“不良生活习惯”不良生活习惯是在给癌症的发生“埋雷”。雷海潮表示，针对肿瘤病因的预防，特别需要改正不良生活方式，比如长期吸烟、酗酒、生活不规律、营养不健康、缺乏体育锻炼，还有心理健康方面的压抑、亚健康状态等，从而避免部分肿瘤的发生和发展。请记住，健康的生活习惯+良好心情，就是最好的“抗癌力”。建议二：防肺癌每年做一次低剂量螺旋CT查肺癌低剂量螺旋CT才是“火眼金睛”，它能发现几毫米的微小病灶。雷海潮介绍，对于50岁以上、长期吸烟、有慢性阻塞性肺疾病、家族中有肺癌患者，建议每年做一次低剂量螺旋CT检查。能早期发现病变，从而采取适宜的处置措施。建议三：防肠癌每3～5年做一次结直肠镜很多人怕做肠镜，但它是预防肠癌最直接有效的手段。发现息肉直接切除，就能把肠癌扼杀在摇篮里。如果是50岁以上、身体超重或肥胖，并且有吸烟史，或者家族中有结…	1773246261	2026-03-11 16:24:21	156	96	53	1779308366864	https://m.weibo.cn/detail/5275318738751374	上海	3434415032	营养医师郝志军	m	https://m.weibo.cn/u/3434415032?luicode=20000061&lfid=5275318738751374&launchid=10000360-page_H5	https://tvax1.sinaimg.cn/crop.0.0.1080.1080.180/ccb503b8ly8iaq0u8u709j20u00u0jtb.jpg?KID=imgbed,tva&Expires=1779319154&ssig=WVhCCfwzvF	hpv	2026.03.11	2026.05.21
5275334812370753	在HPV防治领域，有这样一位牛人他就是陈家彪医生#hpv# #中医#他独创的中西医结合疗法已成功帮助众多患者摆脱HPV感染的困扰，其核心诊则始终是【只开对药，不开贵药】每天，陈家彪医生的诊室都会接诊大量来自全国的患者，许多康复者都称赞他通常看一次就能解决问题。陈医生对此表示：“我的方法很简单，就是精准治疗，不做多余的检查和治疗，确实为患者减轻经济和心理负担”。这种朴素的理念赢得了患者的广泛信任。一位曾感染HPV16和52型的患者证实：“当时我很害怕，有的医院建议做手术，后来找到陈医生，他制定了详细的调理方案。结果只经过一个多月的治疗复查就行了，花费也比预想的少很多”。陈医生的中西医结合疗法之所以效果显著，关键在于三点：直接对抗病毒的药物、提升全身极局部免疫力的调理以及重点修复宫颈环境。这套方法直接针对问题根源，效果明确，而且费用普通家庭都能承受。为了让更多外地患者受益，陈医生还提供了线上…	1773250093	2026-03-11 17:28:13	1	1	0	1779308366858	https://m.weibo.cn/detail/5275334812370753	湖北	2787623255	DR陈家彪	m	https://m.weibo.cn/u/2787623255?luicode=20000061&lfid=5275334812370753&launchid=10000360-page_H5	https://tvax2.sinaimg.cn/crop.0.0.600.600.180/a627c157ly8iaw1i6alahj20go0gojs9.jpg?KID=imgbed,tva&Expires=1779319151&ssig=CurDhVUkEk	hpv	2026.03.11	2026.05.21
5275342815627124	年轻不是护身符，21岁姑娘感染了6种HPVHPV健康科普 孙晓光大夫的微博视频	1773252001	2026-03-11 18:00:01	4	0	0	1779308366852	https://m.weibo.cn/detail/5275342815627124	北京	1492602474	孙晓光大夫	f	https://m.weibo.cn/u/1492602474?launchid=10000360-page_H5	https://tvax2.sinaimg.cn/crop.0.0.1080.1080.180/58f74e6aly8i5rzddr6c1j20u00u0gn6.jpg?KID=imgbed,tva&Expires=1779319150&ssig=SNhN1dIyul	hpv	2026.03.11	2026.05.21
5275554812267991	#妇科医生最想撕碎的健康谣言#妇科医生最希望破除的健康谣言，多集中在易引发女性过度焦虑、盲目保养、耽误正规治疗的误区。常见于月经调理、私处清洁、HPV感染、宫颈疾病等高频话题。不少虚假宣传夸大私处护理、“排毒养颜”产品功效，误导女性过度清洁反而破坏菌群平衡；对HPV过度恐慌，或将癌前病变等同于癌症，导致不必要的心理压力与不当干预。医生呼吁：远离偏方与营销焦虑，出现不适及时就医，遵循科学诊疗才是保护自身健康的关键 妇科医生最想撕碎的健康谣言	1773302545	2026-03-12 08:02:25	74	52	1	1779308166474	https://m.weibo.cn/detail/5275554812267991	浙江	7140445333	元宝咩咩_	f	https://m.weibo.cn/u/7140445333?luicode=20000061&lfid=5275554812267991&launchid=10000360-page_H5	https://tvax3.sinaimg.cn/crop.0.0.915.915.180/007NeA17ly8icr6nxspn7j30pf0pf77o.jpg?KID=imgbed,tva&Expires=1779318961&ssig=iII5LOhbvI	hpv	2026.03.12	2026.05.21
5275569303325695	大家好，我是田龙医生！近期很多朋友私信问我：HPV到底有多少种？皮肤疣、尖锐湿疣和高危型HPV到底有啥区别？越查越焦虑，还容易被谣言误导我和@微博智搜 联合发起的#和田龙医生用智搜高效解读HPV# 科普活动，就用通俗的临床解读，一次性给大家说清楚，拒绝模糊认知、拒绝病耻感先解答第一个核心问题：HPV有多少种？目前已知的HPV（人乳头瘤病毒）共有200多种，它们主要寄生在人体皮肤和黏膜的鳞状上皮细胞上，根据感染部位和致病风险，可分为不同类别，不用听到“HPV”就恐慌，多数感染可被自身免疫系统清除。重点来了！皮肤疣、尖锐湿疣、高危型HPV，三者核心区别一文分清，记好这几点，不踩认知误区：✅ 皮肤疣：低危型HPV所致，非性传播疾病由HPV1、2、3、4等低危型别引起，主要通过直接接触或接触被污染的物品传播，好发于面部、手背、手足等暴露或易摩擦部位，表现为寻常疣、扁平疣、跖疣等，比如手上粗糙的小…	1773306000	2026-03-12 09:00:00	4	3	2	1779308166477	https://m.weibo.cn/detail/5275569303325695	北京	6637009536	男科医生田龙	m	https://m.weibo.cn/u/6637009536?luicode=20000061&lfid=5275569303325695&launchid=10000360-page_H5	https://tvax4.sinaimg.cn/crop.0.0.438.438.180/007fadmUly1g63m20y0anj30c60c6wi5.jpg?KID=imgbed,tva&Expires=1779318964&ssig=EAK7zGCZbo	hpv	2026.03.12	2026.05.21
5275584407275310	这两天又是关于hpv的新闻又是一片火热，只不过这次是给男性打了。然后我想起了一个旧闻，#女子用生理盐水假冒HPV疫苗受害者超百人#受害者超百人，这个受害不是致病，而是受骗，所以hpv到底打不打呢，两年前我就说过了	1773309601	2026-03-12 10:00:01	87	8	4	1779308166470	https://m.weibo.cn/detail/5275584407275310	广东	5180971082	狒狒的烦恼之路	m	https://m.weibo.cn/u/5180971082?launchid=10000360-page_H5	https://tva1.sinaimg.cn/crop.0.0.180.180.180/005ECPfIjw8ehe9azzx78j30500500sk.jpg?KID=imgbed,tva&Expires=1779318955&ssig=UfE%2BsCQppX	hpv	2026.03.12	2026.05.21
5275593858092601	#妇科医生最想撕碎的健康谣言#真的太心疼女生了总被各种妇科谣言裹挟焦虑🌿 月经不是排毒，只是正常生理出血经期好好洗头洗澡、注意保暖就好不用盲目忌口，更不用被偏方吓到 宫颈糜烂不是病，只是生理性外翻HPV感染≠私生活混乱，别被污名化困住没有性生活，也可能有妇科问题 别乱买洗液、别信“生娃治痛经”别让伪科普偷走你的健康与底气 女生这一生，一定要好好爱自己不舒服就去正规医院不害羞、不内耗、不瞎花钱健康自在，才是最美的状态✨ 妇科医生最想撕碎的健康谣言	1773311854	2026-03-12 10:37:34	74	115	0	1779308166474	https://m.weibo.cn/detail/5275593858092601	江苏	7488154323	云间漫歌	f	https://m.weibo.cn/u/7488154323?luicode=20000061&lfid=5275593858092601&launchid=10000360-page_H5	https://tvax4.sinaimg.cn/crop.0.0.1080.1080.180/008aLx0Dly8i274dhmlkxj30u00u0mzr.jpg?KID=imgbed,tva&Expires=1779318959&ssig=8LjKp4aAbY	hpv	2026.03.12	2026.05.21
5275599502576051	#美丽兰州# 【兰州市13周岁适龄女性免费接种HPV疫苗开始了！ 】为落实国家免疫规划惠民政策，切实保障青少年女性健康，近日，兰州市全面启动13周岁适龄女童HPV疫苗免费接种工作，以民生实事守护女童健康成长。（来源：观澜新闻客户端）#兰州城市服务台# #厚道甘肃# #甘肃身边事#	1773313200	2026-03-12 11:00:00	3	1	1	1779308166476	https://m.weibo.cn/detail/5275599502576051		2626472787	兰州发布	m	https://m.weibo.cn/u/2626472787?launchid=10000360-page_H5	https://tvax4.sinaimg.cn/crop.0.0.1080.1080.180/9c8ccb53ly8h8vh05xsojj20u00u0tci.jpg?KID=imgbed,tva&Expires=1779318955&ssig=braOUSX9H%2B	hpv	2026.03.12	2026.05.21
5275797561543800	现在为什么没有人抢HPV疫苗了？#现象级电子榨菜# 悬老师的微博视频	1773360421	2026-03-13 00:07:01	13	2	4	1779308166473	https://m.weibo.cn/detail/5275797561543800	河南	2104922447	悬老师	m	https://m.weibo.cn/u/2104922447?launchid=10000360-page_H5	https://tvax2.sinaimg.cn/crop.0.0.512.512.180/7d76914fly8hs54k8gkwrj20e80e80sq.jpg?KID=imgbed,tva&Expires=1779318955&ssig=9KPtgkWmFe	hpv	2026.03.13	2026.05.21
5275939827354790	对于女性常识，你胡想要宝们懂得本人更多一点 girlstalk#微博超有用视频大赛##女性关爱守护计划##女性健康必修课# 三门峡事哥的微博视频	1773394340	2026-03-13 09:32:20	4	2	0	1779308166471	https://m.weibo.cn/detail/5275939827354790	河南	5090671828	三门峡事哥	m	https://m.weibo.cn/u/5090671828?launchid=10000360-page_H5	https://tvax1.sinaimg.cn/crop.0.0.1080.1080.180/005yvWi8ly8i0e5jflocnj30u00u00zy.jpg?KID=imgbed,tva&Expires=1779318955&ssig=yiAJBJvl2z	hpv	2026.03.13	2026.05.21
5276129507673500	#微博兴趣创作计划##健闻登顶计划##全民慢病健康科普计划# 很多人以为梅毒只会长在生殖器，其实并不是。梅毒被称为“伟大的模仿者”，有时候它的表现会非常隐蔽，甚至出现在口腔和咽部。最近一篇发表在 American Journal of Case Reports 的病例报告就提到，一名患者因为咽痛、吞咽不适就诊，检查时发现软腭和口咽部出现灰白色、略微隆起的斑块，看起来有点像口腔白斑或者HPV感染。进一步检查后发现，这其实是继发梅毒的一种表现——扁平湿疣（condyloma lata）。这种病变表面往往比较湿润，颜色灰白或淡红，容易被误认为是念珠菌感染、尖锐湿疣，甚至口腔肿瘤。事实上，继发梅毒阶段的皮损可以出现在皮肤、黏膜等很多部位，口腔也并不罕见。提醒大家，如果口腔或咽部出现不明原因的斑块、溃疡或增生性病变，尤其伴随皮疹或高危性行为史，建议及时到医院检查，必要时进行梅毒血清学检测。很多时候…	1773439563	2026-03-13 22:06:03	26	3	1	1779308166467	https://m.weibo.cn/detail/5276129507673500	北京	1750529573	我叫皮小徐	m	https://m.weibo.cn/u/1750529573?luicode=20000061&lfid=5276129507673500&launchid=10000360-page_H5	https://tvax4.sinaimg.cn/crop.0.0.1080.1080.180/6856f625ly8i7hpe7o060j20u00u0agg.jpg?KID=imgbed,tva&Expires=1779318956&ssig=1XGnB6WAhB	hpv	2026.03.13	2026.05.21
5276394458450070	#微博超有用视频大赛##女性健康必修课##一分钟视频创作季#女性每年都应该送给自己的礼物“体检”，接下来分享一段全年龄段体检指南视频 轻风伴蝉鸣的微博视频	1773502732	2026-03-14 15:38:52	40	1	0	1779308166463	https://m.weibo.cn/detail/5276394458450070	四川	6090386550	轻风伴蝉鸣	f	https://m.weibo.cn/u/6090386550?launchid=10000360-page_H5	https://tvax1.sinaimg.cn/crop.44.0.889.889.180/006EaDL8ly8hld5zlxgqhj30r60opgnv.jpg?KID=imgbed,tva&Expires=1779318955&ssig=BxLLgN3aCo	hpv	2026.03.14	2026.05.21
5276488628961825	#女子翻丈夫手机发现其出轨几十人#先去医院排查艾滋病、梅毒、乙肝、丙肝、淋球菌、HPV、沙眼衣原体、生殖道支原体、生殖道疱疹病毒。	1773525184	2026-03-14 21:53:04	49	4	3	1779308166457	https://m.weibo.cn/detail/5276488628961825	北京	3523916795	付虹医生	f	https://m.weibo.cn/u/3523916795?launchid=10000360-page_H5	https://tvax1.sinaimg.cn/crop.0.0.1080.1080.180/d20ab3fbly8hc5gc6fjtcj20u00u0q4t.jpg?KID=imgbed,tva&Expires=1779318955&ssig=WuiO2TqQ%2Fr	hpv	2026.03.14	2026.05.21
5277208652551563	一个视频带你了解HPV。#微博超有用视频大赛##上微博涨知识##上微博涨知识##女性健康必修课##女性关爱守护计划##三分钟视频助燃计划# 油灯麻麻的微博视频	1773696851	2026-03-16 21:34:11	3	3	0	1779308958823	https://m.weibo.cn/detail/5277208652551563	河南	1668672472	油灯麻麻	f	https://m.weibo.cn/u/1668672472?launchid=10000360-page_H5	https://tvax2.sinaimg.cn/crop.0.0.1080.1080.180/6375ebd8ly8i5qcersp9lj20u00u0q61.jpg?KID=imgbed,tva&Expires=1779319748&ssig=fMay6NtCfF	hpv	2026.03.16	2026.05.21
5277252440036921	#20岁男子感染HIV后HPV反复发作#HIV容易潜伏，定期做好体检！早发现，早治疗，千万不要讳疾忌医 老员外格局打开的微博视频	1773707291	2026-03-17 00:28:11	97	9	6	1779308464772	https://m.weibo.cn/detail/5277252440036921	浙江	7038072051	老员外格局打开	m	https://m.weibo.cn/u/7038072051?launchid=10000360-page_H5	https://tvax2.sinaimg.cn/crop.0.0.1080.1080.180/007Gj239ly8ia89hvej2bj30u00u040q.jpg?KID=imgbed,tva&Expires=1779319248&ssig=GAEWxy%2FS%2F2	hpv	2026.03.17	2026.05.21
5277272542281788	#20岁男子感染HIV后HPV反复发作#影视经典之作，天上终究不会掉馅饼啊，HIV很可怕#一分钟视频创作季#影视剪辑 媛媛酱学妹的微博视频	1773712083	2026-03-17 01:48:03	21	5	10	1779308958811	https://m.weibo.cn/detail/5277272542281788	广东	1761521252	媛媛酱学妹	f	https://m.weibo.cn/u/1761521252?launchid=10000360-page_H5	https://tvax4.sinaimg.cn/crop.0.0.512.512.180/68feae64ly8i38sm80s5mj20e80e83ys.jpg?KID=imgbed,tva&Expires=1779319748&ssig=bd6zVkh2u0	hpv	2026.03.17	2026.05.21
5277345630127403	#20岁男子感染HIV后HPV反复发作#健康从来没有重来的机会，做好防护，定期检查，接种疫苗。对自己负责，也是对他人负责。 星星罐里装满糖的微博视频	1773729509	2026-03-17 06:38:29	47	15	7	1779308958814	https://m.weibo.cn/detail/5277345630127403	北京	5339103914	星星罐里装满糖	m	https://m.weibo.cn/u/5339103914?launchid=10000360-page_H5	https://tvax3.sinaimg.cn/crop.0.1.1206.1206.180/005BHmQ1ly8icr6o92ps4j30u00u0q65.jpg?KID=imgbed,tva&Expires=1779319748&ssig=ZJVsUEQQh2	hpv	2026.03.17	2026.05.21
5277358258128432	#20岁男子感染HIV后HPV反复发作#20岁男子HIV合并HPV反复感染的案例，打破了“性传播疾病离年轻人很远”的误区。两种病毒均以性接触为主要传播途径，叠加感染后形成恶性循环，严重影响生活质量与生命健康。这提醒我们，无论年龄大小，都应树立正确的性健康观念，主动学习防护知识，拒绝高危行为；同时，感染后切勿讳疾忌医，及时就医规范治疗，才能有效控制病情，减少病毒对身体的持续侵害。	1773732520	2026-03-17 07:28:40	2	3	0	1779308958820	https://m.weibo.cn/detail/5277358258128432	天津	7310291474	微观天津	f	https://m.weibo.cn/u/7310291474?luicode=20000061&lfid=5277358258128432&launchid=10000360-page_H5	https://tvax2.sinaimg.cn/crop.0.0.1024.1024.180/007YJeL0ly8hsr6g3n4bdj30sg0sgq5p.jpg?KID=imgbed,tva&Expires=1779319756&ssig=vdu1fR84fq	hpv	2026.03.17	2026.05.21
5277372196851792	#20岁男子感染HIV后HPV反复发作#【#当HIV遇上HPV#：年轻生命的双重警钟】据@纵览新闻 报道，一名20岁男性HIV感染者肛周尖锐湿疣反复发作，揭示免疫系统崩溃与HPV持续感染的恶性循环。数据显示，HIV感染者因免疫力低下，尖锐湿疣复发率超80%，患肛门癌风险是普通人群2-3倍（88%肛门癌与HPV相关）。更需警惕：男性HPV感染率超90%，但71%无症状，自然清除率仅31.82%，成“隐形传播源”。科学防治“组合拳”：优先抗HIV治疗重建免疫，适龄男性接种HPV疫苗（预防效力90.4%），并定期筛查。破除污名，正视防护，别让无知酿成悲剧。#秒懂热点就用智搜# 20岁男子感染hiv后hpv反复发作	1773735843	2026-03-17 08:24:03	48	38	31	1779308958817	https://m.weibo.cn/detail/5277372196851792	河南	2170106721	辛之锋刃	m	https://m.weibo.cn/u/2170106721?luicode=20000061&lfid=5277372196851792&launchid=10000360-page_H5	https://tvax2.sinaimg.cn/crop.0.0.1080.1080.180/81593361ly8i8oux4lez1j20u00u0jsq.jpg?KID=imgbed,tva&Expires=1779319748&ssig=hNAcF1jw67	hpv	2026.03.17	2026.05.21
5277377255180282	#20岁男子感染HIV后HPV反复发作#前几天看到个病例，挺扎心的💔20岁小林，肛周长了小疙瘩，一查是尖锐湿疣（就是HPV病毒引起的），割了！没过多久，又长！再割！还长‼️医生细问才破案：小伙子一年前就确诊HIV感染，虽在吃药，但病毒已经攻击了他的免疫系统💡这跟“菜花”反复长有啥关系？✅简单说：HPV病毒平时靠免疫系统压制。一旦HIV把免疫细胞搞残了（免疫力掉线），HPV就没人管了，疯狂复制、疯狂复发？所以小林的情况是：❌ 割了又长 → 不是医生手艺不行❌ 是身体里“警察”（免疫细胞）被HIV抓走了❌ HPV病毒在肛门开“派对”，根本停不下来最后医生只能上大手术，把病灶整块切除…【医生敲黑板】✅有过高危性行为（无套、多性伴等），别侥幸！主动去查HIV+梅毒+HPV✅早发现=早用药=保住免疫力=不让小病变大病✅别等身体出问题才后悔，有些病毒专挑免疫力弱的人“抄家”？	1773737049	2026-03-17 08:44:09	11	6	6	1779308958820	https://m.weibo.cn/detail/5277377255180282	广西	6872948514	皮肤科周星医生	m	https://m.weibo.cn/u/6872948514?luicode=20000061&lfid=5277377255180282&launchid=10000360-page_H5	https://tvax4.sinaimg.cn/crop.0.0.996.996.180/007v8bSily8g9619x1xblj30ro0rowfb.jpg?KID=imgbed,tva&Expires=1779319754&ssig=SIy51lTXm5	hpv	2026.03.17	2026.05.21
5277378059438573	#20岁男子感染HIV后HPV反复发作#一、核心病理机制：免疫崩溃导致HPV失控HIV破坏免疫防线HIV病毒特异性攻击CD4+T淋巴细胞，显著降低机体免疫力。该案例中，患者虽规律服用抗病毒药物半年，但免疫系统仍无法有效清除HPV病毒，导致尖锐湿疣切除后快速复发。HPV的“潜伏-爆发”特性低危型HPV（如6/11型）引发尖锐湿疣，高危型（如16/18型）可诱发肛门癌、阴茎癌等。男性HPV自然清除率仅31.82%（女性为61.32%），免疫抑制状态下复发率飙升至80%以上。 20岁男子感染hiv后hpv反复发作	1773737241	2026-03-17 08:47:21	6	6	0	1779308958819	https://m.weibo.cn/detail/5277378059438573	湖南	7787462016	上野未眠花	f	https://m.weibo.cn/u/7787462016?luicode=20000061&lfid=5277378059438573&launchid=10000360-page_H5	https://tvax2.sinaimg.cn/crop.0.0.1008.1008.180/008v1oC4ly8i4atb6iw3lj30s00s0dhi.jpg?KID=imgbed,tva&Expires=1779319751&ssig=S7QDArwlMK	hpv	2026.03.17	2026.05.21
5277382338153498	#20岁男子感染HIV后HPV反复发作#🚨 20岁男生感染HIV规律吃抗病毒药半年还是被HPV缠上尖锐湿疣切了又长，反复发作这件事看得人既惋惜又警醒也给所有人敲了警钟个人卫生和防护，真的半点都不能马虎🔍 双重感染的困境，远比想象中残酷👉 HIV专攻人体免疫防线就算吃药控制住病毒复制受损的免疫力也很难立刻恢复原本能被身体清除的HPV直接没了天敌，在体内疯狂作乱常规激光、切除，只能去掉表面疣体根上的病毒清不掉，复发就是早晚的事👉 太多人对HPV有误解总觉得这是女生才要防的病却不知道男生终身感染概率超90%就算没有任何症状也可能悄悄把病毒传给别人❌ 这些被忽视的细节，全是高危隐患✅ 别把卫生当小事私人物品绝对不能共用毛巾、剃须刀、贴身衣物哪怕是亲近的人也别混着用私处清洁要做好，别给病毒留可乘之机✅ 别觉得戴套就万无一失安全套能降低风险，但做不到百分百防护HPV能通过皮肤黏膜接触传播很多隐蔽部位…	1773738261	2026-03-17 09:04:21	147	118	17	1779308464761	https://m.weibo.cn/detail/5277382338153498	江苏	1751045792	沉迷丑酱nne	m	https://m.weibo.cn/u/1751045792?luicode=20000061&lfid=5277382338153498&launchid=10000360-page_H5	https://tvax3.sinaimg.cn/crop.0.0.722.722.180/685ed6a0ly8hlz9bgw21lj20k20k2gm2.jpg?KID=imgbed,tva&Expires=1779319249&ssig=IP6VgPpZ5O	hpv	2026.03.17	2026.05.21
5277393242819762	#20岁男子感染HIV后HPV反复发作# HIV病毒没有进入身体前，除了戴套，做这件事能自救！	1773740861	2026-03-17 09:47:41	3	1	0	1779308958816	https://m.weibo.cn/detail/5277393242819762	北京	6339824820	姿势那些事儿	m	https://m.weibo.cn/u/6339824820?launchid=10000360-page_H5	https://tvax3.sinaimg.cn/crop.13.0.665.665.180/006V3g32ly8gc2s35gelij30j60j6dgk.jpg?KID=imgbed,tva&Expires=1779319748&ssig=dLJs%2BZdLzf	hpv	2026.03.17	2026.05.21
5277394807293098	#20岁男子感染HIV后HPV反复发作#得这个首先别说自身心情一定会被影响所有注意力都在这个病上了，其次是要花大量💰去吃药维持生命，再次是后续的婚姻生活婚检一定也会被影响，我就请问能不能洁身自好有点原则啊	1773741234	2026-03-17 09:53:54	124	18	2	1779308885671	https://m.weibo.cn/detail/5277394807293098	安徽	6001498532	困困兎饼	f	https://m.weibo.cn/u/6001498532?launchid=10000360-page_H5	https://tvax3.sinaimg.cn/crop.0.0.1080.1080.180/006y9FVqly8ickg1yyrl6j30u00u0dhc.jpg?KID=imgbed,tva&Expires=1779319680&ssig=mzr7GygO9u	hpv	2026.03.17	2026.05.21
5277396064278502	#20岁男子感染HIV后HPV反复发作#为什么HIV感染者更容易被HPV“缠上”？答案是免疫力崩塌💥 HIV攻击免疫细胞，让身体失去对抗病毒的能力，尖锐湿疣（HPV）才会反复难愈。无论男女，都要重视性安全：戴套、定期筛查、尽早接种HPV疫苗，别等生病才后悔。	1773741534	2026-03-17 09:58:54	116	53	0	1779308885665	https://m.weibo.cn/detail/5277396064278502	湖北	7769371954	玥黎晓	m	https://m.weibo.cn/u/7769371954?launchid=10000360-page_H5	https://tvax2.sinaimg.cn/crop.0.0.1080.1080.180/008tNuySly8i5byw9e9mkj30u00u00tn.jpg?KID=imgbed,tva&Expires=1779319680&ssig=HuNCuUeVAH	hpv	2026.03.17	2026.05.21
5277396188268363	#20岁男子感染HIV后HPV反复发作#《肛周》《毫无征兆》《尖锐湿疣》《HIV》，这年头小编写新闻就这样善待男人	1773741563	2026-03-17 09:59:23	2	1	0	1779308958808	https://m.weibo.cn/detail/5277396188268363	浙江	3566010211	运气爆表小云彩	f	https://m.weibo.cn/u/3566010211?launchid=10000360-page_H5	https://tvax2.sinaimg.cn/crop.0.0.1024.1024.180/d48cff63ly8hb261dud36j20sg0sgq4r.jpg?KID=imgbed,tva&Expires=1779319748&ssig=oCid%2BQ4ZCD	hpv	2026.03.17	2026.05.21
5277396496557758	#20岁男子感染HIV后HPV反复发作#我记得之前的口号是男性不需要接种，现在疫苗产能上来了就又开始pua男性接种？	1773741637	2026-03-17 10:00:37	38	26	25	1779308958801	https://m.weibo.cn/detail/5277396496557758	湖北	6233925484	游戏哥哥酱	m	https://m.weibo.cn/u/6233925484?launchid=10000360-page_H5	https://tvax1.sinaimg.cn/crop.0.0.863.863.180/006NSUNely8gzkajwmdm8j30nz0nzgnp.jpg?KID=imgbed,tva&Expires=1779319748&ssig=rY%2BaEEY0xB	hpv	2026.03.17	2026.05.21
5277400241807401	#20岁男子感染HIV后HPV反复发作#以前不让打，现在催着打	1773742530	2026-03-17 10:15:30	188	16	8	1779307583060	https://m.weibo.cn/detail/5277400241807401	山东	7800826254	那能一样吗V	m	https://m.weibo.cn/u/7800826254?launchid=10000360-page_H5	https://tvax3.sinaimg.cn/crop.0.0.1024.1024.180/008vVtgily8i9rcamc2n2j30sg0sgq3b.jpg?KID=imgbed,tva&Expires=1779318364&ssig=kGhKDhPbVP	hpv	2026.03.17	2026.05.21
5277401412273968	#20岁男子感染HIV后HPV反复发作#HIV与HPV为什么会反复纠缠？一次说清楚 简单讲：HIV破坏免疫力，HPV就失去控制，容易反复感染、久治不愈，癌变风险也会明显升高。 1. 两者到底是什么关系？ - HIV：攻击人体免疫细胞（CD4+T淋巴细胞），让免疫力变弱- HPV：人乳头瘤病毒，很多人会一过性感染，免疫力正常时大多能自行清除- 关键问题：免疫力被HIV削弱 → HPV很难被清除 → 持续感染 → 反复发作、疣体反复长 2. 为什么20岁年轻男性也会反复？ - 年龄小不代表免疫强，HIV感染后免疫缺陷是核心- 高危型HPV持续感染，会大幅增加：- 肛门癌- 阴茎癌- 口咽癌风险远高于普通人群- 同时合并两种病毒感染，治疗难度、复发率都会上升 3. 这种情况常见吗？危险在哪？ - 在HIV阳性人群中，HPV感染非常普遍- 普通人群HPV多为一过性，HIV人群易持续感染、反复复发…	1773742809	2026-03-17 10:20:09	50	1	0	1779308885680	https://m.weibo.cn/detail/5277401412273968	广东	7810975893	成成Vin	f	https://m.weibo.cn/u/7810975893?luicode=20000061&lfid=5277401412273968&launchid=10000360-page_H5	https://tvax2.sinaimg.cn/crop.0.0.1080.1080.180/008wC3E9gy1i9gvzb5krzj30u00u00v2.jpg?KID=imgbed,tva&Expires=1779319680&ssig=mh2GS7LYyQ	hpv	2026.03.17	2026.05.21
5277402372505768	#20岁男子感染HIV后HPV反复发作#这术前没检查传染病吗？	1773743037	2026-03-17 10:23:57	3	0	0	1779308885683	https://m.weibo.cn/detail/5277402372505768	北京	1721284411	蜂鸟摄影君	f	https://m.weibo.cn/u/1721284411?launchid=10000360-page_H5	https://tvax1.sinaimg.cn/crop.0.0.600.600.180/6698b73bly8hu4n30l5voj20go0gogna.jpg?KID=imgbed,tva&Expires=1779319680&ssig=JXws7Y%2BaXS	hpv	2026.03.17	2026.05.21
5277402977801292	#20岁男子感染HIV后HPV反复发作#这一情况也让我们重新审视性健康与防护的重要性。无论年龄、性别，都应树立正确的健康观念：主动了解性传播疾病的危害，做好安全防护措施；同时，要重视定期的健康筛查，一旦出现不适症状，及时就医、规范治疗，切勿因羞耻心或侥幸心理拖延病情。此外，公共卫生认知的普及同样关键。我们需要打破对HIV、HPV等疾病的偏见与误解，以科学的态度面对疾病传播风险。对感染者而言，早发现、早治疗是控制病情、维持生活质量的核心；对普通人而言，了解传播途径、做好自我保护，才是预防疾病的根本。年轻的生命本应充满活力与希望，这一病例也提醒着每一个人：健康是人生的基石，防护是底线责任。愿我们都能以科学的认知守护自己与他人的健康，远离疾病的侵害。 盛世牛博的微博视频	1773743182	2026-03-17 10:26:22	22	5	0	1779308885682	https://m.weibo.cn/detail/5277402977801292	广东	3577481497	林宇辰日记	m	https://m.weibo.cn/u/3577481497?luicode=20000061&lfid=5277402977801292&launchid=10000360-page_H5	https://tvax2.sinaimg.cn/crop.0.0.1024.1024.180/d53c0919ly8idc2q2jhp3j20sg0sg0xd.jpg?KID=imgbed,tva&Expires=1779319683&ssig=VlQq6JcmoI	hpv	2026.03.17	2026.05.21
5277404104753323	#20岁男子感染HIV后HPV反复发作#【医生敲黑板】✅有过高危性行为（无套、多性伴等），别侥幸！主动去查HIV+梅毒+HPV✅早发现=早用药=保住免疫力=不让小病变大病✅别等身体出问题才后悔，有些病毒专挑免疫力弱的人“抄家”？	1773743450	2026-03-17 10:30:50	9	13	0	1779308885683	https://m.weibo.cn/detail/5277404104753323	甘肃	1955563285	苍南言	m	https://m.weibo.cn/u/1955563285?launchid=10000360-page_H5	https://tvax2.sinaimg.cn/crop.0.0.1080.1080.180/748f8715ly8i9gtymn1z4j20u00u0dk1.jpg?KID=imgbed,tva&Expires=1779319680&ssig=mOAoDl6UNj	hpv	2026.03.17	2026.05.21
5277407105779133	#20岁男子感染HIV后HPV反复发作# “医生详细询问病史发现，小林在一年前就已确诊HIV感染”…难道，现在连医生也看不到患者是否患有艾滋了吗？	1773744166	2026-03-17 10:42:46	33	4	7	1779308885674	https://m.weibo.cn/detail/5277407105779133	浙江	2036161077	马上谈	m	https://m.weibo.cn/u/2036161077?launchid=10000360-page_H5	https://tvax4.sinaimg.cn/crop.0.0.996.996.180/795d5a35ly8gdm2rszmc3j20ro0roq4g.jpg?KID=imgbed,tva&Expires=1779319680&ssig=jS85WQ0pJT	hpv	2026.03.17	2026.05.21
5277407340921774	#20岁男子感染HIV后HPV反复发作# 教你判断伴侣有没有感染HPV，小心传染！如有不适请尽快就医#科普##健康# （皮肤科徐小风医生） 今日张店的微博视频	1773744222	2026-03-17 10:43:42	14	11	14	1779308464768	https://m.weibo.cn/detail/5277407340921774		3703679100	今日张店	m	https://m.weibo.cn/u/3703679100?launchid=10000360-page_H5	https://tvax2.sinaimg.cn/crop.0.0.1080.1080.180/dcc1a87cly8id0q3o22o2j20u00u0tce.jpg?KID=imgbed,tva&Expires=1779319248&ssig=RZKUdoDIP1	hpv	2026.03.17	2026.05.21
5277408577719528	#20岁男子感染HIV后HPV反复发作#“毫无征兆”都看医生了还这么嘴硬都已经确认hiv感染一年多了，要是严重的话就不止是hpv这么简单了，到这步了还不老实	1773744517	2026-03-17 10:48:37	71	10	1	1779308885680	https://m.weibo.cn/detail/5277408577719528	重庆	7568426612	不觉椿深	f	https://m.weibo.cn/u/7568426612?launchid=10000360-page_H5	https://tvax4.sinaimg.cn/crop.0.0.1080.1080.180/008gcluYly8idbckkyp29j30u00u0jub.jpg?KID=imgbed,tva&Expires=1779319680&ssig=HVxwPOXTlB	hpv	2026.03.17	2026.05.21
5277408871582473	#20岁男子感染HIV后HPV反复发作#“辗转就医后，医生详细询问病史发现，小林在一年前就已确诊HIV感染，并且已经规律服用抗病毒药物半年。”原来，现在连医生都没法查看病患的艾滋病既往史。太尊重患者隐私了！	1773744587	2026-03-17 10:49:47	332	33	13	1779307514675	https://m.weibo.cn/detail/5277408871582473	山东	6059492811	拆台CT	m	https://m.weibo.cn/u/6059492811?launchid=10000360-page_H5	https://tvax2.sinaimg.cn/crop.0.0.800.800.180/006C50T1ly8h8weif5vyjj30m80m8wge.jpg?KID=imgbed,tva&Expires=1779318296&ssig=Ysmy1cIeLd	hpv	2026.03.17	2026.05.21
5277414561156151	#20岁男子感染hiv后hpv反复发作#转给友友们，道路千万条，安全第一条，一定一定要注意安全呀。	1773745944	2026-03-17 11:12:24	21	7	1	1779308885676	https://m.weibo.cn/detail/5277414561156151	北京	7719763272	RR琪姐S	f	https://m.weibo.cn/u/7719763272?launchid=10000360-page_H5	https://tvax1.sinaimg.cn/crop.0.0.1080.1080.180/008qrl4Qly8hd9l4gy3osj30u00u0gqz.jpg?KID=imgbed,tva&Expires=1779319680&ssig=jJR9bf72Iq	hpv	2026.03.17	2026.05.21
5277419571251968	#20岁男子感染HIV后HPV反复发作#20岁才大二吧，大一就确诊了，然后反复发作，蝶呀	1773747138	2026-03-17 11:32:18	20	4	0	1779308885679	https://m.weibo.cn/detail/5277419571251968	天津	3605865334	阿波罗山	f	https://m.weibo.cn/u/3605865334?launchid=10000360-page_H5	https://tvax1.sinaimg.cn/crop.0.0.1080.1080.180/d6ed2376ly8ib97hoahgvj20u00u0wgx.jpg?KID=imgbed,tva&Expires=1779319680&ssig=L%2B3XnpVWuO	hpv	2026.03.17	2026.05.21
5277492136902891	#最新消息# 【#满13周岁女孩免费接种HPV#】#推动中小学节假日优先向儿童开放场地# 3月17日，国家发展改革委、国务院妇儿工委办公室发布关于在全社会推进儿童友好建设的意见。意见提出，加强对普惠托育服务机构基本服务费的管理，#逐步推行免费学前教育#。将人乳头瘤病毒（HPV）疫苗纳入国家免疫规划，为#满13周岁女孩免费接种#。引导开展儿童友好医院建设。推动医疗卫生机构建立0—3岁儿童急危重症患者24小时救治绿色通道。推动中小学校在节假日等时段优先向儿童开放体育场地。#鼓励景区提高儿童免票身高和年龄上限# 来源：@中国新闻网 编辑：何欢审核：王文萱	1773764438	2026-03-17 16:20:38	6	0	2	1779308781002	https://m.weibo.cn/detail/5277492136902891		5176230254	酒泉市融媒体中心	m	https://m.weibo.cn/u/5176230254?luicode=20000061&lfid=5277492136902891&launchid=10000360-page_H5	https://tvax4.sinaimg.cn/crop.0.0.600.600.180/005EiVWKly8h9rg5g7ntmj30go0goq3k.jpg?KID=imgbed,tva&Expires=1779319578&ssig=k%2BhjWHmVSZ	hpv	2026.03.17	2026.05.21
5277493101855103	原来画的延展性可以这么好 #满13周岁女孩免费接种HPV# 体育生爱咋咋地的微博视频	1773764669	2026-03-17 16:24:29	149	22	1	1779308649404	https://m.weibo.cn/detail/5277493101855103	贵州	7268948317	体育生爱咋咋地	f	https://m.weibo.cn/u/7268948317?launchid=10000360-page_H5	https://tvax1.sinaimg.cn/crop.0.0.1024.1024.180/007VVLvTly8id1s4a64mcj30sg0sgwg0.jpg?KID=imgbed,tva&Expires=1779319428&ssig=iM%2FG17Pt0s	hpv	2026.03.17	2026.05.21
5277493600452891	#逐步推行免费学前教育# 3月17日，国家发展改革委、国务院妇儿工委办公室发布关于在全社会推进儿童友好建设的意见。意见提出，加强对普惠托育服务机构基本服务费的管理，逐步推行免费学前教育。将人乳头瘤病毒（HPV）疫苗纳入国家免疫规划，为满13周岁女孩免费接种。引导开展儿童友好医院建设。推动医疗卫生机构建立0—3岁儿童急危重症患者24小时救治绿色通道。推动中小学校在节假日等时段优先向儿童开放体育场地。	1773764788	2026-03-17 16:26:28	2	1	1	1779308781001	https://m.weibo.cn/detail/5277493600452891		3057468355	峡江发布	m	https://m.weibo.cn/u/3057468355?luicode=20000061&lfid=5277493600452891&launchid=10000360-page_H5	https://tvax2.sinaimg.cn/crop.8.13.167.167.180/b63d43c3ly8gljzfq33ilj20500500sn.jpg?KID=imgbed,tva&Expires=1779319576&ssig=53W1wqZmGP	hpv	2026.03.17	2026.05.21
5277497224334483	#满13周岁女孩免费接种HPV#琪乐说育儿#健闻登顶计划##一分钟视频创作季# 别再死等九价了！免费接种的黄金期，错过再也补不回来！ 多少家长和女孩，要么觉得“孩子还小，打这个太早”，要么一门心思死等九价，一拖再拖，不仅错过了国家给的免费福利，更错过了HPV疫苗的黄金保护窗口期，真的太可惜了。 9-14岁是HPV疫苗的黄金接种年龄，首次性行为前接种，抗体水平是18岁以上接种者的2-4倍，保护效力直接翻倍。我国宫颈癌稳居15-44岁女性恶性肿瘤第二位，每年新发超11万例，而HPV疫苗是目前唯一能有效预防癌症的疫苗，早接种，就是给孩子最实在的健康保障。 别再迷信“免费的二价不如自费的好”。免费国产二价，覆盖了导致70%以上宫颈癌的16、18型核心高危毒株，是世卫组织首推的宫颈癌预防核心手段，完全能满足基础预防需求。早打早保护，永远比苦等九价更重要，后续想补打高价苗也完全不冲突。 别再被“跟孩…	1773765652	2026-03-17 16:40:52	3	0	0	1779308781000	https://m.weibo.cn/detail/5277497224334483	河北	5202542789	琪乐说育儿	m	https://m.weibo.cn/u/5202542789?luicode=20000061&lfid=5277497224334483&launchid=10000360-page_H5	https://tvax4.sinaimg.cn/crop.0.0.1080.1080.180/005G5l2tly8gz4y0a2wtvj30u00u0wfm.jpg?KID=imgbed,tva&Expires=1779319573&ssig=beaD6QEaYJ	hpv	2026.03.17	2026.05.21
5277497483855592	【#满13周岁女孩可以免费接种HPV疫苗#】#推动中小学节假日优先向儿童开放场地# 3月17日，国家发展改革委、国务院妇儿工委办公室发布关于在全社会推进儿童友好建设的意见。意见提出，加强对普惠托育服务机构基本服务费的管理，逐步推行免费学前教育。将人乳头瘤病毒（HPV）疫苗纳入国家免疫规划，为满13周岁女孩免费接种。引导开展儿童友好医院建设。推动医疗卫生机构建立0—3岁儿童急危重症患者24小时救治绿色通道。推动中小学校在节假日等时段优先向儿童开放体育场地。（中国新闻网）#满13周岁女孩免费接种HPV#	1773765714	2026-03-17 16:41:54	82	33	8	1779308780998	https://m.weibo.cn/detail/5277497483855592		2685336121	南宁晚报	m	https://m.weibo.cn/u/2685336121?luicode=20000061&lfid=5277497483855592&launchid=10000360-page_H5	https://tvax3.sinaimg.cn/crop.0.0.1080.1080.180/a00efa39ly8h8vg6v5d0xj20u00u0761.jpg?KID=imgbed,tva&Expires=1779319570&ssig=fhmjv%2BXXsb	hpv	2026.03.17	2026.05.21
5277498357059552	#满13周岁女孩免费接种HPV#2025年11月10日起，全国范围内为2011年11月10日及以后出生、年满13周岁的女孩免费提供两剂次国产双价HPV疫苗接种服务，这是国家首次将HPV疫苗纳入免疫规划的重大惠民措施。	1773765922	2026-03-17 16:45:22	11	6	0	1779308780997	https://m.weibo.cn/detail/5277498357059552	江西	7756494939	江南梨花似雪	m	https://m.weibo.cn/u/7756494939?launchid=10000360-page_H5	https://tvax1.sinaimg.cn/crop.0.0.1080.1080.180/008sVsF5ly8icfhql8imqj30u00u0ae8.jpg?KID=imgbed,tva&Expires=1779319556&ssig=JdExPri1vM	hpv	2026.03.17	2026.05.21
5277498635980982	【#满13周岁女孩可以免费接种HPV疫苗#】#推动中小学节假日优先向儿童开放场地# 3月17日，国家发展改革委、国务院妇儿工委办公室发布关于在全社会推进儿童友好建设的意见。意见，将人乳头瘤病毒（HPV）疫苗纳入国家免疫规划，为满13周岁女孩免费接种。接种HPV疫苗，是预防宫颈癌重要预防措施。 网页链接	1773765989	2026-03-17 16:46:29	53	2	1	1779308780995	https://m.weibo.cn/detail/5277498635980982	上海	1143605707	蒋佩茹医生	f	https://m.weibo.cn/u/1143605707?luicode=20000061&lfid=5277498635980982&launchid=10000360-page_H5	https://tvax2.sinaimg.cn/crop.0.0.986.986.180/442a09cbly8god279ax5zj20re0retal.jpg?KID=imgbed,tva&Expires=1779319568&ssig=szZvxE68mU	hpv	2026.03.17	2026.05.21
5277499416122878	【#满13周岁女孩可以免费接种HPV疫苗#】#推动中小学节假日优先向儿童开放场地# 3月17日，国家发展改革委、国务院妇儿工委办公室发布关于在全社会推进儿童友好建设的意见。意见提出，加强对普惠托育服务机构基本服务费的管理，逐步推行免费学前教育。将人乳头瘤病毒（HPV）疫苗纳入国家免疫规划，为满13周岁女孩免费接种。引导开展儿童友好医院建设。推动医疗卫生机构建立0—3岁儿童急危重症患者24小时救治绿色通道。推动中小学校在节假日等时段优先向儿童开放体育场地。（来源：中国新闻网）#满13周岁女孩免费接种HPV#	1773766175	2026-03-17 16:49:35	4	0	0	1779308780993	https://m.weibo.cn/detail/5277499416122878		2189087582	丽水网官方微博	m	https://m.weibo.cn/u/2189087582?luicode=20000061&lfid=5277499416122878&launchid=10000360-page_H5	https://tvax3.sinaimg.cn/crop.14.17.100.100.180/827ad35ely8h8vk3ejrkcj203l03l0sk.jpg?KID=imgbed,tva&Expires=1779319565&ssig=ylfwxXD7V8	hpv	2026.03.17	2026.05.21
5277500074626384	🔻可以免费接种HPV疫苗了。#满13周岁女孩免费接种HPV#	1773766332	2026-03-17 16:52:12	217	31	6	1779307514669	https://m.weibo.cn/detail/5277500074626384	广东	7051157562	白夜菌Dream	m	https://m.weibo.cn/u/7051157562?launchid=10000360-page_H5	https://tvax4.sinaimg.cn/crop.0.0.1072.1072.180/007HbWbMly8hnoo5ylgbpj30ts0tt3zz.jpg?KID=imgbed,tva&Expires=1779318296&ssig=YQ788CGDl%2B	hpv	2026.03.17	2026.05.21
5277501343401073	【全身各种癌症筛查和预防方法】经常有报道说某某每年体检查肿瘤标志物没有一项指标异常，可不到半年时间，却查出癌症而且是晚期。也经常有患者在刚查出癌症时跟我抱怨说他每年都做体检查肿瘤标志物都正常，为什么还是没有逃脱得癌症的命运？其实，体检只是检查有没有癌，不能预防癌，是为了尽量早发现癌症从而早治疗。光看肿瘤标志物可不能诊断肿瘤，肿瘤标志物异常不意味着得了癌症，得了癌症肿瘤标志物也不一定异常。肿瘤标志物只是作为参考指标之一。癌症筛查可不是只靠抽血查肿瘤标志物！如何筛查？举几个常见肿瘤筛查的例子。肺癌筛查，针对的是高危人群。怎么筛查？不是靠抽血查肿瘤标志物，一般的X光胸片也不建议，而是要肺部CT乳腺癌筛查：乳腺钼靶（乳腺X线）、B超宫颈癌筛查：HPV检测，TCT（液基薄层细胞检测）。食管癌筛查、胃癌筛查：食管胃镜结直肠癌筛查：肠镜肝癌筛查：甲胎蛋白+B超筛查前建议找专科医生评估，有针对性安排筛查…	1773766634	2026-03-17 16:57:14	18	0	12	1779308780990	https://m.weibo.cn/detail/5277501343401073	福建	1854129535	肿瘤专科医生	m	https://m.weibo.cn/u/1854129535?luicode=20000061&lfid=5277501343401073&launchid=10000360-page_H5	https://tvax1.sinaimg.cn/crop.0.0.996.996.180/6e83c57fly8gdj40mevsoj20ro0rojt5.jpg?KID=imgbed,tva&Expires=1779319562&ssig=AhXYQggOP5	hpv	2026.03.17	2026.05.21
5277501353885698	#满13周岁女孩免费接种HPV# 很多人可能不知道，HPV病毒其实非常普遍，而疫苗接种是世卫组织推荐的、预防宫颈癌最有效的手段。把HPV疫苗纳入国家免疫规划，为满13周岁的女孩免费接种，这不仅仅是打一针那么简单，更是国家用“真金白银”为女孩们的未来构建了一道健康“防火墙”。在宫颈癌面前，预防永远大于治疗。这也不是终点，希望在不久的将来，男孩也能被纳入免疫规划，共同建立更牢固的群体免疫屏障。家有适龄女孩的，一定记得关注学校的通知，这是送给青春期女儿最实用的“成长礼”了。#微博开学季##宝贝成长守护计划#	1773766636	2026-03-17 16:57:16	5	5	0	1779308780985	https://m.weibo.cn/detail/5277501353885698	北京	2453801347	儿童营养师王斌	f	https://m.weibo.cn/u/2453801347?luicode=20000061&lfid=5277501353885698&launchid=10000360-page_H5	https://tvax2.sinaimg.cn/crop.0.0.1080.1080.180/92420983ly8gknq6ff8tmj20u00u0myx.jpg?KID=imgbed,tva&Expires=1779319560&ssig=R8e5fTCJDN	hpv	2026.03.17	2026.05.21
5277501666362932	#满13周岁女孩免费接种HPV#适用对象：2011年11月10日以后出生、接种当日已满13周岁的女孩 政府。疫苗类型：国产双价HPV疫苗，可预防HPV 16/18型（约70%-80%的宫颈癌由这两种高危型引起）。接种剂次与间隔：共2剂次，间隔6个月（第1剂后12个月内完成第2剂）。接种部位：上臂外侧三角肌肌肉注射 。免费范围：包括既往未接种过HPV疫苗的女孩；若已自费接种第1针，第2针也可免费接种 沐夏喜远的微博视频	1773766711	2026-03-17 16:58:31	21	2	0	1779308464779	https://m.weibo.cn/detail/5277501666362932	陕西	7108151779	沐夏喜远	f	https://m.weibo.cn/u/7108151779?luicode=20000061&lfid=5277501666362932&launchid=10000360-page_H5	https://tvax2.sinaimg.cn/crop.0.0.1080.1080.180/007L34Zlly8ia10okn7o2j30u00u0whn.jpg?KID=imgbed,tva&Expires=1779319257&ssig=PADnMdNVne	hpv	2026.03.17	2026.05.21
5277501908582567	#满13周岁女孩免费接种HPV##健闻登顶计划# 这几日，郑州的初中生家长基本都收到了教育局下发的给13周岁女孩免费接种HPV的通知。我们班就有学生家长担心，现在孩子接种HPV疫苗太早。毕竟孩子才14岁。疫苗的保护期听说只有10年、到性活跃期反而没保护了。不如晚一点，到上大学，可能发生X关系前接种也不迟。初中一年的女孩子99.9%都没有X生活，几乎没有HPV暴露风险，赶在暴露前接种，100%在感染前建立免疫屏障，才是真正的防患于未然。从源头阻断感染。HPV主要通过性接触传播，首次性行为前完成全程接种，是预防HPV感染的最佳窗口期。若等到性活跃期再接种，可能已经感染过HPV，疫苗对已感染型别无效，保护效果大打折扣。从免疫效果看，越小年龄接种，抗体更强、保护更久。有数据显示：9–14岁女孩接种HPV疫苗，产生的抗体水平是15岁以上人群的1.5–2倍。抗体越高，意味着免疫记忆更牢固、保护持续时…	1773766768	2026-03-17 16:59:28	16	10	0	1779307514665	https://m.weibo.cn/detail/5277501908582567	河南	3178283162	梦秋药师	f	https://m.weibo.cn/u/3178283162?luicode=20000061&lfid=5277501908582567&launchid=10000360-page_H5	https://tvax4.sinaimg.cn/crop.0.0.996.996.180/bd70c09aly8gdirq5zbwnj20ro0rogmo.jpg?KID=imgbed,tva&Expires=1779318299&ssig=ED9gfs16dV	hpv	2026.03.17	2026.05.21
5277502052503998	#网约车优先响应携带婴幼儿出行乘客#好消息【#网约车优先响应携带婴幼儿出行乘客##逐步推行免费学前教育#】17日，国家发展改革委、国务院妇儿工委办公室发布《关于在全社会推进儿童友好建设的意见》。《意见》提出，公共服务供给充分保障儿童优先——教育方面，持续完善公共服务儿童免费或优待政策。加强对普惠托育服务机构基本服务费的管理，逐步推行免费学前教育。医疗保障方面，将人乳头瘤病毒(HPV)疫苗纳入国家免疫规划，为满13周岁女孩免费接种。引导开展儿童友好医院建设。推动医疗卫生机构建立0一3岁儿童急危重症患者24小时救治绿色通道。娱乐休闲方面，推动中小学校在节假日等时段优先向儿童开放体育场地。对未成年人游览景区按规定给予价格减免，鼓励有条件的景区按程序适当提高儿童免票身高和年龄上限，督促落实红色旅游景点、爱国主义教育基地对未成年人免费或优惠开放。交通出行方面，推动城市公交、地铁以及车站、机场等交通…	1773766803	2026-03-17 17:00:03	9	3	0	1779308780978	https://m.weibo.cn/detail/5277502052503998	北京	5816161945	北京大峰峰	m	https://m.weibo.cn/u/5816161945?luicode=20000061&lfid=5277502052503998&launchid=10000360-page_H5	https://tvax4.sinaimg.cn/crop.0.0.663.663.180/006lC1pDly8h2ppyxzztdj30if0ifjs5.jpg?KID=imgbed,tva&Expires=1779319557&ssig=3zJ2i0%2Bvub	hpv	2026.03.17	2026.05.21
5277502983636618	【#满13周岁女孩免费接种HPV# 】#推动中小学节假日优先向儿童开放场地# 3月17日，国家发展改革委、国务院妇儿工委办公室发布关于在全社会推进儿童友好建设的意见。意见提出，加强对普惠托育服务机构基本服务费的管理，逐步推行免费学前教育。将人乳头瘤病毒（HPV）疫苗纳入国家免疫规划，为满13周岁女孩免费接种。	1773767025	2026-03-17 17:03:45	31	1	13	1779308649407	https://m.weibo.cn/detail/5277502983636618		2654202711	涪陵发布微博	f	https://m.weibo.cn/u/2654202711?luicode=20000061&lfid=5277502983636618&launchid=10000360-page_H5	https://tvax2.sinaimg.cn/crop.0.0.600.600.180/9e33eb57ly8hynnzc8f0lj20go0go0td.jpg?KID=imgbed,tva&Expires=1779319436&ssig=G%2F4On%2B0TkD	hpv	2026.03.17	2026.05.21
5277503318655618	【家庭医生“三师”上门开展“双箱”整理】3月16日，海曙区望春街道社区卫生服务中心创新服务形式，组织由药师、家庭医师、营养师组成的家庭医生“三师”团队，深入居民家中开展“双箱”整理上门服务，以家庭医生签约为切入点，将体重管理与慢病防控有机结合，为居民送上全方位、个性化的健康管理指导。家庭医师聚焦“疾病预防”与“慢病管控”核心，结合居民体检报告，现场为居民测量血压、进行心肺听诊等基础检查，根据身体指标为居民量身定制个性化医疗建议；药师化身专业 “药品管家”，对居民家中药箱进行全面梳理，仔细检查药品储存条件、核对使用期限，清理重复购买、长期闲置的药品，同时为居民讲解专业用药知识，从源头上杜绝用药隐患；营养师则将工作重心放在居民家中的冰箱整理上，从饮食源头为居民的健康把关。网页链接#满13周岁女孩可以免费接种HPV疫苗# #深圳卫健委抽烟这块越骂越勇#	1773767105	2026-03-17 17:05:05	3	0	0	1779308649403	https://m.weibo.cn/detail/5277503318655618		2329809972	海曙发布	m	https://m.weibo.cn/u/2329809972?luicode=20000061&lfid=5277503318655618&launchid=10000360-page_H5	https://tvax2.sinaimg.cn/crop.0.0.751.751.180/8ade1434ly8gdi7zj7ge1j20kv0kv75p.jpg?KID=imgbed,tva&Expires=1779319434&ssig=18HTCdufTr	hpv	2026.03.17	2026.05.21
5277503499536660	【两部门：#逐步推行免费学前教育# 】国家发展改革委3月17日消息，国家发展改革委、国务院妇女儿童工作委员会办公室日前联合印发《关于在全社会推进儿童友好建设的意见》，对儿童友好建设作出系统部署。意见提出，公共服务供给充分保障儿童优先。持续完善公共服务儿童免费或优待政策。加强对普惠托育服务机构基本服务费的管理，逐步推行免费学前教育。将人乳头瘤病毒（HPV）疫苗纳入国家免疫规划，为满13周岁女孩免费接种。引导开展儿童友好医院建设。推动医疗卫生机构建立0至3岁儿童急危重症患者24小时救治绿色通道。推动中小学校在节假日等时段优先向儿童开放体育场地。	1773767148	2026-03-17 17:05:48	3	0	2	1779308525349	https://m.weibo.cn/detail/5277503499536660		1315587597	中国证券报	m	https://m.weibo.cn/u/1315587597?luicode=20000061&lfid=5277503499536660&launchid=10000360-page_H5	https://tvax1.sinaimg.cn/crop.19.15.260.260.180/4e6a460dly8h8vg8cibdgj207u07u0sw.jpg?KID=imgbed,tva&Expires=1779319320&ssig=r8Pofp2PUd	hpv	2026.03.17	2026.05.21
5277503809388555	#满13周岁女孩免费接种HPV# HPV病毒不只是宫颈癌的元凶。除了宫颈癌，它还可能引发阴茎癌、肛门癌、口咽癌等恶性肿瘤。此外，低危型HPV主要会引起皮肤或生殖器疣（如尖锐湿疣）。接种疫苗和定期筛查是有效的防护手段。（内容源自内蒙古包头市疾病预防控制中心） （北京科教_健康北京）	1773767221	2026-03-17 17:07:01	19	3	4	1779308525347	https://m.weibo.cn/detail/5277503809388555		5341241739	网易健康	f	https://m.weibo.cn/u/5341241739?launchid=10000360-page_H5	https://tvax2.sinaimg.cn/crop.3.2.326.326.180/005PtiYjly8gciv6ms665j309a09agm2.jpg?KID=imgbed,tva&Expires=1779319314&ssig=Xd958FYas7	hpv	2026.03.17	2026.05.21
5277505005292490	【别自己吓自己！#感染HPV高危型不等于宫颈癌#】医生表示HPV病毒很常见，大概有二百多个类型，#大部分人感染HPV可以自愈#，跟宫颈癌和癌前病变有关系的大概十多种，这十多种又分为低危和高危，但感染HPV两种高危型也不一定得宫颈癌。从HPV感染到患宫颈癌有这些条件：①持续感染；②高危型；③10年以上。#20岁男子感染HIV后HPV反复发作#（央视频号：生活圈） 央视频的微博视频	1773767507	2026-03-17 17:11:47	1	4	0	1779308525347	https://m.weibo.cn/detail/5277505005292490		3655490951	翠屏融媒	f	https://m.weibo.cn/u/3655490951?luicode=20000061&lfid=5277505005292490&launchid=10000360-page_H5	https://tvax3.sinaimg.cn/crop.0.0.1080.1080.180/d9e25d87ly8h8vgksue15j20u00u0n06.jpg?KID=imgbed,tva&Expires=1779319317&ssig=TVYDP2uwKB	hpv	2026.03.17	2026.05.21
5277505055361412	#满13周岁女孩免费接种HPV#家有女儿必看！免费HPV疫苗开打！💥13岁女孩专属福利！宫颈癌防线前移到青春期免费接种HPV疫苗攻略速收好🔥 ✨黄金窗口期：✅2011年11月10日后出生✅满13周岁女孩✅免费接种2剂双价HPV疫苗（间隔6个月，保护期至少10年） 🔍科学真相：▫️宫颈癌唯一可预防癌症▫️9-14岁抗体水平是成人2倍▫️性行为前接种效果最佳 💡接种指南： 1. 必备材料：📔预防接种证+🆔身份证/户口本2. 接种流程：社区医院预约→监护人陪同→留观30分钟3. 注意事项：⚠️避开急性疾病期⚠️与其他疫苗间隔14天⚠️接种部位保持清洁 💊常见Q&A：Q：已打其他HPV疫苗还能免费打吗？A：建议同企业完成全程，特殊情况可混打 Q：双价疫苗效果差吗？A：覆盖70%宫颈癌风险！性价比之王#一分钟视频创作季# 满13周岁女孩免费接种hpv 津沽墨珂的微博视频	1773767519	2026-03-17 17:11:59	18	16	1	1779308464774	https://m.weibo.cn/detail/5277505055361412	天津	7732304899	津沽墨珂	m	https://m.weibo.cn/u/7732304899?luicode=20000061&lfid=5277505055361412&launchid=10000360-page_H5	https://tvax4.sinaimg.cn/crop.0.0.1069.1069.180/008rhXJ9ly8hop5zvlx0oj30tp0tp783.jpg?KID=imgbed,tva&Expires=1779319252&ssig=47nhl1J8O8	hpv	2026.03.17	2026.05.21
5277505184334808	#满13周岁女孩免费接种HPV#我姐去年一次体检查出HPV有一项高危阳性不严重，只是有轻微病变但是她还是很紧张，我们全家也担心总觉得这个和ai联系着好在后来吃药加提高免疫力自愈了现在也得定期复查，不能放松本来就觉得HPV疫苗挺重要的经过这个事更切身体会到它对女孩是特别重要的一项防护不要觉得是小事预防比治疗更安心我女儿满13周岁了错过了这次免费接种的政策但是自费的肯定会给孩子安排上把风险挡在前面希望更多家长重视起来不管免费还是自费早接种早安心这是给孩子实实在在的健康礼物 #新浪育儿健康年##萌娃养成记# 满13周岁女孩免费接种hpv	1773767550	2026-03-17 17:12:30	7	20	0	1779308649400	https://m.weibo.cn/detail/5277505184334808	上海	2183892973	酷尔妞妞	f	https://m.weibo.cn/u/2183892973?luicode=20000061&lfid=5277505184334808&launchid=10000360-page_H5	https://tvax4.sinaimg.cn/crop.0.0.1078.1078.180/822b8fedly8hm546wqoxsj20ty0tywh2.jpg?KID=imgbed,tva&Expires=1779319431&ssig=aBUttgTcMj	hpv	2026.03.17	2026.05.21
5277505818988351	#满13周岁女孩免费接种HPV#现在免费了想当初我们想打九价根本约不上希望可以真正帮助到小女孩，保护好自己	1773767701	2026-03-17 17:15:01	6	0	0	1779307666485	https://m.weibo.cn/detail/5277505818988351	山西	2606774985	Tanfor玫瑰-与君同舟渡	f	https://m.weibo.cn/u/2606774985?launchid=10000360-page_H5	https://tvax4.sinaimg.cn/crop.0.0.1080.1080.180/9b603ac9ly8icutjp4nzcj20u00u0mym.jpg?KID=imgbed,tva&Expires=1779318458&ssig=K7ik4BvmlP	hpv	2026.03.17	2026.05.21
5277506158461044	#满13周岁女孩免费接种HPV#我当年26岁以上就不允许接种9价疫苗了而且还很稀缺，想立刻接种要加钱三针疫苗➕体检搭配花了5990现在免费接种真是太好了 北京	1773767781	2026-03-17 17:16:21	22	3	1	1779307514677	https://m.weibo.cn/detail/5277506158461044	北京	2753294683	女司机小马er	f	https://m.weibo.cn/u/2753294683?launchid=10000360-page_H5	https://tvax2.sinaimg.cn/crop.0.0.1080.1080.180/a41bf15bly8hw87rojczij20u00u0415.jpg?KID=imgbed,tva&Expires=1779318296&ssig=1%2BlCZJez65	hpv	2026.03.17	2026.05.21
5277506820377598	#满13周岁女孩免费接种HPV##推动中小学节假日优先向儿童开放场地# 【国家发福利：满13岁女孩免费打HPV疫苗！】国家发改委等官宣：HPV疫苗正式纳入国家免疫规划，满13周岁女孩免费接种！同时还有一波儿童友好大礼包：🏫逐步推行免费学前教育🏥医院设0-3岁儿童急救绿色通道，24小时在线⚽中小学节假日体育场地优先向孩子开放这波操作太暖了！13岁女孩的“健康礼包”，安排！	1773767940	2026-03-17 17:19:00	12	2	0	1779308649392	https://m.weibo.cn/detail/5277506820377598		3966586734	镇灵通-镇海新闻中心	m	https://m.weibo.cn/u/3966586734?luicode=20000061&lfid=5277506820377598&launchid=10000360-page_H5	https://tvax2.sinaimg.cn/crop.0.0.1080.1080.180/ec6d4f6ely8h8vgph4qgnj20u00u0jsj.jpg?KID=imgbed,tva&Expires=1779319428&ssig=1PZfMRyYZz	hpv	2026.03.17	2026.05.21
5277507025899931	#满13周岁女孩免费接种HPV#HPV疫苗的主要受众，如今还是女性为主。智飞为什么敢在2023年时续签默沙东？他们难道不知道，2022年时，我国多地就已经在推广免费接种吗？他们应该知道。但我觉得，续签的关键可能在于，续签当年的9月，默沙东的男性九价上市。他们或许以为，这是个重大利好。毕竟，女性市场吃了这么久，不仅吃得盆满钵满，还顺风顺水。换做男性市场，只需要按部就班的重来一次就行。但让他们没想到的是，男性市场骤然遇冷，200亿存货直接砸盘。推广女性HPV疫苗时的相关话术，竟成了重重阻碍。诸多因素影响之下，默沙东的男性九价，瞬间沦落为“哪吒仙苗”。	1773767989	2026-03-17 17:19:49	596	71	32	1779307583066	https://m.weibo.cn/detail/5277507025899931	山东	6059492811	拆台CT	m	https://m.weibo.cn/u/6059492811?luicode=20000061&lfid=5277507025899931&launchid=10000360-page_H5	https://tvax2.sinaimg.cn/crop.0.0.800.800.180/006C50T1ly8h8weif5vyjj30m80m8wge.jpg?KID=imgbed,tva&Expires=1779318380&ssig=kTZCrNHvuo	hpv	2026.03.17	2026.05.21
5277507076230300	#满13周岁女孩免费接种HPV#自2025年11月10日起，全国2011年11月10日及以后出生、年满13周岁的女孩可免费接种2剂次国产双价HPV疫苗，这是我国首次将HPV疫苗纳入国家免疫规划的惠民政策。	1773768001	2026-03-17 17:20:01	5	4	0	1779308525343	https://m.weibo.cn/detail/5277507076230300	河南	7817411998	小露别绪-	f	https://m.weibo.cn/u/7817411998?launchid=10000360-page_H5	https://tvax2.sinaimg.cn/crop.0.0.1080.1080.180/008x33Yily8idce8muaywj30u00u0gnr.jpg?KID=imgbed,tva&Expires=1779319314&ssig=K2P4x8e0Mp	hpv	2026.03.17	2026.05.21
5277507282537843	【#HPV疫苗纳入国家免疫规划#】国家发改委：HPV疫苗纳入国家免疫规划，满13周岁女孩免费接种。（cr.珠江新闻）#满13周岁女孩免费接种HPV# 水母网的微博视频	1773768050	2026-03-17 17:20:50	3	1	0	1779308525341	https://m.weibo.cn/detail/5277507282537843		2027480085	水母网	f	https://m.weibo.cn/u/2027480085?launchid=10000360-page_H5	https://tvax3.sinaimg.cn/crop.0.0.600.600.180/002dd6bHly8hq3up04bf8j60go0goq3q02.jpg?KID=imgbed,tva&Expires=1779319314&ssig=B%2B0tMfc7jO	hpv	2026.03.17	2026.05.21
5277508205284431	#20岁男子感染HIV1年致HPV反复发作##20岁男子因HIV病史肛周反复长菜花#这也是我一直反复强调的，至少是对我自己强调的。只要就诊的患者肛门出现了尖锐湿疣，就一定要查梅毒和艾滋病。如果不查，那么就要告知他可能的风险，比如说像视频里面这个男生肛门的尖锐湿疣的反反复复。因为绝大多数肛门尖锐湿疣的患者，都是同性肛交行为，是HIV艾滋病的高发人群，一旦出现尖锐湿疣，也可能合并有艾滋病或者梅毒。筛查的目的并不是害怕患者有艾滋病或者梅毒，主要是怕漏诊，耽误患者的治疗。同时，如果患者有艾滋病的话，可能其他的性病，比如尖锐湿疣，就会出现反反复复，很难治愈的情况。	1773768270	2026-03-17 17:24:30	9	4	6	1779308525336	https://m.weibo.cn/detail/5277508205284431	北京	1750529573	我叫皮小徐	m	https://m.weibo.cn/u/1750529573?luicode=20000061&lfid=5277508205284431&launchid=10000360-page_H5	https://tvax4.sinaimg.cn/crop.0.0.1080.1080.180/6856f625ly8i7hpe7o060j20u00u0agg.jpg?KID=imgbed,tva&Expires=1779319315&ssig=1W0u2ecwuZ	hpv	2026.03.17	2026.05.21
5277508511731733	【考考你】“斯诺克”的英文是什么？#东莞小孩哥踩垫子和斯诺克巨星pk##以军认为成功暗杀拉里贾尼##满13周岁女孩免费接种hpv# 网页链接	1773768343	2026-03-17 17:25:43	43	0	0	1779307666479	https://m.weibo.cn/detail/5277508511731733		2145932164	东莞日报	m	https://m.weibo.cn/u/2145932164?launchid=10000360-page_H5	https://tvax3.sinaimg.cn/crop.0.0.1024.1024.180/7fe85384ly8h8vgl7jy13j20sg0sggmn.jpg?KID=imgbed,tva&Expires=1779318458&ssig=AnBzJWLRbc	hpv	2026.03.17	2026.05.21
5277508681340813	#满13周岁女孩免费接种HPV#3月17日，国家发改委、国务院妇儿工委办发布推进儿童友好建设意见：逐步推行免费学前教育；HPV疫苗纳入国家免疫规划，满13周岁女孩免费接种；加强普惠托育机构收费管理；建儿童友好医院，设0—3岁儿童急危重症24小时绿色通道；推动中小学节假日优先向儿童开放体育场地。	1773768384	2026-03-17 17:26:24	1	1	0	1779307666477	https://m.weibo.cn/detail/5277508681340813	山东	2184728493	言小钧	m	https://m.weibo.cn/u/2184728493?launchid=10000360-page_H5	https://tvax3.sinaimg.cn/crop.0.0.1024.1024.180/82384fadly8htk77aad77j20sg0sgjvb.jpg?KID=imgbed,tva&Expires=1779318458&ssig=C1XuohEHrW	hpv	2026.03.17	2026.05.21
5277508704405563	【考考你】“斯诺克”的英文是什么？#东莞小孩哥踩垫子和斯诺克巨星pk##以军认为成功暗杀拉里贾尼##满13周岁女孩免费接种hpv# 网页链接	1773768389	2026-03-17 17:26:29	4	0	0	1779307666476	https://m.weibo.cn/detail/5277508704405563		1680198782	东莞时报	m	https://m.weibo.cn/u/1680198782?launchid=10000360-page_H5	https://tvax3.sinaimg.cn/crop.0.0.512.512.180/6425cc7ely8h8w5dae8gnj20e80e8q3d.jpg?KID=imgbed,tva&Expires=1779318458&ssig=5yZMOCkGfh	hpv	2026.03.17	2026.05.21
5277509503419128	【#满13周岁女孩可以免费接种HPV疫苗#】（单选题） 按疫苗毒力的强弱可分为强毒疫苗、弱毒疫苗和（ ）疫苗。 网页链接	1773768580	2026-03-17 17:29:40	265	6	2	1779308464782	https://m.weibo.cn/detail/5277509503419128	内蒙古	2017031100	华图李梦娇	f	https://m.weibo.cn/u/2017031100?launchid=10000360-page_H5	https://tvax3.sinaimg.cn/crop.0.0.1080.1080.180/783973bcly8hobec3cq8dj20u00u0dh5.jpg?KID=imgbed,tva&Expires=1779319248&ssig=TkYxVXr%2BPg	hpv	2026.03.17	2026.05.21
5277509592548621	#下班天气#此时全省不少地区被降雨回波覆盖，下班路上雨天路滑，请大家注意减速慢行，气温方面，只有苏南南部地区在11 ℃的样子，其他城市都只有个位数的气温了。#满13周岁女孩免费接种HPV#	1773768601	2026-03-17 17:30:01	6	9	1	1779307666470	https://m.weibo.cn/detail/5277509592548621		2233270392	江苏气象	m	https://m.weibo.cn/u/2233270392?launchid=10000360-page_H5	https://tvax4.sinaimg.cn/crop.0.0.1080.1080.180/851d0078ly8hksxfkg5gxj20u00u0q5u.jpg?KID=imgbed,tva&Expires=1779318458&ssig=5CVOUwPn1u	hpv	2026.03.17	2026.05.21
5277512696333694	不谈智飞代理的默沙东HPV疫苗的定价，就是国产的万泰9价HPV报价都是499 ，所以除非是真的采购上很便宜，真不建议，医保不应该为各种非高发病的高价药/疫苗/疗法埋单，这种“高价”，还是应该走正常的个人自费模式，不然，价格很难谈下来。（基金委赞助前沿研发，税务部门提供扩产免费服务，知识产权部门限制专利垄断，这些各种有利于更新的创新与行业生产力水平提升的制度性安排，更值得赞同）#满13周岁女孩免费接种HPV#（说句个人观点，中国市场禀赋跟美国市场禀赋不一样，不建议拿美国市场发展出来的那一套商业逻辑用到中国来），中国是全世界最大的单体富裕国家市场，14亿人口是整个西方世界的人口总和，在中国只要走物美价廉的模式，照样能取得极其大的销售额，当然也能取得极其大的利润额。并不是就只有“要高价才能鼓励新药创新”，商业上的积极性的根本来源是“利润回报能力”，是算总账而不是短账的，产量到了一定阈值后面的生…	1773769341	2026-03-17 17:42:21	14	2	2	1779308464780	https://m.weibo.cn/detail/5277512696333694	贵州	1848218105	钢的王十二	m	https://m.weibo.cn/u/1848218105?luicode=20000061&lfid=5277512696333694&launchid=10000360-page_H5	https://tvax4.sinaimg.cn/crop.0.0.1006.1006.180/6e2991f9ly8g1787erbl2j20ry0ry3zx.jpg?KID=imgbed,tva&Expires=1779319259&ssig=FqTwJMKeRk	hpv	2026.03.17	2026.05.21
5277515892399081	最近看到国家为满13周岁女孩免费接种HPV疫苗的消息，我特别地激动，真心感谢伟大的祖国母亲👩🏻！之前我还在纠结，等女儿到年龄要不要花钱去排队打九价，心里一直拿不定主意！结果国家就出了这个重大的决策！在我看来，免费接种双价HPV疫苗💉，既不花家里一分钱，又能给孩子早早建起健康防护，真的太贴心了！我认为，这不是小事，是国家🇨🇳实实在在为广大我们女性同胞的健康着想、为千万家庭减负的大好事，有国家这样守护我们，作为家长特别安心，也特别自豪！说到底，这项政策温暖又有力，让女孩们从小就多一份健康保障！我觉得祖国母亲始终把人民的健康放在心上，做实事、办好事，我们由衷地感恩#满13周岁女孩免费接种HPV##微博开学季##宝贝成长守护计划# 满13周岁女孩免费接种hpv	1773770103	2026-03-17 17:55:03	11	66	7	1779308464777	https://m.weibo.cn/detail/5277515892399081	浙江	2095103015	大媛脸脸_	f	https://m.weibo.cn/u/2095103015?luicode=20000061&lfid=5277515892399081&launchid=10000360-page_H5	https://tvax4.sinaimg.cn/crop.0.0.1080.1080.180/7ce0bc27ly8ic37ndxl27j20u00u0djv.jpg?KID=imgbed,tva&Expires=1779319254&ssig=r3g8qWwUIr	hpv	2026.03.17	2026.05.21
5277765150703692	#多地HPV疫苗接种迎来高峰#HPV疫苗是预防宫颈癌最有效的手段。高危型HPV持续感染是宫颈癌的主要病因，而HPV感染非常普遍，早期无明显症状，易被忽视。接种疫苗能从源头阻断病毒感染，大幅降低宫颈癌、肛门癌、生殖器疣等疾病风险。9-45岁女性均适合接种，越早接种保护效果越好，即使有过性生活，接种依然有价值。男性接种也可减少自身患病和病毒传播。接种疫苗后仍需定期做宫颈癌筛查，疫苗+筛查双管齐下，才能最大程度守护健康。多地hpv疫苗接种迎来高峰 米米妈育儿的微博视频	1773829530	2026-03-18 10:25:30	50	12	0	1779307514680	https://m.weibo.cn/detail/5277765150703692	广东	2879924067	米米妈育儿	f	https://m.weibo.cn/u/2879924067?luicode=20000061&lfid=5277765150703692&launchid=10000360-page_H5	https://tvax2.sinaimg.cn/crop.0.0.1080.1080.180/aba82763ly8hlc5suej52j20u00u0q63.jpg?KID=imgbed,tva&Expires=1779318307&ssig=VxAYwIVPoA	hpv	2026.03.18	2026.05.21
5277767831912888	#多地HPV疫苗接种迎来高峰# HPV 疫苗男女都该重视。HPV 感染不分性别，男性感染可能引发生殖器疣、肛门癌、口咽癌等，还会传染伴侣。目前二价、四价、九价疫苗均已上市。 不同年龄段接种建议9-14 岁：优先接种，2 针程序，性价比最高，防护效果最好。15-26 岁：女性可接种二 / 四 / 九价；男性 16-26 岁可接种四 / 九价。27-45 岁：女性可接种二 / 四价，按需选择，定期筛查更重要。 还有温馨小提示：根据年龄段 HPV 疫苗越早接种越好，无性生活前接种效果最佳。接种后仍需定期做宫颈癌筛查，疫苗不能替代筛查。男性接种不仅保护自己，也能降低伴侣感染风险。	1773830170	2026-03-18 10:36:10	14	3	0	1779307514681	https://m.weibo.cn/detail/5277767831912888	广东	6259233128	冬日兔子winter	f	https://m.weibo.cn/u/6259233128?luicode=20000061&lfid=5277767831912888&launchid=10000360-page_H5	https://tvax2.sinaimg.cn/crop.0.0.1080.1080.180/006PB6t2ly8i0snyu0waqj30u00u076o.jpg?KID=imgbed,tva&Expires=1779318312&ssig=e5n%2Bhi7w4E	hpv	2026.03.18	2026.05.21
5277767868352974	#多地HPV疫苗接种迎来高峰#多地hpv疫苗接种迎来高峰 平时得多做好预防措施，预防HPV主要记住这四点：1. 接种疫苗：这是最有效的手段，首次性行为前接种效果最佳。2. 安全性行为：坚持全程正确使用安全套，能有效降低感染风险。3. 增强免疫力：保证规律作息，避免熬夜，戒烟限酒。因为80-90%的感染可被免疫系统自行清除。4. 定期筛查：有性生活后定期做HPV检测和TCT检查，这是预防宫颈癌的关键防线。	1773830179	2026-03-18 10:36:19	35	45	0	1779307514680	https://m.weibo.cn/detail/5277767868352974	陕西	5869930519	人间理想lol	f	https://m.weibo.cn/u/5869930519?luicode=20000061&lfid=5277767868352974&launchid=10000360-page_H5	https://tvax2.sinaimg.cn/crop.0.0.664.664.180/006pfD4Hly8gb8vttv28wj30ig0igdgu.jpg?KID=imgbed,tva&Expires=1779318309&ssig=ZCXLz1fJaM	hpv	2026.03.18	2026.05.21
5277768277296703	#多地HPV疫苗接种迎来高峰#近期全国多地迎来HPV疫苗接种高峰，主要得益于三大因素：国家自2025年11月起为13岁女孩免费接种国产双价疫苗，预计年惠及千万人；国产九价上市后每剂仅499元，供应瓶颈突破；男性接种需求激增，部分地区预约量增长200%。随着科学认知提升，公众正积极拥抱这一健康红利。 多地hpv疫苗接种迎来高峰	1773830276	2026-03-18 10:37:56	24	11	3	1779307514678	https://m.weibo.cn/detail/5277768277296703	安徽	6733356049	小怡夏日恋啵记	f	https://m.weibo.cn/u/6733356049?luicode=20000061&lfid=5277768277296703&launchid=10000360-page_H5	https://tvax4.sinaimg.cn/crop.0.0.1024.1024.180/007lGtuVly8i0huy97i7jj30sg0sgwkg.jpg?KID=imgbed,tva&Expires=1779318304&ssig=TxFL4qcy42	hpv	2026.03.18	2026.05.21
5277809737203801	【吞口水剌嗓子，一查扁桃体长满“菜花”！爱抽烟喝酒的，出现这些情况快就医】罗叔今年 56 岁，是个老烟枪，还爱点小酒，嚼槟榔更是几十年的习惯。最近半年，他总觉得喉咙里像被什么东西卡住，吞咽口水时会“剌嗓子”，咽不下去也吐不出来。前段时间，还发现痰里带了血丝。“上火了吧？”罗叔心里嘀咕，没太当回事。然而，他连喝了一个月的凉茶“败火”，结果嗓子不仅没变好，反而越来越堵！家人觉得不对劲，赶紧带着他直奔深圳大学附属华南医院。耳鼻喉头颈外科副主任医师王爽用压舌板一看，眉头就皱了：右侧扁桃体肿得吓人，表面坑坑洼洼的，像菜花一样，还布满溃疡。（图1）随后，活检结果一出，全家人都吓到了——右侧扁桃体癌，高-中分化鳞状细胞癌。突如其来的重病，让罗叔有点手足无措：喉咙不舒服而已，怎么就摊上癌症了？但好在，这病情发现得还算及时，癌细胞虽然转移到颈部淋巴结，但分期还只是T2N2M0（II期），治疗的空间还很大。…	1773840160	2026-03-18 13:22:40	17	7	1	1779307583055	https://m.weibo.cn/detail/5277809737203801		2831150640	深圳卫健委	f	https://m.weibo.cn/u/2831150640?luicode=20000061&lfid=5277809737203801&launchid=10000360-page_H5	https://tvax1.sinaimg.cn/crop.0.0.600.600.180/a8bfee30ly8hzqqd2d2q8j20go0godhm.jpg?KID=imgbed,tva&Expires=1779318370&ssig=4cuzBDprtU	hpv	2026.03.18	2026.05.21
5277811075187522	别只想着激光！这碗“内调汤”，治疗扁平疣很有效！脸上、手上那些顽固的“扁平疣”，粉底遮不住，激光怕留痕，还容易反复。今天教大家如何治疗！扁平疣由HPV病毒感染引起，与自身免疫力息息相关。中医则称之为“扁瘊”，多因气血失和，外感毒邪，凝聚肌肤而生。今天分享一个祛疣汤，此方能清热解毒、软坚散瘀，针对病程较长的扁平疣也很有效。组成：木贼、马齿苋、薏苡仁、板蓝根、生牡蛎、丹参各30g，连翘、香附、赤芍、玄参各15g，莪术10g，蜂房9g。（仅供参考）用法：内服：每剂煎2次，合并药液浓缩至400ml，早晚分服，12岁以下者分3~4次服完。外洗：第3煎取汁，先熏后洗，轻擦患处，每次30分钟，每日2~3次。【方解】板蓝根、连翘、马齿苋清热解毒，抗病毒。丹参、莪术、赤芍化瘀，生牡蛎、玄参软坚，专攻顽固疣体。木贼、薏苡仁疏风利湿，从根源改善湿热体质。?? 重要注意事项：此方仅供参考，个体情况不同，使用前需…	1773840480	2026-03-18 13:28:00	7	2	8	1779307514672	https://m.weibo.cn/detail/5277811075187522	河南	5584376600	皮肤病专家李志忠	m	https://m.weibo.cn/u/5584376600?luicode=20000061&lfid=5277811075187522&launchid=10000360-page_H5	https://tvax4.sinaimg.cn/crop.181.101.511.511.180/0065Vtskly8fml0jw7zezj30pk0oodhh.jpg?KID=imgbed,tva&Expires=1779318302&ssig=I3io6s5QiQ	hpv	2026.03.18	2026.05.21
5277811578242741	内裤分泌物带血丝？这 5 种情况一定要排查⚠️女生发现内裤分泌物夹血丝，大多会又慌又乱😣。这种血性白带是身体发出的健康信号，既可能是轻微生理现象，也可能提示妇科问题，及时排查才最安心。一、分泌物带血丝，常见 5 大原因🔍1：宫颈良性问题：息肉 / 宫颈炎👀宫颈息肉质脆易出血，同房或检查后易出现血丝；慢性宫颈炎也会让宫颈充血出血。通过妇科检查 + TCT 可确诊，息肉门诊小手术即可摘除。2：宫腔内问题：内膜息肉 / 黏膜下肌瘤🩸这两种 “不速之客” 会干扰内膜环境，引发非经期血丝或褐色分泌物，靠超声可诊断，症状明显时需宫腔镜处理。3：内分泌波动：排卵期出血 / 激素紊乱排卵期雌激素短暂下降，可能出现 1-3 天少量血丝，属生理现象；若出血频繁，多为黄体不足、多囊等内分泌问题，需查激素六项。4：宫内节育器影响上环后前几个月，异物刺激易引发点滴出血，可暂时观察；若出血久、量大或伴腹痛，要复查节…	1773840600	2026-03-18 13:30:00	37	31	21	1779307583065	https://m.weibo.cn/detail/5277811578242741	广东	5076516542	新浪爱问医生	f	https://m.weibo.cn/u/5076516542?luicode=20000061&lfid=5277811578242741&launchid=10000360-page_H5	https://tvax3.sinaimg.cn/crop.11.2.140.140.180/005xyxR4ly8h8w94e6cnqj604d04dwed02.jpg?KID=imgbed,tva&Expires=1779318378&ssig=jQWfnL%2BhRl	hpv	2026.03.18	2026.05.21
5277848320344911	【HPV疫苗免费接种，为女孩健康护航】#青秀微资讯# #小青的科普时间# 宫颈癌是我国女性最常见的恶性肿瘤之一，是严重威胁女性生命健康的“重大杀手”。人乳头瘤病毒（HPV）持续感染可引发宫颈癌前病变并进展为宫颈癌。为降低宫颈癌疾病负担、保障妇女儿童身体健康，2025年，自治区启动适龄女生HPV疫苗免费接种项目；国家疾控局、国家卫生健康委等七部门印发《关于将人乳头瘤病毒疫苗纳入国家免疫规划有关工作事宜的通知》，将双价HPV疫苗于2025年11月10日起纳入国家免疫规划，为适龄女生免费接种国产双价HPV疫苗。（来源 | 南宁市青秀区卫生健康局）	1773849360	2026-03-18 15:56:00	5	0	0	1779307583063	https://m.weibo.cn/detail/5277848320344911		5053440834	手上青秀	f	https://m.weibo.cn/u/5053440834?luicode=20000061&lfid=5277848320344911&launchid=10000360-page_H5	https://tvax4.sinaimg.cn/crop.0.0.512.512.180/005vZIOely8h8vgs22fv3j30e80e8t94.jpg?KID=imgbed,tva&Expires=1779318375&ssig=Zd3GPs%2FS9D	hpv	2026.03.18	2026.05.21
5277853851589903	【#科学防癌体检选对是关键# 】超实用癌症早筛攻略整理好了！#肺癌筛查真的能降低死亡率吗# 肺癌——低剂量螺旋 CT；食道癌、胃癌、结直肠癌——胃肠镜；肝癌——肿瘤标志物 + 超声；乳腺癌——乳腺超声 + 钼靶；宫颈癌——HPV+TCT。早发现治愈率大幅提升，转发给家人一起重视～ 网页链接生活圈的微博视频	1773850679	2026-03-18 16:17:59	2	2	0	1779307514661	https://m.weibo.cn/detail/5277853851589903		3948549952	宁都发布	m	https://m.weibo.cn/u/3948549952?luicode=20000061&lfid=5277853851589903&launchid=10000360-page_H5	https://tvax2.sinaimg.cn/crop.29.47.306.306.180/eb5a1740ly8h8vgqjn02dj20fb09uwf4.jpg?KID=imgbed,tva&Expires=1779318296&ssig=zanAf%2B7wSd	hpv	2026.03.18	2026.05.21
5277879197764721	HPV52阳性+CIN1病变，物理治疗才是硬道理！#hpv52##宫颈癌前病变##cin1# 孙晓光大夫的微博视频	1773856722	2026-03-18 17:58:42	2	0	0	1779307583062	https://m.weibo.cn/detail/5277879197764721	北京	1492602474	孙晓光大夫	f	https://m.weibo.cn/u/1492602474?launchid=10000360-page_H5	https://tvax2.sinaimg.cn/crop.0.0.1080.1080.180/58f74e6aly8i5rzddr6c1j20u00u0gn6.jpg?KID=imgbed,tva&Expires=1779318364&ssig=r15rTs3TOP	hpv	2026.03.18	2026.05.21
5278062482030681	越想要的东西越得不到，当你什么都不期待的时候，反而一切都变顺利了。落落大方，好好生活，远离那些让你不开心的人和事。别让任何人和事消耗你内心的晴朗，生活应该被热爱的人和事填满，慢慢更新强大自己，带上微笑，面对生活的不期而遇。欲知自己前世和今生的命数，也可找我私聊。 #吴映洁说期待大侦探返场##20岁男子感染HIV后HPV反复发作##你好1983今日开播# 三铜钱佛教语录	1773900420	2026-03-19 06:07:00	7	2	0	1779307583059	https://m.weibo.cn/detail/5278062482030681	上海	7778089709	三铜钱师傅	m	https://m.weibo.cn/u/7778089709?luicode=20000061&lfid=5278062482030681&launchid=10000360-page_H5	https://tvax3.sinaimg.cn/crop.0.0.180.180.180/008uo4rPly8h4r9tmgj4kj3050050glm.jpg?KID=imgbed,tva&Expires=1779318373&ssig=ONm3%2Bqx1hQ	hpv	2026.03.19	2026.05.21
5278105809193051	【不只孩子要打疫苗！10种成年人需考虑注射的疫苗】1、破伤风疫苗，每10年1次；2、人类乳头瘤病毒，11~26岁女性；3、水痘；4、带状疱疹，60岁后；5、麻疹、腮腺炎和风疹；6、流感；7、肺炎球菌，65岁后；8、甲型肝炎；9、乙型肝炎；10、脑膜炎双球菌。（健康时报） #英国夜店脑膜炎疫情扩散至法国#	1773910750	2026-03-19 08:59:10	65	8	51	1779307583051	https://m.weibo.cn/detail/5278105809193051		3509300853	上饶发布	m	https://m.weibo.cn/u/3509300853?luicode=20000061&lfid=5278105809193051&launchid=10000360-page_H5	https://tvax2.sinaimg.cn/crop.0.0.996.996.180/d12bae75ly8h8vfz8ccanj20ro0rotam.jpg?KID=imgbed,tva&Expires=1779318365&ssig=IeR%2BbrnKA7	hpv	2026.03.19	2026.05.21
5278199376512411	#没有性生活也会感染HPV吗# 会，但概率极低。HPV主要通过性接触传播，但母婴传播、密切接触（如共用毛巾/浴巾）、医源性感染等途径也可能导致感染。不过我想说一句：这个话题能上热搜，恰恰说明我们对HPV的认知还停留在"羞耻病"的层面。很多人不敢问、不敢查，甚至感染了也不敢说。其实HPV感染极其普遍，80%的女性一生中至少感染过一次。它就像宫颈的一场"感冒"，大多数能被免疫系统自行清除。真正危险的不是病毒本身，而是讳疾忌医的态度。与其纠结"怎么感染的"，不如：✅ 定期做宫颈癌筛查（TCT+HPV检测）✅ 符合条件的尽早接种HPV疫苗✅ 消除偏见，正视健康问题知识是最好的疫苗，坦荡是最好的预防。	1773933058	2026-03-19 15:10:58	533	91	278	1779307583054	https://m.weibo.cn/detail/5278199376512411	江西	2538981671	营养师Chris	f	https://m.weibo.cn/u/2538981671?luicode=20000061&lfid=5278199376512411&launchid=10000360-page_H5	https://tvax2.sinaimg.cn/crop.0.0.800.800.180/9755c927ly8gi4cz0l737j20m80m8grw.jpg?KID=imgbed,tva&Expires=1779318367&ssig=5fl2Qy9pLZ	hpv	2026.03.19	2026.05.21
5278478656077891	【#春季开学季#】#苏翊鸣呼吁男生预防HPV#新学期开启，健康规划可不能掉队！苏翊鸣都在呼吁男生重视HPV预防，别再陷入认知误区，主动了解、做好防护，既是对自己负责，也是对身边人负责，以健康状态迎接校园生活～	1773999643	2026-03-20 09:40:43	12	6	7	1779307583049	https://m.weibo.cn/detail/5278478656077891	山东	2003190825	青岛校园	f	https://m.weibo.cn/u/2003190825?launchid=10000360-page_H5	https://tvax4.sinaimg.cn/crop.0.0.1071.1071.180/77664429ly8hj9mpbmsb6j20tr0tswgu.jpg?KID=imgbed,tva&Expires=1779318364&ssig=vgiAvLdwv%2F	hpv	2026.03.20	2026.05.21
5278479873476003	#河北发布#【#河北满13周岁女孩免费接种HPV疫苗#】近日，从河北省疾控局获悉，河北省满13周岁女孩免费接种2剂次双价HPV疫苗工作已全面启动。目前，河北省建立了遍布城乡的预防接种服务网络，能够为群众提供方便可及的预防接种服务。为何要将HPV疫苗纳入国家免疫规划？为什么选择满13周岁这个年龄？该去哪儿接种？速戳新闻分析丨河北省全面推进国家免疫规划HPV疫苗接种服务（来源：河北日报客户端）@河北发布 #十五五规划纲要撰写的幕后# 河北发布的微博视频	1773999934	2026-03-20 09:45:34	6	1	3	1779308056461	https://m.weibo.cn/detail/5278479873476003		2634384567	河北发布	f	https://m.weibo.cn/u/2634384567?luicode=20000061&lfid=5278479873476003&launchid=10000360-page_H5	https://tvax2.sinaimg.cn/crop.0.0.600.600.180/002ShBLFly8i577x43npxj60go0go40302.jpg?KID=imgbed,tva&Expires=1779318854&ssig=dRd7W5wyMf	hpv	2026.03.20	2026.05.21
5278483540083405	HPV 健康无小事，科普守护不缺席！男性 HPV 防护，同样值得重视！HPV 知晓日期间，@微博健康 携手 @医师报社 推出 #我的防护手册# 活动圆满落幕。22 个热搜强势出圈，全民共筑 HPV 健康防护意识，高光瞬间精彩回顾！	1774000808	2026-03-20 10:00:08	46	1	28	1779308056459	https://m.weibo.cn/detail/5278483540083405	北京	6178893767	微博健康	f	https://m.weibo.cn/u/6178893767?launchid=10000360-page_H5	https://tvax2.sinaimg.cn/crop.0.0.600.600.180/006Ka0wTly8hwen6625vpj30go0goaam.jpg?KID=imgbed,tva&Expires=1779318843&ssig=WImUVYQFFI	hpv	2026.03.20	2026.05.21
5278483744045352	开学季，也是蓄力新出发的季节。作为运动员，我深知每一次“起跳”前，都需要坚实的健康基础。这个新学期，我选择把这份对健康的认真，传递给每个正在启程的你。让我们带着这份力量，一起迎接属于自己的健康表现！👊一起预防HPV，掌控健康主场！#苏翊鸣呼吁男生预防HPV##预防HPV男大健康上场##男大预防HPV掌控健康主场# 苏翊鸣的微博视频	1774000857	2026-03-20 10:00:57	19717	0	120378	1779307384289	https://m.weibo.cn/detail/5278483744045352	浙江	2954186642	苏翊鸣	m	https://m.weibo.cn/u/2954186642?luicode=20000061&lfid=5278483744045352&launchid=10000360-page_H5	https://tvax2.sinaimg.cn/crop.0.0.1080.1080.180/b0154f92ly8h5vxskl9mjj20u00u0406.jpg?KID=imgbed,tva&Expires=1779318182&ssig=kaCRl3Cy2M	hpv	2026.03.20	2026.05.21
5278499566780864	跟AI聊健康话题特别有意思，我觉得它像个24小时在线的学霸朋友，特擅长两件事：“说人话”和“理逻辑”。#超8成宝妈习惯看医生前先问AI# 首先，它是个超强“翻译官”。 医生忙，没空把每个病都讲成故事。但AI能。比如“带状疱疹”，它会说：“就是你小时候水痘病毒没走，在神经里睡觉，等你累了免疫力低，它就醒过来沿着神经捣乱。”一下子就从听不懂的术语，变成了能想象的情景。它还能顺手辟谣，比如你说“喝绿豆汤治糖尿病吗？”，它会平静告诉你：“不行哦，它算主食，喝多了一样升血糖。”其次，它是个靠谱的“导航仪”，但绝不替你“开车”。 你问“胸口疼”，它会列出可能，但一定会加粗强调：“先排除心脏问题！马上去急诊！” 它不诊断，但帮你理清：该不该去医院、去哪个科、去前注意啥。看完病，它还能帮你把医嘱翻译成“行动清单”，比如“三高的人得了带状疱疹，要记得：1.按时吃抗病毒药 2.血糖血压测勤点 3.原来吃的降…	1774004628	2026-03-20 11:03:48	46	44	42	1779308056459	https://m.weibo.cn/detail/5278499566780864	北京	6263598369	蝶谷小青牛	m	https://m.weibo.cn/u/6263598369?luicode=20000061&lfid=5278499566780864&launchid=10000360-page_H5	https://tvax2.sinaimg.cn/crop.0.0.327.327.180/006PTq49ly8h8she3atnyj3093093q3b.jpg?KID=imgbed,tva&Expires=1779318851&ssig=3ljEtheDU8	hpv	2026.03.20	2026.05.21
5278519523541294	【滴～新学期副本已开启！】即日起至4月20日，@微博校园 发起#春季开学季# 系列活动，邀你一起立flag、一起花式整活、一起健康上场。用镜头捕捉春日校园的鲜活瞬间，用创意解锁新学期的无限可能！#苏翊鸣呼吁男生预防HPV#	1774009386	2026-03-20 12:23:06	31	0	39	1779308056458	https://m.weibo.cn/detail/5278519523541294	广东	2306405891	头条校园	m	https://m.weibo.cn/u/2306405891?launchid=10000360-page_H5	https://tvax3.sinaimg.cn/crop.0.0.1080.1080.180/6f0b57d3ly8hfwid8lt63j20u00u077f.jpg?KID=imgbed,tva&Expires=1779318843&ssig=LIPh%2BJsvGL	hpv	2026.03.20	2026.05.21
5278528671057183	#微博兴趣创作计划##健闻登顶计划# 好多老婆或者女朋友查出HPV阳性，让老公或者男朋友来查HPV的。这些男的外阴什么都没有，单纯查HPV意义有待商榷，但是检查一下也可以的。就是查出来阳性以后也没有特效药，只能靠自身免疫力来逐渐清除。但是现在男性也可以接种HPV疫苗了。9岁到26岁可以接种四价，16到26岁可以接种九价HPV疫苗，既保护了自己，也保护了对象。	1774011568	2026-03-20 12:59:28	17	19	0	1779308056457	https://m.weibo.cn/detail/5278528671057183	北京	1750529573	我叫皮小徐	m	https://m.weibo.cn/u/1750529573?luicode=20000061&lfid=5278528671057183&launchid=10000360-page_H5	https://tvax4.sinaimg.cn/crop.0.0.1080.1080.180/6856f625ly8i7hpe7o060j20u00u0agg.jpg?KID=imgbed,tva&Expires=1779318849&ssig=X0S97swEWR	hpv	2026.03.20	2026.05.21
5278574221199145	#苏翊鸣呼吁男生预防HPV#大学可不只有学分和恋爱，自身健康也值得好好关注，HPV预防这件事也可以提上日程了。你们知道吗？大学生正值HPV感染高峰年龄段，一项回顾性研究显示，中国男性HPV感染率第一个高峰出现在18~24岁。早预防早保护，跟医生咨询预防方式，包括是否接种疫苗#预防HPV男大健康上场#	1774022428	2026-03-20 16:00:28	3664	0	4256	1779308056455	https://m.weibo.cn/detail/5278574221199145	山东	5182211596	后浪青年小杨	m	https://m.weibo.cn/u/5182211596?launchid=10000360-page_H5	https://tvax1.sinaimg.cn/crop.0.0.1080.1080.180/005EI1Y0ly8huhnb1cwv0j30u00u0dj9.jpg?KID=imgbed,tva&Expires=1779318843&ssig=WOQk141I%2FP	hpv	2026.03.20	2026.05.21
5278592439157715	男性感染HPV同样常见，但往往更容易被忽视。感染后大致有三种发展：第一种是“一过性感染”，免疫力强大的男性可在1年内依靠自身免疫系统清除病毒，这是最好的结局。第二种是“无症状潜伏感染”，病毒长期存在于皮肤黏膜，虽不发病但具有传染性。第三种是“引起病变”，低危型HPV（如6、11型）可能引发生殖器尖锐湿疣；高危型HPV则可能导致阴茎癌、肛门癌或口咽癌，风险虽低于女性宫颈癌，但确实存在。男性作为病毒携带者，也可能传染给伴侣。因此，若发现生殖器出现赘生物、溃疡或长期不适，应主动到皮肤性病科检查，听从医生指导处理。#hpv##健康科普# 北京三甲皮肤性病科高广程主任的微博视频	1774026772	2026-03-20 17:12:52	7	1	3	1779308056454	https://m.weibo.cn/detail/5278592439157715	北京	2937071293	北京三甲皮肤性病科高广程主任	m	https://m.weibo.cn/u/2937071293?luicode=20000061&lfid=5278592439157715&launchid=10000360-page_H5	https://tvax1.sinaimg.cn/crop.85.72.900.900.180/af1026bdly8gb1wtgqyznj20u0190jvl.jpg?KID=imgbed,tva&Expires=1779318846&ssig=3UA%2BIHeH8I	hpv	2026.03.20	2026.05.21
5278614520332308	感染高危型HPV，一定会宫颈癌吗？#女性健康必修课##hpv##宫颈癌# 恩哥聊健康的微博视频	1774032035	2026-03-20 18:40:35	10	1	0	1779307384290	https://m.weibo.cn/detail/5278614520332308	上海	2812186552	恩哥聊健康	m	https://m.weibo.cn/u/2812186552?launchid=10000360-page_H5	https://tvax3.sinaimg.cn/crop.240.240.600.600.180/a79e8fb8ly8g166govjxlj20u00u03zg.jpg?KID=imgbed,tva&Expires=1779318170&ssig=o0altaiAlC	hpv	2026.03.20	2026.05.21
5289909155532322	#备孕女子花2.3万治HPV最终子宫切除#太骇人听闻了！备孕女子花2.3万治HPV，最后被迫切除子宫、丧失生育能力轻信医院医生推荐的“神药”，结果是一家无资质公司用消毒剂冒充“HPV神药”，虚假宣传97.5%转阴率，把人治到癌变边缘。拿生命健康换钱，这种黑心机构必须千刀万剐#HPV疫苗#	1776724887	2026-04-20 22:41:27	0	0	0	1779307384289	https://m.weibo.cn/detail/5289909155532322	新疆	5655471386	珍绒兔	f	https://m.weibo.cn/u/5655471386?launchid=10000360-page_H5	https://tvax3.sinaimg.cn/crop.0.0.1080.1080.180/006aJMsqly8id1i43gq1qj30u00u0ae3.jpg?KID=imgbed,tva&Expires=1779318170&ssig=gvm%2Baddn1i	hpv	2026.04.20	2026.05.21
5289911520329892	同龄人:发烧 感冒 流感我： Hpv hiv 梅毒 淋病 马尔堡 埃博拉就很……你们懂吧	1776725450	2026-04-20 22:50:50	0	1	0	1779308056448	https://m.weibo.cn/detail/5289911520329892	湖南	6044338960	茉不莉涡	f	https://m.weibo.cn/u/6044338960?launchid=10000360-page_H5	https://tvax2.sinaimg.cn/crop.0.1.1078.1078.180/006B3qG4ly8id00jbt884j30ty0u0tby.jpg?KID=imgbed,tva&Expires=1779318843&ssig=gZo3PHNVod	hpv	2026.04.20	2026.05.21
5289915543460972	#备孕女子花2.3万治HPV最终子宫切除#我的天呐，怎么就信了这种三无产品，没问问豆包吗？hpv感染其实分很多种型别，大家也不用过度焦虑，这位女士感觉就是太着急太焦虑才着了道 。hpv风险排序：16/18 ＞ 52/58/33 ＞ 其余高危 ＞ 低危型 只有持续感染才会癌变，单次感染大多能靠免疫力自行清除 低危型只长疣体，不用害怕宫颈癌	1776726410	2026-04-20 23:06:50	135	24	7	1779307384287	https://m.weibo.cn/detail/5289915543460972	上海	3058630320	望风折翼	f	https://m.weibo.cn/u/3058630320?luicode=20000061&lfid=5289915543460972&launchid=10000360-page_H5	https://tvax3.sinaimg.cn/crop.0.0.1080.1080.180/b64efeb0ly8id8gerggl3j20u00u0q6e.jpg?KID=imgbed,tva&Expires=1779318179&ssig=QkteXR%2FPXF	hpv	2026.04.20	2026.05.21
5290032057026366	【#备孕女子花2.3万治HPV最终子宫切除#】#女子治疗HPV被医生推荐无资质门店# 今年3月，黑龙江齐齐哈尔女子吴某（化姓）向现代快报记者反映，自己此前处于备孕状态。2023年，她在当地的齐齐哈尔市第一医院检查出HPV感染。据她描述，接诊医院的医生并未在其所在科室直接给她治疗，而是推荐她前往齐齐哈尔市正旭生物科技有限公司（以下简称正旭公司），称那里有专门的治疗方法。#消毒剂被包装成HPV转阴神药# 等到了现场，吴某发现，这里正是她2017年被齐齐哈尔市第一医院医生推荐来治疗妇科的那家店，2018年更换了名字和地方。“当时花了8000元治疗了一阵子，价格贵，效果不是太明显，就没继续在那里治疗。虽然地方换了，名字换了，人员还是那批人。”“就是一家路边的门市，他们用一款叫‘派特灵’的药，能治疗HPV，声称只要不是癌，哪怕是癌前病变都能治好，转阴率高达97.5%。”吴某回忆，当时她备孕心切，加…	1776754189	2026-04-21 06:49:49	3	1	0	1779307384286	https://m.weibo.cn/detail/5290032057026366	上海	5814041729	长安百晓生	f	https://m.weibo.cn/u/5814041729?luicode=20000061&lfid=5290032057026366&launchid=10000360-page_H5	https://tvax2.sinaimg.cn/crop.0.0.1024.1024.180/006lt7QBly8hvqklg61i6j30sg0sgdgv.jpg?KID=imgbed,tva&Expires=1779318176&ssig=o%2FyWxaJoWw	hpv	2026.04.21	2026.05.21
5290036629340752	#备孕女子花2.3万治HPV最终子宫切除#Hp v感染真的没有那么复杂，因为hp v感染如果你用中医火针治疗效果非常好，而且不会影响你怀孕生子，也不会把你的宫颈搞得乱七八糟，所以懂的都懂。Hbv感染最后不会使你的宫颈切除，不知道现代医学是怎么了，这么好的方法为什么不广泛的传播呢？	1776755279	2026-04-21 07:07:59	1	1	1	1779307918952	https://m.weibo.cn/detail/5290036629340752	河北	3805661509	单桂敏是我	f	https://m.weibo.cn/u/3805661509?launchid=10000360-page_H5	https://tvax2.sinaimg.cn/crop.58.0.900.900.180/e2d5c945ly8gt6xkspaw3j20u0190q3n.jpg?KID=imgbed,tva&Expires=1779318700&ssig=J%2BnBj%2FUNr7	hpv	2026.04.21	2026.05.21
5290038247557787	看到身上长肉疙瘩，担心会变成肿瘤，这种心情**特别正常**。先别紧张：**绝大多数的肉疙瘩都是良性的**，比如皮赘、脂肪瘤、囊肿，**基本不会癌变**。一、**先看 “性格”，判断危险程度**✅ **良性特征（基本安全）**·摸起来软软的。·边界清楚，能推动。·长期大小不变。若同时满足以上3类特征，多是**良性病变**可能，如脂肪瘤，**一般不用处理**。⚠️ **警惕信号（建议尽快就医）**出现以下情况，去**皮肤科 / 普外科**检查：·短时间**快速变大**。·质地**变硬**，像石头，推不动。·颜色**变深、破溃、出血、形状不规则**。·伴随**疼痛、瘙痒、发烧、体重下降**。二、**预防肿瘤，做好这 7 件事**虽然不能 100% 保证，但能**大幅降低风险**：1. **戒烟限酒**：降低肺癌、肝癌等多种癌症风险。2. **健康饮食**：多吃蔬菜、水果、全谷物，少吃加工肉、红…	1776755665	2026-04-21 07:14:25	0	0	0	1779307918952	https://m.weibo.cn/detail/5290038247557787	浙江	6596554005	警花一梦传统美德1314	m	https://m.weibo.cn/u/6596554005?luicode=20000061&lfid=5290038247557787&launchid=10000360-page_H5	https://tvax3.sinaimg.cn/crop.0.0.996.996.180/007cqt2lly8ftg2gup7l7j30ro0rogo2.jpg?KID=imgbed,tva&Expires=1779318716&ssig=WD0Sc56ET3	hpv	2026.04.21	2026.05.21
5290040215208827	#备孕女子花2.3万治HPV最终子宫切除#处罚结果是什么？？	1776756134	2026-04-21 07:22:14	0	0	0	1779307918950	https://m.weibo.cn/detail/5290040215208827	四川	5420221811	梨阿梨DiNg	f	https://m.weibo.cn/u/5420221811?launchid=10000360-page_H5	https://tvax2.sinaimg.cn/crop.0.0.1000.1000.180/005UOHirly8i3tg3prnq5j30rs0rsgo7.jpg?KID=imgbed,tva&Expires=1779318700&ssig=GsdDiG7VAj	hpv	2026.04.21	2026.05.21
5290040423088431	【#备孕女子花2.3万治HPV最终子宫切除#】#女子治疗HPV被医生推荐无资质门店# 今年3月，黑龙江齐齐哈尔女子吴某（化姓）向现代快报记者反映，自己此前处于备孕状态。2023年，她在当地的齐齐哈尔市第一医院检查出HPV感染。据她描述，接诊医院的医生并未在其所在科室直接给她治疗，而是推荐她前往齐齐哈尔市正旭生物科技有限公司（以下简称正旭公司），称那里有专门的治疗方法。#消毒剂被包装成HPV转阴神药#等到了现场，吴某发现，这里正是她2017年被齐齐哈尔市第一医院医生推荐来治疗妇科的那家店，2018年更换了名字和地方。“当时花了8000元治疗了一阵子，价格贵，效果不是太明显，就没继续在那里治疗。虽然地方换了，名字换了，人员还是那批人。”“就是一家路边的门市，他们用一款叫‘派特灵’的药，能治疗HPV，声称只要不是癌，哪怕是癌前病变都能治好，转阴率高达97.5%。”吴某回忆，当时她备孕心切，加上…	1776756183	2026-04-21 07:23:03	7	4	1	1779307918948	https://m.weibo.cn/detail/5290040423088431	安徽	3458229232	合肥探长plus	m	https://m.weibo.cn/u/3458229232?luicode=20000061&lfid=5290040423088431&launchid=10000360-page_H5	https://tvax4.sinaimg.cn/crop.0.0.996.996.180/ce2063f0ly8gqauww7rnfj20ro0rpgms.jpg?KID=imgbed,tva&Expires=1779318714&ssig=l6uDkXa5Fk	hpv	2026.04.21	2026.05.21
5290043308508056	#备孕女子花2.3万治HPV最终子宫切除#本来满心欢喜备孕，查出HPV后急着治病，被推荐去无资质机构，花2.3万用消字号产品当神药，结果越治越重，最后只能切除子宫，彻底没了做妈妈的机会，还要承受放化疗的痛苦。无良商家虚假宣传、违规行医，医生为利益乱推荐，把备孕妈妈的希望彻底碾碎。一定要擦亮眼睛，HPV没有特效药，看病只信正规医院，别被偏方忽悠，健康和生育权真的赌不起。	1776756872	2026-04-21 07:34:32	0	0	0	1779307918947	https://m.weibo.cn/detail/5290043308508056	河南	2593077482	懒虫酱油	f	https://m.weibo.cn/u/2593077482?luicode=20000061&lfid=5290043308508056&launchid=10000360-page_H5	https://tvax3.sinaimg.cn/crop.0.0.1080.1080.180/9a8f38ealy8hplz31ywgrj20u00u0wic.jpg?KID=imgbed,tva&Expires=1779318711&ssig=b8%2FUJnls5R	hpv	2026.04.21	2026.05.21
5290050884474065	#女子治疗HPV被医生推荐无资质门店#这种医生真的太没医德了！明明是正规治疗，却把患者推去无资质的黑门店，完全不管人安不安全。HPV治疗本来就需要规范处理，乱治不仅耽误病情，还可能加重问题。拿患者健康换利益，必须严查，大家看病也一定要认准正规医院，别轻信私下推荐。	1776758678	2026-04-21 08:04:38	31	0	0	1779305248420	https://m.weibo.cn/detail/5290050884474065	广东	2104790901	Hello_是大A啊	f	https://m.weibo.cn/u/2104790901?launchid=10000360-page_H5	https://tvax2.sinaimg.cn/crop.0.0.960.960.180/7d748f75ly8icuw6ekg0xj20qo0qoq5i.jpg?KID=imgbed,tva&Expires=1779316037&ssig=Q8NQVDPO4H	hpv	2026.04.21	2026.05.21
5290052189946934	#女子治疗HPV被医生推荐无资质门店# 女子就医治疗HPV，却被正规医院医生违规导流至无资质门店，不仅花费高额费用，还延误正规治疗，最终病情恶化被迫切除子宫，此事令人愤慨心寒。涉事门店毫无医疗资质，把普通消毒产品包装成治病神药，违规开展妇科诊疗，属于典型非法行医。更恶劣的是在岗医师背弃医者初心，利用患者信任私下牟利，严重突破职业医德底线，践踏医疗公信力。 这件事暴露出医疗行业内部监管漏洞，院方对医生外出导流、违规合作行为排查不严，卫健部门对非医疗机构涉医乱象查处力度不足。HPV患者本就身心焦虑，极易被虚假话术误导，弱势处境雪上加霜。 相关部门必须从严追责，严惩违规医生、查封非法门店，全额赔付受害者损失。同时完善医疗监督机制，畅通举报渠道，严查医商勾结乱象，守住群众就医安全底线，守护百姓健康权益。	1776758989	2026-04-21 08:09:49	13	0	0	1779307918942	https://m.weibo.cn/detail/5290052189946934	江苏	7334747280	是重逢亦如初见-	f	https://m.weibo.cn/u/7334747280?luicode=20000061&lfid=5290052189946934&launchid=10000360-page_H5	https://tvax3.sinaimg.cn/crop.0.0.1080.1080.180/0080nQPuly8i6l8189ma7j30u00u0jsx.jpg?KID=imgbed,tva&Expires=1779318708&ssig=1R5aJCvZnw	hpv	2026.04.21	2026.05.21
5290053027760762	#备孕女子花2.3万治HPV最终子宫切除# 备孕女子花2.3万治hpv最终子宫切除	1776759189	2026-04-21 08:13:09	0	0	0	1779307918945	https://m.weibo.cn/detail/5290053027760762	广东	6806485557	悸紫-旎	f	https://m.weibo.cn/u/6806485557?launchid=10000360-page_H5	https://tvax4.sinaimg.cn/crop.0.0.1080.1080.180/007qDjP7ly8i6si1y9m4wj30u00u0gol.jpg?KID=imgbed,tva&Expires=1779318700&ssig=02vw0oc1RV	hpv	2026.04.21	2026.05.21
5290056022757874	宫颈癌的中医针灸治疗， 25天可以治好宫颈癌是最常见的妇科恶性肿瘤。原位癌高发年龄为30～35岁，浸润癌为45～55岁，发病有年轻化的趋势。病因病因可能与以下因素相关：1.病毒感染高危型HPV持续感染是宫颈癌的主要危险因素。90%以上的宫颈癌伴有高危型HPV感染。2.性行为及分娩次数多个性伴侣、初次性生活<16岁、初产年龄小、多孕多产等与宫颈癌发生密切相关。3.其他生物学因素沙眼衣原体、单纯疱疹病毒II型、滴虫等病原体的感染在高危HPV感染导致宫颈癌的发病过程中有协同作用。4.其他行为因素吸烟作为HPV感染的协同因素可以增加子宫颈癌的患病风险。另外，营养不良、卫生条件差也可影响疾病的发生。症状表现早期宫颈癌常无明显症状和体征，宫颈可光滑或难与宫颈柱状上皮异位区别。随病变发展，可出现以下表现：1.症状（1）阴道流血 早期多为接触性出血；中晚期为不规则阴道流血。出血量根据病灶大小、侵及间质内…	1776759903	2026-04-21 08:25:03	0	0	0	1779307918941	https://m.weibo.cn/detail/5290056022757874	海南	6164540961	回春有术	m	https://m.weibo.cn/u/6164540961?luicode=20000061&lfid=5290056022757874&launchid=10000360-page_H5	https://tvax2.sinaimg.cn/crop.0.0.996.996.180/006JbMI1ly8gsjd32y12mj30ro0romzg.jpg?KID=imgbed,tva&Expires=1779318706&ssig=FwlSaz3Lwk	hpv	2026.04.21	2026.05.21
5290057732983254	#女子治疗HPV被医生推荐无资质门店# 受害者：备孕女子吴某（化名）涉事方： - 医院：齐齐哈尔市第一医院（公立）- 门店：齐齐哈尔正旭生物科技有限公司（无医疗资质）费用：23611元后果：延误治疗→宫颈癌→切除子宫+放化疗 事件经过 1. 2023年：吴某在市一院查出HPV感染 。2. 医生推荐：接诊医生不院内治疗，直接推荐去正旭生物门店 。3. 非法诊疗：- 门店无医疗机构执业许可证- 用消字号产品「派特灵抗菌液」（消毒用品，非药品）谎称“HPV神药”- 宣称转阴率97.5%，长期做宫颈上药、妇科检查4. 病情恶化：治疗半年无效，延误成宫颈癌前病变/癌，被迫切除子宫、放化疗。5. 维权举报：2025年举报，2026年4月媒体曝光 。 官方处理（截至2026-04-21） - 市监局：正旭公司虚假宣传、价格违规，罚20万元 。- 卫健局：- 2025.12：认定无证行医但未重罚 。- …	1776760311	2026-04-21 08:31:51	14	0	0	1779307764014	https://m.weibo.cn/detail/5290057732983254	陕西	1686295955	小瑞cpa	f	https://m.weibo.cn/u/1686295955?luicode=20000061&lfid=5290057732983254&launchid=10000360-page_H5	https://tvax3.sinaimg.cn/crop.0.0.540.540.180/6482d593ly8i0rx1qunhhj20f00f075f.jpg?KID=imgbed,tva&Expires=1779318559&ssig=SeFFK%2BuhkX	hpv	2026.04.21	2026.05.21
5290058603036677	#备孕女子花2.3万治HPV最终子宫切除#又是一个打着HPV大噱头来的80%的女性都可能感染HPV很多人都是一过性的有的都不知道自己感染了但是又好了HPV不是HIV有很多人存在误区和焦虑其实只要免疫力变好提升了病毒就会远离当然持续性的高危要注意病变的可能性还有一个就是关键是这还是一个正规的医生关键是正规的医生还给"消"字号的东西去治疗这简直就是一个大骗局医生没有医德然后这个派特灵虚假宣传最终买单的只能是病人但凡给你开了小单子小纸条让你去外面买东西的建议换个医院看看换个医生看看怎么说 备孕女子花2.3万治hpv最终子宫切除	1776760517	2026-04-21 08:35:17	15	8	0	1779307918937	https://m.weibo.cn/detail/5290058603036677	江苏	5248249416	水果硬糖有点甜	f	https://m.weibo.cn/u/5248249416?luicode=20000061&lfid=5290058603036677&launchid=10000360-page_H5	https://tvax1.sinaimg.cn/crop.0.0.512.512.180/005Jb7q8ly8g0gn7th014j30e80e8dgh.jpg?KID=imgbed,tva&Expires=1779318703&ssig=aYkRjBKrbP	hpv	2026.04.21	2026.05.21
5290058912632688	#女子治疗HPV被医生推荐无资质门店#这也太恐怖了这位女生本来好好在备孕满心盼着怀上宝宝结果只是普通HPV感染却被无良医生为了利益推荐去没有任何资质的小门店还用派特灵不当治疗不仅没治好病反而把身体拖垮最后不得不切除子宫彻底断送了做妈妈的希望好好的人生被彻底毁这种医生完全丢掉就医德和底线为了钱害了别人一生必须严厉追责太让人愤怒了 女子治疗hpv被医生推荐无资质门店	1776760592	2026-04-21 08:36:32	43	17	1	1779305562310	https://m.weibo.cn/detail/5290058912632688	广东	6858078050	天涯散养日志	f	https://m.weibo.cn/u/6858078050?luicode=20000061&lfid=5290058912632688&launchid=10000360-page_H5	https://tvax2.sinaimg.cn/crop.0.0.434.434.180/007u7No6ly8i2zo7ldpmcj30c20c23z7.jpg?KID=imgbed,tva&Expires=1779316352&ssig=0GtICRH0n6	hpv	2026.04.21	2026.05.21
5290059183948488	#女子治疗HPV被医生推荐无资质门店#这是最让人寒心的。患者本来是冲着公立医院的招牌去的，结果医生利用职务之便，把病人像“商品”一样推销给外面的黑店。这不仅违背了医德，更暴露了可能存在隐秘的利益链条。如果医生都不值得信任，患者还能信谁？涉事公司玩的完全是文字游戏。他们把明明写着“不是药品，无治疗作用”的“消字号”消毒产品（派特灵），包装成能攻克HPV、治愈癌前病变的“中药神药”，还吹嘘高达97.5%的转阴率。这种赤裸裸的虚假宣传，就是为了收割患者的智商税。	1776760657	2026-04-21 08:37:37	7	6	0	1779307918933	https://m.weibo.cn/detail/5290059183948488	海南	5684017110	方志辉_	m	https://m.weibo.cn/u/5684017110?luicode=20000061&lfid=5290059183948488&launchid=10000360-page_H5	https://tvax4.sinaimg.cn/crop.0.0.1080.1080.180/006cFyvkly8i7tu9h40ktj30u00u0adb.jpg?KID=imgbed,tva&Expires=1779318701&ssig=rjEWQc2aa%2B	hpv	2026.04.21	2026.05.21
5290060099356204	#女子治疗HPV被医生推荐无资质门店##备孕女子花2.3万治HPV最终子宫切除##热点观点# 这一事件暴露了医疗监管链条上的多重漏洞：无资质机构如何能长期从事诊疗活动而不被发现？正规医院医生为何能反复向同一批患者推荐该机构？患者维权时，虚假宣传和无证行医分属不同监管部门管辖，信息如何打通？对患者而言，面对HPV阳性这一诊断，理性的应对是：选择正规公立医院，严格遵循TCT+HPV联合筛查的规范路径，不相信任何宣称“速效转阴”的“神药”，牢记单纯的HPV阳性且无细胞学异常时不需要过度治疗。对那些超出正规医院诊疗范围、被“推荐”到外部机构的所谓“专门治疗”，应当保持足够的警惕。健康是底线，理性是最好的铠甲。 萤火虫在线的微博视频	1776760875	2026-04-21 08:41:15	125	13	7	1779305248437	https://m.weibo.cn/detail/5290060099356204	河南	6026921854	萤火虫在线	m	https://m.weibo.cn/u/6026921854?luicode=20000061&lfid=5290060099356204&launchid=10000360-page_H5	https://tva4.sinaimg.cn/crop.9.21.311.311.180/006zSlH0jw8f7wy7b388rj30ag0azwep.jpg?KID=imgbed,tva&Expires=1779316040&ssig=29fNFsLrmD	hpv	2026.04.21	2026.05.21
5290060656149884	#女子治疗HPV被医生推荐无资质门店#女子被医生推荐无资质门店治HPV，最终切除子宫，堪称医疗欺诈的悲剧￼￼￼。正规医院医生长期导流黑机构，是信任崩塌的核心；无资质门店用“消字号”消毒产品冒充“神药”，虚假宣传治HPV、转阴，严重违法。监管缺位、医商勾结，让患者钱损身残。卫健部门应彻查医源性勾结，关停非法机构，普及HPV防治常识，守住女性健康底线，避免悲剧重演。	1776761008	2026-04-21 08:43:28	20	0	0	1779307090610	https://m.weibo.cn/detail/5290060656149884	上海	5167564837	AAA江南花悦	m	https://m.weibo.cn/u/5167564837?luicode=20000061&lfid=5290060656149884&launchid=10000360-page_H5	https://tvax3.sinaimg.cn/crop.0.0.699.699.180/005DIzFXly8hth3hznldjj30jf0jfq3o.jpg?KID=imgbed,tva&Expires=1779317877&ssig=GB50Sl6KCn	hpv	2026.04.21	2026.05.21
5290062603617407	#备孕女子花2.3万治HPV最终子宫切除#黑龙江一位备孕女性查出HPV感染，结果医院医生不给她正规治疗，反而推荐到一家路边门店。花2.3万用了半年所谓的“中药制剂”，实际只是消毒水“派特灵”，包装盒上都写着“非药品，无治疗作用”。病情不但没好，反而恶化成严重宫颈病变，最后被迫切除子宫，终生不能生育。更可怕的是，这家公司2017年就被同一批医生推荐过，换个马甲继续坑人。HPV感染其实并不可怕，90%以上靠免疫力能自愈，即便癌前病变也有微创治疗保留生育功能。但骗子利用恐惧，把消毒剂包装成“神药”，医生还帮忙导流，良心呢？提醒所有人：医生推荐的“院外治疗”多留个心眼，查机构资质；凡是说“转阴神药”的，全是假的。也呼吁监管严查此类“医托”链条，别让更多女性付出子宫的代价。 备孕女子花2.3万治hpv最终子宫切除	1776761472	2026-04-21 08:51:12	90	118	1	1779305248440	https://m.weibo.cn/detail/5290062603617407	河南	2170106721	辛之锋刃	m	https://m.weibo.cn/u/2170106721?luicode=20000061&lfid=5290062603617407&launchid=10000360-page_H5	https://tvax2.sinaimg.cn/crop.0.0.1080.1080.180/81593361ly8i8oux4lez1j20u00u0jsq.jpg?KID=imgbed,tva&Expires=1779316043&ssig=q4g8fC%2FG90	hpv	2026.04.21	2026.05.21
5290064240445726	HPV其实是心血不足，记好这两个方法 每天健康说的微博视频	1776761862	2026-04-21 08:57:42	0	0	0	1779307764023	https://m.weibo.cn/detail/5290064240445726	广西	7895013623	每天健康说	f	https://m.weibo.cn/u/7895013623?launchid=10000360-page_H5	https://tvax1.sinaimg.cn/crop.0.0.422.422.180/008CiFHply8hneqwjl75vj30bq0bqq38.jpg?KID=imgbed,tva&Expires=1779318553&ssig=xFAH6ZeyyK	hpv	2026.04.21	2026.05.21
5290064818209534	#婚姻与更低癌症风险相关吗# 结婚 癌症 一项新研究表明，从未结婚的成年人，患癌风险显著高于已婚或曾经有过婚姻的人。迈阿密大学一个研究团队发现，从未结婚的男性癌症发病率高出68%，从未结婚的女性则高出85%。这一差距十分明显。不过，研究人员特别强调，不会将研究结果解读为婚姻能防癌，也不建议人们为了健康而匆忙结婚。在这些引人注目的数据背后，实际情况更为复杂。肿瘤并不会在扩散前识别婚姻状况，但诸多癌症危险因素——包括吸烟、压力、是否生育等——都与婚姻状态相关。研究人员还提出，本身更健康的人，可能从一开始就更倾向于选择结婚。在本次研究中，以恋爱关系同居但未领证的伴侣，均被归类为未婚。这意味着，如果你未婚，就需要格外关注癌症危险因素，按时完成必要的筛查，并持续做好健康管理。这些统计数据来源于对美国12个州、2015至2022年间超过400万例30岁及以上癌症病例的分析。该研究属于横断面研究，并未…	1776762000	2026-04-21 09:00:00	1	0	0	1779307764022	https://m.weibo.cn/detail/5290064818209534	山东	2162625561	李敬医生	m	https://m.weibo.cn/u/2162625561?luicode=20000061&lfid=5290064818209534&launchid=10000360-page_H5	https://tvax3.sinaimg.cn/crop.0.111.555.555.180/80e70c19ly1h3k9fnp1cjj20ff0lmjsu.jpg?KID=imgbed,tva&Expires=1779318561&ssig=v7xaMlQC7j	hpv	2026.04.21	2026.05.21
5290065473569724	#女子治疗HPV被医生推荐无资质门店#消毒产品能治疗HPV感染？一备孕女子花2.3万元治疗后，未好转反而病变切除子宫。女子举报被卫健部门驳回，当地政府最新回应：重新调查#热点创作雷达# a周porsche的微博视频	1776762156	2026-04-21 09:02:36	86	1	0	1779307764020	https://m.weibo.cn/detail/5290065473569724	浙江	1268153092	a周porsche	f	https://m.weibo.cn/u/1268153092?launchid=10000360-page_H5	https://tvax2.sinaimg.cn/crop.0.0.722.722.180/4b967b04ly8ha0oatk2wbj20k20k2dgp.jpg?KID=imgbed,tva&Expires=1779318553&ssig=7r4jd0l0Xq	hpv	2026.04.21	2026.05.21
5290065551952391	#提素养促健康# 接种HPV疫苗，保护女性健康 健康中国的微博视频	1776762175	2026-04-21 09:02:55	0	0	0	1779307764018	https://m.weibo.cn/detail/5290065551952391		3500496847	吉林省卫生健康委	m	https://m.weibo.cn/u/3500496847?launchid=10000360-page_H5	https://tvax1.sinaimg.cn/crop.0.0.996.996.180/d0a557cfly8gdigbrdhdvj20ro0ro0xj.jpg?KID=imgbed,tva&Expires=1779318553&ssig=xX2TXdXWBF	hpv	2026.04.21	2026.05.21
5290066626741696	#备孕女子花2.3万治HPV最终子宫切除#公益宣传	1776762431	2026-04-21 09:07:11	0	0	0	1779307764018	https://m.weibo.cn/detail/5290066626741696	北京	5165628046	正气哥_戒	m	https://m.weibo.cn/u/5165628046?launchid=10000360-page_H5	https://tvax2.sinaimg.cn/crop.0.0.1080.1080.180/005DArPoly8hxtp7g4syfj30u00u0did.jpg?KID=imgbed,tva&Expires=1779318553&ssig=6Fsbdr8hhA	hpv	2026.04.21	2026.05.21
5290068788905459	#女子治疗HPV被医生推荐无资质门店#医生本该救死扶伤，却为了利益把患者往火坑里推。平台和监管真该好好管管，别再让普通人看病踩这么大的坑。女子治疗hpv被医生推荐无资质门店 六脉鸟的微博视频	1776762947	2026-04-21 09:15:47	1	0	0	1779307764016	https://m.weibo.cn/detail/5290068788905459	北京	2143444735	六脉鸟	f	https://m.weibo.cn/u/2143444735?launchid=10000360-page_H5	https://tvax3.sinaimg.cn/crop.0.0.498.498.180/7fc25effly8h51psu3cb9j20du0dugms.jpg?KID=imgbed,tva&Expires=1779318553&ssig=ixcU66imz%2F	hpv	2026.04.21	2026.05.21
5290070485764922	#女子治疗HPV被医生推荐无资质门店#看完齐齐哈尔这位备孕女性的遭遇，真的又气愤又心疼。只是普通的HPV感染，却被正规医院的医生引去无资质的黑机构，花了两万多块钱，不仅没治好，反而病情恶化，最后被迫切除子宫，永远失去了当妈妈的机会，这样的悲剧实在让人难以接受。这件事最恶劣的就是医商勾结，接诊医生背弃医德，把患者当成牟利工具，将消字号的普通消毒剂包装成能根治HPV的特效药，还编造超高转阴率的谎言，精准拿捏备孕女性的焦虑心理。而涉事机构非法行医多年，监管部门起初还以时效为由推诿，漏洞显而易见。其实HPV根本没有特效药，多数感染能靠自身免疫力清除，即便有病变，正规治疗也大多能保留生育功能。正是这场骗局耽误了最佳治疗时机，才造成不可逆的伤害。希望大家都能擦亮眼睛，坚决拒绝院外违规诊疗，认准正规医院和药字号产品，也期待相关部门严惩涉事医生与机构，堵住监管漏洞，别再让类似的悲剧发生。#一分钟精选视频…	1776763351	2026-04-21 09:22:31	12	0	0	1779307764011	https://m.weibo.cn/detail/5290070485764922	广东	6476470436	晚风小满安	f	https://m.weibo.cn/u/6476470436?luicode=20000061&lfid=5290070485764922&launchid=10000360-page_H5	https://tvax1.sinaimg.cn/crop.0.0.512.512.180/0074iBOAly8i0ouy957zrj30e80e8q4n.jpg?KID=imgbed,tva&Expires=1779318556&ssig=%2B50IhJ8IWG	hpv	2026.04.21	2026.05.21
5290070535047945	#结节会被气出来吗##健闻登顶计划#朋友们好！今天咱们聊个热乎话题：结节会被气出来吗？长期压抑、易燃易爆，真能在身体里“憋”出结节？来，3分钟搞懂这个关键问题！1、 气出结节，有科学依据吗？🔎 有，但不全是“气”的锅。现代医学发现：长期压力、愤怒会升高皮质醇，扰乱免疫和内分泌，刺激组织异常增生。✅ 中医叫“肝气郁结”——气不顺，血、痰、瘀就堵在一起，甲状腺、乳腺这些“情绪敏感区”最易中招。2、 情绪 vs 遗传/环境，谁更“厉害”？💡 别把锅全甩给情绪！遗传（如BRCA基因）、感染（HPV）、环境（污染）权重可能更大，但情绪是催化剂：同样有遗传风险，长期焦虑的人结节发生率更高。💪 反过来，情绪平和≠不长结节（年龄、激素变化也会长），但肯定更安全。3、 已经有结节，一生气就长大/恶变？⚠️ 别自己吓自己！绝大多数结节（如良性甲状腺结节）不会因为发次火就疯长或癌变，但长期剧烈情绪波动可能通过…	1776763363	2026-04-21 09:22:43	6	3	1	1779307764007	https://m.weibo.cn/detail/5290070535047945	广西	6872948514	皮肤科周星医生	m	https://m.weibo.cn/u/6872948514?luicode=20000061&lfid=5290070535047945&launchid=10000360-page_H5	https://tvax4.sinaimg.cn/crop.0.0.996.996.180/007v8bSily8g9619x1xblj30ro0rowfb.jpg?KID=imgbed,tva&Expires=1779318553&ssig=ZjukEgfs6y	hpv	2026.04.21	2026.05.21
5290070652226934	#备孕女子花2.3万治HPV最终子宫切除#广东省深圳市北京大学深圳医院做的5次手术，第1次至第3次手术做根管治疗和牙下面两个圆空洞位置已经康复没有圆空洞，第4次手术换的腓骨和加的长弯型的台板，过了一段时间第1次至第3次手术位置病情复发有了圆空洞至今未愈，请评论手术和台板固定位置!	1776763391	2026-04-21 09:23:11	2	3	0	1779307090629	https://m.weibo.cn/detail/5290070652226934	北京	6852557386	口腔健康从齿开始	m	https://m.weibo.cn/u/6852557386?launchid=10000360-page_H5	https://tvax1.sinaimg.cn/crop.0.0.1080.1080.180/007tKDd8ly8gxa1ibe7pmj30u00u0t9r.jpg?KID=imgbed,tva&Expires=1779317877&ssig=JIzoRUtBkc	hpv	2026.04.21	2026.05.21
5290071764764469	#备孕女子花2.3万治HPV最终子宫切除#【接种HPV疫苗就能不患宫颈癌吗？】央视频的微博视频	1776763656	2026-04-21 09:27:36	1	1	0	1779307090627	https://m.weibo.cn/detail/5290071764764469		3379501122	法润成华	m	https://m.weibo.cn/u/3379501122?launchid=10000360-page_H5	https://tvax4.sinaimg.cn/crop.0.0.1080.1080.180/c96f1842ly8h8vgcx863jj20u00u0wh0.jpg?KID=imgbed,tva&Expires=1779317877&ssig=uEJ%2Fx%2BVZSS	hpv	2026.04.21	2026.05.21
5290072011442528	#HPV# 朱登吉的微博视频	1776763715	2026-04-21 09:28:35	0	0	0	1779307090625	https://m.weibo.cn/detail/5290072011442528	北京	7870739538	朱登吉	m	https://m.weibo.cn/u/7870739538?launchid=10000360-page_H5	https://tvax3.sinaimg.cn/crop.0.0.352.352.180/008AEOTUly8i38y7keux5j309s09sjre.jpg?KID=imgbed,tva&Expires=1779317877&ssig=6US0AKzzW9	hpv	2026.04.21	2026.05.21
5290072372675075	#女子治疗HPV被医生推荐无资质门店#黑龙江齐齐哈尔一名备孕女性因HPV感染被公立医院医生推荐至无医疗资质的"正旭公司"治疗，花费2.3万元使用消毒产品冒充的"HPV神药"，最终病情恶化被迫切除子宫，事件揭露了医商勾结、监管缺失与"消字号"产品虚假宣传的医疗黑幕。⚠️ 事件核心经过与责任方医生违规导流与非法行医2023年，吴某在齐齐哈尔市第一医院检出HPV感染后，接诊医生未提供院内治疗，直接推荐其前往"正旭生物科技有限公司"。该公司实为路边门店，无《医疗机构执业许可证》，却长期开展妇科检查、宫颈上药等诊疗活动，涉嫌非法行医。更严重的是，该机构早在2017年就被同一医院医生推荐给吴某，虽更换名称和地址，人员未变，形成长期利益链条。消毒剂伪装"神药"致病情恶化产品造假：正旭公司使用"派特灵抗菌液"（卫生许可证号：津卫消证字2021第0587号），其包装明确标注"非药品，无治疗作用"，但被虚假…	1776763801	2026-04-21 09:30:01	2	13	0	1779307090625	https://m.weibo.cn/detail/5290072372675075	河南	5863893726	琦遇橙海时	f	https://m.weibo.cn/u/5863893726?luicode=20000061&lfid=5290072372675075&launchid=10000360-page_H5	https://tvax4.sinaimg.cn/crop.0.0.1080.1080.180/006oQiD4ly8idc9lr77dhj30u00u0goa.jpg?KID=imgbed,tva&Expires=1779317885&ssig=R15lCBU%2FrH	hpv	2026.04.21	2026.05.21
5290073276812919	上班开车的时候在想：人不能既要又要。人与人之间的关系：一是靠钱维持。钱维持住的现实关系。等有了钱。那么就会想要别的东西了。二是靠感情维持。再婚的感情是经不起任何波澜。很脆弱。女人再温柔，再能干，再贤惠.......在现实面前，没有钱。也是等于零的。最终也会被抛弃。。二婚凭的是良心。没有钱也没有感情。那就是看你找的那个人是否有良心了。良心代表了很多责任，担当。所以。还是多挣钱吧。钱多才有安全感。钱多才会变得更强大。#备孕女子花2.3万治HPV最终子宫切除#现在这个社会我也没有搞懂。为什么很多年轻人越来越不容易怀孕了。花2.3万治HPV。这个代价也大太了吧。	1776764017	2026-04-21 09:33:37	2	1	0	1779307090624	https://m.weibo.cn/detail/5290073276812919	重庆	1990543920	茄子菁	f	https://m.weibo.cn/u/1990543920?luicode=20000061&lfid=5290073276812919&launchid=10000360-page_H5	https://tvax1.sinaimg.cn/crop.0.0.300.300.180/76a54a30ly8hyre4n8k8mj208c08cwew.jpg?KID=imgbed,tva&Expires=1779317883&ssig=YWIvR%2BGeOY	hpv	2026.04.21	2026.05.21
5290073935581114	#女子治疗HPV被医生推荐无资质门店#我有次因为一走路就脚疼去社区医院，医生也是推荐我去外面的机构拍ct，说他们医院只能拍x光，他还一直强调可以车接车送。我一听这话术，就坚持只拍x光，我只要确定骨头没伤到就行，拍完x光后果然骨头没问题，可能就是肌肉拉伤而已，回家躺了两天，好了	1776764174	2026-04-21 09:36:14	19	4	0	1779305248426	https://m.weibo.cn/detail/5290073935581114	安徽	6479059684	爱看书的小萝卜	f	https://m.weibo.cn/u/6479059684?launchid=10000360-page_H5	https://tvax2.sinaimg.cn/crop.0.0.1080.1080.180/0074ttoEly8i8cpeb5aglj30u00u0n0u.jpg?KID=imgbed,tva&Expires=1779316037&ssig=2RSpM7kNzD	hpv	2026.04.21	2026.05.21
5290074189071949	【#备孕女子花2.3万治HPV最终子宫切除#】#女子治疗HPV被医生推荐无资质门店# 今年3月，黑龙江齐齐哈尔女子吴某（化姓）向现代快报记者反映，自己此前处于备孕状态。2023年，她在当地的齐齐哈尔市第一医院检查出HPV感染。据她描述，接诊医院的医生并未在其所在科室直接给她治疗，而是推荐她前往齐齐哈尔市正旭生物科技有限公司（以下简称正旭公司），称那里有专门的治疗方法。#消毒剂被包装成HPV转阴神药#等到了现场，吴某发现，这里正是她2017年被齐齐哈尔市第一医院医生推荐来治疗妇科的那家店，2018年更换了名字和地方。“当时花了8000元治疗了一阵子，价格贵，效果不是太明显，就没继续在那里治疗。虽然地方换了，名字换了，人员还是那批人。”“就是一家路边的门市，他们用一款叫‘派特灵’的药，能治疗HPV，声称只要不是癌，哪怕是癌前病变都能治好，转阴率高达97.5%。”吴某回忆，当时她备孕心切，加上…	1776764234	2026-04-21 09:37:14	0	0	0	1779307090621	https://m.weibo.cn/detail/5290074189071949		1704185933	聊城晚报	m	https://m.weibo.cn/u/1704185933?luicode=20000061&lfid=5290074189071949&launchid=10000360-page_H5	https://tvax3.sinaimg.cn/crop.0.0.600.600.180/6593d04dly8hcc9hegnvfj20go0got9i.jpg?KID=imgbed,tva&Expires=1779317880&ssig=Pzpgvrl%2FGe	hpv	2026.04.21	2026.05.21
5290074493424320	#备孕女子花2.3万治HPV最终子宫切除#天呐，还是要去正规医院治疗	1776764307	2026-04-21 09:38:27	2	1	0	1779307090619	https://m.weibo.cn/detail/5290074493424320	辽宁	7219307642	椿颖桪妮	f	https://m.weibo.cn/u/7219307642?launchid=10000360-page_H5	https://tvax1.sinaimg.cn/crop.0.0.1080.1080.180/007SztHQly8icwkhzy5c4j30u00u0dk5.jpg?KID=imgbed,tva&Expires=1779317877&ssig=641Md5mNBt	hpv	2026.04.21	2026.05.21
5290075782384577	#女子治疗HPV被医生推荐无资质门店#黑龙江一女子查出HPV后，被医院医生推荐至无资质门店治疗，花费数万元使用消毒产品，最终病情恶化成宫颈癌，被迫切除子宫。目前涉事门店已被罚，相关线索移送处理。	1776764614	2026-04-21 09:43:34	19	0	0	1779307090614	https://m.weibo.cn/detail/5290075782384577	山东	3808529105	害羞的安安子	f	https://m.weibo.cn/u/3808529105?launchid=10000360-page_H5	https://tvax3.sinaimg.cn/crop.0.0.512.512.180/e3018ad1ly8gp8qo6er0cj20e80e8t9a.jpg?KID=imgbed,tva&Expires=1779317877&ssig=MmHRDwzIJL	hpv	2026.04.21	2026.05.21
5290077943234900	#女子治疗HPV被医生推荐无资质门店#备孕女子查出HPV后，被公立医院医生推荐至无医疗资质门店，花费2.3万余元用消毒产品冒充特效药治疗，延误病情致宫颈恶变，被迫切除子宫。涉事门店被罚20万，卫健部门已重启调查，涉事医生仍在核查中。	1776765129	2026-04-21 09:52:09	12	0	0	1779306212543	https://m.weibo.cn/detail/5290077943234900	湖北	7279364075	命定轨道	f	https://m.weibo.cn/u/7279364075?launchid=10000360-page_H5	https://tvax4.sinaimg.cn/crop.0.0.238.238.180/007WDt7Zly8idbwno4umqj306m06m0sp.jpg?KID=imgbed,tva&Expires=1779317001&ssig=75k0HB16kG	hpv	2026.04.21	2026.05.21
5290080189024095	#女子治疗HPV被医生推荐无资质门店#bs糊涂啊，生病就要去正规医院🏥，切记切记！ 女子治疗hpv被医生推荐无资质门店	1776765665	2026-04-21 10:01:05	19	11	0	1779305248437	https://m.weibo.cn/detail/5290080189024095	福建	1763532364	-Star--Star-	f	https://m.weibo.cn/u/1763532364?launchid=10000360-page_H5	https://tvax1.sinaimg.cn/crop.0.0.1002.1002.180/691d5e4cly8g9qas6jcjfj20ru0rumyq.jpg?KID=imgbed,tva&Expires=1779316037&ssig=xmibsrOs1z	hpv	2026.04.21	2026.05.21
5290080403194348	全生命周期守护：不只是孩子的“专利”很多人认为接种疫苗只是儿童的事，其实不然。疫苗在保护人的全生命周期健康中发挥着重要作用：儿童：出生后应按照国家免疫规划疫苗的免疫程序，及时接种卡介苗、乙肝疫苗、麻腮风疫苗、百白破疫苗等，预防相应传染病。青少年：如适龄女孩可接种HPV疫苗，预防宫颈癌；学生群体应关注流感疫苗、水痘疫苗等。成人及老年人：建议接种流感疫苗、肺炎疫苗、带状疱疹疫苗等，降低感染后发生重症或并发症的风险。尤其要提醒家长：预防接种证是孩子入托、入学的“健康通行证”，请务必妥善保管，如有漏种，请及时补种。	1776765716	2026-04-21 10:01:56	0	0	0	1779305871163	https://m.weibo.cn/detail/5290080403194348		2662572801	北京房山健康教育	f	https://m.weibo.cn/u/2662572801?luicode=20000061&lfid=5290080403194348&launchid=10000360-page_H5	https://tvax3.sinaimg.cn/crop.0.0.986.986.180/9eb3a301ly8gdiqwv5tt1j20re0re0u0.jpg?KID=imgbed,tva&Expires=1779316668&ssig=wlA4ja1o2l	hpv	2026.04.21	2026.05.21
5290080537416492	重点疫苗，重点保护:根据国家和北京市的统一部署，结合当前疾病防控形势，以下几类疫苗值得特别关注：·含麻疹成分疫苗：麻疹传染性极强，接种含麻疹成分疫苗（如麻腮风疫苗）是预防麻疹最有效的措施。适龄儿童应在8月龄和18月龄及时完成接种。HPV疫苗（人乳头瘤病毒疫苗）：国家免疫规划提供的双价HPV疫苗可预防16型和18型HPV感染，这两种型别与约70%的宫颈癌相关。适龄女性按照程序接种2剂次（间隔6个月），能有效降低宫颈癌发病风险。流感疫苗：流感病毒通过飞沫和接触传播，全人群普遍易感。接种流感疫苗是预防流感、减少住院和重症的重要手段，尤其推荐老年人、儿童、慢性病患者及医务人员每年秋季接种。	1776765748	2026-04-21 10:02:28	0	0	2	1779306742134	https://m.weibo.cn/detail/5290080537416492		2662572801	北京房山健康教育	f	https://m.weibo.cn/u/2662572801?luicode=20000061&lfid=5290080537416492&launchid=10000360-page_H5	https://tvax3.sinaimg.cn/crop.0.0.986.986.180/9eb3a301ly8gdiqwv5tt1j20re0re0u0.jpg?KID=imgbed,tva&Expires=1779317539&ssig=wd9oQ8uykD	hpv	2026.04.21	2026.05.21
5290081516521130	#健康科普# 【常见恶性肿瘤筛查“金标准”和高危人群 —— 2👇 】🌸 乳腺癌✅ 筛查“金标准”：乳腺X线（钼靶），致密型乳腺可联合超声❗️ 高危人群：有乳腺癌家族史；BRCA1/2基因突变；月经初潮早、绝经晚；未育、晚育、未哺乳；乳腺不典型增生病史。💡 预防建议：规律运动，控制体重；限制酒精摄入；适龄婚育，母乳喂养；避免长期外源性雌激素暴露。🌸 食管癌✅ 筛查“金标准”：内镜（胃镜）检查+碘染色❗️ 高危人群：40岁以上；食管癌高发地区；长期吸烟、重度饮酒；喜食烫食、腌制食品；胃食管反流、巴雷特食管、癌前病变者；有家族史。💡 预防建议：避免过烫饮食；少吃腌制、霉变食物；戒烟限酒；积极治疗胃食管反流；保持口腔卫生。🌸 宫颈癌✅ 筛查“金标准”：HPV检测+宫颈细胞学（TCT）联合筛查❗️ 高危人群：有性生活的女性；高危型HPV持续感染；多个性伴侣、过早性生活；吸烟；免疫力低下；宫颈上皮内…	1776765981	2026-04-21 10:06:21	1	0	0	1779306928964	https://m.weibo.cn/detail/5290081516521130		5176587048	西安市第四医院1889	m	https://m.weibo.cn/u/5176587048?luicode=20000061&lfid=5290081516521130&launchid=10000360-page_H5	https://tvax3.sinaimg.cn/crop.0.0.600.600.180/005EkqLuly8ht19dkp1mdj30go0go0u8.jpg?KID=imgbed,tva&Expires=1779317721&ssig=dT8PruWtWM	hpv	2026.04.21	2026.05.21
5290081520979786	【顺德姐妹注意：100个免费HPV+子宫内膜癌筛查名额，今晚开抢！妇科主任直播教你读懂体检报告】姐妹们，说个扎心的事实——很多妇科癌症，早期几乎没有痛感。等你感觉到不对劲，可能已经错过了最佳时机。网页链接	1776765982	2026-04-21 10:06:22	0	0	0	1779306928963	https://m.weibo.cn/detail/5290081520979786		3239377564	广东医科大学顺德妇女儿童医院	f	https://m.weibo.cn/u/3239377564?launchid=10000360-page_H5	https://tvax2.sinaimg.cn/crop.0.0.1000.1000.180/c114fa9cly8g2zi29agh2j20rs0rswr2.jpg?KID=imgbed,tva&Expires=1779317715&ssig=vulPxIX6%2F1	hpv	2026.04.21	2026.05.21
5290082609141859	#女子治疗HPV被医生推荐无资质门店#HPV没有特效药❗️没有特效药❗️没有特效药❗️重要的事情说三遍定期复查，坚持运动，早睡早起，好好吃饭，提高免疫力才是有用的！	1776766242	2026-04-21 10:10:42	13	1	0	1779306928962	https://m.weibo.cn/detail/5290082609141859	浙江	7915143318	糖哩个糖呀	f	https://m.weibo.cn/u/7915143318?launchid=10000360-page_H5	https://tvax2.sinaimg.cn/crop.0.0.1080.1080.180/008DF8lUly8i168aohi38j30u00u0mzd.jpg?KID=imgbed,tva&Expires=1779317715&ssig=Cw%2F59euqJ%2F	hpv	2026.04.21	2026.05.21
5290083148106336	#女子治疗HPV被医生推荐无资质门店#很多时候HPV被误解为“脏病”所以也会出现谈HPV色变的情况能去主动医院就医 就已经很勇敢啦还要被医生推荐无资质门店这简直就是“坑人”嘛！！！HPV（人乳头瘤病毒）感染及相关病变（如疣、宫颈癌等）的发病，核心是病毒感染 + 持续感染 + 免疫/行为/生理因素叠加。想要做好防护，接种疫苗就是很不错的选择！13岁女孩全国免费打二价HPV；超龄/想打九价/四价：自费，部分地区可用医保个人账户。对了，之前我妈和一个阿姨去做节育环摘除，就在医院被医托推荐去那种广告宣传的专科医院，费用很高，而且感觉专业性也不强。 不知道到底医托是谁的关系户，反正患者的确是真金白银的花钱了！ 女子治疗hpv被医生推荐无资质门店	1776766370	2026-04-21 10:12:50	64	101	0	1779305390526	https://m.weibo.cn/detail/5290083148106336	北京	1791894367	于大海今天瘦了么	f	https://m.weibo.cn/u/1791894367?luicode=20000061&lfid=5290083148106336&launchid=10000360-page_H5	https://tvax3.sinaimg.cn/crop.0.0.1080.1080.180/6ace235fly8i1jxbxpim9j20u00u00x2.jpg?KID=imgbed,tva&Expires=1779316172&ssig=OcXSH325hL	hpv	2026.04.21	2026.05.21
5290083227536025	审判hpv 疫苗 好料君的微博视频	1776766389	2026-04-21 10:13:09	2	1	2	1779306928961	https://m.weibo.cn/detail/5290083227536025	浙江	7853605191	好料君	m	https://m.weibo.cn/u/7853605191?launchid=10000360-page_H5	https://tvax2.sinaimg.cn/crop.0.0.1080.1080.180/008zuVttly8hufckhgt61j30u00u0jub.jpg?KID=imgbed,tva&Expires=1779317715&ssig=R4rOE8%2FU4f	hpv	2026.04.21	2026.05.21
5290083509078695	#女子治疗HPV被医生推荐无资质门店#说到这个我就来气，因为我妈也有过类似的情况，虽然没有这位女士结果这么惨，但是也够气人的。大概是我妈更年期的那几年，她总是觉得这儿不舒服那儿不舒服，然后还不跟我说，就跟我爸俩人跑医院看病去了。到了医院不说好好等着取号叫号看病，让医托给忽悠到了一个私立医院去。本来不是很严重的一个病，就是因为心急，多花出去了好多钱。后来我找我在医院的同学帮忙看检查报告，人家专业人士跟我说，这都不算病，怎么怎么治疗就行所以奉劝大家，尤其是去看病的时候，一定要坚定信念，只在医院看，找更专业的医生看，这样会靠谱很多。每天摸鱼打卡	1776766456	2026-04-21 10:14:16	11	0	0	1779305562314	https://m.weibo.cn/detail/5290083509078695	河北	3217746755	嘻嘻哈哈lucky呀	f	https://m.weibo.cn/u/3217746755?luicode=20000061&lfid=5290083509078695&launchid=10000360-page_H5	https://tvax4.sinaimg.cn/crop.0.0.1080.1080.180/bfcaeb43ly8hpzd8s3232j20u00u0go0.jpg?KID=imgbed,tva&Expires=1779316354&ssig=OoLYzmnyf8	hpv	2026.04.21	2026.05.21
5290083575662212	#女子治疗HPV被医生推荐无资质门店#备孕女子查出HPV感染，本想在公立医院求治，却被医生推荐到无资质的生物科技门店。所谓“转阴神药”，只是普通消毒产品，却被吹成“转阴率97.5%”的特效药。半年花掉2.3万，不仅没治好，反而延误成重度病变，最终被迫切除子宫、永久失去生育能力。医院背书、医生推荐、虚假宣传、非法行医，层层套路击碎一个家庭的希望。信任被利用，健康被践踏，这样的医疗灰色链条，必须严查严惩。	1776766472	2026-04-21 10:14:32	12	0	0	1779306742130	https://m.weibo.cn/detail/5290083575662212	浙江	2195800734	cherie-奕	f	https://m.weibo.cn/u/2195800734?luicode=20000061&lfid=5290083575662212&launchid=10000360-page_H5	https://tvax4.sinaimg.cn/crop.0.0.1024.1024.180/82e1429ely8id8974v1vjj20sg0sgq7l.jpg?KID=imgbed,tva&Expires=1779317534&ssig=WD%2F%2FZ4HD6X	hpv	2026.04.21	2026.05.21
5290084531177638	备孕女子花2.3万治HPV，最终切除子宫，令人痛心。HPV无特效药，多数可靠自身免疫力清除；消字号≠药品，无医疗资质机构更不能做诊疗。医生违规转诊、商家虚假宣传、患者焦虑轻信，三重问题叠加，酿成不可逆伤害。就医务必认准正规医院，别被“保转阴、治癌变”的套路收割健康与生育权。擦亮眼睛，医院对这些医生也该严查！#备孕女子花2.3万治HPV最终子宫切除#	1776766700	2026-04-21 10:18:20	0	0	0	1779305871158	https://m.weibo.cn/detail/5290084531177638	江苏	7908863964	齐瑞的小宇宙	f	https://m.weibo.cn/u/7908863964?luicode=20000061&lfid=5290084531177638&launchid=10000360-page_H5	https://tvax4.sinaimg.cn/crop.0.0.1080.1080.180/008DeMO0ly8i6f5j05gghj30u00u0tcu.jpg?KID=imgbed,tva&Expires=1779316661&ssig=Rn8J%2B%2BSMEk	hpv	2026.04.21	2026.05.21
5290086041652838	HPV反复，黄芪+金银花 HPV 吴主任科普的微博视频	1776767060	2026-04-21 10:24:20	0	0	0	1779305871156	https://m.weibo.cn/detail/5290086041652838	广西	7019379544	吴主任科普	f	https://m.weibo.cn/u/7019379544?launchid=10000360-page_H5	https://tvax1.sinaimg.cn/crop.0.0.600.600.180/007F2Bh6ly8hm4yd9e1axj30go0gowfo.jpg?KID=imgbed,tva&Expires=1779316657&ssig=fnuqkzLYdm	hpv	2026.04.21	2026.05.21
5290086056862318	HPV反复，留意2件事 HPV 每天健康说的微博视频	1776767064	2026-04-21 10:24:24	0	0	0	1779306742124	https://m.weibo.cn/detail/5290086056862318	广西	7895013623	每天健康说	f	https://m.weibo.cn/u/7895013623?launchid=10000360-page_H5	https://tvax1.sinaimg.cn/crop.0.0.422.422.180/008CiFHply8hneqwjl75vj30bq0bqq38.jpg?KID=imgbed,tva&Expires=1779317528&ssig=GgyCOAp5Pv	hpv	2026.04.21	2026.05.21
5290086218598665	#备孕女子花2.3万治HPV最终子宫切除#这个无良医生也应该处理一下吧	1776767102	2026-04-21 10:25:02	0	0	0	1779306322336	https://m.weibo.cn/detail/5290086218598665	浙江	7743824186	薯条好天气	m	https://m.weibo.cn/u/7743824186?launchid=10000360-page_H5	https://tvax2.sinaimg.cn/crop.0.0.1080.1080.180/008s4iq6ly8i6e9w1c8zhj30u00u0gq3.jpg?KID=imgbed,tva&Expires=1779317111&ssig=ZOyjkFvMRZ	hpv	2026.04.21	2026.05.21
5290086413375880	#女子治疗HPV被医生推荐无资质门店#太痛心啦！轻信无资质门店不仅花冤枉钱，还延误病情酿成悲剧。看病务必认准正规三甲医院，别拿健康赌偏方，身体安全永远第一位。	1776767149	2026-04-21 10:25:49	6	0	0	1779306742121	https://m.weibo.cn/detail/5290086413375880	云南	3268792510	花栗鼠_然妈	f	https://m.weibo.cn/u/3268792510?launchid=10000360-page_H5	https://tvax3.sinaimg.cn/crop.0.0.1080.1080.180/c2d5d0bely8i68h0cbtt0j20u00u0dkr.jpg?KID=imgbed,tva&Expires=1779317528&ssig=VdLD27rx%2F%2F	hpv	2026.04.21	2026.05.21
5290086545493033	别再自己吓自己了！关于HPV和妇科炎症，你需要知道这4件事每次看到“HPV阳性”或“妇科炎症反复”就紧张到睡不着的姐妹，请先深呼吸。有些事，提前知道真的能少走很多弯路，少花很多冤枉钱！👇1. HPV ≠ 宫颈癌，但忽视是“大忌”HPV就像个皮肤病毒，很常见。大多数都会被你的免疫系统“干掉”！关键是：别熬夜、吃好点、多运动，给你的免疫力“充电”，它能帮你清除病毒。但记住，定期复查（TCT+HPV）是底线，这是对自己的保护。2. 阴道炎分好几种，千万别乱用药！痒、有异味，不一定都是“霉菌”。细菌、滴虫感染的症状很像，但用药完全不同！用错药，可能越用越糟。第一步永远是：去看医生，做个白带常规，搞清楚对手是谁。3. 为什么老反复？可能是这些原因自己药没吃够疗程，感觉不痒就停了。滴虫感染，但另一半没一起检查和治疗。生活习惯没改：内裤不晒、老穿紧身裤、爱吃甜食…记住，治好了也要“养护”，改变习惯才能…	1776767180	2026-04-21 10:26:20	0	0	0	1779306742117	https://m.weibo.cn/detail/5290086545493033	河北	9101816515	酱酱k-	f	https://m.weibo.cn/u/9101816515?luicode=20000061&lfid=5290086545493033&launchid=10000360-page_H5	https://tvax1.sinaimg.cn/crop.0.0.600.600.180/009VYigbly8icmi1n40byj30go0gon0m.jpg?KID=imgbed,tva&Expires=1779317529&ssig=Db4gdjFucU	hpv	2026.04.21	2026.05.21
5290087069519963	一首歌了解HPV的传播与预防 #女子治疗HPV被医生推荐无资质门店# 娱乐分分钟的微博视频	1776767305	2026-04-21 10:28:25	1	0	0	1779306742111	https://m.weibo.cn/detail/5290087069519963	山东	5222006551	娱乐分分钟	f	https://m.weibo.cn/u/5222006551?launchid=10000360-page_H5	https://tvax3.sinaimg.cn/crop.0.0.1024.1024.180/005Hp0s7ly8i69l53zttuj30sg0sggms.jpg?KID=imgbed,tva&Expires=1779317528&ssig=Y4XC7pP2n2	hpv	2026.04.21	2026.05.21
5290088598865279	#女子治疗HPV被医生推荐无资质门店#太痛心！女子治疗HPV被医生推荐无资质门店，花光积蓄反致病情恶化，最终切除子宫。提醒所有姐妹：HPV诊疗务必选择正规医院，警惕医生私下推荐、号称“特效转阴”的非医疗机构，别拿健康开玩笑啊	1776767670	2026-04-21 10:34:30	15	0	0	1779305248440	https://m.weibo.cn/detail/5290088598865279	广东	1777860033	黎小丫-	f	https://m.weibo.cn/u/1777860033?launchid=10000360-page_H5	https://tvax1.sinaimg.cn/crop.0.0.1080.1080.180/69f7fdc1ly8ibyj7s0e19j20u00u0tax.jpg?KID=imgbed,tva&Expires=1779316037&ssig=3xKTAaCraJ	hpv	2026.04.21	2026.05.21
5290088722597795	#女子治疗HPV被医生推荐无资质门店#女子治疗HPV却被医生引导至无资质门店，不仅违背医德，更涉嫌严重违规。正规医疗机构本应是患者最信任的防线，而个别医生为利益将患者转介给无资质机构，不仅耽误病情，还可能让患者承受不必要的经济损失与健康风险。HPV治疗有明确规范，非正规诊疗极易造成误诊、过度治疗，甚至延误宫颈病变筛查，危害极大。此事也暴露出医疗监管存在漏洞，医患信息不对等让患者极易受骗。对此必须严查涉事医生与违规门店，完善转诊监管，杜绝利益输送。同时提醒患者，就医务必选择正规医院，不轻信私下推荐，发现违规行为及时举报，守护自身健康与权益。	1776767699	2026-04-21 10:34:59	17	1	0	1779306322331	https://m.weibo.cn/detail/5290088722597795	天津	1610209457	江米条hhhao	f	https://m.weibo.cn/u/1610209457?luicode=20000061&lfid=5290088722597795&launchid=10000360-page_H5	https://tvax1.sinaimg.cn/crop.0.0.960.960.180/5ff9d8b1ly8i0s06hlre7j20qo0qojsw.jpg?KID=imgbed,tva&Expires=1779317120&ssig=NNd4bZDrEQ	hpv	2026.04.21	2026.05.21
5290089781659680	这种食物是清HPV高手，每天吃一点，宫颈越来越好！HPV中医关爱女性健康#正能量##涨知识# 中医博士宋洪丽的微博视频	1776767952	2026-04-21 10:39:12	1	1	0	1779306212546	https://m.weibo.cn/detail/5290089781659680	北京	7764135555	中医博士宋洪丽	f	https://m.weibo.cn/u/7764135555?launchid=10000360-page_H5	https://tvax4.sinaimg.cn/crop.0.0.1080.1080.180/008trwkPly8hwepp8kc7qj30u00u00tx.jpg?KID=imgbed,tva&Expires=1779317001&ssig=X3DisnMuun	hpv	2026.04.21	2026.05.21
5290090390621496	#女子治疗HPV被医生推荐无资质门店#我本来想说看病怎么能去无资质的门店而不是医院呢，再一看原来是医生推荐的，顿时更无语了。所以人还是要有一些判断力来保护自己，尽信书，则不如无书。医生也是一样的，同样的问题也可以找不同的地区，医院，来交叉判断佐证。 女子治疗hpv被医生推荐无资质门店	1776768097	2026-04-21 10:41:37	3	3	0	1779306212545	https://m.weibo.cn/detail/5290090390621496	河南	1791622661	冰糖不怕化呀	f	https://m.weibo.cn/u/1791622661?launchid=10000360-page_H5	https://tvax4.sinaimg.cn/crop.0.0.1080.1080.180/6ac9fe05ly8i1n88efsjij20u00u040i.jpg?KID=imgbed,tva&Expires=1779317001&ssig=9TDGfr9Kkx	hpv	2026.04.21	2026.05.21
5290091495034950	#女子治疗HPV被医生推荐无资质门店#备孕女子因HPV被公立医院医生推荐至无资质门店，花费重金治疗后病情恶化，最终切除子宫，令人震怒又痛心。医生背弃医德与患者信任，勾结黑机构牟利，是典型的医商勾结。无资质门店非法行医，用消毒产品冒充特效药，不仅延误诊疗，更直接加重病情，严重侵害生命健康。此事暴露医疗监管漏洞与行业乱象，必须严查涉事医生与非法机构，从严追责赔偿。同时应普及HPV科学知识，提醒患者只信正规医院，守住女性健康底线，杜绝此类悲剧重演。	1776768360	2026-04-21 10:46:00	19	1	0	1779306212525	https://m.weibo.cn/detail/5290091495034950	天津	6714325798	奶糖追剧号	f	https://m.weibo.cn/u/6714325798?luicode=20000061&lfid=5290091495034950&launchid=10000360-page_H5	https://tvax1.sinaimg.cn/crop.0.0.1080.1080.180/007koCRoly8i97v476286j30u00u0wir.jpg?KID=imgbed,tva&Expires=1779317002&ssig=M2q%2FyzO%2F3N	hpv	2026.04.21	2026.05.21
5290092440849757	#女子治疗HPV被医生推荐无资质门店#这种医生真的太没医德了！	1776768586	2026-04-21 10:49:46	0	0	0	1779306212540	https://m.weibo.cn/detail/5290092440849757	浙江	7758033018	亲水Q鱼儿	m	https://m.weibo.cn/u/7758033018?launchid=10000360-page_H5	https://tvax3.sinaimg.cn/crop.0.0.1080.1080.180/008t1UMOly8hjggsl93kgj30u00u03yw.jpg?KID=imgbed,tva&Expires=1779317001&ssig=z%2BjljMBSeN	hpv	2026.04.21	2026.05.21
5290093067895188	#女子治疗HPV被医生推荐无资质门店#齐齐哈尔一名备孕女子因HPV感染被正规医院医生推荐至无资质机构治疗，花费2.3万元后病情恶化被迫切除子宫，揭露了医商勾结、非法行医与"消字号"产品虚假宣传的医疗黑幕。。给没有资质的医生推流。真的是太下作了。现在到底怎么了。大家为了赚钱。一点下线也没有了吗。没资质的医生也推。自己赚的盆满钵满。让别人承担后果！ 女子治疗hpv被医生推荐无资质门店	1776768735	2026-04-21 10:52:15	12	8	0	1779306322327	https://m.weibo.cn/detail/5290093067895188	山东	1772244473	Veryluckyyy嗝儿	f	https://m.weibo.cn/u/1772244473?luicode=20000061&lfid=5290093067895188&launchid=10000360-page_H5	https://tvax1.sinaimg.cn/crop.0.0.1080.1080.180/69a24df9ly8i2h4b9m3g9j20u00u042z.jpg?KID=imgbed,tva&Expires=1779317117&ssig=o9WDqFjaHS	hpv	2026.04.21	2026.05.21
5290093633866356	#备孕女子花2.3万治HPV最终子宫切除#意思是花钱治疗了，结果被坑了还切除了子宫？ 备孕女子花2.3万治hpv最终子宫切除	1776768870	2026-04-21 10:54:30	0	0	0	1779306212539	https://m.weibo.cn/detail/5290093633866356	广东	4075772829	甜芯酿儿	f	https://m.weibo.cn/u/4075772829?launchid=10000360-page_H5	https://tvax1.sinaimg.cn/crop.0.0.1080.1080.180/f2ef5b9dly8ibx05xaj6mj20u00u0gpn.jpg?KID=imgbed,tva&Expires=1779317001&ssig=%2Bg6N3Xdhvo	hpv	2026.04.21	2026.05.21
5290093743180772	要想HPV转阴，专业医生建议:学会这六招#一分钟精选视频扶持计划##女子治疗HPV被医生推荐无资质门店##微博二创视频创作季##医学科普##专业视频创作季# 本本数数的微博视频	1776768896	2026-04-21 10:54:56	14	1	0	1779306322323	https://m.weibo.cn/detail/5290093743180772	广东	2057642764	本本数数	f	https://m.weibo.cn/u/2057642764?launchid=10000360-page_H5	https://tvax1.sinaimg.cn/crop.0.0.456.456.180/7aa5230cly8hw5ebgd7erj20co0co0ta.jpg?KID=imgbed,tva&Expires=1779317111&ssig=fTaB2yLgYX	hpv	2026.04.21	2026.05.21
5290093745277667	#女子治疗HPV被医生推荐无资质门店#这件事真的太让人意难平了，一个好好的备孕妈妈，因为一次轻信、一次医生的违规操作，终身失去了子宫，承受癌症治疗的痛苦，人生轨迹彻底改写。 提醒大家看病只信正规公立医院院内诊疗，不焦虑、不盲从，拒绝一切院外违规推荐，好好守护自己的身体健康！	1776768897	2026-04-21 10:54:57	18	0	0	1779305709280	https://m.weibo.cn/detail/5290093745277667	广西	5683304741	偷喝汽水zhao	f	https://m.weibo.cn/u/5683304741?launchid=10000360-page_H5	https://tvax3.sinaimg.cn/crop.0.0.1080.1080.180/006cCzbvly8i5guxtqnrpj30u00u077i.jpg?KID=imgbed,tva&Expires=1779316498&ssig=G%2BVAtsfR8v	hpv	2026.04.21	2026.05.21
5290094018693284	【感染了HPV会有什么症状吗？】感染人乳头瘤病毒后，多数人没有明显症状，部分人可出现寻常疣、扁平疣、跖疣等皮肤及黏膜部位的组织增生，部分患者可能会有局部刺激症状，如瘙痒等。高危型HPV感染往往更为隐匿，常无明显症状，但可能引起上皮内病变。若感染持续存在，可能逐渐进展，引发宫颈癌、外阴癌等肿瘤。如果发生肿瘤，其组织会表现为乳头样、菜花样、鸡冠样的异常增生突起，并可出现异常出血、排液等多种临床症状。	1776768962	2026-04-21 10:56:02	0	0	0	1779306322318	https://m.weibo.cn/detail/5290094018693284		1888616863	北京怀柔泉河健康教育	f	https://m.weibo.cn/u/1888616863?luicode=20000061&lfid=5290094018693284&launchid=10000360-page_H5	https://tva4.sinaimg.cn/crop.402.3.1529.1529.180/7092019fjw1eqz3hnets1j21kw16o4qp.jpg?KID=imgbed,tva&Expires=1779317114&ssig=KlIe7471%2Fn	hpv	2026.04.21	2026.05.21
5290094584137633	#女子治疗HPV被医生推荐无资质门店#我天呐，太可怕了!一个正规的医生竟然为了利益推荐病人到没有资质的私立门店，践踏医德。所以还是不管什么病病都得去正规医院，小问题就去医院，不行就三甲医院，而且公立医院都可以报销。	1776769097	2026-04-21 10:58:17	18	0	0	1779305709280	https://m.weibo.cn/detail/5290094584137633	江苏	2136192524	大脸盘小兔	f	https://m.weibo.cn/u/2136192524?launchid=10000360-page_H5	https://tvax1.sinaimg.cn/crop.0.0.300.300.180/7f53b60cly8hxixedjiflj208c08caa0.jpg?KID=imgbed,tva&Expires=1779316498&ssig=lFoGZUmo5n	hpv	2026.04.21	2026.05.21
5290096693612855	#女子治疗HPV被医生推荐无资质门店#进的正规的医院，找的正儿八经的医生，却被推荐至不正规的机构进行一通毫无医学依据的治疗。花费了2.3万并没治好，最终不得不切除子宫。这哪里是看病救人的医生，简直是害人的恶魔。为了赚钱，不顾他人死活，穿着白大褂，干着见不得人的勾当……一定要严惩，不能让一颗老鼠屎毁了一锅粥！	1776769600	2026-04-21 11:06:40	16	0	0	1779305248430	https://m.weibo.cn/detail/5290096693612855	湖南	3930099018	阿年冲呀	f	https://m.weibo.cn/u/3930099018?luicode=20000061&lfid=5290096693612855&launchid=10000360-page_H5	https://tvax3.sinaimg.cn/crop.0.0.1080.1080.180/ea408d4aly8i6k3m8p6s3j20u00u0jvw.jpg?KID=imgbed,tva&Expires=1779316038&ssig=Wr3QXUTB85	hpv	2026.04.21	2026.05.21
5290096857448823	#女子治疗HPV被医生推荐无资质门店#公立医院医生竟联手无资质门店，将备孕患者当敛财猎物！用消毒水冒充神药，榨取两万多治疗费，延误病情致女子切除子宫、永久失去生育权。医德沦丧触目惊心，内外勾结毫无底线，必须彻查严办，给受害者一个交代！	1776769638	2026-04-21 11:07:18	11	0	0	1779307210233	https://m.weibo.cn/detail/5290096857448823	福建	1352709733	蘑菇蘑菇不开花吗_	f	https://m.weibo.cn/u/1352709733?launchid=10000360-page_H5	https://tvax2.sinaimg.cn/crop.0.0.1080.1080.180/50a0b665ly8hqtbsx69fzj20u00u0q5w.jpg?KID=imgbed,tva&Expires=1779317989&ssig=XHxzzx59vq	hpv	2026.04.21	2026.05.21
5290097088138647	#女子治疗HPV被医生推荐无资质门店#只是想好好备孕，查出HPV感染后，她把所有信任交给了公立医院的医生。可医生转头就把她推进了无资质门店的陷阱，2.3万的“神药”是消毒产品，最后病情恶化，只能切除子宫，连做母亲的机会都没了。最可怕的不是HPV，是本该护着你的人，亲手把你推向深渊。 女子治疗hpv被医生推荐无资质门店	1776769694	2026-04-21 11:08:14	34	59	0	1779307210223	https://m.weibo.cn/detail/5290097088138647	四川	3476482430	卜li心Cliu	f	https://m.weibo.cn/u/3476482430?luicode=20000061&lfid=5290097088138647&launchid=10000360-page_H5	https://tvax4.sinaimg.cn/crop.0.118.960.960.180/cf36e97ely8ibnsgqrb0qj20qo0x8goc.jpg?KID=imgbed,tva&Expires=1779318000&ssig=QYqgcKZij4	hpv	2026.04.21	2026.05.21
5290098579213034	烟台家族性皮质肌阵挛性震颤癫痫4型FAME4严选机构汇总与地址信息 一、烟台家族性皮质肌阵挛性震颤癫痫4型FAME4中心推荐 烟台万核医学基因检测中心 📍 机构地址：烟台市芝罘区南大街1168号（烟台市内均可提供服务） 二、烟台家族性皮质肌阵挛性震颤癫痫4型FAME4中心在线咨询 烟台万核医学基因检测中心 📞 机构电话：400-8381-255 💬 机构微信：DNA6484 🧬 烟台万核医学基因检测中心服务全览 🌟 🔬【优生检测】 地中海贫血基因检测、耳聋基因检测、叶酸代谢基因检测、染色体异常检测、产前筛查、新生儿筛查、遗传病基因检测、孕前基因检测 🎗【肿瘤基因检测】 肺癌基因检测、乳腺癌基因检测、结直肠癌基因检测、胃癌基因检测、肝癌基因检测、甲状腺癌基因检测、淋巴瘤基因检测、白血病基因检测、脑瘤基因检测、肾癌基因检测、膀胱癌基因检测、食管癌基因检测、胰腺癌基因检测、泛实体瘤基因检测 🦠…	1776770049	2026-04-21 11:14:09	0	0	0	1779307210230	https://m.weibo.cn/detail/5290098579213034	广东	1812059790	核康官方	m	https://m.weibo.cn/u/1812059790?luicode=20000061&lfid=5290098579213034&launchid=10000360-page_H5	https://tvax2.sinaimg.cn/crop.0.0.786.786.180/6c01d68ely8htxi7isp7nj20lu0ludgg.jpg?KID=imgbed,tva&Expires=1779318008&ssig=kh161n76AB	hpv	2026.04.21	2026.05.21
5290099019088909	【#备孕女子花2.3万治HPV最终子宫切除#】#女子治疗HPV被医生推荐无资质门店# 今年3月，黑龙江齐齐哈尔女子吴某（化姓）向现代快报记者反映，自己此前处于备孕状态。2023年，她在当地的齐齐哈尔市第一医院检查出HPV感染。据她描述，接诊医院的医生并未在其所在科室直接给她治疗，而是推荐她前往齐齐哈尔市正旭生物科技有限公司（以下简称正旭公司），称那里有专门的治疗方法。#消毒剂被包装成HPV转阴神药#等到了现场，吴某发现，这里正是她2017年被齐齐哈尔市第一医院医生推荐来治疗妇科的那家店，2018年更换了名字和地方。“当时花了8000元治疗了一阵子，价格贵，效果不是太明显，就没继续在那里治疗。虽然地方换了，名字换了，人员还是那批人。”“就是一家路边的门市，他们用一款叫‘派特灵’的药，能治疗HPV，声称只要不是癌，哪怕是癌前病变都能治好，转阴率高达97.5%。”吴某回忆，当时她备孕心切，加上…	1776770154	2026-04-21 11:15:54	0	0	0	1779307210225	https://m.weibo.cn/detail/5290099019088909		2105171747	黄河新闻网	m	https://m.weibo.cn/u/2105171747?luicode=20000061&lfid=5290099019088909&launchid=10000360-page_H5	https://tvax2.sinaimg.cn/crop.0.0.160.160.180/7d7a5f23ly8h8vgdjzl9vj204g04gmwz.jpg?KID=imgbed,tva&Expires=1779318005&ssig=%2BCkL0hUzRe	hpv	2026.04.21	2026.05.21
5290099526860960	【预告 | 聊聊HPV疫苗与宫颈癌防治，华克勤教授做客上观《有医说医》x 健康云联合直播间】#尚医科普# 宫颈健康，是女性身体最需要重视的一道防线，却也常常在日常忙碌中被忽略HPV 如何防护？疫苗该怎么选择？怎样才能科学远离宫颈癌风险？这场讲座带你一次了解☀️直播时间： 4月21日12:00-13:00@复旦大学附属妇产科医院 普妇科、妇瘤科学科带头人华克勤教授将做客上观新闻《有医说医》x 健康云联合直播间，带你了解 HPV疫苗与宫颈癌防治的相关知识快来扫码锁定直播吧来源|复旦大学附属妇产科医院 编辑|高云洁	1776770274	2026-04-21 11:17:54	0	0	0	1779307210224	https://m.weibo.cn/detail/5290099526860960	上海	2940483802	复旦大学上海医学院	f	https://m.weibo.cn/u/2940483802?luicode=20000061&lfid=5290099526860960&launchid=10000360-page_H5	https://tvax4.sinaimg.cn/crop.0.0.600.600.180/af4438daly8hmyw2s5xlrj20go0gomyv.jpg?KID=imgbed,tva&Expires=1779318002&ssig=O8rPmOxC7r	hpv	2026.04.21	2026.05.21
5290099924799347	【健康课堂进校园--明光市卫健委携手疾控 走进明光二中，共筑免疫与疟防双屏障】2026年4月25日是我国第40个“全国儿童预防接种日”，今年的宣传主题为“预防接种，苗助健康，全民行动”、2026年4月26日是第19个“全国疟疾日”，今年的宣传主题是“防疟疾、防输入、早发现、早诊疗”。为普及预防接种知识、增强公众参与意识，同时动员师生关注疟疾防控，严防输入性传播，持续巩固消除疟疾成果，2026年4月20日上午，明光市卫生健康委员会组织明光市疾病预防控制中心（卫生监督所）走进明光市第二中学开展主题宣讲活动。活动现场，市疾控中心工作人员采取“讲解+资料”双管齐下的方式，用通俗易懂的语言，系统介绍传染病分类、校园常见呼吸道传染病防控要点，阐述预防接种的核心作用，并重点解读HPV疫苗纳入国家免疫规划对青少年的保护意义；同时深入讲解疟疾传播途径、症状识别及规范治疗的必要性，引导学生树立正确防病观念。…	1776770370	2026-04-21 11:19:30	0	0	0	1779307210221	https://m.weibo.cn/detail/5290099924799347		2711977302	明光发布	m	https://m.weibo.cn/u/2711977302?luicode=20000061&lfid=5290099924799347&launchid=10000360-page_H5	https://tvax1.sinaimg.cn/crop.0.0.1080.1080.180/a1a57d56ly8h8zsyw2rdbj20u00u041c.jpg?KID=imgbed,tva&Expires=1779317997&ssig=YTZsbMvw9H	hpv	2026.04.21	2026.05.21
5290099957825919	【#女子做完美甲长满小疙瘩一查是HPV# 诱因竟然来自一年前】#为什么做美甲可能感染HPV# 上周四，杭州萧山一名年轻姑娘因指甲周边长了多处粗糙坚硬的小丘疹就医。姑娘说：“大概一年前，做完美甲没多久就长了，我用手抠、用剪刀剪，结果越来越严重。”医生诊断其为低危型HPV感染引发的甲周疣，而诱因正是一年前的那次美甲。钱江视频的微博视频	1776770377	2026-04-21 11:19:37	0	0	0	1779307210219	https://m.weibo.cn/detail/5290099957825919	浙江	5757092644	铁骥文旅	m	https://m.weibo.cn/u/5757092644?luicode=20000061&lfid=5290099957825919&launchid=10000360-page_H5	https://tvax1.sinaimg.cn/crop.0.0.1024.1024.180/006hCaMYly8hmczw032bqj30sg0sg75l.jpg?KID=imgbed,tva&Expires=1779317995&ssig=AKsyo0DxJi	hpv	2026.04.21	2026.05.21
5290099958876155	【#女子做完美甲长满小疙瘩一查是HPV# 诱因竟然来自一年前】#为什么做美甲可能感染HPV# 上周四，杭州萧山一名年轻姑娘因指甲周边长了多处粗糙坚硬的小丘疹就医。姑娘说：“大概一年前，做完美甲没多久就长了，我用手抠、用剪刀剪，结果越来越严重。”医生诊断其为低危型HPV感染引发的甲周疣，而诱因正是一年前的那次美甲。钱江视频的微博视频	1776770378	2026-04-21 11:19:38	0	0	0	1779306027927	https://m.weibo.cn/detail/5290099958876155		2076296802	浙江名医馆	m	https://m.weibo.cn/u/2076296802?luicode=20000061&lfid=5290099958876155&launchid=10000360-page_H5	https://tvax4.sinaimg.cn/crop.0.0.996.996.180/7bc1c662ly8h8vp3p9thjj20ro0roq47.jpg?KID=imgbed,tva&Expires=1779316820&ssig=jqsOuvkduS	hpv	2026.04.21	2026.05.21
5290099958092312	【#女子做完美甲长满小疙瘩一查是HPV# 诱因竟然来自一年前】#为什么做美甲可能感染HPV# 上周四，杭州萧山一名年轻姑娘因指甲周边长了多处粗糙坚硬的小丘疹就医。姑娘说：“大概一年前，做完美甲没多久就长了，我用手抠、用剪刀剪，结果越来越严重。”医生诊断其为低危型HPV感染引发的甲周疣，而诱因正是一年前的那次美甲。钱江视频的微博视频	1776770378	2026-04-21 11:19:38	0	0	0	1779307210217	https://m.weibo.cn/detail/5290099958092312		1866178881	范大姐帮忙	f	https://m.weibo.cn/u/1866178881?luicode=20000061&lfid=5290099958092312&launchid=10000360-page_H5	https://tvax3.sinaimg.cn/crop.0.0.1080.1080.180/6f3ba141ly8h8vg7rh6jvj20u00u0404.jpg?KID=imgbed,tva&Expires=1779317992&ssig=bErwq7lpvY	hpv	2026.04.21	2026.05.21
5290099958875050	【#女子做完美甲长满小疙瘩一查是HPV# 诱因竟然来自一年前】#为什么做美甲可能感染HPV# 上周四，杭州萧山一名年轻姑娘因指甲周边长了多处粗糙坚硬的小丘疹就医。姑娘说：“大概一年前，做完美甲没多久就长了，我用手抠、用剪刀剪，结果越来越严重。”医生诊断其为低危型HPV感染引发的甲周疣，而诱因正是一年前的那次美甲。钱江视频的微博视频	1776770378	2026-04-21 11:19:38	0	0	0	1779307210213	https://m.weibo.cn/detail/5290099958875050		1626045813	共富TV	m	https://m.weibo.cn/u/1626045813?luicode=20000061&lfid=5290099958875050&launchid=10000360-page_H5	https://tvax1.sinaimg.cn/crop.0.0.600.600.180/60eb7d75ly8htieapsf91j20go0goq3e.jpg?KID=imgbed,tva&Expires=1779317989&ssig=ghwhLr9krZ	hpv	2026.04.21	2026.05.21
5290100641759302	#女子做完美甲长满小疙瘩一查是HPV#【知识互动：HPV主要通过什么途径传播？】#为什么做美甲可能感染HPV# 你有了解过hpv吗？ 网页链接	1776770540	2026-04-21 11:22:20	0	0	0	1779307210207	https://m.weibo.cn/detail/5290100641759302	浙江	6205006728	飞鸟vedio	m	https://m.weibo.cn/u/6205006728?launchid=10000360-page_H5	https://tvax1.sinaimg.cn/crop.0.0.1080.1080.180/006LVzHGly8i9skmuljvjj30u00u0gma.jpg?KID=imgbed,tva&Expires=1779317989&ssig=Pcb8TnvwNw	hpv	2026.04.21	2026.05.21
5290100640714190	#女子做完美甲长满小疙瘩一查是HPV#【知识互动：HPV主要通过什么途径传播？】#为什么做美甲可能感染HPV# 你有了解过hpv吗？ 网页链接	1776770541	2026-04-21 11:22:21	0	0	0	1779306027925	https://m.weibo.cn/detail/5290100640714190		1626045813	共富TV	m	https://m.weibo.cn/u/1626045813?launchid=10000360-page_H5	https://tvax1.sinaimg.cn/crop.0.0.600.600.180/60eb7d75ly8htieapsf91j20go0goq3e.jpg?KID=imgbed,tva&Expires=1779316819&ssig=b6086Fah9X	hpv	2026.04.21	2026.05.21
5290100642547100	#女子做完美甲长满小疙瘩一查是HPV#【知识互动：HPV主要通过什么途径传播？】#为什么做美甲可能感染HPV# 你有了解过hpv吗？ 网页链接	1776770541	2026-04-21 11:22:21	0	0	0	1779306027923	https://m.weibo.cn/detail/5290100642547100		5325240805	铁骥视频海外频道	m	https://m.weibo.cn/u/5325240805?launchid=10000360-page_H5	https://tvax2.sinaimg.cn/crop.0.0.1080.1080.180/005OoaoJly8h8vhpacnzrj30u00u0wfo.jpg?KID=imgbed,tva&Expires=1779316819&ssig=5EhPix%2FXrx	hpv	2026.04.21	2026.05.21
5290100642810416	#女子做完美甲长满小疙瘩一查是HPV#【知识互动：HPV主要通过什么途径传播？】#为什么做美甲可能感染HPV# 你有了解过hpv吗？ 网页链接	1776770541	2026-04-21 11:22:21	0	0	0	1779306027920	https://m.weibo.cn/detail/5290100642810416	浙江	5757092644	铁骥文旅	m	https://m.weibo.cn/u/5757092644?launchid=10000360-page_H5	https://tvax1.sinaimg.cn/crop.0.0.1024.1024.180/006hCaMYly8hmczw032bqj30sg0sg75l.jpg?KID=imgbed,tva&Expires=1779316819&ssig=3367NdtJYB	hpv	2026.04.21	2026.05.21
5290100644905322	#女子做完美甲长满小疙瘩一查是HPV#【知识互动：HPV主要通过什么途径传播？】#为什么做美甲可能感染HPV# 你有了解过hpv吗？ 网页链接	1776770542	2026-04-21 11:22:22	0	0	0	1779306027914	https://m.weibo.cn/detail/5290100644905322		7466959462	钱江频道-九点半	m	https://m.weibo.cn/u/7466959462?launchid=10000360-page_H5	https://tvax4.sinaimg.cn/crop.0.0.1080.1080.180/0089kBg2ly8h8vg97bik6j30u00u0q43.jpg?KID=imgbed,tva&Expires=1779316819&ssig=4SdpO2S4Wm	hpv	2026.04.21	2026.05.21
5290100647003982	#女子做完美甲长满小疙瘩一查是HPV#【知识互动：HPV主要通过什么途径传播？】#为什么做美甲可能感染HPV# 你有了解过hpv吗？ 网页链接	1776770542	2026-04-21 11:22:22	0	0	0	1779306027907	https://m.weibo.cn/detail/5290100647003982		1866178881	范大姐帮忙	f	https://m.weibo.cn/u/1866178881?launchid=10000360-page_H5	https://tvax3.sinaimg.cn/crop.0.0.1080.1080.180/6f3ba141ly8h8vg7rh6jvj20u00u0404.jpg?KID=imgbed,tva&Expires=1779316819&ssig=Wu0TcYOMEL	hpv	2026.04.21	2026.05.21
5290100645955932	#女子做完美甲长满小疙瘩一查是HPV#【知识互动：HPV主要通过什么途径传播？】#为什么做美甲可能感染HPV# 你有了解过hpv吗？ 网页链接	1776770542	2026-04-21 11:22:22	0	0	0	1779306027919	https://m.weibo.cn/detail/5290100645955932		2076296802	浙江名医馆	m	https://m.weibo.cn/u/2076296802?launchid=10000360-page_H5	https://tvax4.sinaimg.cn/crop.0.0.996.996.180/7bc1c662ly8h8vp3p9thjj20ro0roq47.jpg?KID=imgbed,tva&Expires=1779316819&ssig=o83C8YYQdu	hpv	2026.04.21	2026.05.21
5290100852261090	#女子治疗HPV被医生推荐无资质门店#备孕女子查出HPV，竟被医院医生引荐至无医疗资质门店，花费数万元用消毒产品冒充特效药。延误正规治疗后病情加重，最终被迫切除子宫，令人痛心。这类机构无资质、违规行医，用虚假疗效收割患者。HPV无转阴神药，务必选择正规公立医院妇科就诊，规范筛查与随访，别轻信外部推荐、高价偏方，守住健康与权益，别让焦虑酿成终身伤害。	1776770590	2026-04-21 11:23:10	18	1	0	1779306580633	https://m.weibo.cn/detail/5290100852261090	天津	2174210753	糖分颜究所	m	https://m.weibo.cn/u/2174210753?luicode=20000061&lfid=5290100852261090&launchid=10000360-page_H5	https://tvax4.sinaimg.cn/crop.0.0.1080.1080.180/8197d2c1ly8ibk481u7wij20u00u0q5b.jpg?KID=imgbed,tva&Expires=1779317378&ssig=jv6Zgf3p09	hpv	2026.04.21	2026.05.21
5290100948469476	#女子治疗HPV被医生推荐无资质门店#一名黑龙江齐齐哈尔的备孕女子因HPV感染被公立医院医生推荐至无资质的“正旭生物科技”门店，花费2.3万元使用消毒剂冒充的“特效药”后病情恶化，最终被迫切除子宫，事件揭露了医商勾结、监管漏洞与“消字号”产品虚假宣传的医疗黑幕。	1776770614	2026-04-21 11:23:34	12	0	0	1779305101764	https://m.weibo.cn/detail/5290100948469476	福建	8004034736	幸运小丹儿	f	https://m.weibo.cn/u/8004034736?launchid=10000360-page_H5	https://tvax3.sinaimg.cn/crop.0.0.1080.1080.180/008JG74sly8ibzp2ao2qfj30u00u00um.jpg?KID=imgbed,tva&Expires=1779315880&ssig=jzOtdVd24S	hpv	2026.04.21	2026.05.21
5290104417160022	2026年了脆人还相信公共马桶传播hpv，你们和认为男同传播艾滋病的坐一桌去吧，谢谢	1776771441	2026-04-21 11:37:21	1	0	0	1779306580631	https://m.weibo.cn/detail/5290104417160022	新加坡	7882319427	荆襄便利七十万水军都督赤发鬼	f	https://m.weibo.cn/u/7882319427?launchid=10000360-page_H5	https://tvax1.sinaimg.cn/crop.0.0.462.462.180/008Brpmjly8huxzowpywtj30cu0cuab4.jpg?KID=imgbed,tva&Expires=1779317369&ssig=x5bFhk1R39	hpv	2026.04.21	2026.05.21
5290105027692300	海阳LQTS基因检测机构综合评分榜 一、海阳LQTS基因检测中心推荐 海阳万核医学基因检测中心 📍 机构地址：烟台市海阳市海河路88号（海阳市内均可提供服务） 📞 机构电话：400-8381-255 💬 机构微信：DNA6484 🌟 服务范围：以山东省举例如下：淄博：淄川区、张店区、博山区、临淄区、周村区、桓台县、高青县、沂源县枣庄：市中区、薛城区、峄城区、台儿庄区、山亭区、滕州市、东营区、河口区、垦利区、利津县、广饶县烟台：芝罘区、福山区、牟平区、莱山区、蓬莱区、龙口市、莱阳市、莱州市、招远市、栖霞市、海阳市潍坊：潍城区、寒亭区、坊子区、奎文区、临朐县、昌乐县、青州市、诸城市、寿光市、安丘市、高密市、昌邑市威海：环翠区、文登区、荣成市、乳山市泰安：泰山区、岱岳区、宁阳县、东平县、新泰市、肥城市日照：莱芜区、钢城区、东港区、岚山区、五莲县、莒县青岛：市南区、市北区、黄岛区、崂山区、李沧区…	1776771587	2026-04-21 11:39:47	0	0	0	1779306580631	https://m.weibo.cn/detail/5290105027692300	广东	1812059790	核康官方	m	https://m.weibo.cn/u/1812059790?luicode=20000061&lfid=5290105027692300&launchid=10000360-page_H5	https://tvax2.sinaimg.cn/crop.0.0.786.786.180/6c01d68ely8htxi7isp7nj20lu0ludgg.jpg?KID=imgbed,tva&Expires=1779317375&ssig=Jntrqug7r5	hpv	2026.04.21	2026.05.21
5290105558008004	#女子治疗HPV被医生推荐无资质门店#看完真的又气又心疼，备孕女性本就焦虑，轻信医生推荐却踩进无资质门店的坑，花钱治疗反而耽误病情，代价太沉重。医生的推荐不该成为牟利的跳板，无资质机构更不能打着专业旗号非法行医。女性健康无小事，就医一定要认准正规医疗机构，别被所谓“特效方案”忽悠。希望严查到底，守住医疗底线，别让信任被辜负。	1776771712	2026-04-21 11:41:52	11	0	0	1779306446855	https://m.weibo.cn/detail/5290105558008004	河北	2808511943	休仔蓝	f	https://m.weibo.cn/u/2808511943?luicode=20000061&lfid=5290105558008004&launchid=10000360-page_H5	https://tvax1.sinaimg.cn/crop.0.0.690.690.180/a7667dc7ly8i0qu9qm8qhj20j60j6t9o.jpg?KID=imgbed,tva&Expires=1779317234&ssig=ZoJ6K%2FutGT	hpv	2026.04.21	2026.05.21
5290106164614544	潍坊GJB2基因检测可靠公司合集：地址指引 一、潍坊GJB2基因检测中心推荐 潍坊万核医学基因检测中心 机构地址：潍坊市寿光市圣城街735号 机构电话：400-8381-255 机构微信：DNA6484 服务范围：潍城区、寒亭区、坊子区、奎文区、临朐县、昌乐县、青州市、诸城市、寿光市、安丘市、高密市、昌邑市...等全市，其他省市均可提供服务。 🧬 潍坊万核医学基因检测中心服务全览 🌟 🔬【优生检测】 地中海贫血基因检测、耳聋基因检测、叶酸代谢基因检测、染色体异常检测、产前筛查、新生儿筛查、遗传病基因检测、孕前基因检测 🎗【肿瘤基因检测】 肺癌基因检测、乳腺癌基因检测、结直肠癌基因检测、胃癌基因检测、肝癌基因检测、甲状腺癌基因检测、淋巴瘤基因检测、白血病基因检测、脑瘤基因检测、肾癌基因检测、膀胱癌基因检测、食管癌基因检测、胰腺癌基因检测、泛实体瘤基因检测 🦠【病原感染检测】 HPV基因分型…	1776771858	2026-04-21 11:44:18	0	0	0	1779306580630	https://m.weibo.cn/detail/5290106164614544	广东	1812059790	核康官方	m	https://m.weibo.cn/u/1812059790?luicode=20000061&lfid=5290106164614544&launchid=10000360-page_H5	https://tvax2.sinaimg.cn/crop.0.0.786.786.180/6c01d68ely8htxi7isp7nj20lu0ludgg.jpg?KID=imgbed,tva&Expires=1779317373&ssig=aomX4nKmKY	hpv	2026.04.21	2026.05.21
5290106728743270	#女子治疗HPV被医生推荐无资质门店#黑龙江齐齐哈尔一名备孕女子因HPV感染被公立医院医生推荐至无资质的“正旭生物科技公司”，花费2.3万元后病情恶化最终切除子宫，事件揭露了消毒剂冒充“HPV神药”、医商勾结与监管缺位的医疗黑幕。	1776771991	2026-04-21 11:46:31	0	0	0	1779305562323	https://m.weibo.cn/detail/5290106728743270	山东	7002123809	小狗杀手x	f	https://m.weibo.cn/u/7002123809?launchid=10000360-page_H5	https://tvax2.sinaimg.cn/crop.0.0.1080.1080.180/007DScgNly8id6i87d6ppj30u00u0djc.jpg?KID=imgbed,tva&Expires=1779316351&ssig=iZar3CaM4M	hpv	2026.04.21	2026.05.21
5290107108065767	#女子治疗HPV被医生推荐无资质门店#我去咋这么坏	1776772082	2026-04-21 11:48:02	0	0	0	1779305562321	https://m.weibo.cn/detail/5290107108065767	四川	7007573818	嗜睡志_Angel	f	https://m.weibo.cn/u/7007573818?launchid=10000360-page_H5	https://tvax4.sinaimg.cn/crop.0.0.1080.1080.180/007Ef44aly8ibu1yb0qiij30u00u0413.jpg?KID=imgbed,tva&Expires=1779316351&ssig=munzrLf8fc	hpv	2026.04.21	2026.05.21
5290107498399259	#女子治疗HPV被医生推荐无资质门店#最可怕的是三甲医院和小诊所的勾结没有医德何以医人？必须得给受害者一个交代！！！	1776772176	2026-04-21 11:49:36	7	0	0	1779306580625	https://m.weibo.cn/detail/5290107498399259	江苏	2246783161	睡不醒的小乔a	f	https://m.weibo.cn/u/2246783161?launchid=10000360-page_H5	https://tvax4.sinaimg.cn/crop.0.0.1080.1080.180/85eb30b9ly8i56p3s5ebxj20u00u0wh2.jpg?KID=imgbed,tva&Expires=1779317369&ssig=z9KUB1lwzz	hpv	2026.04.21	2026.05.21
5290107548469260	#女子治疗HPV被医生推荐无资质门店#牛逼	1776772188	2026-04-21 11:49:48	0	1	0	1779305562320	https://m.weibo.cn/detail/5290107548469260	新疆	7468624583	爽朗君君君君君	f	https://m.weibo.cn/u/7468624583?launchid=10000360-page_H5	https://tvax2.sinaimg.cn/crop.0.0.100.100.180/0089rAqPly8iczmg1tt1uj302s02s3yb.jpg?KID=imgbed,tva&Expires=1779316351&ssig=kZII2ZwIxE	hpv	2026.04.21	2026.05.21
5290108041298132	#女子治疗HPV被医生推荐无资质门店#该行为涉嫌违规推荐，患者应核实医疗机构资质，可通过卫生健康委员会官网查询正规机构，必要时向卫健部门投诉维权。	1776772304	2026-04-21 11:51:44	0	0	0	1779305562320	https://m.weibo.cn/detail/5290108041298132	重庆	7379315630	啊噫有点圆	m	https://m.weibo.cn/u/7379315630?launchid=10000360-page_H5	https://tvax4.sinaimg.cn/crop.0.0.1080.1080.180/0083oR5Qly8id7qxhzfd7j30u00u00w2.jpg?KID=imgbed,tva&Expires=1779316351&ssig=jKnZOJzya9	hpv	2026.04.21	2026.05.21
5290108347745038	#女子治疗HPV被医生推荐无资质门店#本是求医问药的信任托付，却成了一场精心编织的健康骗局。备孕女子查出HPV感染后，怀着对公立医院的全然信赖，听从医生推荐前往所谓“专业门店”治疗，不曾想踏入的是无资质的非法行医陷阱 。 消毒产品被包装成“转阴神药”，普通门店伪装成诊疗机构，没有执业资质却敢实施妇科操作，虚假承诺、违规操作、层层诱导下，女子花费两万余元，换来的却是病情延误、宫颈病变，最终被迫切除子宫、永久失去生育能力。 医者本应是健康的守门人，却有人利用患者的信任牟取私利；医疗本应是严谨的生命线，却被无资质机构肆意践踏。这不仅是个体的悲剧，更撕开了医疗推荐乱象、非法行医、虚假宣传的重重漏洞。 健康从无试错机会，信任更不该被消费。愿每一份求医的期待都不被辜负，每一次医疗的选择都有底线守护，愿监管筑牢防线、行业守住良知，别让治病的希望，变成伤人的利刃。#女子治疗HPV被医生推荐无资质门店#	1776772378	2026-04-21 11:52:58	11	0	0	1779305562317	https://m.weibo.cn/detail/5290108347745038	浙江	5725580779	风中的俐俐	m	https://m.weibo.cn/u/5725580779?luicode=20000061&lfid=5290108347745038&launchid=10000360-page_H5	https://tvax4.sinaimg.cn/crop.0.0.939.939.180/006ftX75ly8i2e50hk3rfj30q30q3wfs.jpg?KID=imgbed,tva&Expires=1779316360&ssig=NMg3BNBgeg	hpv	2026.04.21	2026.05.21
5290108355610796	#女子治疗HPV被医生推荐无资质门店#HPV｜不必恐慌，但千万别忽视🦠很多人听到HPV就焦虑、恐慌，其实完全没必要。HPV也就是人乳头瘤病毒，是极其普遍的病毒。成年人一生中，大部分人都有概率一过性感染，就像一场普通的“妇科小感冒”。#一分钟精选视频扶持计划##专业视频创作季##健康科普# 檐下数春秋的微博视频	1776772380	2026-04-21 11:53:00	13	1	0	1779306446875	https://m.weibo.cn/detail/5290108355610796	江苏	6095780165	檐下数春秋	f	https://m.weibo.cn/u/6095780165?luicode=20000061&lfid=5290108355610796&launchid=10000360-page_H5	https://tvax1.sinaimg.cn/crop.0.0.1080.1080.180/006ExgSVly8i2yy77ctofj30u00u0acd.jpg?KID=imgbed,tva&Expires=1779317242&ssig=5SH93guiNg	hpv	2026.04.21	2026.05.21
5290109190538236	#女子治疗HPV被医生推荐无资质门店#黑龙江齐齐哈尔一名备孕女子因HPV感染被公立医院医生推荐至无资质的“正旭生物科技公司”，花费2.3万元后病情恶化最终切除子宫，事件揭露了消毒剂冒充“HPV神药”、医商勾结与监管缺位的医疗黑幕。	1776772579	2026-04-21 11:56:19	1	1	0	1779306446874	https://m.weibo.cn/detail/5290109190538236	浙江	7859351429	渡寒君	m	https://m.weibo.cn/u/7859351429?launchid=10000360-page_H5	https://tvax4.sinaimg.cn/crop.0.0.1080.1080.180/008zT2kJly8idbsjfwtoyj30u00u0teb.jpg?KID=imgbed,tva&Expires=1779317233&ssig=56%2BQ252lbQ	hpv	2026.04.21	2026.05.21
5290109408643973	相达医用抗HPV喷剂专用免洗喷雾 原价178元，券后价【28元】 一瓶50ml，叠淘金币消费券到手仅21！！阻断HPV病毒感染，降低HPV病毒载量！相达医用抗hpv喷剂私处男女清洁护理喷雾病毒干扰素妇科凝胶抑菌	1776772631	2026-04-21 11:57:11	0	1	0	1779306446873	https://m.weibo.cn/detail/5290109408643973	上海	3212399847	省钱小劵	m	https://m.weibo.cn/u/3212399847?launchid=10000360-page_H5	https://tvax1.sinaimg.cn/crop.33.5.333.333.180/bf7954e7ly8fnxg5dwtsgj20b409fq35.jpg?KID=imgbed,tva&Expires=1779317233&ssig=yQ6%2FD3Mh2u	hpv	2026.04.21	2026.05.21
5290110331651816	#女子治疗HPV被医生推荐无资质门店#黑龙江一女子查出HPV后，被医院医生推荐至无资质非正规门店治疗。对方将消毒产品当作特效药推销，女子花费两万余元医治无效，病情加重，最终切除子宫。涉事企业已遭处罚，相关违规行医问题仍在调查。	1776772851	2026-04-21 12:00:51	18	0	0	1779306446869	https://m.weibo.cn/detail/5290110331651816	山东	7213664935	喂喂喂喂喂喂在吗在吗	f	https://m.weibo.cn/u/7213664935?launchid=10000360-page_H5	https://tvax2.sinaimg.cn/crop.0.0.500.500.180/007SbNMrly8i5iwm8p4grj30dw0dwt9w.jpg?KID=imgbed,tva&Expires=1779317233&ssig=FyIl51Bw9u	hpv	2026.04.21	2026.05.21
5290110507024437	#备孕女子花2.3万治HPV最终子宫切除#祝好运！你好星期六	1776772892	2026-04-21 12:01:32	0	0	0	1779305562302	https://m.weibo.cn/detail/5290110507024437	广西	9161626184	宏愿2026-2	f	https://m.weibo.cn/u/9161626184?launchid=10000360-page_H5	https://tvax1.sinaimg.cn/crop.0.0.500.500.180/00a01fugly8iasiq3m4ycj30dw0dwgmu.jpg?KID=imgbed,tva&Expires=1779316351&ssig=j%2FdXhRoUNf	hpv	2026.04.21	2026.05.21
5290111155834681	#备孕女子花2.3万治HPV最终子宫切除#………什么热搜	1776773048	2026-04-21 12:04:08	1	0	0	1779306446866	https://m.weibo.cn/detail/5290111155834681	河南	1851422951	北大云龙	m	https://m.weibo.cn/u/1851422951?launchid=10000360-page_H5	https://tvax4.sinaimg.cn/crop.0.0.1080.1080.180/6e5a78e7ly8hagew3y70jj20u00u0dil.jpg?KID=imgbed,tva&Expires=1779317233&ssig=DDq9ok%2BeY6	hpv	2026.04.21	2026.05.21
5290111635032529	这个观点我赞同。HPV疫苗好多人说不好，可是我打了啊，决定打的时候就信这个是好的。等我过了50岁，还要打带状疱疹疫苗，现在年龄还不够。每年打流感疫苗。我去献血的话，那应该是相当优质的供血者。	1776773162	2026-04-21 12:06:02	1	0	0	1779306446862	https://m.weibo.cn/detail/5290111635032529	北京	6874547503	岑静无妄喜乐安康	f	https://m.weibo.cn/u/6874547503?launchid=10000360-page_H5	https://tvax4.sinaimg.cn/crop.0.0.1080.1080.180/007veTQrly8hb0wxhmrq2j30u00u076h.jpg?KID=imgbed,tva&Expires=1779317233&ssig=mQ9JnwAVBc	hpv	2026.04.21	2026.05.21
5290118505041334	#一分钟精选视频扶持计划##野狗骨头#野狗骨头 张婧仪我很喜欢#张婧仪# ，很喜欢她的脸，清冷又带点倔强，自带故事感的那种，看着就让人挪不开眼。虽然我是女的，我也爱看美女，哈哈！ 同样我也超喜欢#宋威龙#的 ，硬朗帅气，少年感十足，往那一站就很有气场。两人在《野狗骨头》里的适配度也很好，路透和片花里的同框画面氛围感绝了，一个温柔有韧劲，一个痞帅又深情，看着就特别搭。 还没开播就已经期待值爆棚啦，真心盼着这部剧早点上线，想看他俩对手戏，肯定又好嗑又上头，这对组合谁能不爱啊～我存个视频在这里，是自己想看的～#一分钟视频创作季##微博兴趣创作计划##微博vlog大赛##赵雨蝶被判死缓#出结果了～#女子治疗HPV被医生推荐无资质门店#唉，怎么想的呢 汀羽轩爱发呆的微博视频	1776774800	2026-04-21 12:33:20	37	24	1	1779305709277	https://m.weibo.cn/detail/5290118505041334	四川	1704890622	汀羽轩爱发呆	f	https://m.weibo.cn/u/1704890622?luicode=20000061&lfid=5290118505041334&launchid=10000360-page_H5	https://tva3.sinaimg.cn/crop.0.0.180.180.180/659e90fejw1e8qgp5bmzyj2050050aa8.jpg?KID=imgbed,tva&Expires=1779316504&ssig=jBMzBZ6uyT	hpv	2026.04.21	2026.05.21
5290121558493750	#女子治疗HPV被医生推荐无资质门店#很多人拿到HPV报告单就想着塞药治疗，这是错误的。因为HPV报告单只是一个线索，它仅提示有病毒感染，却无法明确病毒数量、感染部位及造成的破坏程度。若未搞清楚这些就乱用药，可能会耽误病情，白花钱财。 正确的治疗步骤如下： 1. 拿到HPV阳性报告单，尤其是16、18型等高危型阳性时，务必挂宫颈专科门诊，做到专病专治、对症下药。2. 听从专业医生建议进行阴道镜检查，切勿因害怕或觉得麻烦而跳过。3. 根据阴道镜和活检的病理结果，与医生充分沟通，制定最适合自己的精准治疗和随访方案。#专业视频创作季# 爱吃的吗喽酱的微博视频	1776775528	2026-04-21 12:45:28	19	1	0	1779305709278	https://m.weibo.cn/detail/5290121558493750	广东	7901841426	爱吃的吗喽酱	m	https://m.weibo.cn/u/7901841426?luicode=20000061&lfid=5290121558493750&launchid=10000360-page_H5	https://tvax2.sinaimg.cn/crop.0.0.400.400.180/008CLjVgly8hmhkf9ri21j30b40b4glz.jpg?KID=imgbed,tva&Expires=1779316507&ssig=erSV04fYYG	hpv	2026.04.21	2026.05.21
5290127447296379	#女子治疗HPV被医生推荐无资质门店#现在好多医生没有一点道德。我有一次去医院检查被忽悠了，额外又做了好多检查。以后再也不去那个医院了。	1776776932	2026-04-21 13:08:52	19	0	0	1779305248434	https://m.weibo.cn/detail/5290127447296379	河南	5684527401	青苹果2025666	f	https://m.weibo.cn/u/5684527401?launchid=10000360-page_H5	https://tvax3.sinaimg.cn/crop.0.0.1080.1080.180/006cHHfPly8i7vaoyyzx6j30u00u0aco.jpg?KID=imgbed,tva&Expires=1779316037&ssig=zWukI81s%2BM	hpv	2026.04.21	2026.05.21
5290128602040564	#备孕女子花2.3万治HPV最终子宫切除#再强调一遍：目前HPV治疗没有特效药！没有特效药！没有特效药！一定要擦亮眼睛，避开那些骗人的套路！ 罗百竹的微博视频	1776777207	2026-04-21 13:13:27	7	0	0	1779305709275	https://m.weibo.cn/detail/5290128602040564	浙江	1990821721	罗百竹	m	https://m.weibo.cn/u/1990821721?launchid=10000360-page_H5	https://tvax2.sinaimg.cn/crop.216.360.688.688.180/76a98759ly8gqg41br519j20u0140gqm.jpg?KID=imgbed,tva&Expires=1779316498&ssig=H7o3lAd0ab	hpv	2026.04.21	2026.05.21
5290129463708527	HPV#孙叔公# 【足疣】3.0 感染两年，多次激光后复发。经过封包浸泡处理后，皮下病毒不断清除，皮肤恢复平整。为你感到开心，继续加油	1776777413	2026-04-21 13:16:53	0	0	0	1779305709274	https://m.weibo.cn/detail/5290129463708527	河南	7822029329	孙叔公老查	m	https://m.weibo.cn/u/7822029329?launchid=10000360-page_H5	https://tvax3.sinaimg.cn/crop.0.0.959.959.180/008xmr9nly8hb7fnxrw9ej30qn0qnmy8.jpg?KID=imgbed,tva&Expires=1779316498&ssig=9gBmfGcSJC	hpv	2026.04.21	2026.05.21
5290130404544427	#全国肿瘤防治宣传周##《中国防癌健康生活方式守则》解读#该守则共提出 15 条基于循证医学证据的防癌建议，这些建议大多可以在日常生活中直接实践，不需要额外医疗资源，简单易行、可操作性强，旨在帮助公众从日常生活做起，主动降低癌症发生风险。@天坛健康科普 @丰台_新村 @健康丰台 @北京丰台健康教育十三、保持室内通风，空气污染时减少出行，外出时佩戴口罩十四、建议尽早接种乙肝疫苗和人乳头瘤病毒（HPV）疫苗十五、提倡母乳喂养	1776777637	2026-04-21 13:20:37	0	0	0	1779305709273	https://m.weibo.cn/detail/5290130404544427		2742992562	新村社区卫生服务中心健康教育	m	https://m.weibo.cn/u/2742992562?luicode=20000061&lfid=5290130404544427&launchid=10000360-page_H5	https://tvax4.sinaimg.cn/crop.0.0.664.664.180/a37ebeb2ly8gdikf5vgk7j20ig0igq4t.jpg?KID=imgbed,tva&Expires=1779316501&ssig=Sv7tbTDhg3	hpv	2026.04.21	2026.05.21
5290130992532848	HPV#孙叔公# 【足疣】3.0 感染两年，多次激光后复发。经过封包浸泡处理后，皮下病毒不断清除，皮肤恢复平整。为你感到开心，继续加油	1776777777	2026-04-21 13:22:57	0	0	0	1779305709269	https://m.weibo.cn/detail/5290130992532848	河南	5746513663	孙叔公十一号指导	m	https://m.weibo.cn/u/5746513663?launchid=10000360-page_H5	https://tvax2.sinaimg.cn/crop.83.10.314.314.180/006gTMIfly8fke3lxljunj30g009ljrj.jpg?KID=imgbed,tva&Expires=1779316498&ssig=ceoY%2BbKqOa	hpv	2026.04.21	2026.05.21
5290131057804619	HPV#孙叔公# 【足疣】3.0 感染两年，多次激光后复发。经过封包浸泡处理后，皮下病毒不断清除，皮肤恢复平整。为你感到开心，继续加油	1776777793	2026-04-21 13:23:13	0	0	0	1779305709266	https://m.weibo.cn/detail/5290131057804619	河南	5743073982	皮肤科老金	m	https://m.weibo.cn/u/5743073982?launchid=10000360-page_H5	https://tvax4.sinaimg.cn/crop.15.15.784.784.180/006gFlTwly8gde2xfnectj30m80m8dgu.jpg?KID=imgbed,tva&Expires=1779316498&ssig=d262DUJGjP	hpv	2026.04.21	2026.05.21
5290131331482269	邹城LFS相关肿瘤基因检测专业机构地址详情 一、邹城LFS相关肿瘤基因检测中心推荐 邹城万核医学基因检测中心 📍 机构地址：山东省济宁市邹城市千泉街道长青路881号（邹城市内均可提供服务） 二、邹城LFS相关肿瘤基因检测中心在线咨询 邹城万核医学基因检测中心 📞 机构电话：400-8381-255 💬 机构微信：DNA6484 🧬 邹城万核医学基因检测中心服务全览 🌟 🔬【优生检测】 地中海贫血基因检测、耳聋基因检测、叶酸代谢基因检测、染色体异常检测、产前筛查、新生儿筛查、遗传病基因检测、孕前基因检测 🎗【肿瘤基因检测】 肺癌基因检测、乳腺癌基因检测、结直肠癌基因检测、胃癌基因检测、肝癌基因检测、甲状腺癌基因检测、淋巴瘤基因检测、白血病基因检测、脑瘤基因检测、肾癌基因检测、膀胱癌基因检测、食管癌基因检测、胰腺癌基因检测、泛实体瘤基因检测 🦠【病原感染检测】 HPV基因分型检测、结核分枝杆…	1776777858	2026-04-21 13:24:18	0	0	0	1779305709262	https://m.weibo.cn/detail/5290131331482269	广东	1812059790	核康官方	m	https://m.weibo.cn/u/1812059790?luicode=20000061&lfid=5290131331482269&launchid=10000360-page_H5	https://tvax2.sinaimg.cn/crop.0.0.786.786.180/6c01d68ely8htxi7isp7nj20lu0ludgg.jpg?KID=imgbed,tva&Expires=1779316499&ssig=%2BJwOgIs%2Bvg	hpv	2026.04.21	2026.05.21
5290156593515149	【HPV疫苗纳入国家免疫规划，崇明适龄女生免费接种工作全面展开】网页链接	1776783881	2026-04-21 15:04:41	1	0	0	1779305390538	https://m.weibo.cn/detail/5290156593515149		2701679922	上海崇明	m	https://m.weibo.cn/u/2701679922?launchid=10000360-page_H5	https://tvax3.sinaimg.cn/crop.0.0.600.600.180/a1085d32ly8i575ovucb8j20go0go3z4.jpg?KID=imgbed,tva&Expires=1779316172&ssig=tq7z2vI221	hpv	2026.04.21	2026.05.21
5290157331975521	侯马食物不耐受基因检测公司查询（地址+电话） 一、侯马食物不耐受基因检测中心推荐 侯马万核医学基因检测中心 📍 机构地址：山西省临汾侯马市合欢街1432号（侯马市内均可提供服务） 📞 机构电话：400-8381-255 💬 机构微信：DNA6484 🌟 服务范围：尧都区、曲沃县、翼城县、襄汾县、洪洞县、古县、安泽县、浮山县、吉县、乡宁县、大宁县、隰县、永和县、蒲县、汾西县、侯马市、霍州市...等全市，其他省市均可提供服务。 🧬 侯马万核医学基因检测中心服务全览 🌟 🔬【优生检测】 地中海贫血基因检测、耳聋基因检测、叶酸代谢基因检测、染色体异常检测、产前筛查、新生儿筛查、遗传病基因检测、孕前基因检测 🎗【肿瘤基因检测】 肺癌基因检测、乳腺癌基因检测、结直肠癌基因检测、胃癌基因检测、肝癌基因检测、甲状腺癌基因检测、淋巴瘤基因检测、白血病基因检测、脑瘤基因检测、肾癌基因检测、膀胱癌基因检测、食…	1776784057	2026-04-21 15:07:37	0	0	0	1779305390536	https://m.weibo.cn/detail/5290157331975521	广东	1812059790	核康官方	m	https://m.weibo.cn/u/1812059790?luicode=20000061&lfid=5290157331975521&launchid=10000360-page_H5	https://tvax2.sinaimg.cn/crop.0.0.786.786.180/6c01d68ely8htxi7isp7nj20lu0ludgg.jpg?KID=imgbed,tva&Expires=1779316188&ssig=JUMN%2FOAsAP	hpv	2026.04.21	2026.05.21
5290159731902941	晋中肺癌BRAF基因检测就近检测点在哪？ 一、晋中肺癌BRAF基因检测中心推荐 晋中万核医学基因检测中心 📍 机构地址：山西省晋中市榆次区锦纶北街23号（晋中市内均可提供服务） 📞 机构电话：400-8381-255 💬 机构微信：DNA6484 🌟 服务范围：以山西省举例如下：长治潞州：城区、矿区、郊区、平定县、盂县、潞州区长治：上党区、屯留区、潞城区、襄垣县、平顺县、黎城县、壶关县、长子县、武乡县、沁县、沁源县运城：盐湖区、临猗县、万荣县、闻喜县、稷山县、新绛县、绛县、垣曲县、夏县、平陆县、芮城县、永济市、河津市忻州：忻府区、定襄县、五台县、代县、繁峙县、宁武县、静乐县、神池县、五寨县、岢岚县、河曲县、保德县、偏关县、原平市太原：小店区、迎泽区、杏花岭区、尖草坪区、万柏林区、晋源区、清徐县、阳曲县、娄烦县、古交市、朔州：朔城区、平鲁区、山阴县、应县、右玉县、怀仁市吕梁：离石区、文水县…	1776784629	2026-04-21 15:17:09	0	0	0	1779305390535	https://m.weibo.cn/detail/5290159731902941	广东	1812059790	核康官方	m	https://m.weibo.cn/u/1812059790?luicode=20000061&lfid=5290159731902941&launchid=10000360-page_H5	https://tvax2.sinaimg.cn/crop.0.0.786.786.180/6c01d68ely8htxi7isp7nj20lu0ludgg.jpg?KID=imgbed,tva&Expires=1779316185&ssig=6g2Pfdb%2F2k	hpv	2026.04.21	2026.05.21
5290160747185138	介休BRCA2基因检测中心大全（最新版） 一、介休BRCA2基因检测中心推荐 介休万核医学基因检测中心 📍 机构地址：山西省晋中市介休市铁南街87号（介休市内均可提供服务） 📞 机构电话：400-8381-255 💬 机构微信：DNA6484 🌟 服务范围：榆次区、太谷区、榆社县、左权县、和顺县、昔阳县、寿阳县、祁县、平遥县、灵石县、介休市...等全市，其他省市均可提供服务。 🧬 介休万核医学基因检测中心服务全览 🌟 🔬【优生检测】 地中海贫血基因检测、耳聋基因检测、叶酸代谢基因检测、染色体异常检测、产前筛查、新生儿筛查、遗传病基因检测、孕前基因检测 🎗【肿瘤基因检测】 肺癌基因检测、乳腺癌基因检测、结直肠癌基因检测、胃癌基因检测、肝癌基因检测、甲状腺癌基因检测、淋巴瘤基因检测、白血病基因检测、脑瘤基因检测、肾癌基因检测、膀胱癌基因检测、食管癌基因检测、胰腺癌基因检测、泛实体瘤基因检测 …	1776784871	2026-04-21 15:21:11	0	0	0	1779305390534	https://m.weibo.cn/detail/5290160747185138	广东	1812059790	核康官方	m	https://m.weibo.cn/u/1812059790?luicode=20000061&lfid=5290160747185138&launchid=10000360-page_H5	https://tvax2.sinaimg.cn/crop.0.0.786.786.180/6c01d68ely8htxi7isp7nj20lu0ludgg.jpg?KID=imgbed,tva&Expires=1779316183&ssig=0WwJq2bSvv	hpv	2026.04.21	2026.05.21
5290161393107280	沈阳蒋丽娜跟hpv的护士#蒋丽娜##沈阳同城##hpv转阴了# 沈阳·中国医科大学(老校区) 沈阳曙光医院的微博视频	1776785025	2026-04-21 15:23:45	0	0	0	1779305390533	https://m.weibo.cn/detail/5290161393107280	辽宁	2767308095	沈阳曙光医院	f	https://m.weibo.cn/u/2767308095?launchid=10000360-page_H5	https://tva2.sinaimg.cn/crop.0.0.180.180.180/a4f1c53fjw1e8qgp5bmzyj2050050aa8.jpg?KID=imgbed,tva&Expires=1779316172&ssig=V%2BTPAY7l9%2B	hpv	2026.04.21	2026.05.21
5290161825120835	中国防癌健康生活方式守则(2026年版)1.不吸烟，早戒烟，远离二手烟2.保持健康体重，避免超重或肥胖3.坚持科学运动，减少久坐4.少饮酒，不酗酒5.不吃霉变食物，避免长期、高频咀嚼槟榔及其制品6.不吃过烫食物，不喝过烫饮品7.避免过多摄入腌制、熏烤和高温油炸类食物，少吃加工肉制品8.少吃甜食，不喝或少喝含糖饮料9.摄入充足蔬菜水果和全谷物10.不共用牙具和剃须刀等私人清洁物品，聚餐时使用公勺公筷11.做好个人职业防护，避免致癌物暴露12.避免长时间日光暴晒13.保持室内通风，空气污染时减少出行，外出时佩戴口罩14.建议尽早接种乙肝疫苗和人乳头瘤病毒(HPV)疫苗15.提倡母乳喂养	1776785128	2026-04-21 15:25:28	0	0	0	1779305390532	https://m.weibo.cn/detail/5290161825120835	河南	7817374974	西陵鎏金	m	https://m.weibo.cn/u/7817374974?luicode=20000061&lfid=5290161825120835&launchid=10000360-page_H5	https://tvax1.sinaimg.cn/default/images/default_avatar_male_180.gif?KID=imgbed,tva&Expires=1779316180&ssig=lqXHupMFt5	hpv	2026.04.21	2026.05.21
5290163061653681	本次"女性高发癌症早筛与防治"科普直播围绕女性肿瘤防治展开全维度专业讲解，先以系统视角解析癌症认知与现状，解答女性高发癌症类型、年龄分布趋势、早筛价值、认知误区等核心问题。随后针对宫颈癌、乳腺癌、肺癌三大女性高发癌种进行深度科普，涵盖HPV感染与宫颈癌关系、筛查报告解读、乳腺结节癌变风险评估、女性肺癌非吸烟高危因素等专业内容，并补充卵巢癌、甲状腺癌及儿童白血病的早期信号识别。随后给出预防癌症的生活方式指导，包括情绪管理、饮食调整、运动建议等，同时辨明网络上关于防癌食物、豆浆致癌、发物禁忌等虚假说法。 闽姐姐的微博视频	1776785423	2026-04-21 15:30:23	0	0	0	1779305390530	https://m.weibo.cn/detail/5290163061653681		2568031104	闽姐姐	m	https://m.weibo.cn/u/2568031104?luicode=20000061&lfid=5290163061653681&launchid=10000360-page_H5	https://tvax4.sinaimg.cn/crop.0.0.512.512.180/002NNccwly8h8uzrzgjuuj60e80e8wez02.jpg?KID=imgbed,tva&Expires=1779316177&ssig=el4yYh9epA	hpv	2026.04.21	2026.05.21
5290165698563109	小菊反馈：异味儿没有了，例假的味儿也没了，效果不错👍#妇科##女性私护##保养#	1776786052	2026-04-21 15:40:52	0	0	0	1779305390529	https://m.weibo.cn/detail/5290165698563109	江苏	5265250714	闺言私护合伙人木子	f	https://m.weibo.cn/u/5265250714?launchid=10000360-page_H5	https://tvax1.sinaimg.cn/crop.0.0.1080.1080.180/005KkseCly8hg65rj7edtj30u00u0417.jpg?KID=imgbed,tva&Expires=1779316172&ssig=kn0EaYl0gF	hpv	2026.04.21	2026.05.21
5290167613262789	HPV病种百度投放，找代理商才是捷径详细咨询：jkbwlg666HPV感染相关搜索推广，比疫苗门槛更高、审核更严。病种涉及医疗治疗，广告法红线密集，自己开户？拒到怀疑人生。找专业代理商，三大优势立竿见影：一、开户快，不误时机HPV相关词如“HPV阳性怎么转阴”“尖锐湿疣治疗”属于高敏感医疗类目。代理商提前预审营业执照、医疗执业许可、广告审查证明，材料一次过。2-3天开户，自己折腾至少一两周。二、合规稳，避免封户病种广告严禁“根治”“转阴”“永不复发”等承诺性用语，落地页不得跳转个人微信。代理商帮你逐条审创意、改文案、加免责声明，把违规拦在上线前。账户稳了，预存款才安全。三、咨询多，成本更低自己只会投“HPV治疗”这种大词，CPC贵、竞争烈。代理商挖掘高转化长尾词——“HPV52阳性严重吗”“干扰素用多久能转阴”，搜索量小但用户意图明确，咨询率高三五倍。配合oCPC智能出价，同样预算，咨询…	1776786508	2026-04-21 15:48:28	1	0	0	1779305248442	https://m.weibo.cn/detail/5290167613262789	广东	8357902813	rucy_c2	f	https://m.weibo.cn/u/8357902813?luicode=20000061&lfid=5290167613262789&launchid=10000360-page_H5	https://tvax3.sinaimg.cn/crop.0.0.1080.1080.180/0097CUk5ly8idc23s3mdtj30u00u0wga.jpg?KID=imgbed,tva&Expires=1779316046&ssig=iEk2Nz0qlh	hpv	2026.04.21	2026.05.21
5296240465019747	#婚检出错险误终身仅赔数百元了事#【女子婚检查出高危HPV感染2次复查阴性：婚都结不成了，医院却不道歉】#医院回应误检HPV仅肯赔复查费# 今年3月，张女士满心期待地去做婚前检查，可报告却让她如坠冰窟。“拿到结果之后报告是HPV高危型，18型和83型感染，就是病毒载量很高。医生就说这个是人乳头瘤病毒，是一种性病传播。”备受打击的同时，张女士也对检查结果的准确性产生了怀疑。第二天张女士便到其他医院复检，结果全部阴性。即便如此，张女士依旧放心不下。几天后，她再次前往昆明另一家三甲医院做了同样的检查，结果还是全为阴性。两次复查两家医院结果一致，她根本没有感染。随后，张女士找到最初那家“昆明普健金福地医院”要说法，医院则表示，HPV检测受标本采集、检测方法、环境及个体免疫力等多种因素影响，存在假阳性的可能。在没有明晰责任的前提下，院方愿意承担所有检查费用和其他医院的检测费用。但医院的检查流程和检…	1778234389	2026-05-08 09:59:49	0	0	0	1779305101763	https://m.weibo.cn/detail/5296240465019747		1928754775	福建电视台综合频道	f	https://m.weibo.cn/u/1928754775?luicode=20000061&lfid=5296240465019747&launchid=10000360-page_H5	https://tvax3.sinaimg.cn/crop.0.0.640.640.180/72f67657ly8h8vgcpz0lsj20hs0hs74n.jpg?KID=imgbed,tva&Expires=1779315899&ssig=WuZxseg01F	hpv	2026.05.08	2026.05.21
5296240465023397	#婚检出错险误终身仅赔数百元了事#【女子婚检查出高危HPV感染2次复查阴性：婚都结不成了，医院却不道歉】#医院回应误检HPV仅肯赔复查费# 今年3月，张女士满心期待地去做婚前检查，可报告却让她如坠冰窟。“拿到结果之后报告是HPV高危型，18型和83型感染，就是病毒载量很高。医生就说这个是人乳头瘤病毒，是一种性病传播。”备受打击的同时，张女士也对检查结果的准确性产生了怀疑。第二天张女士便到其他医院复检，结果全部阴性。即便如此，张女士依旧放心不下。几天后，她再次前往昆明另一家三甲医院做了同样的检查，结果还是全为阴性。两次复查两家医院结果一致，她根本没有感染。随后，张女士找到最初那家“昆明普健金福地医院”要说法，医院则表示，HPV检测受标本采集、检测方法、环境及个体免疫力等多种因素影响，存在假阳性的可能。在没有明晰责任的前提下，院方愿意承担所有检查费用和其他医院的检测费用。但医院的检查流程和检…	1778234389	2026-05-08 09:59:49	0	0	0	1779305101761	https://m.weibo.cn/detail/5296240465023397		7020664161	福建经济生活频道	f	https://m.weibo.cn/u/7020664161?luicode=20000061&lfid=5296240465023397&launchid=10000360-page_H5	https://tvax1.sinaimg.cn/crop.0.0.996.996.180/007F7ZsJly8h8vhbdvlrej30ro0rowg5.jpg?KID=imgbed,tva&Expires=1779315896&ssig=gIzq95MKQg	hpv	2026.05.08	2026.05.21
5296250322420447	#女子婚检查出高危HPV感染2次复查阴性#说实话，以赚钱为目标的医院，尽量离远点。 （视频齐鲁晚报） 肚大乃容的微博视频	1778236739	2026-05-08 10:38:59	7	4	0	1779305101760	https://m.weibo.cn/detail/5296250322420447	河北	1261823123	肚大乃容	m	https://m.weibo.cn/u/1261823123?launchid=10000360-page_H5	https://tvax2.sinaimg.cn/crop.92.0.204.204.180/4b35e493ly8ft6wzcowsyj20a80a8mxw.jpg?KID=imgbed,tva&Expires=1779315880&ssig=5RKaK2TEKQ	hpv	2026.05.08	2026.05.21
5296289497746957	【#男子搜索HPV遇过度治疗花5.6万#】#医生建议感染HPV到正规医院诊疗#“他们说我高危型HPV呈阳性，治疗7天花了56620.08元。治疗结束，我去两家三甲医院复查，HPV指标却都是阴性。”5月7日，在宁波打工的赵先生反映，他通过百度搜索HPV的时候，遭遇诱导治疗、过度治疗。赵先生说，他一共去治疗了7天，前几天每天花费几百元、四五千元不等，最后一天则花费了2万多元。“我当时感觉诧异，拿来治疗清单一看，他们当天给我开具了24次艾拉治疗项目。”一天被开出24次的“艾拉治疗”项目，这是什么项目？高危型HPV治疗一周可以转为阴性？对此，武汉市汉口医院妇产科主任李清阳介绍，HPV病毒分为高危型和低危型，病毒数量不高或者细胞无癌变情况下一般可以不治疗，通过脱离高危环境，提高自身抵抗力有自愈可能；感染途径不仅限于性关系，身体黏膜破损情况下接触病毒环境，也可能感染；一般疣状患者，日常接触不会感染。…	1778246079	2026-05-08 13:14:39	0	0	0	1779305101758	https://m.weibo.cn/detail/5296289497746957		6040549176	究竟视频	m	https://m.weibo.cn/u/6040549176?luicode=20000061&lfid=5296289497746957&launchid=10000360-page_H5	https://tvax3.sinaimg.cn/crop.0.0.1080.1080.180/006ANwMwly8h8vnexfargj30u00u0t9h.jpg?KID=imgbed,tva&Expires=1779315894&ssig=CGqjPVJ1Vp	hpv	2026.05.08	2026.05.21
5296323003941837	#男生预防HPV掌控健康主场# 最近，大家有没有观看动画《一人之下》的HPV科普彩蛋？倪倪觉得很有意思，让科普变得接地气，我获得了对预防HPV的新知和认知转变，和各位微博好友聊聊，我对男性预防HPV的真实看法~视频结尾，主角团异口同声说道：“健康这局 由我掌控 男生预防HPV 掌控健康主场！”这说明预防HPV对主动掌控健康主场的重要性有多高！之前一直以为HPV和男性关系不大，就在动画播到王也情急之下打通电话求助，通过电话那头宝儿姐的冷知识科普，比如住酒店用公用毛巾都有可能中招HPV这种生活化细节，打破了HPV只跟性生活有关的刻板印象。宝儿姐还拿出了数据，比如“每10个男生里有9个，一生中都可能感染HPV”。这句话不仅让王也意识到，也让我意识到，【HPV并不是女生的专属话题，男性同样需要关注和预防，可以跟医生咨询预防的方式，包括是否接种疫苗、需要筛查等】。王也道长迎战病毒的高燃战场面让人记…	1778254068	2026-05-08 15:27:48	5	4	0	1779305101757	https://m.weibo.cn/detail/5296323003941837	江苏	1264681877	倪佩婕PeggyNie	f	https://m.weibo.cn/u/1264681877?luicode=20000061&lfid=5296323003941837&launchid=10000360-page_H5	https://tvax4.sinaimg.cn/crop.0.0.1080.1080.180/4b618395ly8h2nx90sw76j20u00u0q5n.jpg?KID=imgbed,tva&Expires=1779315891&ssig=Z7TsYnOkrv	hpv	2026.05.08	2026.05.21
5296337974722867	#男生防HPV有三招# 很难想象《一人之下》里的宝儿姐会正正经经给人做科普，但这次《一人之下》的HPV番外里，Q版宝儿姐讲HPV问题真的好鬼可爱…… 我之前就发过几条关于HPV，尤其是男性HPV的微博。能看到国漫的大热IP去做这方面的科普，这是一件好事。 番外里王也说的一段话我觉得很有道理：“过去无法挽回，未来还可以改变。诸位，命运如洪水，把人生的舵，掌握在自己手中。”男性感染HPV不但可能对自身造成各种健康危害，也会损害伴侣的健康。HPV不是出轨病，但隐瞒与逃避才真正伤害感情——利用筛查、疫苗等方式尽早应对HPV的健康威胁，是成熟、负责的态度。	1778257637	2026-05-08 16:27:17	68	4	3	1779304968901	https://m.weibo.cn/detail/5296337974722867	上海	1645599505	纽太普同学	m	https://m.weibo.cn/u/1645599505?luicode=20000061&lfid=5296337974722867&launchid=10000360-page_H5	https://tvax2.sinaimg.cn/crop.0.0.750.750.180/6215db11ly8fm53ihfijpj20ku0kujrx.jpg?KID=imgbed,tva&Expires=1779315751&ssig=%2BvV5nlmH1u	hpv	2026.05.08	2026.05.21
5296338629825807	#男生防HPV有三招# 最近在追《一人之下6》，居然还能追出HPV预防科普，这段到底是谁想出来的？必须给制作组点赞👍说真的，以前很多人（包括我自己）都容易有个误区，觉得HPV离男生很远。但冷知识来了：男性感染HPV的概率其实非常高，而且很多时候是“隐形携带”，自己不发病却可能在不经意间传给伴侣。所以，主动预防真的比事后后悔重要一万倍，这不仅是爱惜自己的身体，更是成熟男生对另一半该有的担当。大多数HPV感染靠自身免疫力都能清除，但怕就怕持续感染，可能会引发各种健康隐患甚至癌症。所以我们也要打好“组合拳”：疫苗+安全套+好身体，健康的亲密关系从来都是双向奔赴的，这不仅是对自己负责，更是对身边人最大的体贴，隐瞒和逃避才是真正的伤害感情。快把这篇转给你身边的男生，HPV从来都不是女生一个人的事，预防胜于治疗，别害羞，懂科学、爱健康才是真的酷！	1778257793	2026-05-08 16:29:53	4238	276	563	1779305101752	https://m.weibo.cn/detail/5296338629825807	上海	1781285617	侯覚	m	https://m.weibo.cn/u/1781285617?luicode=20000061&lfid=5296338629825807&launchid=10000360-page_H5	https://tvax1.sinaimg.cn/crop.0.0.1080.1080.180/6a2c42f1ly8hszvbpqx51j20u00u043d.jpg?KID=imgbed,tva&Expires=1779315886&ssig=n8ypggD%2B4C	hpv	2026.05.08	2026.05.21
5296339694912103	“多久检查一次？”是关乎宫颈癌筛查效率与安全的核心问题。科学筛查并非越频繁越好，而是基于年龄和风险，遵循明确的国际指南。对于大多数女性，筛查的起始年龄是25岁。如果你小于25岁，即便有性生活，也通常不建议常规筛查，因为此年龄段感染多为一过性，过度干预可能带来不必要的焦虑与治疗。25岁至65岁是筛查的核心年龄段，推荐优先选择每5年进行一次HPV检测。这是因为HPV检测对高级别病变的敏感性极高，5年间隔已足够安全。如果单独进行TCT检查，则建议每3年一次。65岁以后，如果你在过去10年内有连续多次规范的阴性筛查记录，可以与医生讨论停止筛查。但若有宫颈癌前病变病史、HIV感染或免疫抑制等情况，则无论年龄，都需遵循医嘱进行更密切的终身随访。#hpv##健康科普# 北京三甲皮肤性病科高广程主任的微博视频	1778258047	2026-05-08 16:34:07	0	0	0	1779305101755	https://m.weibo.cn/detail/5296339694912103	北京	2937071293	北京三甲皮肤性病科高广程主任	m	https://m.weibo.cn/u/2937071293?luicode=20000061&lfid=5296339694912103&launchid=10000360-page_H5	https://tvax1.sinaimg.cn/crop.85.72.900.900.180/af1026bdly8gb1wtgqyznj20u0190jvl.jpg?KID=imgbed,tva&Expires=1779315889&ssig=sKeiqL21K%2F	hpv	2026.05.08	2026.05.21
5296340281065998	#男生防HPV有三招#最近看了《一人之下 6》番外的 HPV 科普，总结一句话：疫苗+安全套+好身体，三卦定乾坤。 别等中招了才后悔。肯定有男生在犹豫要不要接种HPV疫苗？觉得女生才需要接种，男生不用？大错特错！今天，就让我来告诉你，男生打HPV疫苗，不仅不是智商税，更是对“对伴侣负责”！💪 首先，HPV病毒可不挑性别。它有多种亚型，一些高危型HPV持续感染不仅会引发女性宫颈癌，还可能导致男性肛门癌、阴茎癌等疾病。据统计，全球每年有相当数量的男性因感染HPV而患上这些疾病，所以男生接种HPV疫苗很有必要。 对有伴侣的男生来说，男性接种疫苗后，减少自身感染HPV的几率，也能降低伴侣因性行为感染HPV的风险，这是对彼此的双向保护这才是一个成熟男生的担当。 别再觉得男生打 HPV 疫苗没必要啦！为了自己和伴侣的健康，行动起来，了解下HPV疫苗接种信息，尽早安排上💗	1778258187	2026-05-08 16:36:27	2582	584	65	1779304845855	https://m.weibo.cn/detail/5296340281065998	辽宁	7375577915	生活家程程	f	https://m.weibo.cn/u/7375577915?luicode=20000061&lfid=5296340281065998&launchid=10000360-page_H5	https://tvax2.sinaimg.cn/crop.0.0.1080.1080.180/00839aK7ly8i8mgk36od8j30u00u0gs3.jpg?KID=imgbed,tva&Expires=1779315638&ssig=DmifB7paq2	hpv	2026.05.08	2026.05.21
5296346208141632	#男生感染HPV身体会怎样#邹先生，44岁，某公司中层，事业有成家庭美满。几个月前他开始觉得嗓子不舒服，以为是加班熬夜上火，凉茶喝着、清咽药吃着，就这么扛过去。结果症状越来越重，吃饭都疼得像吞刀片。去医院一查，口腔癌。邹先生当场就懵了：“我不抽烟不喝酒，家里没有癌症病史，凭什么是我？”更让他想不通的是，报告上赫然写着：高危型HPV感染。医生问诊是问到一个问题：“夫妻间有口腔性接触的习惯吗？”邹先生噌就脸红了，点了点头。真凶原来是HPV病毒，通过口腔亲密接触，潜伏进了他的喉咙。医生解释，口腔感染HPV后，可以潜伏10到30年没有任何症状，等到发现时，往往已经癌变了。邹先生最后接受了肿瘤根治手术，命保住了，但这个过程有多痛苦，只有他自己知道。很多人以为HPV只攻击下半身，错了。口咽部位的黏膜同样脆弱，一旦通过亲密接触感染高危型HPV（尤其是HPV16），就可能诱发口腔癌。数据触目惊心：口咽癌…	1778259600	2026-05-08 17:00:00	2	0	0	1779305101748	https://m.weibo.cn/detail/5296346208141632	北京	1697082647	申晨煜easOn	m	https://m.weibo.cn/u/1697082647?luicode=20000061&lfid=5296346208141632&launchid=10000360-page_H5	https://tvax1.sinaimg.cn/crop.0.0.1080.1080.180/65276d17ly8hx4s2p13b1j20u00u00vh.jpg?KID=imgbed,tva&Expires=1779315883&ssig=ZgJJpTdtOl	hpv	2026.05.08	2026.05.21
5296346207617382	明明男生没有子宫，为啥也会感染宫颈癌病毒？ #男生感染HPV身体会怎样#对于宫颈癌，现在的多数人都已不再陌生。可对于会导致宫颈癌的HPV（人乳头瘤病毒），其中大部分人（特别是男性）却又是较为懵懂了。比如前几天，海哥我在门诊曾经遇到过一位局部长出了不明肿物的小明同学。据其自述，他在半年前私密处长了几个“小疙瘩”并且有点瘙痒，虽然用自购的药膏涂抹后瘙痒感很快就消失了，可“疙瘩”还是越长越大而且有时还会伴有疼痛症状。所以，前段时间他就去了学校附近的小诊所想通过输液消一下炎，可医生在检查后却说他的肿物虽然很可能是感染了宫颈癌病毒所引起的尖锐湿疣，可也不能排除还有其他问题的可能，所以劝他最好抓紧时间到其他医院检查一下。最开始小明同学还认为男人没有子宫根本就不可能感染宫颈癌病毒，诊所医生只是因为治不好病才故意忽悠他，可上网搜索后发现自己的情况的确有点像尖锐湿疣，只不过“个头”与网上照片比明显大了许多…	1778259600	2026-05-08 17:00:00	1	0	0	1779305101743	https://m.weibo.cn/detail/5296346207617382	北京	1400767874	王海医生	m	https://m.weibo.cn/u/1400767874?luicode=20000061&lfid=5296346207617382&launchid=10000360-page_H5	https://tvax3.sinaimg.cn/crop.0.0.1052.1052.180/537e0582ly8hoqi87k656j20t80t8404.jpg?KID=imgbed,tva&Expires=1779315881&ssig=Cr0gN%2F5XzH	hpv	2026.05.08	2026.05.21
5296347226049383	#男生感染HPV身体会怎样#对于大学生群体而言，HPV感染风险常常被习惯性忽略。集体生活里公共浴室、泳池、共用生活用品，加上年轻人社交活跃、作息不规律、免疫力波动大，都在无形中增加了HPV感染的可能。很多同龄人碍于羞涩不愿了解、羞于检查，总觉得这类健康问题离自己很遥远，直到身体出现异常才追悔莫及。HPV从没有性别和年龄界限，大学生更应该放下偏见与尴尬，主动了解HPV防护知识，养成良好卫生习惯，提高自身免疫力，从日常小事做起，守住自己的身体健康防线。#出发吧同学#	1778259843	2026-05-08 17:04:03	215	101	96	1779304968910	https://m.weibo.cn/detail/5296347226049383	河北	2055871437	治愈	f	https://m.weibo.cn/u/2055871437?luicode=20000061&lfid=5296347226049383&launchid=10000360-page_H5	https://tvax4.sinaimg.cn/crop.0.0.750.750.180/002f8e4Jly8grc2hlple3j60ku0kuq3o02.jpg?KID=imgbed,tva&Expires=1779315764&ssig=cUvfXNM9NH	hpv	2026.05.08	2026.05.21
5296348769550926	#男生感染HPV身体会怎样#作为同龄人，以前我也对HPV一无所知，总觉得这件事离男生特别遥远。直到慢慢了解相关知识、听了身边人的分享，才发现自己一直都存在认知误区。原来男生感染HPV的情况十分普遍，只是大多人都不了解不重视。真心建议所有人，不管男女，都主动去了解HPV防护，把身体健康放在第一位。	1778260211	2026-05-08 17:10:11	203	101	99	1779304968907	https://m.weibo.cn/detail/5296348769550926	重庆	2198612292	神奇海螺	f	https://m.weibo.cn/u/2198612292?luicode=20000061&lfid=5296348769550926&launchid=10000360-page_H5	https://tvax1.sinaimg.cn/crop.0.0.566.566.180/830c2944ly8h0xiiluxuej20fq0fq3yu.jpg?KID=imgbed,tva&Expires=1779315758&ssig=Mi%2FpSpeTta	hpv	2026.05.08	2026.05.21
5296350918609503	#男生感染HPV身体会怎样#校园里很少有人主动聊起男生HPV防护，不少同龄人一直被错误认知误导。总觉得HPV离男生特别遥远，没必要特意了解和预防。殊不知HPV感染从不分性别，男生终身感染比例极高，大多隐匿无症状，靠自身免疫悄悄清除，也有部分会出现体表疣体等情况。更要警惕高危型 HPV 的潜在危害，日常忽视个人卫生、混用生活用品，都会增加感染风险。正视 HPV 科普一点都不尴尬，年轻人放下偏见，主动学习防护知识，养成良好生活习惯，提前做好预防，为自身健康筑牢防线。	1778260723	2026-05-08 17:18:43	79	86	10	1779304845844	https://m.weibo.cn/detail/5296350918609503	北京	5992794287	大橙Geek	m	https://m.weibo.cn/u/5992794287?luicode=20000061&lfid=5296350918609503&launchid=10000360-page_H5	https://tvax3.sinaimg.cn/crop.0.0.1080.1080.180/006xz9ynly8i57io2fj1jj30u00u0aee.jpg?KID=imgbed,tva&Expires=1779315630&ssig=0OKQ17qQBS	hpv	2026.05.08	2026.05.21
5296352122636496	37岁主持人熹菲 抗癌十年 不幸离世#HPV##刘彦春##HPV检测# 地坛刘彦春医生的微博视频	1778261010	2026-05-08 17:23:30	12	2	2	1779304568667	https://m.weibo.cn/detail/5296352122636496	北京	1109564533	地坛刘彦春医生	f	https://m.weibo.cn/u/1109564533?launchid=10000360-page_H5	https://tva2.sinaimg.cn/crop.529.22.1137.1137.180/42229c75jw8ex2s4e8pewj21kw11xn5g.jpg?KID=imgbed,tva&Expires=1779315352&ssig=FKyRh9qN%2Fb	hpv	2026.05.08	2026.05.21
5296352563040047	#男生感染 HPV 身体会怎样# 大众固有印象里，总把 HPV 防护当成女生专属的健康事，直接忽略了男生也会中招的事实其实男生在感染 HPV 后，不光有长期无症状潜伏的情况，也会出现皮肤、私密部位的明显异常反应。更关键的是男生会成为病毒传播载体，忽视 HPV 防护不仅损害自身健康，也会间接影响身边人，正视 HPV 才是对自己负责，也是对伴侣负责	1778261115	2026-05-08 17:25:15	613	118	118	1779304968906	https://m.weibo.cn/detail/5296352563040047	湖北	5539420933	头号玩家阿政哥哥	m	https://m.weibo.cn/u/5539420933?luicode=20000061&lfid=5296352563040047&launchid=10000360-page_H5	https://tvax1.sinaimg.cn/crop.0.0.1080.1080.180/0062SQqVly8hrppm4hx02j30u00u0dj2.jpg?KID=imgbed,tva&Expires=1779315756&ssig=5JEfmoLmqS	hpv	2026.05.08	2026.05.21
5296376472934373	#男生感染HPV身体会怎样#琪乐说育儿#健闻登顶计划##一分钟视频创作季# 她拿着HPV阳性的单子发抖，你脱口问：“你是不是外边有人了？”医生却盯着你，突然开口：“你最近下面有没有长小疙瘩，嗓子是不是老哑？”你懵了。原来，男生感染HPV，同样会一步跨进癌变。别再用“宫颈癌”三个字自保。《柳叶刀·全球健康》实锤：全球近 1/3 的男性正携带生殖器HPV，且男性清除病毒的速度比女性更慢。更反直觉的是——多数男人毫无症状，却早已在无声地搬运病毒。身体到底会怎样？ 低危型6和11，会让丁丁、冠状沟、肛周悄然冒出一簇簇淡红色“菜花”样的疣体，不痛不痒却疯狂复制。高危型16和18一旦潜伏扎根，就在悄然拔高阴茎癌、肛门癌、口咽癌的风险。现在美国口咽癌发病率，男性已经超过了女性的宫颈癌。喉咙异物感、久治不愈的嘶哑，很可能就是病毒写下的凶讯。所以，当伴侣查出阳性，别在病床前开审判庭。这并非谁“脏”，而是一…	1778266816	2026-05-08 19:00:16	4	0	1	1779304845860	https://m.weibo.cn/detail/5296376472934373	河北	5202542789	琪乐说育儿	m	https://m.weibo.cn/u/5202542789?luicode=20000061&lfid=5296376472934373&launchid=10000360-page_H5	https://tvax4.sinaimg.cn/crop.0.0.1080.1080.180/005G5l2tly8gz4y0a2wtvj30u00u0wfm.jpg?KID=imgbed,tva&Expires=1779315643&ssig=w%2BuU13nd1J	hpv	2026.05.08	2026.05.21
5296380438646481	【#诺奖得主曾称男性是HPV病毒主要传播者#】#男生感染HPV身体会怎样# 2008年诺贝尔生理学或医学奖得主、HPV疫苗之父哈拉尔德·楚尔·豪森，曾在接受央视采访时表示：男性的确不会患宫颈癌，但他们是HPV病毒的主要传播者。男性终身感染HPV的几率比女性足足高出一成。免疫功能低下，患有肥胖症、糖尿病等疾病，服用免疫抑制剂的人群，均为高危人群。	1778267761	2026-05-08 19:16:01	11	1	10	1779304845858	https://m.weibo.cn/detail/5296380438646481		1774057271	生命时报	f	https://m.weibo.cn/u/1774057271?luicode=20000061&lfid=5296380438646481&launchid=10000360-page_H5	https://tvax3.sinaimg.cn/crop.0.0.512.512.180/001W3LkXly8h8w4pp4azmj60e80e8q3b02.jpg?KID=imgbed,tva&Expires=1779315641&ssig=b4h%2FPyu%2Bnm	hpv	2026.05.08	2026.05.21
5296382450860237	【#HPV感染不一定会引发宫颈癌# 】专家指出，大多数女性在一生中都会接触到不同类型的HPV病毒，但#超过90%的HPV感染能够自行消除# 。因此，感染了HPV并不意味着一定会发展为宫颈癌。了解更多信息，请观看视频↓↓ CCTV生活圈的微博视频 #男生感染HPV身体会怎样#	1778268240	2026-05-08 19:24:00	1	1	1	1779304845857	https://m.weibo.cn/detail/5296382450860237		1288429914	今视频长天新闻	m	https://m.weibo.cn/u/1288429914?launchid=10000360-page_H5	https://tvax3.sinaimg.cn/crop.0.0.600.600.180/001pc7tEly8icgsvaqvtyj60go0gomxm02.jpg?KID=imgbed,tva&Expires=1779315627&ssig=Aw1fQPhjir	hpv	2026.05.08	2026.05.21
5296382778017841	#男生感染HPV身体会怎样#什么样的人一看就有hpv感染？ 张子钿的微博视频	1778268319	2026-05-08 19:25:19	4	0	0	1779304845855	https://m.weibo.cn/detail/5296382778017841	青海	5566634538	张子钿	m	https://m.weibo.cn/u/5566634538?launchid=10000360-page_H5	https://tva3.sinaimg.cn/crop.0.0.798.798.180/0064J1W2jw1f9weds1adnj30m80m8djv.jpg?KID=imgbed,tva&Expires=1779315627&ssig=Wfkbq0No89	hpv	2026.05.08	2026.05.21
5296383959761166	【#感染HPV不等于会得宫颈癌# 代茶饮+穴位按摩助你预防】感染HPV不意味着得宫颈癌，高危型且持续感染才危险。感染HPV可以试试代茶饮+穴位按摩，①代茶饮：日常可用6~10克丹参、6~10克黄芪煮水喝；②穴位：常按三阴交穴、足三里穴、气海穴、关元穴。快试试吧！CCTV生活圈的微博视频 #男生感染HPV身体会怎样#	1778268600	2026-05-08 19:30:00	3	1	1	1779304845854	https://m.weibo.cn/detail/5296383959761166		1288429914	今视频长天新闻	m	https://m.weibo.cn/u/1288429914?luicode=20000061&lfid=5296383959761166&launchid=10000360-page_H5	https://tvax3.sinaimg.cn/crop.0.0.600.600.180/001pc7tEly8icgsvaqvtyj60go0gomxm02.jpg?KID=imgbed,tva&Expires=1779315635&ssig=GLRpaY0RhS	hpv	2026.05.08	2026.05.21
5296384429263226	【约8成女性感染过HPV病毒】专家表示，女性人群一生中通过各种风险感染HPV的比例约为80%。只有少部分人群，会通过HPV持续性感染，最后引发宫颈癌癌前病变。人体自身系统的免疫力，可以帮助我们清除这些一过性感染的HPV病毒。当HPV病毒持续在体内寄生、感染，才有可能引起宫颈癌癌前病变和宫颈癌。（央视网）央视网的微博视频 #男生感染HPV身体会怎样#	1778268713	2026-05-08 19:31:53	0	0	0	1779304845852	https://m.weibo.cn/detail/5296384429263226		2462139944	金温江	m	https://m.weibo.cn/u/2462139944?luicode=20000061&lfid=5296384429263226&launchid=10000360-page_H5	https://tvax4.sinaimg.cn/crop.0.0.827.827.180/92c14628ly8h8vgcxuczaj20mz0mz3zi.jpg?KID=imgbed,tva&Expires=1779315633&ssig=z0DxovKd3d	hpv	2026.05.08	2026.05.21
5296391741508225	男生感染HPV病毒会怎样？#男生感染HPV身体会怎样##hpv##hpv公开课# 肿瘤科博士杨医生的微博视频	1778270456	2026-05-08 20:00:56	2	0	0	1779304845850	https://m.weibo.cn/detail/5296391741508225	福建	3746848737	肿瘤科博士杨医生	m	https://m.weibo.cn/u/3746848737?launchid=10000360-page_H5	https://tvax1.sinaimg.cn/crop.0.0.994.994.180/df545fe1ly8hvwh2pb4a2j20rm0rmmym.jpg?KID=imgbed,tva&Expires=1779315627&ssig=5OorfBFfiK	hpv	2026.05.08	2026.05.21
5296398527633887	【婚前必查的四件大事！你知道吗？】结婚是人生大事，千万不能草率！婚前，这四件大事是必须要查的。不查，后悔莫及！1上裁判文书网，查询对方是否有不良记录和涉案案底。如有刑事案底，子女参加公务员考试、当兵、考军校等都无法通过政审。2、上中国执行信息公开网，查询对方是否存在信用记录异常。如个人信用不良,会影响婚后买车买房、出行旅游等。3、企业信息网，查询对方名下是否注册有公司，是不是法人，如有公司，经营状况怎么样，避免婚后“赔了夫人又折兵”，一头扎进债务陷阱，被迫去“同甘苦、共患难”！4、做婚前检查，婚前双方都要做一次全面、系统的身体检查，了解是否有传染性疾病、精神类疾病、先天与遗传病等影响婚育的疾病，既是对自己负责，也是对下一代负责。最后，祝愿大家都能找到让你心动的另一半，邂逅爱情，步入婚姻，幸福美满！ via~豫法阳光 传播法治人人学法律护权益 法治四川的微博视频视频内容仅供参考，以最新法律…	1778272074	2026-05-08 20:27:54	3	1	1	1779304845838	https://m.weibo.cn/detail/5296398527633887		2650980971	达州司法	m	https://m.weibo.cn/u/2650980971?luicode=20000061&lfid=5296398527633887&launchid=10000360-page_H5	https://tvax1.sinaimg.cn/crop.0.0.600.600.180/9e02c26bly8h8w5agflehj20go0gojst.jpg?KID=imgbed,tva&Expires=1779315627&ssig=4B2M2zBnlc	hpv	2026.05.08	2026.05.21
5296398846923091	【#黑客窃29万条HPV预约信息获重刑#】#黑客仿冒HPV疫苗网站诈骗58万# 今天，最高人民法院发布侵犯公民个人信息犯罪及关联犯罪典型案例。2022年2月至7月，梁某某、王某某共同出资购买木马程序，非法侵入HPV疫苗预约正规网站，窃取网站管理员账号密码，获取预约订单信息29万余条。随后，两人租用服务器搭建仿冒钓鱼网站，并组织多人通过短信平台群发“预约成功”短信，诱导受害人点击链接，冒充医生、客服，以“价格调整”“优先预约”“重新下单享优惠”等话术实施诈骗，共骗取51名被害人58万余元。法院审理认为，两人非法获取公民个人信息，情节特别严重；同时利用电信网络技术实施诈骗，数额特别巨大，已分别构成侵犯公民个人信息罪和诈骗罪，应数罪并罚。最终，梁某某被判有期徒刑12年并处罚金15万元；王某某被判有期徒刑11年9个月并处罚金14万元。温馨提醒：收到疫苗预约、缴费等短信时务必通过官方渠道核实，切勿…	1778272150	2026-05-08 20:29:10	0	0	0	1779304968910	https://m.weibo.cn/detail/5296398846923091		7750453817	第1热评	m	https://m.weibo.cn/u/7750453817?luicode=20000061&lfid=5296398846923091&launchid=10000360-page_H5	https://tvax2.sinaimg.cn/crop.0.0.1080.1080.180/008sw75Dly8i6s7pfc12dj30u00u0gml.jpg?KID=imgbed,tva&Expires=1779315766&ssig=5IpXH0oXbI	hpv	2026.05.08	2026.05.21
5296445726918200	#70%卵巢癌患者确诊时已是晚期##健闻登顶计划# 卵巢癌目前没有一种办法可以“完全预防”，普通女性也没有可靠的常规筛查方法；宫颈TCT、HPV检查查的是宫颈癌，不是卵巢癌。预防卵巢癌，重点是降低风险、识别高危、警惕信号。 ￼首先，要了解自己的家族史。如果母亲、姐妹、女儿、外祖母、姑姨等近亲中有人患卵巢癌、乳腺癌，尤其是年轻发病、双侧乳腺癌，或家族中多人患乳腺癌、卵巢癌、结直肠癌，应到妇科肿瘤或遗传咨询门诊评估，必要时做BRCA1、BRCA2、林奇综合征相关基因检测。高危人群不能只靠每年做B超“图安心”，应由专科医生制定个体化随访或预防方案。 ￼其次，要重视长期妇科问题。子宫内膜异位症、反复不明原因盆腔包块、绝经后卵巢囊肿、囊肿持续增大或出现实性成分，都不能长期拖着不管。发现附件包块后，应按医生建议复查超声、肿瘤标志物或进一步检查，不要把所有“囊肿”都当成会自己消失的小问题。第三，保持健…	1778283327	2026-05-08 23:35:27	6	0	4	1779304968908	https://m.weibo.cn/detail/5296445726918200	河北	2147268093	宋药师	m	https://m.weibo.cn/u/2147268093?luicode=20000061&lfid=5296445726918200&launchid=10000360-page_H5	https://tva1.sinaimg.cn/crop.0.0.640.640.180/7ffcb5fdjw8ekmuuqnadoj20hs0hsab6.jpg?KID=imgbed,tva&Expires=1779315761&ssig=yH9kXntv94	hpv	2026.05.08	2026.05.21
5296453544315205	#一人之下HPV番外高能上线# 国漫情怀破圈！一人之下番外解锁健康守护新视角✨ #一人之下HPV番外高能上线#当下很多国漫大多专注剧情打斗与角色羁绊🎬，而《一人之下》这次跳出固有创作框架，推出专属番外联动，把异人修行哲理和当代青年自我守护理念温柔相融🌿。不走生硬科普套路，不搞刻意流量营销，依托原生人物性格与江湖世界观，娓娓道出直面健康、主动防护的生活态度，看完满是感触与共鸣💫。🔖————————————🔖熟悉一人之下世界观的观众都清楚🌌，整部作品始终围绕修行、道义、守护三大内核展开。异人潜心修炼功法，是为了立身安命、守护身边同伴；普通人认真生活自律自爱，实则也是一场漫长的自我修行⚔️。这次番外巧妙抓住这一共性，打通二次元剧情与现实生活的边界，立意温柔又有深度。整支番外完全遵循原有角色人设，不强行魔改性格举止🙌。每一位人物的台词风格、神态气场都和正片高度契合，没有违和尬演，没有脱离人设的说…	1778285191	2026-05-09 00:06:31	124	41	0	1779302413684	https://m.weibo.cn/detail/5296453544315205	江西	9124891904	财来鸭掌木	f	https://m.weibo.cn/u/9124891904?luicode=20000061&lfid=5296453544315205&launchid=10000360-page_H5	https://tvax3.sinaimg.cn/crop.0.0.1080.1080.180/009Xx7dSly8i6ec8x150qj30u00u0tbf.jpg?KID=imgbed,tva&Expires=1779313203&ssig=0fxScpvCRF	hpv	2026.05.09	2026.05.21
5296454374787728	🎊看完《一人之下》HPV彩蛋，才懂男生预防HPV是掌控健康的必修课～#男生预防HPV掌控健康主场# 🌟谁能想到《一人之下》的彩蛋能把HPV科普玩得这么“异人风”！🦠当王也道长都被HPV病毒逼到用“乱金柝”都招架不住，我才惊觉↓原来在健康面前，“异人”和普通人没差，尤其是男生，别再觉得HPV是“女生的事”了！ 🎀🎀🎀 💬视频里宝儿姐一句“每10个男生有9个一生中可能感染HPV”，直接把我对HPV的认知锤碎重组。👦🏻以前总以为HPV和男生没太大关系，顶多是“路过”，现在才知道男生才是被忽略的高危群体。 ⁉️HPV病毒的“无差别攻击”有多狠？🔥王也的“乱金柝”能定住时空，却挡不住它。 ❣️现实里，咱就算没有异能傍身，也逃不过它的“魔爪”～⚠️性行为是主要传播途径，但不是唯一！►住酒店用了没消好毒的浴巾►在公共泳池游个泳►甚至接触了不干净的公共设施都可能和HPV“贴贴”。 🎀🎀🎀 别以为男生感染…	1778285389	2026-05-09 00:09:49	60	10	0	1779304968889	https://m.weibo.cn/detail/5296454374787728	吉林	6032517189	貂蝉娱鲜声	f	https://m.weibo.cn/u/6032517189?luicode=20000061&lfid=5296454374787728&launchid=10000360-page_H5	https://tvax4.sinaimg.cn/crop.0.0.800.800.180/006AfPilly8hzhcnqutpcj30m80m8mzr.jpg?KID=imgbed,tva&Expires=1779315745&ssig=gm1rd9egUd	hpv	2026.05.09	2026.05.21
5296558644136812	#抖出健康知识宝藏# #hpv# #关爱女性健康# 健康科普 胶片岁月回味者的微博视频	1778310249	2026-05-09 07:04:09	0	0	0	1779304968905	https://m.weibo.cn/detail/5296558644136812	北京	6063043074	胶片岁月回味者	m	https://m.weibo.cn/u/6063043074?launchid=10000360-page_H5	https://tvax1.sinaimg.cn/crop.0.0.512.512.180/006CjUtkly8gyosgpzyz2j30e80e8q3x.jpg?KID=imgbed,tva&Expires=1779315745&ssig=p4mus0Pim5	hpv	2026.05.09	2026.05.21
5296562977901593	#男生感染HPV身体会怎样##健闻登顶计划# 男性感染HPV后，最常见的情况其实是“没有任何感觉”。HPV即人乳头瘤病毒，主要通过性接触、皮肤黏膜密切接触传播。很多男性感染后不会发热、不会疼痛，也不会出现明显皮疹，因此常常不知道自己感染过。多数HPV感染可被人体免疫系统逐渐清除，约90%会在2年内自行控制或消退。 ￼但“没症状”不等于“完全没影响”。部分低危型HPV感染可引起尖锐湿疣，常出现在阴茎、龟头、冠状沟、阴囊、肛周等部位，表现为小丘疹、菜花样或鸡冠样赘生物，有时伴瘙痒、摩擦出血或异物感。疣体本身多为良性，但容易复发，也会造成心理压力和伴侣间传播。高危型HPV更需要重视。它通常不长疣，也不一定有不适，但如果长期持续感染，少数人可能增加阴茎癌、肛门癌、口咽癌等风险。尤其是免疫力低下、有多个性伴侣、长期吸烟、肛交人群，持续感染风险相对更高。HPV相关癌症并不是“感染后马上发生”，而是长…	1778311282	2026-05-09 07:21:22	8	0	4	1779304968902	https://m.weibo.cn/detail/5296562977901593	河北	2147268093	宋药师	m	https://m.weibo.cn/u/2147268093?luicode=20000061&lfid=5296562977901593&launchid=10000360-page_H5	https://tva1.sinaimg.cn/crop.0.0.640.640.180/7ffcb5fdjw8ekmuuqnadoj20hs0hsab6.jpg?KID=imgbed,tva&Expires=1779315753&ssig=KP9J8X3qBn	hpv	2026.05.09	2026.05.21
5296601356828826	#一人之下HPV番外高能上线# 国漫顶流跨界健康科普直接炸场🔥《一人之下》专属HPV主题番外高能上线，异人天团全员集结破圈营业，把大众难以开口、误区丛生的HPV健康知识，融入原汁原味的异人剧情里，讲得热血好懂、清醒治愈，老粉追更直呼双厨狂喜，看完既过瘾又把防护意识刻进心底✨ 全程没有枯燥生硬的理论说教，没有尴尬刻意的科普念白，完完全全延续正片质感与角色灵魂。冯宝宝、王也、张楚岚悉数登场，用各自标志性的性格与台词风格，拆解HPV真相，画面氛围感拉满、人设零崩塌，像追全新番外一样轻松沉浸，关键健康知识点不知不觉牢记于心。 这波番外最有意义的突破，就是狠狠打破HPV只是女性专属问题的长久偏见与污名化标签🚫番外直白科普核心真相：HPV感染从来不分男女，男性同样是高危易感人群，一生中绝大多数人都有可能感染。传播途径不止亲密接触，共用贴身物品、公共卫浴、温泉泳池、黏膜间接接触都存在风险。长期高危型持…	1778320431	2026-05-09 09:53:51	57	0	0	1779304968895	https://m.weibo.cn/detail/5296601356828826	江苏	7334747280	是重逢亦如初见-	f	https://m.weibo.cn/u/7334747280?luicode=20000061&lfid=5296601356828826&launchid=10000360-page_H5	https://tvax3.sinaimg.cn/crop.0.0.1080.1080.180/0080nQPuly8i6l8189ma7j30u00u0jsx.jpg?KID=imgbed,tva&Expires=1779315748&ssig=am9rwxKf13	hpv	2026.05.09	2026.05.21
5296609734954030	#男生预防HPV掌控健康主场# 看完《一人之下》HPV科普视频后，猫海糖对HPV病毒有了全新且全面的认知。以前一直觉得HPV只是女生需要关注的问题，男生无需要特别注意，认知特别片面狭隘，完全忽略了男性也有很高的感染风险。 借着冯宝宝趣味科普的视角，把专业知识点讲得直白又好懂，一下子刷新了我的固有观念。看完之后感触特别深，也特意和几个好友一起讨论交流。我们几个好朋友中还有对HPV完全不了解的，于是我把《一人之下》HPV科普视频和网上搜集的资料一起发给他们看，大家才都感慨原来HPV离我们这么近，男生也不能掉以轻心，真的很有必要主动了解、提前做好预防，重视自身健康防护啊！ 《一人之下》HPV科普视频做得特别有意思，很适合年轻人观看和吸收内容！剧情一开始魁爷就向王也发起HPV病毒攻击，就连身为道门修士的王也，也并不了解这类病毒，不能破解。他随即打电话向张楚岚求助，张楚岚立刻请见多识广的冯宝宝为大…	1778322430	2026-05-09 10:27:10	1	0	1	1779304429066	https://m.weibo.cn/detail/5296609734954030	广东	6228639921	猫海糖	f	https://m.weibo.cn/u/6228639921?luicode=20000061&lfid=5296609734954030&launchid=10000360-page_H5	https://tvax1.sinaimg.cn/crop.0.0.1080.1080.180/006NwJMdly8i9drjwhl2zj30u00u0jtt.jpg?KID=imgbed,tva&Expires=1779315226&ssig=oB%2Bh8%2BVXVI	hpv	2026.05.09	2026.05.21
5296616501412666	#男生防HPV有三招#别再觉得 HPV 只是女生的事！男生同样会感染 HPV，会引发尖锐湿疣、肛周病变，还会交叉传染给伴侣，防护真的不能缺位。男生做好这三招，就能有效远离 HPV：第一招：尽早接种 HPV 疫苗不止女生需要，男生接种同样能预防高危亚型，降低自身感染和传给伴侣的风险，越早接种保护效果越好。第二招：做好日常卫生与自律保持私处清洁干燥，不混用毛巾、浴巾；固定伴侣、做好安全防护，减少高危接触行为，从源头减少感染概率。第三招：定期筛查 + 不拖延症状出现小疙瘩、赘生物、异常分泌物别害羞硬扛，及时去皮肤科或男科检查；有条件也建议定期做相关筛查，早发现早处理。HPV 从不是单一性别的问题，男生主动做好防护，既是保护自己，也是守护伴侣和家庭健康。	1778324043	2026-05-09 10:54:03	2	1	0	1779304429065	https://m.weibo.cn/detail/5296616501412666	河北	1435723965	医疗圈那点事	m	https://m.weibo.cn/u/1435723965?luicode=20000061&lfid=5296616501412666&launchid=10000360-page_H5	https://tva4.sinaimg.cn/crop.0.0.640.640.180/559368bdjw8eh3hz2z2d6j20hs0hswgh.jpg?KID=imgbed,tva&Expires=1779315224&ssig=hG7N13UPUl	hpv	2026.05.09	2026.05.21
5296623585334228	#男生感染HPV身体会怎样#男人感染了HPV，身上会有这3个表现！ 方子强的微博视频	1778325732	2026-05-09 11:22:12	3	3	4	1779304429063	https://m.weibo.cn/detail/5296623585334228	广东	1905655947	方子强	m	https://m.weibo.cn/u/1905655947?launchid=10000360-page_H5	https://tvax1.sinaimg.cn/crop.0.0.1080.1080.180/7196008bly8i71gmagplcj20u00u041h.jpg?KID=imgbed,tva&Expires=1779315215&ssig=VsqSpkhs3i	hpv	2026.05.09	2026.05.21
5296625767418792	#女子婚检查出高危HPV感染2次复查阴性# 童爸点评：遇到这种事情应该打当地医疗卫生局监督电话，举报这家医院！因为存在一种可能——这家医院有可能根本就没做HPV检测，直接给患者写两个阳性，然后再给患者开高价的药物治疗！治疗两个月后再次测量就会发现“转阴”了！2026年3月，张女士满心期待地去做婚前检查，可报告却让她如坠冰窟。“拿到结果之后报告是HPV高危型，18型和83型感染，就是病毒载量很高。医生就说这个是人乳头瘤病毒，是一种性病传播。”备受打击的同时，张女士也对检查结果的准确性产生了怀疑。第二天张女士便到其他医院复检，结果全部阴性。即便如此，张女士依旧放心不下。几天后，她再次前往昆明另一家三甲医院做了同样的检查，结果还是全为阴性。两次复查两家医院结果一致，她根本没有感染。随后，张女士找到最初那家“昆明普健金福地医院”要说法，医院则表示，HPV检测受标本采集、检测方法、环境及个体免疫力…	1778326252	2026-05-09 11:30:52	3	0	0	1779304429062	https://m.weibo.cn/detail/5296625767418792	浙江	1990821721	罗百竹	m	https://m.weibo.cn/u/1990821721?luicode=20000061&lfid=5296625767418792&launchid=10000360-page_H5	https://tvax2.sinaimg.cn/crop.216.360.688.688.180/76a98759ly8gqg41br519j20u0140gqm.jpg?KID=imgbed,tva&Expires=1779315221&ssig=%2F4ibarfa6h	hpv	2026.05.09	2026.05.21
5296662748859367	感染高危型HPV，真就束手无策、静候宫颈癌降临？#hpv# #宫颈癌# #关爱女性健康# 影像旅人的微博视频	1778335069	2026-05-09 13:57:49	0	0	0	1779304429062	https://m.weibo.cn/detail/5296662748859367	北京	5659543185	影像旅人	m	https://m.weibo.cn/u/5659543185?launchid=10000360-page_H5	https://tvax1.sinaimg.cn/crop.0.0.1080.1080.180/006b0RIBly8gdin7f16zrj30u00u076f.jpg?KID=imgbed,tva&Expires=1779315215&ssig=SYGW8c5NpI	hpv	2026.05.09	2026.05.21
5296680773617356	【#女子婚检查出高危HPV感染2次复查阴性#：婚都结不成了，医院却不道歉】#婚检出HPV复查2次阴性首检医院不道歉# 今年3月，张女士满心期待地去做婚前检查，可报告却让她如坠冰窟。“拿到结果之后报告是HPV高危型，18型和83型感染，就是病毒载量很高。医生就说这个是人乳头瘤病毒，是一种性病传播。”备受打击的同时，张女士也对检查结果的准确性产生了怀疑。第二天张女士便到其他医院复检，结果全部阴性。即便如此，张女士依旧放心不下。几天后，她再次前往昆明另一家三甲医院做了同样的检查，结果还是全为阴性。两次复查两家医院结果一致，她根本没有感染。随后，张女士找到最初那家“昆明普健金福地医院”要说法，医院则表示，HPV检测受标本采集、检测方法、环境及个体免疫力等多种因素影响，存在假阳性的可能。在没有明晰责任的前提下，院方愿意承担所有检查费用和其他医院的检测费用。但医院的检查流程和检查结果没有问题，因此不…	1778339367	2026-05-09 15:09:27	0	0	0	1779304568669	https://m.weibo.cn/detail/5296680773617356		5041831432	牟平融媒	m	https://m.weibo.cn/u/5041831432?luicode=20000061&lfid=5296680773617356&launchid=10000360-page_H5	https://tva2.sinaimg.cn/crop.0.0.180.180.180/005vd0FOtw1edwhwhd24mj3050050mxb.jpg?KID=imgbed,tva&Expires=1779315366&ssig=6DhDm%2FjEw9	hpv	2026.05.09	2026.05.21
5296716133959104	白带异常 会影响怀孕吗？#HPV##刘彦春# 地坛刘彦春医生的微博视频	1778347797	2026-05-09 17:29:57	3	0	1	1779304568666	https://m.weibo.cn/detail/5296716133959104	北京	1109564533	地坛刘彦春医生	f	https://m.weibo.cn/u/1109564533?launchid=10000360-page_H5	https://tva2.sinaimg.cn/crop.529.22.1137.1137.180/42229c75jw8ex2s4e8pewj21kw11xn5g.jpg?KID=imgbed,tva&Expires=1779315352&ssig=FKyRh9qN%2Fb	hpv	2026.05.09	2026.05.21
5296717813516877	【最高法发布典型案例#严惩开盒网暴行为##严厉打击利用疫苗信息诈骗犯罪#】5月8日，最高人民法院发布5件依法惩治侵犯公民个人信息犯罪及关联犯罪典型案例。本批典型案例内容涵盖人民法院斩断黑灰产业链条，严禁倒卖学历学籍信息牟利；严惩“开盒”网暴行为，守护清朗网络空间；严厉打击利用疫苗信息诈骗犯罪，依法适用数罪并罚规定等。人民法院聚焦源头打击，加强对提供服务过程中非法获取个人信息、利用技术手段窃取个人信息，特别是行业“内鬼”泄露个人信息等违法犯罪行为的惩处力度。此次发布的博某软件有限公司、何某某等侵犯公民个人信息案，被告单位在为医院提供开发、维护网上挂号系统的服务过程中，非法获取挂号用户个人信息。陈某某等侵犯公民个人信息案中，陈某某利用担任铁路车站客运员的职务便利，非法查询他人搭乘高铁的信息并贩卖。人民法院依法对被告单位和被告人判处刑罚，强化法律威慑与预防。政企内部数据信息及其在提供互联网服务…	1778348198	2026-05-09 17:36:38	7	3	16	1779304568665	https://m.weibo.cn/detail/5296717813516877		2087169013	法治日报	m	https://m.weibo.cn/u/2087169013?luicode=20000061&lfid=5296717813516877&launchid=10000360-page_H5	https://tvax3.sinaimg.cn/crop.0.0.640.640.180/7c67abf5ly8h8vg6gbb5mj20hs0hs0te.jpg?KID=imgbed,tva&Expires=1779315363&ssig=JsmvU5peuG	hpv	2026.05.09	2026.05.21
5296717869614470	#建议女性每年做妇科B超#女性过了30+必须要做的五项检查#一分钟精选视频扶持计划##微博超有用视频大赛# 胖胖-我脸1点都不圆的微博视频	1778348211	2026-05-09 17:36:51	0	0	0	1779304568663	https://m.weibo.cn/detail/5296717869614470	江苏	5523972997	胖胖-我脸1点都不圆	f	https://m.weibo.cn/u/5523972997?launchid=10000360-page_H5	https://tvax1.sinaimg.cn/crop.0.0.795.795.180/0061Q1IFly8i660t695s6j30m30m33z7.jpg?KID=imgbed,tva&Expires=1779315352&ssig=ifdDmnD13p	hpv	2026.05.09	2026.05.21
5296731365576206	#男生预防HPV掌控健康主场# ————————————————————🤯救命！我被宝儿姐的一句科普，直接砸醒了！！————————————————————蹲《一人之下》官博更新，本来看得好好的，突然插了个番外彩蛋！🔥老黄我以为是啥剧情预告，结果看完直接原地掏出手机预约了HPV疫苗咨询！😱这哪是彩蛋啊，这是往我天灵盖上浇了一盆凉水！🥶———————————————————— 🧐以前的我：HPV？那不是女生才要防的吗？说出来不怕你们笑，我以前对HPV的认知，完全是“女生专属疾病”。总觉得跟我们男的没关系，最多就是个“传播媒介”，甚至还觉得“只要洁身自好就不会有事”！🤷♂️直到宝儿姐举着小黑板，面无表情地吐出那句：“每10个男生中，有9个一生中可能感染HPV”。我当时嘴里的可乐差点喷在屏幕上！💦这数据是真的？？我反复倒回去看了三遍，差点以为我看错了！😭————————————————————…	1778351429	2026-05-09 18:30:29	2	0	0	1779304568660	https://m.weibo.cn/detail/5296731365576206	重庆	6314536889	领笑员老黄	m	https://m.weibo.cn/u/6314536889?luicode=20000061&lfid=5296731365576206&launchid=10000360-page_H5	https://tvax3.sinaimg.cn/crop.0.0.800.800.180/006Tl9vbly8hvlmm3yb6yj30m80m8tb8.jpg?KID=imgbed,tva&Expires=1779315361&ssig=iHMuxZ4675	hpv	2026.05.09	2026.05.21
5296738794996733	【最高法发布典型案例#窃取个人信息要付出沉重代价#】#29万多条HPV疫苗预约信息被窃取#医院挂号、坐高铁、查学历、甚至约HPV疫苗，信息都可能被偷被卖、用于精准诈骗！29万条预约信息疫苗预约信息被盗、团伙非法获取数亿条个人信息、车票行程信息被卖出……最高法典型案例明确“谁动个人信息，谁就要付出沉重代价！”（CCTV法治在线） CCTV法治在线的微博视频	1778353200	2026-05-09 19:00:00	0	0	0	1779304568658	https://m.weibo.cn/detail/5296738794996733		2663751563	南京广播电视台	m	https://m.weibo.cn/u/2663751563?luicode=20000061&lfid=5296738794996733&launchid=10000360-page_H5	https://tvax1.sinaimg.cn/crop.0.0.1080.1080.180/9ec59f8bly8i89qocasjkj20u00u0my3.jpg?KID=imgbed,tva&Expires=1779315358&ssig=8WIyec9Ewo	hpv	2026.05.09	2026.05.21
5296741807294989	#一人之下HPV番外高能上线# 看完《一人之下》HPV彩蛋，全程又燃又走心，这场跨界联动太棒太有创意了，把硬核健康科普做得既贴合IP又极具意义，让人看完满是触动，它用我们最能接受的动漫剧情角色本色演绎，把HPV科普做得好懂又走心，用打斗对话的方式科普知识点，让我们了解到了男女都有可能感染HPV，而且都需要重视预防。本次一人之下与HPV科普的跨界合作全程惊喜满满，最打动我的名场面是王也竹林大战HPV的画面，高燃又极具反差感，魁爷将无形的HPV病毒化作红黑病毒球强势袭来，一向从容的王也施展乱金柝释放火焰攻击，却都无法抵挡，甚至手足无措地感慨HPV的强悍，视频中把看不见摸不着的病毒，打造成异人世界里的强劲反派，剧情诙谐有趣又无比直观，让大家瞬间看清HPV的难缠与可怕，轻松记住病毒的危害性。还有打动我的名场面就是宝儿姐冷脸科普的场面，更是直击人心，她捧着小黑板，用一贯淡定的语气地道川普，冷静道出…	1778353918	2026-05-09 19:11:58	50	28	0	1779304568653	https://m.weibo.cn/detail/5296741807294989	中国台湾	5592240468	情情就去看海	f	https://m.weibo.cn/u/5592240468?luicode=20000061&lfid=5296741807294989&launchid=10000360-page_H5	https://tvax1.sinaimg.cn/crop.0.0.1080.1080.180/0066stcUly8hz891nivszj30u00u0790.jpg?KID=imgbed,tva&Expires=1779315355&ssig=TnrdatUO5e	hpv	2026.05.09	2026.05.21
5296761180264710	#美国制药巨头正研发汉坦病毒疫苗#这事有意思了2020年新冠疫情爆发那会，全球第一批研究出新冠疫苗的公司就包括这个莫德纳公司，另外两家是辉瑞和BioBech莫德纳在2020年1月在病毒序列公布后迅速启动mRNA-1273疫苗的研发，和美国国立卫生研究院合作仅在两个月后的3月，就开始进行临床试验，是全球最早进入临床阶段的候选疫苗之一同年12月18日，美国FDA授予紧急使用权，这个疫苗就上市并大规模使用了反常的地方在于，2000年后，一款疫苗从研发到上市最快也需要10年时间我举个例子，大家就能直观地了解到这其中的差距，就比如说Shingrix疫苗这个疫苗是用于带状疱疹的疫苗，于2017年10月20日经FDA获批上市三期临床实验从2010年才开始，2015年才公布高效力数据，2017年才获准上市而这个疫苗的前期核心抗原技术是源于Abbas Vafai博士90年代在科罗拉多大学时的工作，前后历时…	1778358537	2026-05-09 20:28:57	4593	276	526	1779304568647	https://m.weibo.cn/detail/5296761180264710	江西	8013891733	海兰珠阿婶	f	https://m.weibo.cn/u/8013891733?luicode=20000061&lfid=5296761180264710&launchid=10000360-page_H5	https://tvax1.sinaimg.cn/crop.0.0.1079.1079.180/008Kltkhly8i3j4jqa23sj30tz0tzn15.jpg?KID=imgbed,tva&Expires=1779315353&ssig=bOIT7mPR0j	hpv	2026.05.09	2026.05.21
5296782487061044	#29岁未婚育女子宫颈癌离世#很多女生觉得未婚、没性生活就不用防癌，其实HPV不只有性传播途径，宫颈癌早就越来越年轻化。长期熬夜、免疫力差、忽视异常出血、拖延检查，都会让小病拖成绝症，早期毫无痛感，一旦发现往往已是晚期，治愈难度极大。日常一定要做好三件事：1️⃣尽早接种HPV疫苗，9-45岁都能打，早打早保护；2️⃣不管婚育与否，按时做HPV+TCT筛查；3️⃣少熬夜、多运动、洁身自爱、做好私处卫生，提升自身免疫力。宫颈癌是少数可防可治愈癌症，早筛查早干预，就能远离悲剧￼￼￼。#一分钟精选视频扶持计划##专业视频创作季# 油灯麻麻的微博视频	1778363617	2026-05-09 21:53:37	232	39	22	1779304299982	https://m.weibo.cn/detail/5296782487061044	河南	1668672472	油灯麻麻	f	https://m.weibo.cn/u/1668672472?luicode=20000061&lfid=5296782487061044&launchid=10000360-page_H5	https://tvax2.sinaimg.cn/crop.0.0.1080.1080.180/6375ebd8ly8i5qcersp9lj20u00u0q61.jpg?KID=imgbed,tva&Expires=1779315092&ssig=NMEPelj%2Ffw	hpv	2026.05.09	2026.05.21
5296787938345649	#29岁未婚育女子宫颈癌离世#看到这样的消息真的太心痛了！宫颈癌是世界上唯一能明确病因且可提前预防的癌症，其主要病因是HPV病毒感染。但感染HPV病毒并不等于患癌，自身免疫力可清除病毒，只有持续感染才可能发展为癌。 预防宫颈癌有两个“护身符”： 1. HPV疫苗：能为宫颈“上锁”，二价、四价、九价疫苗可根据情况选择，不必刻意等待九价而错过最佳接种时机。2. 定期做TCT+HPV筛查：如同请“保安”检查宫颈这把“门锁”，可早发现、早处理病变。#一分钟精选视频扶持计划##专业视频创作季# 诃那长岄的微博视频	1778364916	2026-05-09 22:15:16	90	24	2	1779304299983	https://m.weibo.cn/detail/5296787938345649	河北	5918740363	诃那长岄	f	https://m.weibo.cn/u/5918740363?luicode=20000061&lfid=5296787938345649&launchid=10000360-page_H5	https://tvax3.sinaimg.cn/crop.0.0.1080.1080.180/006syqKfly8hugj56zfkvj30u00u0diy.jpg?KID=imgbed,tva&Expires=1779315097&ssig=W%2BmO6V9KdO	hpv	2026.05.09	2026.05.21
5296808004951429	【周知：#发热感冒等4种情况不适合接种HPV疫苗# 】医生提醒，宫颈癌一级预防是接种疫苗，45岁前都能接种，最佳年龄在9~25岁。但是，妊娠期和哺乳期女性、对HPV疫苗过敏者、感冒发烧等疾病急性期患者、免疫性疾病活动期患者不适合接种，周知提醒！CCTV生活圈的微博视频 #29岁未婚育女子宫颈癌离世#	1778369701	2026-05-09 23:35:01	2	1	1	1779304299984	https://m.weibo.cn/detail/5296808004951429		1288429914	今视频长天新闻	m	https://m.weibo.cn/u/1288429914?launchid=10000360-page_H5	https://tvax3.sinaimg.cn/crop.0.0.600.600.180/001pc7tEly8icgsvaqvtyj60go0gomxm02.jpg?KID=imgbed,tva&Expires=1779315081&ssig=UGmBbQZwRb	hpv	2026.05.09	2026.05.21
5296816402993207	被《一人之下》HPV彩蛋狠狠戳中！王也的“健康掌控局”，才是真·人生赢家操作～#一人之下HPV番外高能上线# 💥追《一人之下》的人，谁能拒绝王也道长的魅力啊！►从拒绝亿万家产选择武当修行►到手握“风后奇门”却清醒自持💬他那句“己不由心，身又岂能由己”，把“主动掌控人生”刻进了骨子里。 🔥没想到，这次在最新HPV彩蛋里，这位“掌控达人”居然被HPV病毒逼到了出招时刻。这波跨界联动，直接把我对健康的认知打通了任督二脉！🎀🎀🎀☞一人之下动画的微博视频➡️名场面一王也都扛不住的HPV，到底多“疯”？ 🦠视频一开场，王也在竹林里就遭遇袭击，对方甩出来的不是什么奇门异术，竟是一堆HPV病毒，还喊话“把风后奇门交出来”！咱就是说，连能“定住时空”的道长都被盯上，这病毒的“攻击性”也太写实了吧！ 🌟王也赶紧使出看家本领“乱金柝”，本以为能轻松拿捏，结果HPV病毒纹丝不动，甚至还越变越多！看到这儿我直接瞳…	1778371703	2026-05-10 00:08:23	74	10	0	1779304145112	https://m.weibo.cn/detail/5296816402993207	吉林	6032517189	貂蝉娱鲜声	f	https://m.weibo.cn/u/6032517189?luicode=20000061&lfid=5296816402993207&launchid=10000360-page_H5	https://tvax4.sinaimg.cn/crop.0.0.800.800.180/006AfPilly8hzhcnqutpcj30m80m8mzr.jpg?KID=imgbed,tva&Expires=1779314937&ssig=JJMH6L%2Bl1n	hpv	2026.05.10	2026.05.21
5296817559836249	我表姐不到50岁因宫颈癌去世。她确诊宫颈癌时，已经是晚期。很多人以为：未婚未育 = 不会得宫颈癌。错。大错特错。宫颈癌的元凶是HPV感染，和你结没结婚、生没生娃没关系。月经紊乱、非经期出血、同房后出血……这些信号，千万要重视。拖到中晚期，基本没救。预防其实很简单：打HPV疫苗、定期做TCT筛查。越早越好，别等。29岁未婚育女子宫颈癌离世 #29岁未婚育女子宫颈癌离世##健闻登顶计划##专业视频创作季# 七七心驿的微博视频	1778371979	2026-05-10 00:12:59	366	103	17	1779303278720	https://m.weibo.cn/detail/5296817559836249	湖南	6328967784	七七心驿	f	https://m.weibo.cn/u/6328967784?luicode=20000061&lfid=5296817559836249&launchid=10000360-page_H5	https://tvax4.sinaimg.cn/crop.0.0.960.960.180/006UjHDyly8i1cz6qw102j30qo0qo76o.jpg?KID=imgbed,tva&Expires=1779314060&ssig=HuuGkUYGK8	hpv	2026.05.10	2026.05.21
5296820945421843	#29岁未婚育女子宫颈癌离世#警惕宫颈癌，从29岁抗癌博主离世看女性健康“沉默杀手”的防治，她生前以乐观心态对抗病魔，却因忽视早期信号错过最佳治疗时机。这一悲剧，再次将“宫颈癌”这一女性健康“沉默杀手”推到公众面前。如今宫颈癌年轻患者日益增多，其防治已刻不容缓。宫颈癌是女性健康的“沉默杀手”，它与高危型HPV感染密切相关，潜伏期可长达5-10年甚至更久。早期几乎毫无症状，等出现非经期出血、白带恶臭、下腹剧痛等信号时，往往已到中晚期。世界卫生组织统计显示，全球每年新增60万宫颈癌患者，中国占15万，平均每4分钟就有一位女性确诊，且20多岁的年轻患者越来越多。关于宫颈癌，存在两大认知误区亟待破除。其一，“没性生活就不会得宫颈癌”是大错特错的观念。HPV主要通过性接触传播，但并非唯一途径，少数人可能通过间接接触被污染物品感染。即便无性生活，也可能因免疫力低下、遗传因素等感染HPV。其二，“打了…	1778372786	2026-05-10 00:26:26	54	43	2	1779303836391	https://m.weibo.cn/detail/5296820945421843	陕西	3038801145	文秀佳	f	https://m.weibo.cn/u/3038801145?luicode=20000061&lfid=5296820945421843&launchid=10000360-page_H5	https://tvax3.sinaimg.cn/crop.0.0.1080.1080.180/b5206cf9ly8h4gzrterlcj20u00u041l.jpg?KID=imgbed,tva&Expires=1779314631&ssig=wz2%2F%2BVsctc	hpv	2026.05.10	2026.05.21
5296829987030188	#29岁未婚育女子宫颈癌离世##微博兴趣创作计划# 29岁，永远停留在了昨天。哪怕只有一个人，也要好好做新娘。这是王冰冰留给世界最后的温柔，却也是一记狠狠的警钟。未婚未育，热爱生活，却在宫颈癌复发中离开。她用最后的时间办了一场一个人的婚礼，笑着对抗病魔，却没能跑赢死神。🕯️ 愿天堂没有病痛，新娘冰冰终于可以穿上最美的婚纱。⚠️ 也想以此提醒大家：HPV感染并不遥远，宫颈癌也不是“中老年病”。定期筛查、尽早接种HPV疫苗，是对自己最基本的负责。别等失去才懂珍惜，别让“下次再说”变成“来不及”。29岁，抗癌博主王冰冰因宫颈癌复发离世。她曾独自举办婚礼，笑着对抗病魔。如今，她终于可以做无忧的新娘了。🕯️热搜之下，请别只留下眼泪：✅ HPV疫苗能约就约✅ 定期做宫颈筛查✅ 不忽视身体异常信号健康，才是这辈子最低调的奢侈品。	1778374942	2026-05-10 01:02:22	1	0	0	1779304299983	https://m.weibo.cn/detail/5296829987030188	广东	5665017249	永追可可修影	f	https://m.weibo.cn/u/5665017249?luicode=20000061&lfid=5296829987030188&launchid=10000360-page_H5	https://tvax2.sinaimg.cn/crop.0.0.1080.1080.180/006bnPLXly8i9xn424cq5j30u00u076d.jpg?KID=imgbed,tva&Expires=1779315095&ssig=0pYv79k9TY	hpv	2026.05.10	2026.05.21
5296901276566170	#29岁未婚育女子宫颈癌离世#很多人不解：未婚未育、生活自律，怎么会得宫颈癌？必须打破一个最大误区：宫颈癌和“结没结婚、生没生孩子”无关，只和高危型HPV持续感染直接相关。有性生活就有感染风险，年轻不是护身符。我国女性HPV感染有两个高峰，第一个就在17–24岁。很多年轻女性早期感染毫无感觉，等到出现月经紊乱、非经期出血、同房后出血、白带异常时，往往已经到了中晚期。王冰冰确诊前就有月经不调，但因忙碌没及时就医，这是最常见的遗憾。#健闻登顶计划# 给所有女性三条救命提醒：1. 尽早接种HPV疫苗，没性生活前接种保护力最强，有性生活也能获益。2. 有性生活后定期筛查：25–30岁每3年一次TCT；30–65岁每5年一次HPV+TCT联合筛查。3. 出现异常立即就医：不规则出血、同房出血、白带异味增多，别拖别等。	1778391939	2026-05-10 05:45:39	1	0	1	1779304299980	https://m.weibo.cn/detail/5296901276566170	河北	1435723965	医疗圈那点事	m	https://m.weibo.cn/u/1435723965?luicode=20000061&lfid=5296901276566170&launchid=10000360-page_H5	https://tva4.sinaimg.cn/crop.0.0.640.640.180/559368bdjw8eh3hz2z2d6j20hs0hswgh.jpg?KID=imgbed,tva&Expires=1779315089&ssig=XWOIUDKQas	hpv	2026.05.10	2026.05.21
5296923805747591	HPV究竟有多危险？它悄然潜伏，毫无征兆，却可能将你无声引向癌症的边缘 #hpv# #妇科知识# #关爱女性健康# 网球看这里的微博视频	1778397310	2026-05-10 07:15:10	0	0	0	1779304299979	https://m.weibo.cn/detail/5296923805747591	北京	6605401979	网球看这里	f	https://m.weibo.cn/u/6605401979?launchid=10000360-page_H5	https://tvax3.sinaimg.cn/crop.0.0.1080.1080.180/007d1ANBly8hjlrbspikdj30u00u0go5.jpg?KID=imgbed,tva&Expires=1779315081&ssig=KWGts%2BIsab	hpv	2026.05.10	2026.05.21
5296926847402520	菜花病毒为何让人听到就想远离？#上微博涨知识##冷知识百科# 奇物百科的微博视频	1778398035	2026-05-10 07:27:15	9	2	6	1779304299976	https://m.weibo.cn/detail/5296926847402520	广西	5839424146	奇物百科	m	https://m.weibo.cn/u/5839424146?launchid=10000360-page_H5	https://tvax3.sinaimg.cn/crop.0.0.1080.1080.180/006nbCYqly8hm2jts2jqdj30u00u0799.jpg?KID=imgbed,tva&Expires=1779315081&ssig=uMBbCZdGgc	hpv	2026.05.10	2026.05.21
5296935440745502	🔥【清晨版 | 央视与国际足联世界杯转播权谈判僵局，李嘉格谈离婚经历，29岁女子宫颈癌离世引防治讨论】📱 热搜来电，一起收听新鲜热点《热搜来电》为你连线今日十大热搜，理性看热点，客观聊世界⏰ 15分钟精华版 | 📅 5月10日星期日🎯 本期连线导览：00:43 🏆 距2026世界杯开幕仅剩30多天，中国内地可能看不到直播！国际足联开价高达18至21亿人民币，是印度的17倍，央视强硬说不，目前已三次降价，双方仍在博弈中。02:05 💔 演员李嘉格首次讲述离婚心路：等到收入能独立覆盖两孩子全部开销，才推进离婚。她说「靠抚养费生活不漂亮」，戳中无数人——经济独立，才是婚姻里真正的退路。03:07 🎗️ 29岁职场讲师王冰冰因宫颈癌离世，热搜「未婚育」标签引争议。医学明确：宫颈癌风险来自HPV感染，和婚育无关。早期治愈率超90%，筛查不能等！04:15 🥬 深圳一6岁男童吃生菜包烤肉后全身青斑，…	1778400084	2026-05-10 08:01:24	0	0	0	1779304145113	https://m.weibo.cn/detail/5296935440745502	北京	7900353476	热搜播客	f	https://m.weibo.cn/u/7900353476?luicode=20000061&lfid=5296935440745502&launchid=10000360-page_H5	https://tvax3.sinaimg.cn/crop.0.0.512.512.180/008CF4Q4ly8i01gedj1b3j30e80e8t8t.jpg?KID=imgbed,tva&Expires=1779314942&ssig=FJqnbbQWA6	hpv	2026.05.10	2026.05.21
5296951194290752	【查出HPV阳性别怕，这里有好的办法】#科普大作战##女性健康必修课##健闻登顶计划# 当女性检测出HPV高危型阳性后，很多人的第一反应是：怎样治疗才好？有些人急于寻求各种治疗方法，如打针、吃药、阴道冲洗，甚至不惜去小诊所或美容院进行“深度治疗”。这种做法不仅可能花费冤枉钱，还可能破坏阴道的正常环境，导致其他妇科问题。针对这种情况，下面我们来详细探讨HPV阳性是否需要治疗及相关注意事项。HPV的治疗现状遗憾的是，目前没有研究表明口服抗病毒药物或手术治疗能够彻底清除HPV。医生主要能治疗的是HPV引发的病变：- 低危型HPV感染：这种感染通常导致尖锐湿疣。可以通过药物治疗或物理方法（如激光、冷冻、微波等）去除疣体，改善症状。- 高危型HPV感染：长期感染可能导致癌前病变，需要及时进行活检或宫颈锥切治疗。对于仅携带HPV而无症状或病变的情况，使用抗病毒药物、干扰素、中药或物理治疗方法作用于宫…	1778403840	2026-05-10 09:04:00	0	0	0	1779304299974	https://m.weibo.cn/detail/5296951194290752	陕西	6696223001	妇产医生马良坤	f	https://m.weibo.cn/u/6696223001?luicode=20000061&lfid=5296951194290752&launchid=10000360-page_H5	https://tvax4.sinaimg.cn/crop.0.0.1080.1080.180/007jaFuNly8he5wm663h4j30u00u0dgp.jpg?KID=imgbed,tva&Expires=1779315087&ssig=%2FgMn%2FT%2FNPA	hpv	2026.05.10	2026.05.21
5296985043370169	#29岁未婚育女子宫颈癌离世#这个新闻里，没有给出网红王冰冰的宫颈癌具体是什么类型，但是从二十多岁确诊就晚期，发展速度很快，这个宫颈癌可能是跟hpv不相干的，比如某些类型的宫颈腺癌（胃型？透明细胞？）。这种比较罕见跟hpv无关的宫颈癌，跟基因遗传有一定的关系。也就是说，打hpv疫苗，定期筛查hpv,tct（即使超指南建议每年筛查一次），针对这类罕见的类型也可能无济于事。跟那些二十几岁就胃癌，肠癌，乳腺癌的患者一样，就是中了基因的“俄罗斯轮盘赌”，中枪了。hpv导致宫颈癌，最快最作死，比如过早无保护性生活，多个性伴侣，感染16,18，满足了这些条件，也需要很多年的时间才会发展到宫颈癌晚期。而且有可能在早期就有比如接触性出血等症状（对于性生活频繁活跃的女性来说很难不注意到）。所以，在新闻没有给出详细病理结果的条件下，我比较倾向于这个宫颈癌是罕见的非hpv相关的类型。这些年轻的癌症患者，期待体…	1778411909	2026-05-10 11:18:29	77	3	94	1779303109386	https://m.weibo.cn/detail/5296985043370169	上海	5482732322	会功夫的妇产科男医苼	m	https://m.weibo.cn/u/5482732322?luicode=20000061&lfid=5296985043370169&launchid=10000360-page_H5	https://tvax3.sinaimg.cn/crop.0.0.838.838.180/005Z2Z8uly8hdm38kiafhj30na0na0tn.jpg?KID=imgbed,tva&Expires=1779313894&ssig=Z9sTC%2FP2GT	hpv	2026.05.10	2026.05.21
5296985682740920	【#高危和持续是HPV变癌的2个必要条件#】#感染HPV并不一定会得宫颈癌# HPV（人乳头瘤病毒）是引发宫颈癌的关键因素，许多人误以为一旦感染HPV，便等同于被诊断为宫颈癌。然而，这实际上是一种误解。福建医科大学附属第一医院妇产科医师林瑶2023年在该院公众号刊文介绍，HPV感染导致宫颈癌有两个必要条件：❗️高危型+❗️持续感染，由此发展为宫颈癌这一过程有5年~10年。大部分的HPV感染都是暂时的，尤其是低危型HPV，身体的免疫力通常可以在几个月到两年内将病毒清除。如果免疫系统未能成功清除HPV，病毒就会在宫颈上皮细胞内持续存在。这个阶段，虽然身体可能依然没有明显的症状，但宫颈细胞已经处于危险之中。而持续感染高危型HPV的女性，患宫颈癌的风险会大大增加。因此，提高自身免疫力对于清除HPV病毒至关重要：✅ 保持好心情：焦虑解决不了问题，但会降低免疫力✅ 好好睡觉：别熬夜，睡眠是免疫系统修…	1778412063	2026-05-10 11:21:03	0	0	0	1779304145110	https://m.weibo.cn/detail/5296985682740920	四川	3149679612	无嗔无嗔无痴	m	https://m.weibo.cn/u/3149679612?luicode=20000061&lfid=5296985682740920&launchid=10000360-page_H5	https://tvax3.sinaimg.cn/crop.0.0.1080.1080.180/bbbc4bfcly8iccf5z0p4cj20u00u00vo.jpg?KID=imgbed,tva&Expires=1779314935&ssig=p3Cpmm4OPV	hpv	2026.05.10	2026.05.21
5296988439970266	女孩子应该知道却没人教的事情1、身体部位的不对称是很正常的，每个人都这样2、不要穿太紧的内裤，太紧太勒的话，皮肤会有色素沉着，勒住的地方会变黑。月经期穿三角，非月经期穿四角裤比较好，如果内裤和外裤太紧，都会不透气，不透气就会不舒服3、do完之后尿尿，有助于减少尿路感染的风险4、短效避孕药≠紧急避孕药！短效避孕药需每天服用，通过调节激素抑制排卵，是高效且可逆的常规避孕方式。紧急避孕药是事后的补救措施，但副作用大，绝对不可以频繁使用！！宝宝们请爱惜自己的身体5、痔疮在经期时加重是正常的现象，避开经期温水放点盐坐浴，泡一泡熏一熏，擦干了抹洛神仙草阁断痔膏，消肿止痒都不在话下，发作瘙痒疼痛的时候特别好用，上过药之后要不了多久就不疼了，消肿更是嘎嘎快，能摸出来的肉疙瘩在日渐缩小，两三罐用下来痔疮彻底好了6、使用小玩具是自我探索的一部分，女性应当勇敢地探索自己的身体，了解自己的需求和喜好，从而更好地…	1778412720	2026-05-10 11:32:00	46	1	14	1779302551491	https://m.weibo.cn/detail/5296988439970266	广东	1686590023	囤货少女苏苏	f	https://m.weibo.cn/u/1686590023?luicode=20000061&lfid=5296988439970266&launchid=10000360-page_H5	https://tvax4.sinaimg.cn/crop.0.0.1080.1080.180/64875247ly8gs2mhu2w60j20u00u0mz8.jpg?KID=imgbed,tva&Expires=1779313346&ssig=zB%2FwpZ3Jen	hpv	2026.05.10	2026.05.21
5296993657425565	#微博辟谣# 【妈，这些您千万别信——母亲节，送妈妈一份科学真相】亲爱的妈妈，母亲节快乐！今年不送鲜花和蛋糕，送您一份科学真相。下面这5个谣言，千万别再信了！详戳↓↓↓ （@中国互联网联合辟谣平台 ） #母亲节#	1778413964	2026-05-10 11:52:44	0	0	0	1779304690971	https://m.weibo.cn/detail/5296993657425565		2030985575	广西网络举报	m	https://m.weibo.cn/u/2030985575?launchid=10000360-page_H5	https://tvax2.sinaimg.cn/crop.0.0.212.212.180/790e6167ly8h8vgmizcd2j205w05w0so.jpg?KID=imgbed,tva&Expires=1779315480&ssig=X5by3DKirQ	hpv	2026.05.10	2026.05.21
5296994206878229	#29岁未婚育女子宫颈癌离世#标题何意味？宫颈癌离世和未婚未育有啥关系呢，人只要一辈子不和脏男←爱的话连hpv疫苗都不用打。	1778414095	2026-05-10 11:54:55	3	0	0	1779304145107	https://m.weibo.cn/detail/5296994206878229	广东	1915200271	家有九姐姐	m	https://m.weibo.cn/u/1915200271?launchid=10000360-page_H5	https://tvax1.sinaimg.cn/crop.0.0.800.800.180/7227a30fly8i1hps0i1urj20m80m8gmx.jpg?KID=imgbed,tva&Expires=1779314931&ssig=Z%2BCsavmAq7	hpv	2026.05.10	2026.05.21
5297014909701984	【皮肤平整许多】感染甲周疣多年，冷冻、涂抹无法彻底杀毒，疣体部位凸起，按压有痛感。经过封包浸泡杀毒后，皮下潜藏的病毒不断清除，痛感缓解，皮肤逐渐平整。感谢朋友对叔公的信任，继续加油💪#孙叔公#HPV#跖疣##健康#	1778419031	2026-05-10 13:17:11	0	0	0	1779304145104	https://m.weibo.cn/detail/5297014909701984	河南	7821305864	孙叔公于腾	m	https://m.weibo.cn/u/7821305864?launchid=10000360-page_H5	https://tvax3.sinaimg.cn/crop.0.0.959.959.180/008xjoWAly8hb6lls5kn8j30qn0qndgz.jpg?KID=imgbed,tva&Expires=1779314931&ssig=Vj66yk3mnQ	hpv	2026.05.10	2026.05.21
5297015657334760	【皮肤平整许多】感染甲周疣多年，冷冻、涂抹无法彻底杀毒，疣体部位凸起，按压有痛感。经过封包浸泡杀毒后，皮下潜藏的病毒不断清除，痛感缓解，皮肤逐渐平整。感谢朋友对叔公的信任，继续加油💪#孙叔公#HPV#跖疣##健康#	1778419209	2026-05-10 13:20:09	0	1	0	1779304690959	https://m.weibo.cn/detail/5297015657334760	河南	7822028555	皮肤科查叔	m	https://m.weibo.cn/u/7822028555?launchid=10000360-page_H5	https://tvax3.sinaimg.cn/crop.0.0.960.960.180/008xmqWTly8hb7emct49tj30qo0qogmh.jpg?KID=imgbed,tva&Expires=1779315480&ssig=Gj7V6CW0sv	hpv	2026.05.10	2026.05.21
5297055635606863	许多人认为，疾病都应该有感觉，不痛不痒就“没事”。这是一个危险的误区。尖锐湿疣在早期或体积较小时，常常没有任何自觉症状，不痛、不痒、不溃烂。这恰恰是其“狡猾”之处，容易让人放松警惕，延误就诊时机。疣体会在您不注意时悄然生长、增多，甚至融合成片。当疣体长得较大，或因摩擦发生破损、感染时，才可能出现瘙痒、疼痛、异物感、出血或分泌物。因此，“没有感觉”不等于“没有问题”。定期进行自我检查，关注自身情况，一旦发现新生物，无论有无症状，都应视为重要信号。请将专业判断交给医生，及时到皮肤性病科就诊检查，切勿因“不疼不痒”而拖延。#hpv##尖锐湿疣# 北京三甲皮肤性病科高广程主任的微博视频	1778428741	2026-05-10 15:59:01	0	0	0	1779304145093	https://m.weibo.cn/detail/5297055635606863	北京	2937071293	北京三甲皮肤性病科高广程主任	m	https://m.weibo.cn/u/2937071293?luicode=20000061&lfid=5297055635606863&launchid=10000360-page_H5	https://tvax1.sinaimg.cn/crop.85.72.900.900.180/af1026bdly8gb1wtgqyznj20u0190jvl.jpg?KID=imgbed,tva&Expires=1779314932&ssig=7PJ1EjUbx3	hpv	2026.05.10	2026.05.21
5297057456986712	宫颈癌与生活作风今天无意中看到微博的一个推送，本不想多言，但，可能是因为这是我的专业，更多的是我那路见不平就想大喝一声的性格，让我还是想说两句从新闻报道中得知这是一位年轻漂亮的姑娘，26岁（2023年）罹患中晚期宫颈癌，经过化疗和手术治疗后于2025年6月复发，最终于2026年5月9号去世。这个疾病，新闻中报道的有关信息不是很多，但短短的病程我们还是看到符合宫颈癌的诊治现状：一般宫颈癌的复发在2年左右，复发后如为局部中心性复发中位生存时间为12个月。在这个新闻的评论区里看到的都是讨论Hpv的，就连医生转发新闻时也都没有质疑治疗方案的问题：我们都知道宫颈癌的治疗，只有早期患者的手术效果才和放疗效果差不多，随着期别的进展手术的效果越来越差于放疗。所以对于中晚期的宫颈癌的治疗是推荐放疗。这个患者，和其他患者不一样的是太年轻了。那么对于这么年轻的女孩子，我们的治疗又应该怎么考虑呢？无独有偶，20…	1778429175	2026-05-10 16:06:15	21	0	1	1779303970616	https://m.weibo.cn/detail/5297057456986712	江苏	6255231163	姜智71	f	https://m.weibo.cn/u/6255231163?luicode=20000061&lfid=5297057456986712&launchid=10000360-page_H5	https://tvax1.sinaimg.cn/crop.0.0.1080.1080.180/006Pkjndly8gjq218d6iej30u00u03zq.jpg?KID=imgbed,tva&Expires=1779314768&ssig=J9BCbFagSB	hpv	2026.05.10	2026.05.21
5297058122569398	【#女子感染HPV诱因竟是一年前做的美甲#】#美甲打磨时小伤口都会给HPV可乘之机# 近日，浙江杭州一名女子指甲周边长出多处粗糙坚硬的小疙瘩，前往医院就诊。据女子介绍，这些疙瘩大约在一年前做完美甲后陆续长出。经医生诊断，为低危型HPV感染引发的甲周疣，病根正是那次不规范的美甲。医生解释，美甲本身不会携带HPV，但美甲工具消毒不到位、打磨指甲造成微小创口，都可能让病毒趁虚而入。医生提醒，尽量使用一次性美甲工具，避免频繁做美甲，降低感染风险。 重庆广电第1眼的微博视频	1778429334	2026-05-10 16:08:54	0	0	0	1779303970616	https://m.weibo.cn/detail/5297058122569398		7750453817	第1热评	m	https://m.weibo.cn/u/7750453817?luicode=20000061&lfid=5297058122569398&launchid=10000360-page_H5	https://tvax2.sinaimg.cn/crop.0.0.1080.1080.180/008sw75Dly8i6s7pfc12dj30u00u0gml.jpg?KID=imgbed,tva&Expires=1779314765&ssig=D4PJVZMGQe	hpv	2026.05.10	2026.05.21
5297059525825207	儿童感染HPV虽然不常见，但确实存在。主要传播途径是母婴垂直传播，或者家庭成员密切接触，比如共用浴巾、同床睡觉、共浴等。儿童感染的HPV通常是低危型，可能表现为皮肤疣或喉乳头状瘤。好消息是，儿童免疫系统发育迅速，大多数感染会自愈。那有哪些预防措施呢：母亲孕前完成宫颈癌筛查；家庭成员注意个人卫生，毛巾浴巾私人物品分开使用；适龄儿童可接种HPV疫苗，目前九价疫苗已批准用于9-45岁人群，越早接种效果越好。#hpv##健康科普# 北京三甲皮肤性病科高广程主任的微博视频	1778429668	2026-05-10 16:14:28	0	0	0	1779303970614	https://m.weibo.cn/detail/5297059525825207	北京	2937071293	北京三甲皮肤性病科高广程主任	m	https://m.weibo.cn/u/2937071293?luicode=20000061&lfid=5297059525825207&launchid=10000360-page_H5	https://tvax1.sinaimg.cn/crop.85.72.900.900.180/af1026bdly8gb1wtgqyznj20u0190jvl.jpg?KID=imgbed,tva&Expires=1779314763&ssig=1GyWMZ52HN	hpv	2026.05.10	2026.05.21
5297063346570444	DeepSeek分析：一个家庭要往上走，最狠的30条建议1、夫妻必须至少有一人持续进化。要么深耕职场升管理岗，要么死磕技能搞副业，别信“稳定工作能养老”，经济寒冬最先淘汰的就是老实人。2、每月强制储蓄30%，只碰三种钱：保命钱(存款/黄金)，翻身钱(学习/考证/轻创业)，睡后钱(指数基金/租金划重点:远离P2P、熟人借款、超出能力的房贷。3、全家学会“用时间换生产资料”。下班别刷短视频，夫妻分工考证/学剪辑/研究小生意，10年后你会碾压90%只会打工的家庭。4、砸钱培养“反脆弱能力”，不卷分数。小学练演讲(不怕丢脸），中学搞财商(摆摊/理财)，大学攒人脉(混社团/实习)案例:北京家长让娃暑假在潘家园练摊，比奥数班管用10倍。5、把家族改命目标植入孩子潜意识。定期开家庭会议谈搞钱案例，带娃见牛人/看工厂/参加行业展用《富爸爸》游戏代替王者荣耀。6、警惕“伪精英教育”陷阱。年入50万以下别砸…	1778430579	2026-05-10 16:29:39	21	1	8	1779303970612	https://m.weibo.cn/detail/5297063346570444	广东	7369141180	团团种草	f	https://m.weibo.cn/u/7369141180?luicode=20000061&lfid=5297063346570444&launchid=10000360-page_H5	https://tvax4.sinaimg.cn/crop.0.0.512.512.180/0082IafOly8gqr9b0w9s9j30e80e80t0.jpg?KID=imgbed,tva&Expires=1779314760&ssig=2mFjKm3lUd	hpv	2026.05.10	2026.05.21
5297091116008385	【政企数据泄露案件频发，最高法发布案例惩治“职业窃密人”】一些“职业窃密人”盯上了政企数据。近年来，政企数据泄露案件频发，政企内部数据信息及其在提供互联网服务过程中收集的个人敏感数据遭窃取贩卖，甚至催生了“职业窃密人”。犯罪分子利用非法获取的个人信息精准实施诈骗、敲诈勒索、“开盒”等违法犯罪，形成侵犯公民个人信息犯罪黑灰产业链。5月8日，最高人民法院发布5件人民法院审结的侵犯公民个人信息犯罪及关联犯罪典型案例。《中国经营报》记者从最高法获悉，人民法院加强对数据犯罪打击力度，重拳出击，全链打击，斩断个人信息泄露源头，严厉打击网络“开盒”违法犯罪，严惩个人信息关联犯罪，从根本上遏制黑灰产业链条的蔓延。在“黄某某等侵犯公民个人信息案”中，黄某某等人通过技术手段非法登录学籍学历查询的官方平台，获取公民学籍学历信息后贩卖给他人。案情显示，2021年8月以来，被告人黄某某通过被告人刘某某接受客户以姓…	1778437200	2026-05-10 18:20:00	1	0	1	1779303970611	https://m.weibo.cn/detail/5297091116008385		1650111241	中国经营报	m	https://m.weibo.cn/u/1650111241?luicode=20000061&lfid=5297091116008385&launchid=10000360-page_H5	https://tvax2.sinaimg.cn/crop.0.0.300.300.180/001NFHjrly8h8viy8ioiuj608c08cglr02.jpg?KID=imgbed,tva&Expires=1779314757&ssig=q5GIPvgrrH	hpv	2026.05.10	2026.05.21
5297093595890400	根据部位考虑是寻常疣。如果非要和尖锐湿疣鉴别的话，做一下HPV的筛查。茶多酚软膏是尖锐湿疣指南推荐的外用药物，浓度为10% 或15%，有效率超过50%。既然可以治疗尖锐湿疣，那其他的病毒疣，比如寻常疣、扁平疣，理论上也是可以的。照片上看的确有一定的效果，不过周围出现一定刺激反应，可以再用用看	1778437790	2026-05-10 18:29:50	2	0	0	1779303970609	https://m.weibo.cn/detail/5297093595890400	北京	1750529573	我叫皮小徐	m	https://m.weibo.cn/u/1750529573?launchid=10000360-page_H5	https://tvax4.sinaimg.cn/crop.0.0.1080.1080.180/6856f625ly8i7hpe7o060j20u00u0agg.jpg?KID=imgbed,tva&Expires=1779314752&ssig=60rA2l6shF	hpv	2026.05.10	2026.05.21
5297096698626549	右江民族医学院#小团子分享##右医小团子##右江民族医学院团委# 大医思享汇 | 我校“医路芳华，健康同行”女性健康知识宣讲比赛圆满结束 为响应社会对女性健康的关注，传递科学健康留念，提升女性健康素养与自我防护能力，5月6日，校学生会联合知言宣讲社举办以“医路芳华，健康同行”为主题的女性健康知识演讲比赛，赛场设于百城校区西区食堂四楼402室与百东校区C102教室线下双会场。本次宣讲邀请到右江民族医学院附属医院产科杨媛老师、妇科鲍丽伊老师及学校团委办公室副主任钟源老师担任评委，各学院选手与学生代表共同参与。 比赛中，各学院参赛选手围绕女性全生命周期健康主题，从生理健康、心理健康、常见疾病防治等多个维度展开演讲。她们结合宫颈癌防治、HPV疫苗科普、月经健康管理等实用内容，用通俗易懂的语言、生动鲜活的案例，为在场观众带来了一场专业又贴近生活的健康知识分享，现场氛围热烈，选手们的表现亮点纷呈。 …	1778438531	2026-05-10 18:42:11	0	0	0	1779303970606	https://m.weibo.cn/detail/5297096698626549		3235396504	右江民族医学院团委	f	https://m.weibo.cn/u/3235396504?luicode=20000061&lfid=5297096698626549&launchid=10000360-page_H5	https://tvax4.sinaimg.cn/crop.0.0.1080.1080.180/c0d83b98ly8h8xpdf86ifj20u00u0adh.jpg?KID=imgbed,tva&Expires=1779314755&ssig=zxsNFAlgH0	hpv	2026.05.10	2026.05.21
5297100982322693	#微博视频号迎新计划# 感染了高危HPV，会得宫颈癌吗？ 产科王贵芳医生的微博视频	1778439552	2026-05-10 18:59:12	0	0	0	1779303970604	https://m.weibo.cn/detail/5297100982322693	河北	7629660063	产科王贵芳医生	m	https://m.weibo.cn/u/7629660063?launchid=10000360-page_H5	https://tvax4.sinaimg.cn/crop.0.0.1080.1080.180/008klh7hly8hz6h2mn1zhj30u00u0jss.jpg?KID=imgbed,tva&Expires=1779314752&ssig=C5oO4l39Op	hpv	2026.05.10	2026.05.21
5297102818119047	将醒未醒的女人太好吃了！嘴上喊着清醒，实际被吃干抹净，还要维护亲亲老公，长期反复感染hpv，怀疑自己身体不好，都不愿承认老公是个瓢虫。	1778439990	2026-05-10 19:06:30	0	0	0	1779303970600	https://m.weibo.cn/detail/5297102818119047	湖南	6422605988	早点睡觉的乖宝宝64349	m	https://m.weibo.cn/u/6422605988?launchid=10000360-page_H5	https://tvax1.sinaimg.cn/crop.0.0.996.996.180/0070EBdaly8fqffwcw97jj30ro0rotan.jpg?KID=imgbed,tva&Expires=1779314752&ssig=6W6EybU1RR	hpv	2026.05.10	2026.05.21
5297113080532771	#一人之下HPV番外高能上线# 破防又好哭！《一人之下》HPV彩蛋，这3个名场面戳到我了 当国漫江湖撞上硬核健康科普，《一人之下》这支HPV彩蛋，没有生硬说教，只用角色骨子里的反差与真诚，把“打破偏见、主动守护”的内核讲得滚烫又好懂。以下几个名场面，看完直接戳中心底，越品越有力量✨ 名场面一｜冯宝宝黑板科普：最冷的脸，说最醒世的真话 永远面无表情的宝儿姐，拿着小黑板站在那里，川味普通话平淡无波，却甩出一句颠覆认知的话：“每10个男生，有9个可能感染HPV”。 没有夸张语气，没有刻意煽情，像往常说“阿威十八式”一样自然，却瞬间击碎“HPV是女生专属”的刻板偏见。原来最硬核的科普，从不需要华丽包装，就像宝儿姐的人设——直白、纯粹、直击要害，用一句真话打破所有人的认知盲区，让你在错愕中瞬间清醒：健康从无性别之分，忽视从来不是保护伞。 名场面二｜王也窘迫战病毒：高燃江湖，照进现实的慌张 魁爷召唤…	1778442437	2026-05-10 19:47:17	0	0	0	1779303970594	https://m.weibo.cn/detail/5297113080532771	上海	5473665638	快乐奔跑的园丁酱	f	https://m.weibo.cn/u/5473665638?luicode=20000061&lfid=5297113080532771&launchid=10000360-page_H5	https://tva4.sinaimg.cn/crop.213.57.532.532.180/005YqWtEjw8eo5vzmnnebj30qn0i0gr4.jpg?KID=imgbed,tva&Expires=1779314752&ssig=zzecvndnHI	hpv	2026.05.10	2026.05.21
5297158062085971	#一人之下HPV番外高能上线# 看完《一人之下》的HPV彩蛋，我最大的感受就是：原来科普也能做得这么有梗又走心，既保留了作品的热血风格，又把严肃的健康话题讲得让人一下子就记住了。 最打动我的，是王也道长迎战HPV病毒的那段名场面。镜头里，一向游刃有余的王也，在竹林里被具象化的HPV病毒围攻，从从容应对变成了手忙脚乱的窘迫状态，这种反差感一下子就抓住了我的注意力。紧接着，他用铜钱摆出HPV病毒模型，一边演示一边科普衣壳蛋白、不同价次疫苗的防护范围，连弹幕都在刷“道长这波科普直接封神”。高燃的战斗场景和硬核的健康知识结合得恰到好处，没有生硬的说教感，反而让HPV的危害和预防方式变得直观又好懂。 还有宝儿姐那句“男娃儿感染概率很高”，直接打破了很多人对HPV的刻板印象。从前总觉得这只是女生需要关注的问题，看完才明白，男生同样面临感染风险，而且传播途径比想象中更广泛，住酒店的公用毛巾这类日常细节…	1778453161	2026-05-10 22:46:01	0	0	0	1779303836391	https://m.weibo.cn/detail/5297158062085971	辽宁	5977444395	苹果蕉堂	f	https://m.weibo.cn/u/5977444395?luicode=20000061&lfid=5297158062085971&launchid=10000360-page_H5	https://tvax1.sinaimg.cn/crop.0.0.828.828.180/006wwKltly8hz9tew7o7wj30n00n0dh7.jpg?KID=imgbed,tva&Expires=1779314634&ssig=ruGbuhZFE0	hpv	2026.05.10	2026.05.21
5297256485094119	【#两人非法获取HPV疫苗预约信息用于诈骗# 法院：数罪并罚！】5月8日，最高人民法院发布侵犯公民个人信息犯罪及关联犯罪典型案例，披露一起利用疫苗信息诈骗犯罪的案例，被告人利用木马程序获取29万余条注射HPV（人乳头瘤病毒）疫苗的信息，用于精准实施电信诈骗。2022年2月至7月间，被告人梁某某、王某某共同出资在互联网黑灰产业平台购买木马程序，向HPV（人乳头瘤病毒）疫苗预约注射正规网站植入，非法获取网站管理员账号、密码，进而获取网站存储的HPV疫苗预约订单信息29万余条。后二人租赁虚拟主机服务器，将非法获取的网站源码上传到域名服务空间，制作仿冒的诈骗钓鱼网站，并纠集多人分工协作，通过短信平台群发疫苗预约成功短信，诱使预约人员点击短信中的钓鱼网站链接，冒充网站医生、客服，以“价格调整、优先预约、重新下单享受优惠”等话术骗取51名被害人合计58万余元。江苏省扬州市邗江区人民法院审理认为，被告…	1778476627	2026-05-11 05:17:07	0	0	0	1779303582380	https://m.weibo.cn/detail/5297256485094119		3628354521	德州中院	m	https://m.weibo.cn/u/3628354521?luicode=20000061&lfid=5297256485094119&launchid=10000360-page_H5	https://tvax4.sinaimg.cn/crop.0.0.566.566.180/d8444bd9ly8h8uyleo9iuj20fq0fq0u9.jpg?KID=imgbed,tva&Expires=1779314380&ssig=hUSmUSQO4t	hpv	2026.05.11	2026.05.21
5297274645120056	46岁华人女子与富豪上床后威胁曝光，获650万美元后仍不满足，要分12亿美元一名46岁的华人女子，通过社交媒体与某亿万富豪联系，并约到家中发生关系后，以曝光相威胁，获得了650万美元“赔偿”，但仍不满足，继续要挟曝光，要求分得该富豪一半的资产，约12.15亿美元。最终，富豪选择报警求助。该华人女子获悉后试图回中国躲避，在纽约肯尼迪国际机场被联邦调查局（FBI）探员逮捕。据《华人街日报》报道，该富豪是NBA球队密尔沃基雄鹿队（Milwaukee Bucks）联合老板、华尔街知名投资人韦斯利·埃登斯（Wesley Edens），同时担任英格兰阿斯顿维拉足球俱乐部老板，他在体育和金融界拥有巨大影响力，公开的资产是25亿美元。被告是一名华人女子，46岁的罗昌丽（Changli “Sophia” Luo，音译），中国出生，离异人士。据刑事诉状，事件起源于2022年，罗女士通过LinkedIn私信联…	1778480957	2026-05-11 06:29:17	321	13	36	1779303582378	https://m.weibo.cn/detail/5297274645120056	美国	7511242707	艾菲爾塔莉2020	f	https://m.weibo.cn/u/7511242707?luicode=20000061&lfid=5297274645120056&launchid=10000360-page_H5	https://tvax3.sinaimg.cn/crop.0.0.1080.1080.180/008ckplVly8gu6tfyyp16j60u00u0jss02.jpg?KID=imgbed,tva&Expires=1779314377&ssig=t5c3PHQ7y%2F	hpv	2026.05.11	2026.05.21
5297291760239431	被称为高危型，对于这种HPV感染，一定要小心翼翼，因为随着时间的推移，这种高危型HPV容易导致宫颈癌、口腔癌、肛门癌、食管癌等多种癌症。第四，患上EB病毒感染全球约95%的鼻咽癌患者肿瘤组织中可检测到EB病毒DNA或相关抗原。在鼻咽癌高发区（如中国华南地区），患者血液中EB病毒抗体（如VCA-IgA、EA-IgA）水平显著升高，提示感染与疾病进展相关。所以，特别是在鼻咽癌高发地区，大家一定不要忽视EB病毒感染，发现这种病毒，要特别小心，警惕鼻咽癌的发生。很多人不理解，为什么上述这些细菌或病毒感染会诱发癌症？原因很简单，感染这些细菌或病毒以后，身体会处于一个慢性炎症状态，在炎症的刺激下，器官癌变的风险也会大大增加。所以，不要忽视慢性炎症，它虽然不像急性炎症那样来势汹汹，但它更像是一个无声的杀手，等到你有知觉的时候，往往为时已晚。	1778485037	2026-05-11 07:37:17	0	0	0	1779303836385	https://m.weibo.cn/detail/5297291760239431	北京	5116387367	真诚快乐的美女蛇	f	https://m.weibo.cn/u/5116387367?luicode=20000061&lfid=5297291760239431&launchid=10000360-page_H5	https://tva4.sinaimg.cn/crop.0.0.996.996.180/005AfQ4Tjw8fb97at8ppaj30ro0rodm9.jpg?KID=imgbed,tva&Expires=1779314623&ssig=bsHxfpEAJE	hpv	2026.05.11	2026.05.21
5297306493518151	#身体的炎症全部消失22个tips# 想要减轻身体的慢性炎症，关键在于调整生活方式而非依赖单一方法，以下是综合饮食、运动、作息等多维度的实用建议。#家庭健康守护计划##秒懂热点就用智搜# 身体的炎症全部消失22个tips 第一球迷胖哥的微博视频	1778488549	2026-05-11 08:35:49	11	23	24	1779302688888	https://m.weibo.cn/detail/5297306493518151	福建	1263692934	第一球迷胖哥	m	https://m.weibo.cn/u/1263692934?launchid=10000360-page_H5	https://tva2.sinaimg.cn/crop.0.0.996.996.180/4b526c86jw8fb0zpbfklwj20ro0rojuj.jpg?KID=imgbed,tva&Expires=1779313475&ssig=ULm5LyzlSJ	hpv	2026.05.11	2026.05.21
5297321260616399	牢记五句话，HPV乖乖投降，再也不敢缠着你！HPV医者仁心关爱女性健康中医#正能量# 中医博士宋洪丽的微博视频	1778492071	2026-05-11 09:34:31	1	1	0	1779303437011	https://m.weibo.cn/detail/5297321260616399	北京	7764135555	中医博士宋洪丽	f	https://m.weibo.cn/u/7764135555?launchid=10000360-page_H5	https://tvax4.sinaimg.cn/crop.0.0.1080.1080.180/008trwkPly8hwepp8kc7qj30u00u00tx.jpg?KID=imgbed,tva&Expires=1779314215&ssig=W0Cwt%2FDGK0	hpv	2026.05.11	2026.05.21
5297322661514447	网页链接疫苗可有效预防至少70%的宫颈癌发生。截至今年4月底，全国已为13周岁女孩接种HPV疫苗275万剂次。持续扩大接种覆盖，共筑健康屏障！#联播一瞬	1778492405	2026-05-11 09:40:05	0	1	0	1779303437011	https://m.weibo.cn/detail/5297322661514447	陕西	217822796	dd99dd	f	https://m.weibo.cn/u/217822796?launchid=10000360-page_H5	https://tvax4.sinaimg.cn/crop.0.0.996.996.180/0cfbb64cly8folp8jntsfj20ro0ro0vk.jpg?KID=imgbed,tva&Expires=1779314215&ssig=Je3Giq3Rmt	hpv	2026.05.11	2026.05.21
5297323234033742	#母亲节后送妈妈一份辟谣指南# 节日过了，关心别停。这些坑了妈妈们多年的养生谣言，该清一清了：HPV疫苗致癌？按摩能消结节？坐月子不能洗澡？更年期只能硬扛？——都是假的。母亲节后，别让关心停在昨天。帮她识破伪养生，才是真正的呵护。和@新疆网络辟谣 一起，守护新疆女性的健康真相。#丝路捉谣记#	1778492540	2026-05-11 09:42:20	41	3	8	1779303582372	https://m.weibo.cn/detail/5297323234033742		5601782043	新疆网络举报	m	https://m.weibo.cn/u/5601782043?luicode=20000061&lfid=5297323234033742&launchid=10000360-page_H5	https://tva2.sinaimg.cn/crop.182.216.1683.1683.180/00676vphjw8ezvj9u1xwoj31kw1kwn22.jpg?KID=imgbed,tva&Expires=1779314372&ssig=KzGSBlUWpv	hpv	2026.05.11	2026.05.21
5297323555161949	#母亲节后送妈妈一份辟谣指南# 节日过了，关心别停。这些坑了妈妈们多年的养生谣言，该清一清了：HPV疫苗致癌？按摩能消结节？坐月子不能洗澡？更年期只能硬扛？——都是假的。母亲节后，别让关心停在昨天。帮她识破伪养生，才是真正的呵护。和@新疆网络辟谣 一起，守护新疆女性的健康真相。	1778492618	2026-05-11 09:43:38	9	0	0	1779303582371	https://m.weibo.cn/detail/5297323555161949	山东	3908787215	生活宝藏打卡官	f	https://m.weibo.cn/u/3908787215?luicode=20000061&lfid=5297323555161949&launchid=10000360-page_H5	https://tvax3.sinaimg.cn/crop.0.0.600.600.180/e8fb5c0fly8i5r32bkxqdj20go0gotbb.jpg?KID=imgbed,tva&Expires=1779314369&ssig=d4By%2BNUhy9	hpv	2026.05.11	2026.05.21
5297323571937699	#母亲节后送妈妈一份辟谣指南# 节日过了，关心别停。这些坑了妈妈们多年的养生谣言，该清一清了：HPV疫苗致癌？按摩能消结节？坐月子不能洗澡？更年期只能硬扛？——都是假的。母亲节后，别让关心停在昨天。帮她识破伪养生，才是真正的呵护。和@新疆网络辟谣 一起，守护新疆女性的健康真相。	1778492622	2026-05-11 09:43:42	10	0	1	1779303437007	https://m.weibo.cn/detail/5297323571937699	山东	5143666161	老卢说事儿	f	https://m.weibo.cn/u/5143666161?luicode=20000061&lfid=5297323571937699&launchid=10000360-page_H5	https://tvax2.sinaimg.cn/crop.0.0.600.600.180/005C6ixrly8i5r354ouy3j30go0godha.jpg?KID=imgbed,tva&Expires=1779314226&ssig=TSk6GOapK1	hpv	2026.05.11	2026.05.21
5297323586095448	#母亲节后送妈妈一份辟谣指南# 节日过了，关心别停。这些坑了妈妈们多年的养生谣言，该清一清了：HPV疫苗致癌？按摩能消结节？坐月子不能洗澡？更年期只能硬扛？——都是假的。母亲节后，别让关心停在昨天。帮她识破伪养生，才是真正的呵护。和@新疆网络辟谣 一起，守护新疆女性的健康真相。	1778492625	2026-05-11 09:43:45	10	0	0	1779303582362	https://m.weibo.cn/detail/5297323586095448	山东	3222992474	云微微V	m	https://m.weibo.cn/u/3222992474?luicode=20000061&lfid=5297323586095448&launchid=10000360-page_H5	https://tvax2.sinaimg.cn/crop.0.0.600.600.180/c01af65aly8i6ng4wbn08j20go0goq4g.jpg?KID=imgbed,tva&Expires=1779314364&ssig=V2rRrXsmfs	hpv	2026.05.11	2026.05.21
5297323615978312	#母亲节后送妈妈一份辟谣指南# 节日过了，关心别停。这些坑了妈妈们多年的养生谣言，该清一清了：HPV疫苗致癌？按摩能消结节？坐月子不能洗澡？更年期只能硬扛？——都是假的。母亲节后，别让关心停在昨天。帮她识破伪养生，才是真正的呵护。和@新疆网络辟谣 一起，守护新疆女性的健康真相。	1778492632	2026-05-11 09:43:52	12	0	1	1779303582356	https://m.weibo.cn/detail/5297323615978312	山东	1787419133	微观新印象	m	https://m.weibo.cn/u/1787419133?luicode=20000061&lfid=5297323615978312&launchid=10000360-page_H5	https://tvax4.sinaimg.cn/crop.0.0.600.600.180/6a89d9fdly8i5r2yuli4sj20go0godh4.jpg?KID=imgbed,tva&Expires=1779314361&ssig=9CyxioNJXO	hpv	2026.05.11	2026.05.21
5297323672601927	#津法君播报# 【#两人非法获取HPV疫苗预约信息用于诈骗# 法院：数罪并罚！】5月8日，最高人民法院发布侵犯公民个人信息犯罪及关联犯罪典型案例，披露一起利用疫苗信息诈骗犯罪的案例，被告人利用木马程序获取29万余条注射HPV（人乳头瘤病毒）疫苗的信息，用于精准实施电信诈骗。2022年2月至7月间，被告人梁某某、王某某共同出资在互联网黑灰产业平台购买木马程序，向HPV（人乳头瘤病毒）疫苗预约注射正规网站植入，非法获取网站管理员账号、密码，进而获取网站存储的HPV疫苗预约订单信息29万余条。后二人租赁虚拟主机服务器，将非法获取的网站源码上传到域名服务空间，制作仿冒的诈骗钓鱼网站，并纠集多人分工协作，通过短信平台群发疫苗预约成功短信，诱使预约人员点击短信中的钓鱼网站链接，冒充网站医生、客服，以“价格调整、优先预约、重新下单享受优惠”等话术骗取51名被害人合计58万余元。江苏省扬州市邗江区人民法…	1778492646	2026-05-11 09:44:06	20	18	0	1779303437000	https://m.weibo.cn/detail/5297323672601927		3918556037	重庆江津法院	m	https://m.weibo.cn/u/3918556037?luicode=20000061&lfid=5297323672601927&launchid=10000360-page_H5	https://tvax4.sinaimg.cn/crop.0.4.145.145.180/e9906b85ly8h8w538l1q6j2046046dfw.jpg?KID=imgbed,tva&Expires=1779314219&ssig=XOzHwVUhMv	hpv	2026.05.11	2026.05.21
5297326514244651	【最高法发布典型案例#窃取个人信息要付出沉重代价#】#29万多条HPV疫苗预约信息被窃取#医院挂号、坐高铁、查学历、甚至约HPV疫苗，信息都可能被偷被卖、用于精准诈骗！29万条预约信息疫苗预约信息被盗、团伙非法获取数亿条个人信息、车票行程信息被卖出……最高法典型案例明确“谁动个人信息，谁就要付出沉重代价！”（CCTV法治在线） CCTV法治在线的微博视频	1778493323	2026-05-11 09:55:23	0	0	0	1779303436995	https://m.weibo.cn/detail/5297326514244651		7375867159	网信开封	f	https://m.weibo.cn/u/7375867159?luicode=20000061&lfid=5297326514244651&launchid=10000360-page_H5	https://tvax2.sinaimg.cn/crop.0.0.500.500.180/0083anZlly8h8vg80ok4bj30dw0dwaax.jpg?KID=imgbed,tva&Expires=1779314216&ssig=JARVuU3rYa	hpv	2026.05.11	2026.05.21
5297342112596559	#hpv##免疫##妇科# 大军主任讲科普的微博视频	1778497042	2026-05-11 10:57:22	0	0	0	1779303278740	https://m.weibo.cn/detail/5297342112596559	山东	7733468613	大军主任讲科普	m	https://m.weibo.cn/u/7733468613?launchid=10000360-page_H5	https://tvax4.sinaimg.cn/crop.0.0.600.600.180/008rmQsJly8hlhshpnd17j30go0gowff.jpg?KID=imgbed,tva&Expires=1779314057&ssig=u3wjINARSu	hpv	2026.05.11	2026.05.21
5297342426120711	最近很火的“埃登斯跨国勒索案”，不知道你们吃到瓜没。概括一下，就是一个来自纽约的、创办了某非盈利机构的叫罗昌丽的46岁离异女子，2022年通过领英联系刚刚离婚的NBA雄鹿队韦斯利·埃登斯，随后相约见面，并于2023年6月在罗昌丽的曼哈顿公寓发生关系。事后不久，罗昌丽向埃登斯发送情感告白信息未获回应，关系破裂。罗昌丽开始持私密影像，部分为AI合成换脸，以此威胁勒索埃登斯。在一开始两人谈判达成650万美元私下和解方案。罗昌丽以自己感染了HPV为由反悔，要求分走埃登斯一半身家，近17.5亿美元。2025年5月FBI介入调查，搜查罗昌丽公寓，在卫生棉收纳盒与洗衣蓝内各搜出一部存有影像的加密手机，部分影像为将埃登斯面部合成至他人身体的AI视频，坐实证据。2025年6月14日罗昌丽准备从肯尼迪机场飞往中国躲避，当场被FBI逮捕。被美国联邦检方指控跨国敲诈勒索、销毁证据等多项重罪，当庭不认罪。目前罗昌…	1778497116	2026-05-11 10:58:36	3597	161	226	1779301553478	https://m.weibo.cn/detail/5297342426120711	重庆	6284371042	邪能之槌	m	https://m.weibo.cn/u/6284371042?luicode=20000061&lfid=5297342426120711&launchid=10000360-page_H5	https://tvax2.sinaimg.cn/crop.0.0.1080.1080.180/006RizZgly8h6q2xmjl2yj30u00u0tbv.jpg?KID=imgbed,tva&Expires=1779312342&ssig=lB2a%2FttyW%2B	hpv	2026.05.11	2026.05.21
5297343689655435	分享图片	1778497418	2026-05-11 11:03:38	59	5	27	1779301553484	https://m.weibo.cn/detail/5297343689655435	河南	6568431571	啡咖17	f	https://m.weibo.cn/u/6568431571?launchid=10000360-page_H5	https://tvax2.sinaimg.cn/crop.0.0.1080.1080.180/007awt6Hly8ib1q3l05avj30u00u0447.jpg?KID=imgbed,tva&Expires=1779312336&ssig=1SK3j4tdB5	hpv	2026.05.11	2026.05.21
5297343970675213	【#两人非法获取HPV疫苗预约信息用于诈骗# 法院：数罪并罚！】5月8日，最高人民法院发布侵犯公民个人信息犯罪及关联犯罪典型案例，披露一起利用疫苗信息诈骗犯罪的案例，被告人利用木马程序获取29万余条注射HPV（人乳头瘤病毒）疫苗的信息，用于精准实施电信诈骗。2022年2月至7月间，被告人梁某某、王某某共同出资在互联网黑灰产业平台购买木马程序，向HPV（人乳头瘤病毒）疫苗预约注射正规网站植入，非法获取网站管理员账号、密码，进而获取网站存储的HPV疫苗预约订单信息29万余条。后二人租赁虚拟主机服务器，将非法获取的网站源码上传到域名服务空间，制作仿冒的诈骗钓鱼网站，并纠集多人分工协作，通过短信平台群发疫苗预约成功短信，诱使预约人员点击短信中的钓鱼网站链接，冒充网站医生、客服，以“价格调整、优先预约、重新下单享受优惠”等话术骗取51名被害人合计58万余元。江苏省扬州市邗江区人民法院审理认为，被告…	1778497485	2026-05-11 11:04:45	3	1	0	1779303278738	https://m.weibo.cn/detail/5297343970675213		3898037768	重庆九龙坡法院	m	https://m.weibo.cn/u/3898037768?luicode=20000061&lfid=5297343970675213&launchid=10000360-page_H5	https://tvax4.sinaimg.cn/crop.0.0.1000.1000.180/e8575608ly8hlqmg9ht01j20rs0rsdie.jpg?KID=imgbed,tva&Expires=1779314076&ssig=pp%2BSoTPrpP	hpv	2026.05.11	2026.05.21
5297346939191740	太离谱了，美国64岁NBA密尔沃基雄鹿队的老板，与一位46岁华裔女子发生一夜情。46岁华裔女子以是在精神失常的情况下与对方发生性关系为由，要求分得艾登斯12亿美元的财富，这差不多占了该富豪一半的钱。华裔女子联系了艾登斯的家人和前妻，并威胁要联系他的投资者，试图搞臭他。在最初的和解协议中，经过一位前法官主持的视频调解，艾登斯同意支付650万美元，其中包括100万美元的预付款。据女方的律师称，和解后，该华裔女子发现自己感染了HPV。她指责是艾登斯让她得病，并试图重新谈判和解协议，要求高达12.15亿美元的赔偿。	1778498193	2026-05-11 11:16:33	294	61	15	1779303278737	https://m.weibo.cn/detail/5297346939191740	辽宁	3939426052	地瓜熊老六	m	https://m.weibo.cn/u/3939426052?luicode=20000061&lfid=5297346939191740&launchid=10000360-page_H5	https://tvax2.sinaimg.cn/crop.0.40.649.649.180/eacedf04ly8geb0ltyihbj20j60j60tm.jpg?KID=imgbed,tva&Expires=1779314073&ssig=u%2FzqD2VSdI	hpv	2026.05.11	2026.05.21
5297348159737837	#hpv##妇科##免疫# 梅主任健康科普的微博视频	1778498484	2026-05-11 11:21:24	0	0	0	1779303109394	https://m.weibo.cn/detail/5297348159737837	山东	6619710129	梅主任健康科普	m	https://m.weibo.cn/u/6619710129?launchid=10000360-page_H5	https://tvax4.sinaimg.cn/crop.0.0.600.600.180/007dZD0dly8hkrdruspeoj30go0gomy8.jpg?KID=imgbed,tva&Expires=1779313888&ssig=AFwUDcqgEj	hpv	2026.05.11	2026.05.21
5297349913742184	网页链接 为避免家人遭受骚扰和公众羞辱，埃登斯最初选择配合。双方达成初步和解协议，埃登斯同意支付650万美元，其中包括100万美元预付款。此前，两人还通过Zoom进行了一次由前法官主持的“冥想”调解会议。然而，和解并未结束纠纷。据罗女士律师称，和解后她发现自己感染了人乳头瘤病毒（HPV），这是一种可通过性行为传播、可能导致癌症的病毒。她将责任归咎于埃登斯，并要求重新谈判协议，索要高达12.15亿美元的巨额赔偿。这一要求几乎相当于埃登斯净资产的一半。 网页链接	1778498902	2026-05-11 11:28:22	0	0	0	1779303109393	https://m.weibo.cn/detail/5297349913742184	北京	1734912532	GeneShi	m	https://m.weibo.cn/u/1734912532?luicode=20000061&lfid=5297349913742184&launchid=10000360-page_H5	https://tvax4.sinaimg.cn/crop.0.0.1080.1080.180/6768aa14ly8hadvhw0wjij20u00u0n04.jpg?KID=imgbed,tva&Expires=1779313907&ssig=M61hJPr55m	hpv	2026.05.11	2026.05.21
5297349941532497	【#炎症到癌症需要多久#】#5种炎症或将变成癌症#不是所有的炎症都会癌变，像感冒、发烧、扁桃体发炎这些急性炎症基本没事儿。复旦大学附属华山医院神经外科主任医师秦主任科普：真正要警惕的是慢性炎症，它就像小火慢炖，可能10年8年才能熬成癌症。1.脑胃炎变胃癌，特别是胃一直隐隐作痛反酸的慢性萎缩性胃炎，记住三件事，查幽门螺旋杆菌，戒酒戒烟，每年做胃镜。2.肝炎变肝癌，护肝就两步，抗病毒药不能停，每半年查肝脏的超声和甲胎蛋白。3.胰腺炎变胰腺癌，老酒友和糖尿病人要当心。慢性胰腺炎，让癌变的风险翻20倍。保命口诀有两条，马上戒酒，每年做增强CT。4.肠炎变肠癌，溃疡性结肠炎超过10年的患者，关键动作就一条，便血别当痔疮。5.宫颈炎变宫颈癌，罪魁祸首就是高危的HPV病毒，防癌得打HPV的疫苗。#身体的炎症全部消失22个tips#时代报告的微博视频	1778498909	2026-05-11 11:28:29	0	0	0	1779303278731	https://m.weibo.cn/detail/5297349941532497		2492849277	麦穗Video	f	https://m.weibo.cn/u/2492849277?luicode=20000061&lfid=5297349941532497&launchid=10000360-page_H5	https://tvax4.sinaimg.cn/crop.3.0.1035.1035.180/9495dc7dly8h4tcn41jepj20u00u0q45.jpg?KID=imgbed,tva&Expires=1779314068&ssig=Pq2Dl8jqP9	hpv	2026.05.11	2026.05.21
5297349943625623	【#炎症到癌症需要多久#】#5种炎症或将变成癌症#不是所有的炎症都会癌变，像感冒、发烧、扁桃体发炎这些急性炎症基本没事儿。复旦大学附属华山医院神经外科主任医师秦主任科普：真正要警惕的是慢性炎症，它就像小火慢炖，可能10年8年才能熬成癌症。1.脑胃炎变胃癌，特别是胃一直隐隐作痛反酸的慢性萎缩性胃炎，记住三件事，查幽门螺旋杆菌，戒酒戒烟，每年做胃镜。2.肝炎变肝癌，护肝就两步，抗病毒药不能停，每半年查肝脏的超声和甲胎蛋白。3.胰腺炎变胰腺癌，老酒友和糖尿病人要当心。慢性胰腺炎，让癌变的风险翻20倍。保命口诀有两条，马上戒酒，每年做增强CT。4.肠炎变肠癌，溃疡性结肠炎超过10年的患者，关键动作就一条，便血别当痔疮。5.宫颈炎变宫颈癌，罪魁祸首就是高危的HPV病毒，防癌得打HPV的疫苗。#身体的炎症全部消失22个tips#时代报告的微博视频	1778498909	2026-05-11 11:28:29	0	0	0	1779303109390	https://m.weibo.cn/detail/5297349943625623		6522608385	云迹电竞	f	https://m.weibo.cn/u/6522608385?luicode=20000061&lfid=5297349943625623&launchid=10000360-page_H5	https://tvax2.sinaimg.cn/crop.0.0.500.500.180/0077qcp3ly8h7uky3gqz3j30dw0dwweg.jpg?KID=imgbed,tva&Expires=1779313901&ssig=W0mD7KW6wx	hpv	2026.05.11	2026.05.21
5297349947032437	【#炎症到癌症需要多久#】#5种炎症或将变成癌症#不是所有的炎症都会癌变，像感冒、发烧、扁桃体发炎这些急性炎症基本没事儿。复旦大学附属华山医院神经外科主任医师秦主任科普：真正要警惕的是慢性炎症，它就像小火慢炖，可能10年8年才能熬成癌症。1.脑胃炎变胃癌，特别是胃一直隐隐作痛反酸的慢性萎缩性胃炎，记住三件事，查幽门螺旋杆菌，戒酒戒烟，每年做胃镜。2.肝炎变肝癌，护肝就两步，抗病毒药不能停，每半年查肝脏的超声和甲胎蛋白。3.胰腺炎变胰腺癌，老酒友和糖尿病人要当心。慢性胰腺炎，让癌变的风险翻20倍。保命口诀有两条，马上戒酒，每年做增强CT。4.肠炎变肠癌，溃疡性结肠炎超过10年的患者，关键动作就一条，便血别当痔疮。5.宫颈炎变宫颈癌，罪魁祸首就是高危的HPV病毒，防癌得打HPV的疫苗。#身体的炎症全部消失22个tips#时代报告的微博视频	1778498910	2026-05-11 11:28:30	1	0	1	1779303278725	https://m.weibo.cn/detail/5297349947032437	河南	5584360854	故事人生	m	https://m.weibo.cn/u/5584360854?luicode=20000061&lfid=5297349947032437&launchid=10000360-page_H5	https://tvax3.sinaimg.cn/crop.0.0.1080.1080.180/0065Vpmmly8gbp24ujtpij30u00u0adh.jpg?KID=imgbed,tva&Expires=1779314063&ssig=zFvC%2F0i9vC	hpv	2026.05.11	2026.05.21
5297356040045555	#超斯基信箱# “HPV检测是阴性，但这个是啥，有传染性吗，之前这里磨破皮了，然后就长了”从照片形态来看考虑是尖锐湿疣，HPV检测阴性可能是因为1、之前测的不是这里；2、取样不足；3、检测不准等等。可以切除做个病理检查，更准确一些。尽快到医院就诊治疗。需要注意的是，单纯磨破皮不会长尖锐湿疣，磨破皮后有杏接触，或者杏接触时磨破皮有可能长尖锐湿疣。	1778500363	2026-05-11 11:52:43	122	41	0	1779300625054	https://m.weibo.cn/detail/5297356040045555	山东	5979495016	许超医生	m	https://m.weibo.cn/u/5979495016?luicode=20000061&lfid=5297356040045555&launchid=10000360-page_H5	https://tvax4.sinaimg.cn/crop.0.0.512.512.180/006wFlO0ly8gbnja69u55j30e80e80tg.jpg?KID=imgbed,tva&Expires=1779311422&ssig=afjQOh8JbS	hpv	2026.05.11	2026.05.21
5297364522763289	再年轻也没用！29岁美女王冰冰去世，死因曝光，去年办了一人婚礼 。去年，网上流传一段视频，一个女孩穿着白色婚纱，站在鲜花和灯光布置好的场地中央，脸上化着精致的妆，旁边没有新郎，只有几个陪她流泪的亲友。这就是山东培训讲师王冰冰给自己办的婚礼，她说，这是送给抗癌两年的自己的一份礼物，是生病前的自己，嫁给了生病后更勇敢的自己。 2026年5月9日凌晨，王冰冰走了。29岁，死于宫颈癌中晚期，多器官衰竭。 王冰冰1997年出生在山东，是个普通的培训讲师，性格开朗，爱穿漂亮裙子，对生活很有热情。2023年9月，她去医院做检查，拿到报告的那一刻脑子一片空白——宫颈癌，一确诊就是中晚期。 她想不通，自己未婚未育，年仅27岁，身上找不到任何教科书上提到的高危因素，怎么就成了这样。 根据国家癌症中心发布的《中国癌症统计》报告，中国宫颈癌患者的发病年龄正在持续下移，20至30岁年龄组的发病率在过去二十年内呈上…	1778502385	2026-05-11 12:26:25	0	0	0	1779303109388	https://m.weibo.cn/detail/5297364522763289	浙江	6883921539	饭圈小秋	f	https://m.weibo.cn/u/6883921539?luicode=20000061&lfid=5297364522763289&launchid=10000360-page_H5	https://tvax2.sinaimg.cn/crop.0.0.1080.1080.180/007vSeszly8htm5bu1qm7j30u00u00wv.jpg?KID=imgbed,tva&Expires=1779313896&ssig=AzW92iMoC5	hpv	2026.05.11	2026.05.21
5297373859283981	【经小济•新闻速览】1.教育部等九部门10日启动2026年职业教育活动周，将实现各地职业学校全覆盖。2.民政部：新修订的《婚姻登记条例》施行以来，各地共办理婚姻登记“全国通办”68.2万对。3.截至目前，全国一刻钟便民生活圈内改造优化养老站点10898个、托育机构19273个。4.国家免疫规划HPV疫苗免费接种服务正在各地有序推进，截至今年4月底，全国已为13周岁女孩接种HPV疫苗275万剂次。5.近日，我国研究团队确认三星堆遗址7号祭祀坑出土的铁质残片为纯陨铁制品。6.2026年世乒赛团体赛10日在英国伦敦展开决赛争夺，中国队均战胜日本队，获得女子团体冠军和男子团体冠军。	1778504611	2026-05-11 13:03:31	0	0	0	1779303109382	https://m.weibo.cn/detail/5297373859283981		1774006332	辽宁经济广播官方微博	f	https://m.weibo.cn/u/1774006332?luicode=20000061&lfid=5297373859283981&launchid=10000360-page_H5	https://tvax3.sinaimg.cn/crop.0.0.1080.1080.180/69bd303cly8h8vg9csnobj20u00u0jsh.jpg?KID=imgbed,tva&Expires=1779313891&ssig=86tgKbHNKl	hpv	2026.05.11	2026.05.21
5297382784238691	一、同时做「疫苗 + 检测试剂」的龙头万泰生物（603392）疫苗：二价 HPV（馨可宁）、九价 HPV、戊肝疫苗，流感 / 新冠疫苗在研。检测试剂：化学发光、生化、核酸、传染病（艾滋 / 乙肝 / 丙肝 / 结核）、肿瘤、甲功等，出口量大，WHO 认证产品多。年内涨幅：+62.4%（你前面数据里最强的一只）二、只做「疫苗为主」的龙头（基本不做检测试剂）华兰生物（002007）疫苗：流感疫苗国内龙头，新冠疫苗、带状疱疹疫苗、Hib 疫苗等。不做检测试剂；主业是血液制品 + 疫苗。年内涨幅：+12.9%长春高新（000661）疫苗：子公司百克生物 ——水痘、带状疱疹、流感、狂犬疫苗等。核心主业是生长激素，疫苗是重要板块，不做检测试剂。年内涨幅：+18.5%三、做「检测试剂 / 体外诊断（IVD）」的龙头（疫苗很少或没有）你前面名单里，严格做试剂的不多，主要是：迈瑞医疗（300760）诊断：…	1778506739	2026-05-11 13:38:59	2	0	0	1779303109379	https://m.weibo.cn/detail/5297382784238691	浙江	5776968794	添丁200908	m	https://m.weibo.cn/u/5776968794?luicode=20000061&lfid=5297382784238691&launchid=10000360-page_H5	https://tvax3.sinaimg.cn/crop.0.0.1006.1006.180/006iXzu2ly8g1eufn1tfpj30ry0rytbx.jpg?KID=imgbed,tva&Expires=1779313888&ssig=QwLP9GtM6V	hpv	2026.05.11	2026.05.21
5297386005988169	五类炎症需及时干预，以防演变为癌症。 #炎症# #癌变# #慢性胃炎# 大触的绘板姬的微博视频	1778507507	2026-05-11 13:51:47	0	0	0	1779303109373	https://m.weibo.cn/detail/5297386005988169	北京	6090645005	大触的绘板姬	f	https://m.weibo.cn/u/6090645005?launchid=10000360-page_H5	https://tvax4.sinaimg.cn/crop.0.0.828.828.180/006EbIZLly8gln4zfedc3j30n00n0taw.jpg?KID=imgbed,tva&Expires=1779313888&ssig=8GU9kulXHH	hpv	2026.05.11	2026.05.21
5297388388354672	这个女人通过LinkedIn私信联系到亿万富豪，发生关系后开始勒索。先要650万美元，富豪为了息事宁人，给了。后来她又以感染HPV为由重新谈判，新的要求是12.15亿美元，差不多是对方净资产的一半。富豪忍无可忍，选择报警。FBI搜查她公寓时，发现一部手机藏在卫生巾盒里。里面存着视频和照片，是她用来勒索的核心筹码。她在肯尼迪机场准备出逃回国躲避时被捕，目前以50万美元保释，软禁状态等待庭审。这个案子有几个细节值得记住。650万美元到手还不够，继续加码到12亿，这不是贪，这是失控。勒索的逻辑本来是“让对方觉得给钱比曝光划算”，一旦开口要对方净资产的一半，对方就没有别的选择了。她选择在机场跑路，说明她知道事情已经到了无法收场的地步。案件目前仍在进行中，富豪方面否认所有不当行为指控。	1778508075	2026-05-11 14:01:15	16	3	1	1779301962126	https://m.weibo.cn/detail/5297388388354672	广西	8005309521	七剑战歌下昆仑山01号	m	https://m.weibo.cn/u/8005309521?luicode=20000061&lfid=5297388388354672&launchid=10000360-page_H5	https://tvax3.sinaimg.cn/crop.0.0.1080.1080.180/008JLsHvly8icf0xy76rkj30u00u0q8v.jpg?KID=imgbed,tva&Expires=1779312744&ssig=eQb04es00Z	hpv	2026.05.11	2026.05.21
5297392284862928	#一人之下HPV番外高能上线# 追《一人之下》HPV科普彩蛋，解锁硬核健康知识太受用！《一人之下》这支HPV科普视频！用冯宝宝、王也、张楚岚这些熟悉的角色来讲健康知识，生动形象，又符合年轻人的口味。它打破了HPV只关乎女性的误区，点明男性同样需要重视，知识点直白易懂，趣味满满不枯燥。把动漫与科普巧妙结合，用趣味满满的剧情拆解HPV知识，原本枯燥的健康常识瞬间变得鲜活有趣，也让猫海糖彻底重视起HPV病毒的潜在危害，忍不住把这份实用科普分享给所有人。💥💥💥 整个彩蛋剧情紧凑又有梗，开篇就牢牢抓住眼球⬇️⬇️⬇️[绿丝带][绿丝带]视频前15秒——粗犷的魁爷率先登场，竟直接向王也发起HPV病毒攻击，猝不及防的攻势让一向从容的王也一时难以招架，情急之下，他立刻使出自己的招牌绝招“乱金柝”，先稳住局面。面对陌生又棘手的HPV问题，王也丝毫不敢大意，第一时间拨通电话，向心思缜密的张楚岚虚心请教。身为…	1778509004	2026-05-11 14:16:44	2	0	1	1779302939898	https://m.weibo.cn/detail/5297392284862928	广东	6228639921	猫海糖	f	https://m.weibo.cn/u/6228639921?luicode=20000061&lfid=5297392284862928&launchid=10000360-page_H5	https://tvax1.sinaimg.cn/crop.0.0.1080.1080.180/006NwJMdly8i9drjwhl2zj30u00u0jtt.jpg?KID=imgbed,tva&Expires=1779313737&ssig=xoK9rd1%2BWu	hpv	2026.05.11	2026.05.21
5297392671000976	病毒检测双雄：达安基因 vs 凯普生物，谁更具投资机会？免责声明：本文仅为行业与公司公开信息对比，不构成任何投资建议，股市有风险，入市需谨慎病毒检测赛道回归常态化，达安基因与凯普生物作为分子诊断龙头，呈现不同投资逻辑。达安基因（002030）：国资PCR龙头，稳健底仓型。技术底蕴深厚，国内PCR市占率领先，与疾控系统合作紧密，病毒检测产品线全。2026年获广药集团入主预期，现金充裕、无有息负债，估值处历史低位（PB≈1.15） 。但疫情后业绩亏损、集采压价，短期盈利修复慢，机构关注度低 。优势是安全边际高、国资背书、抗风险强；短板是转型慢、弹性小。凯普生物（300639）：HPV+检测龙头，困境反转型。导流杂交技术领先，HPV检测市占率高，布局全国第三方医检所，产品+服务双轮驱动。2024年业绩触底后，2026年Q1大幅减亏、现金流转正，负债率仅12.9%、估值底部。受HPV集采冲击大，…	1778509096	2026-05-11 14:18:16	1	0	0	1779302939898	https://m.weibo.cn/detail/5297392671000976	上海	1367093253	枭阳爵雄	m	https://m.weibo.cn/u/1367093253?luicode=20000061&lfid=5297392671000976&launchid=10000360-page_H5	https://tvax4.sinaimg.cn/crop.0.0.640.640.180/517c3005ly8gbd3rdqai6j20hs0hsdg1.jpg?KID=imgbed,tva&Expires=1779313734&ssig=2%2BYacYfD1Z	hpv	2026.05.11	2026.05.21
5297397212120022	重度hpv，教你三招，轻松告别病毒 吴主任科普的微博视频	1778510179	2026-05-11 14:36:19	0	0	0	1779302939896	https://m.weibo.cn/detail/5297397212120022	广西	7019379544	吴主任科普	f	https://m.weibo.cn/u/7019379544?launchid=10000360-page_H5	https://tvax1.sinaimg.cn/crop.0.0.600.600.180/007F2Bh6ly8hm4yd9e1axj30go0gowfo.jpg?KID=imgbed,tva&Expires=1779313721&ssig=nOHz01E4TB	hpv	2026.05.11	2026.05.21
5297398840820228	HPV 转阴新思路｜无创温热治疗，数据说话✨在学术会上学习老师讲清温热原理和案例“治疗一处，清除全身” 的免疫原理原理是通过精准控制 43-44℃的局部温热，激活自身免疫反应，调动全身抗病毒能力。比如只治疗脚部的 1 处跖疣，其他部位的疣体也会跟着消退，这也是它复发率低的关键原因。让自身自发清除对抗病毒💡 适合普通姐妹的关键点解读✅ 无创非接触治疗：不用手术、不用激光冷冻，避免了创伤和留疤的风险，怕痛星人友好✅ 有指南背书的方案：技术由中国医科大学附属第一医院团队研发，已写入《病毒疣基层诊疗指南》，不是网传偏方✅ 适用场景清晰：主要用于高危型 HPV 持续感染、HPV 相关皮肤疣（跖疣、寻常疣、尖锐湿疣）✅ 效果有个体差异：数据来自临床试验，实际效果受病毒型别、个人免疫状态影响，并非 100% 清除💡完整讲解视频整理可私信发送 希望每个被 HPV 困扰的姐妹，都能找到适合自己的方式，顺利…	1778510567	2026-05-11 14:42:47	0	0	0	1779302939895	https://m.weibo.cn/detail/5297398840820228	辽宁	5470239312	温太医说温热	m	https://m.weibo.cn/u/5470239312?luicode=20000061&lfid=5297398840820228&launchid=10000360-page_H5	https://tvax4.sinaimg.cn/crop.0.0.600.600.180/005Ycz8kly8ht9bewz9phj30go0go3zz.jpg?KID=imgbed,tva&Expires=1779313732&ssig=nrxpxu%2BLEE	hpv	2026.05.11	2026.05.21
5297400026499148	【央视·新闻1+1 | 最高法公布5起典型案例 侵犯公民个人信息犯罪有哪些新趋势？】你的隐私信息安全吗？最近，最高法公布了5起跟侵犯公民个人信息犯罪相关的案例，引发了很多媒体的关注。这些案例当中有涉及医院和铁路这样本身就拥有着大量居民个人信息的单位。同时，也有像6亿条公民信息被“开盒”这样让人瞠目结舌的惊人数字。还有两个人购买了木马程序植入HPV疫苗预约网站，获取了女性个人信息29万多条用于电诈。五起典型案例反映出什么样的问题？现在侵犯公民个人信息又出现了哪些新趋势和新特点？我们该如何治理？（来源：央视新闻）网页链接	1778510850	2026-05-11 14:47:30	9	4	1	1779302939895	https://m.weibo.cn/detail/5297400026499148		3885795212	金台法院	m	https://m.weibo.cn/u/3885795212?luicode=20000061&lfid=5297400026499148&launchid=10000360-page_H5	https://tvax1.sinaimg.cn/crop.0.0.995.995.180/e79c878cly8h8w4nt3l3sj20rn0rnjtt.jpg?KID=imgbed,tva&Expires=1779313729&ssig=29e0bGaJUD	hpv	2026.05.11	2026.05.21
5297400543709753	缺点是：H`P`u转荫太快 HPV 吴主任科普的微博视频	1778510973	2026-05-11 14:49:33	0	0	0	1779302939893	https://m.weibo.cn/detail/5297400543709753	广西	7019379544	吴主任科普	f	https://m.weibo.cn/u/7019379544?launchid=10000360-page_H5	https://tvax1.sinaimg.cn/crop.0.0.600.600.180/007F2Bh6ly8hm4yd9e1axj30go0gowfo.jpg?KID=imgbed,tva&Expires=1779313721&ssig=nOHz01E4TB	hpv	2026.05.11	2026.05.21
5297400656169823	【#杭州女子做美甲破皮感染HPV#：3个月鼓包逐渐变大】近日，浙江杭州。有网友发视频称，做美甲后感染HPV，引发关注。5 月 11 日，@智慧新闻 联系到当事人施女士。她回忆，2月7日在美甲店做美甲时，被美甲工具不慎剪破皮，当场就起了一个小包。三个月后，手指上的鼓包逐渐变大，就医检查后确诊感染低危型 HPV。经医生询问溯源，才联想到正是做美甲破皮留下的隐患。施女士坦言，得知感染 HPV 后心里十分害怕，目前正在接受液氮冷冻治疗。她发文分享自身经历，也是想提醒大家，做美甲一定要选择一客一消毒的正规门店。 智慧新闻的微博视频	1778511000	2026-05-11 14:50:00	59	10	0	1779302939890	https://m.weibo.cn/detail/5297400656169823		6060623902	智慧新闻	f	https://m.weibo.cn/u/6060623902?luicode=20000061&lfid=5297400656169823&launchid=10000360-page_H5	https://tvax4.sinaimg.cn/crop.0.0.1080.1080.180/006C9L8qly8ibz8mzh9v4j30u00u0gmq.jpg?KID=imgbed,tva&Expires=1779313727&ssig=CJNfkL34Uw	hpv	2026.05.11	2026.05.21
5297400702568419	HPV感染别慌，跟我学好得快 HPV 每天健康说的微博视频	1778511011	2026-05-11 14:50:11	0	0	0	1779302939888	https://m.weibo.cn/detail/5297400702568419	广西	7895013623	每天健康说	f	https://m.weibo.cn/u/7895013623?launchid=10000360-page_H5	https://tvax1.sinaimg.cn/crop.0.0.422.422.180/008CiFHply8hneqwjl75vj30bq0bqq38.jpg?KID=imgbed,tva&Expires=1779313721&ssig=4DHLg%2FUCLo	hpv	2026.05.11	2026.05.21
5297401222924403	【#杭州女子做美甲破皮感染HPV#：3个月鼓包逐渐变大】近日，浙江杭州。有网友发视频称，做美甲后感染HPV，引发关注。5 月 11 日，@智慧新闻 联系到当事人施女士。她回忆，2月7日在美甲店做美甲时，被美甲工具不慎剪破皮，当场就起了一个小包。三个月后，手指上的鼓包逐渐变大，就医检查后确诊感染低危型 HPV。经医生询问溯源，才联想到正是做美甲破皮留下的隐患。施女士坦言，得知感染 HPV 后心里十分害怕，目前正在接受液氮冷冻治疗。她发文分享自身经历，也是想提醒大家，做美甲一定要选择一客一消毒的正规门店。 智慧新闻的微博视频	1778511135	2026-05-11 14:52:15	0	0	0	1779302939878	https://m.weibo.cn/detail/5297401222924403	山西	6486866267	第一初恋_Yuki	f	https://m.weibo.cn/u/6486866267?luicode=20000061&lfid=5297401222924403&launchid=10000360-page_H5	https://tvax2.sinaimg.cn/crop.0.0.1080.1080.180/00750efhly8hwcd39w9mmj30u00u0q5e.jpg?KID=imgbed,tva&Expires=1779313721&ssig=qg1g%2FG%2F342	hpv	2026.05.11	2026.05.21
5297401223187148	【#杭州女子做美甲破皮感染HPV#：3个月鼓包逐渐变大】近日，浙江杭州。有网友发视频称，做美甲后感染HPV，引发关注。5 月 11 日，@智慧新闻 联系到当事人施女士。她回忆，2月7日在美甲店做美甲时，被美甲工具不慎剪破皮，当场就起了一个小包。三个月后，手指上的鼓包逐渐变大，就医检查后确诊感染低危型 HPV。经医生询问溯源，才联想到正是做美甲破皮留下的隐患。施女士坦言，得知感染 HPV 后心里十分害怕，目前正在接受液氮冷冻治疗。她发文分享自身经历，也是想提醒大家，做美甲一定要选择一客一消毒的正规门店。 智慧新闻的微博视频	1778511135	2026-05-11 14:52:15	0	0	0	1779302939885	https://m.weibo.cn/detail/5297401223187148	山西	5880186599	WarmingM	f	https://m.weibo.cn/u/5880186599?luicode=20000061&lfid=5297401223187148&launchid=10000360-page_H5	https://tvax4.sinaimg.cn/crop.0.0.1242.1242.180/006pWF9lly8fuarbuibjzj30yi0yitc4.jpg?KID=imgbed,tva&Expires=1779313724&ssig=bfge7FI0qQ	hpv	2026.05.11	2026.05.21
5297405520249446	【#杭州女子做美甲破皮感染HPV#：3个月鼓包逐渐变大】近日，浙江杭州。有网友发视频称，做美甲后感染HPV，引发关注。5 月 11 日，@智慧新闻 联系到当事人施女士。她回忆，2月7日在美甲店做美甲时，被美甲工具不慎剪破皮，当场就起了一个小包。三个月后，手指上的鼓包逐渐变大，就医检查后确诊感染低危型 HPV。经医生询问溯源，才联想到正是做美甲破皮留下的隐患。施女士坦言，得知感染 HPV 后心里十分害怕，目前正在接受液氮冷冻治疗。她发文分享自身经历，也是想提醒大家，做美甲一定要选择一客一消毒的正规门店。 智慧新闻的微博视频	1778512160	2026-05-11 15:09:20	0	0	0	1779302819341	https://m.weibo.cn/detail/5297405520249446		3143003702	山河视声	f	https://m.weibo.cn/u/3143003702?luicode=20000061&lfid=5297405520249446&launchid=10000360-page_H5	https://tvax3.sinaimg.cn/crop.0.0.689.689.180/bb566e36ly8houvb9es1xj20j50j5wfd.jpg?KID=imgbed,tva&Expires=1779313611&ssig=ehthyuBM2t	hpv	2026.05.11	2026.05.21
5297414944850166	#粤姐姐话你知# 【广东“两癌”免费筛查机构地图上线系统可定位周边10公里范围内的筛查机构】宫颈癌和乳腺癌（以下简称“两癌”）是威胁女性健康的两大“杀手”，但均可防可治。从广东省卫生健康委获悉，2026年—2028年，广东继续开展适龄妇女“两癌”免费筛查项目，并在昨日发布全省筛查机构地图，帮助居民就近找到最便捷的筛查点。 筛查的对象为广东省35—64周岁常住适龄妇女，优先保障农村、城镇低保及从未进行“两癌”筛查的人群。自2026年起，每位符合条件的妇女5年内可享受一次免费筛查。 具体的筛查范围，面向宫颈癌，进行妇科检查、高危型HPV检测（初筛结果异常者进一步进行宫颈液基细胞学、阴道镜、组织病理学检查）；面向乳腺癌，进行乳腺风险因素评估、乳腺体检、乳腺彩色超声检查（初筛结果异常者进一步进行乳腺X线、乳腺活检及组织病理检查）。 此次上线的地图覆盖广东省全省所有提供“两癌”免费筛查服务的医疗机…	1778514406	2026-05-11 15:46:46	5	2	0	1779302688897	https://m.weibo.cn/detail/5297414944850166		6931869109	南粤女声	f	https://m.weibo.cn/u/6931869109?luicode=20000061&lfid=5297414944850166&launchid=10000360-page_H5	https://tvax1.sinaimg.cn/crop.0.0.511.511.180/007z7pOtly8h8vhf66jp0j30e70e7wel.jpg?KID=imgbed,tva&Expires=1779313486&ssig=ut3QIgdhWN	hpv	2026.05.11	2026.05.21
5297416232241478	汉坦病毒（Hantavirus）疫情概念股：沃森生物 国内疫苗研发龙头企业，拥有肺炎疫苗、HPV疫苗等多款重磅产品管线华兰疫苗 人用疫苗研发、生产和销售康希诺 人用疫苗研发、生产和销售智飞生物 拥有强大的研发能力与成熟的疫苗销售渠道。万泰生物 从事体外诊断试剂、仪器与疫苗的研发、生产及销售北京快乐李伟：台北已经出现致死病例，台北已经启动全市消杀！#财经观察官##财经##股票##大咖说财经##a股##病毒##华兰疫苗 sz301207[股票]# @天津股侠 网页链接	1778514714	2026-05-11 15:51:54	39	11	3	1779302413681	https://m.weibo.cn/detail/5297416232241478	北京	7877843932	北京快乐李伟	m	https://m.weibo.cn/u/7877843932?luicode=20000061&lfid=5297416232241478&launchid=10000360-page_H5	https://tvax2.sinaimg.cn/crop.0.0.1024.1024.180/008B8D4Uly8iapxgaf5drj30sg0sgjtk.jpg?KID=imgbed,tva&Expires=1779313200&ssig=vm2rrrAvQ2	hpv	2026.05.11	2026.05.21
5297420109612553	华尔街大佬遭46岁女子勒索，一夜情后索要12亿美元，FBI介入。综合外媒消息，一场始于社交平台的相识，最终演变成震动华尔街的刑事案件。 据华尔街日报于上周日(5月10日)独家报道，美国密尔沃基雄鹿队老板、亿万富豪Wesley Edens，与一名华裔女子发生一夜情后，被以私密影像为要挟索要高达12亿美元。 目前，该女子被控四项罪名等待出庭。 社交媒体相识发生一夜情 据纽约邮报等媒体报道，现年64岁的Edens是华尔街投资公司Fortress Investment Group联合创始人，同时也是NBA密尔沃基雄鹿队老板及英超阿斯顿维拉俱乐部拥有者。 案件起点可追溯到2022年。46岁的Changli “Sophia” Luo通过LinkedIn主动联系刚刚离婚的Edens。两人随后发展为线下见面，在2023年6月两人见面的第三次时于纽约曼哈顿公寓发生性关系。 事后，Sophia向Edens发…	1778515638	2026-05-11 16:07:18	43	15	17	1779303725146	https://m.weibo.cn/detail/5297420109612553	重庆	7780794427	黄角树	m	https://m.weibo.cn/u/7780794427?luicode=20000061&lfid=5297420109612553&launchid=10000360-page_H5	https://tvax1.sinaimg.cn/crop.0.0.1080.1080.180/008uzq4jly8ibyhm9deayj30u00u0tb3.jpg?KID=imgbed,tva&Expires=1779314512&ssig=uNo1PluUkx	hpv	2026.05.11	2026.05.21
5297422046862932	“开盒”网暴、窃取患者隐私、倒卖学历学籍信息……这些行为被严惩！随着犯罪技术迭代更新，个人信息泄露问题日益突出，犯罪分子利用非法获取的个人信息精准实施诈骗、敲诈勒索、“开盒”等违法犯罪，形成侵犯公民个人信息犯罪黑灰产业链，严重侵害公民人身、财产安全，也严重危害公共安全和社会秩序。5月8日，最高人民法院发布5件人民法院审结的侵犯公民个人信息犯罪及关联犯罪典型案例。案例一：外包公司窃取患者隐私——博某软件有限公司、何某某等侵犯公民个人信息案【基本案情】2015年至2020年间，被告单位博某软件有限公司负责为某医院开发、维护网上挂号系统，被告人何某某系公司法定代表人。在提供服务过程中，何某某暗中收集从后台非法获取的该医院挂号用户相关个人信息，并安排公司员工被告人熊某、罗某某将所获取的信息数据导入公司自建数据库。2021年初，熊某又安排人员在为该医院开发的软件上安装接口，自动将挂号用户个人信息导…	1778516100	2026-05-11 16:15:00	6	8	0	1779303725143	https://m.weibo.cn/detail/5297422046862932		1897723622	法治四川	f	https://m.weibo.cn/u/1897723622?luicode=20000061&lfid=5297422046862932&launchid=10000360-page_H5	https://tvax1.sinaimg.cn/crop.0.0.1079.1079.180/711cf6e6ly8h8vi1hbi7aj20tz0tzwfp.jpg?KID=imgbed,tva&Expires=1779314509&ssig=Tqo%2Fxm5Wgz	hpv	2026.05.11	2026.05.21
5297422982974214	【咸宁为一线环卫女工送上免费体检】#母亲节# 母亲节里敬巾帼，健康关怀暖人心。5月10日，咸宁市妇幼保健院联合市环卫局，开展“致敬城市美容师·关爱环卫工人健康”免费体检公益活动，为全市在岗一线女性环卫工人送上一份饱含敬意的节日“健康厚礼”。 当日上午，首批40余名环卫女工来到咸宁市妇幼保健院门诊二楼妇女保健部门诊。活动现场，妇科专家围绕宫颈癌预防与HPV筛查重要性、更年期保健与骨密度养护、户外职业女性健康防护要点等开展健康科普宣讲，并提供一对一健康咨询，切实提升环卫女工健康防护意识。 免费体检环节，市妇幼保健院精心定制专属体检套餐，为环卫女工开展妇科常规、白带常规、HPV15型高危筛查、骨密度测定、妇科B超等多项检查。医护人员耐心引导、细致服务，逐一完成各项检查，认真记录健康状况，提供个性化健康指导，真正实现早筛查、早预防、早干预，为环卫女工身体健康保驾护航。 据了解，此次免费体检公益活…	1778516323	2026-05-11 16:18:43	0	0	0	1779302688896	https://m.weibo.cn/detail/5297422982974214		3465618264	咸宁发布	m	https://m.weibo.cn/u/3465618264?luicode=20000061&lfid=5297422982974214&launchid=10000360-page_H5	https://tvax2.sinaimg.cn/crop.0.0.300.300.180/ce912358ly8h8vgcdsod0j208c08cgll.jpg?KID=imgbed,tva&Expires=1779313483&ssig=1E%2BZBVaejL	hpv	2026.05.11	2026.05.21
5297423067124286	当国漫顶流遇上HPV科普，原来知识也可以这样丝滑入脑！过去无法挽回，未来还可以改变，要把人生的舵掌握在自己手中。跟医生咨询预防方式，包括是否接种疫苗。主动预防HPV，健康这局，由我掌控！#男生预防HPV掌控健康主场##一人之下HPV番外高能上线# 告白酱的微博视频 黑河·旅俄华侨纪念馆	1778516343	2026-05-11 16:19:03	7	6	0	1779302819334	https://m.weibo.cn/detail/5297423067124286		6111123264	旅俄华侨纪念馆	m	https://m.weibo.cn/u/6111123264?launchid=10000360-page_H5	https://tvax1.sinaimg.cn/crop.0.0.1080.1080.180/006FzEkgly8i79650mwyyj30u00u0dhw.jpg?KID=imgbed,tva&Expires=1779313600&ssig=YKkX5NIGpF	hpv	2026.05.11	2026.05.21
5297424432369842	【#杭州女子做美甲破皮感染HPV#：3个月鼓包逐渐变大】近日，浙江杭州。有网友发视频称，做美甲后感染HPV，引发关注。5 月 11 日，@智慧新闻 联系到当事人施女士。她回忆，2月7日在美甲店做美甲时，被美甲工具不慎剪破皮，当场就起了一个小包。3个月后，手指上的鼓包逐渐变大，就医检查后确诊感染低危型 HPV。经医生询问溯源，才联想到正是做美甲破皮留下的隐患。施女士坦言，得知感染 HPV 后心里十分害怕，目前正在接受液氮冷冻治疗。她发文分享自身经历，也是想提醒大家，做美甲一定要选择一客一消毒的正规门店。（智慧新闻） 智慧新闻的微博视频	1778516669	2026-05-11 16:24:29	74	24	10	1779302688893	https://m.weibo.cn/detail/5297424432369842		2685336121	南宁晚报	m	https://m.weibo.cn/u/2685336121?luicode=20000061&lfid=5297424432369842&launchid=10000360-page_H5	https://tvax3.sinaimg.cn/crop.0.0.1080.1080.180/a00efa39ly8h8vg6v5d0xj20u00u0761.jpg?KID=imgbed,tva&Expires=1779313481&ssig=0lXPVW0mQk	hpv	2026.05.11	2026.05.21
5297425318153795	【央视·新闻1+1 | 最高法公布5起典型案例 侵犯公民个人信息犯罪有哪些新趋势？】你的隐私信息安全吗？最近，最高法公布了5起跟侵犯公民个人信息犯罪相关的案例，引发了很多媒体的关注。这些案例当中有涉及医院和铁路这样本身就拥有着大量居民个人信息的单位。同时，也有像6亿条公民信息被“开盒”这样让人瞠目结舌的惊人数字。还有两个人购买了木马程序植入HPV疫苗预约网站，获取了女性个人信息29万多条用于电诈。五起典型案例反映出什么样的问题？现在侵犯公民个人信息又出现了哪些新趋势和新特点？我们该如何治理？（来源：央视新闻）网页链接	1778516880	2026-05-11 16:28:00	0	0	0	1779302688893	https://m.weibo.cn/detail/5297425318153795		1222463655	银川法院	f	https://m.weibo.cn/u/1222463655?luicode=20000061&lfid=5297425318153795&launchid=10000360-page_H5	https://tvax3.sinaimg.cn/crop.0.0.600.600.180/48dd50a7ly8hkxps7yczfj20go0goq6d.jpg?KID=imgbed,tva&Expires=1779313478&ssig=8vbrsThnIH	hpv	2026.05.11	2026.05.21
5297429272330568	【健康科普】查查更健康：这三项“低门槛”筛查别错过#定陶#健康#科普 #定陶融媒# 定陶区融媒体中心的微博视频	1778517823	2026-05-11 16:43:43	7	5	2	1779302688891	https://m.weibo.cn/detail/5297429272330568		9049557388	定陶区融媒体中心	m	https://m.weibo.cn/u/9049557388?launchid=10000360-page_H5	https://tvax4.sinaimg.cn/crop.0.0.600.600.180/009Sr1h2ly8i4dirk1nojj30go0got9e.jpg?KID=imgbed,tva&Expires=1779313475&ssig=2KmRqXOUSX	hpv	2026.05.11	2026.05.21
5297432273617449	#一人之下HPV番外高能上线# 以前总觉得HPV只是女生需要关注的事，看完《一人之下》的HPV彩蛋彻底改观！男生也该主动了解HPV，做好预防，才能真正掌控自己的健康主场。	1778518538	2026-05-11 16:55:38	0	0	0	1779302688886	https://m.weibo.cn/detail/5297432273617449	河北	5802769029	玖柒的猫喵	f	https://m.weibo.cn/u/5802769029?launchid=10000360-page_H5	https://tvax3.sinaimg.cn/crop.0.0.1080.1080.180/006kHPiRly8h823g8wbftj30u00u00w2.jpg?KID=imgbed,tva&Expires=1779313475&ssig=OEQ%2BXqkAMF	hpv	2026.05.11	2026.05.21
5297433371742825	#九价hpv# 【进口九价HPV疫苗减免1308元！广西HPV疫苗“免费+惠民”双轨并行】5月9日下午，市民李先生带着14岁的女儿前往南宁市疾控中心门诊接种HPV疫苗，他坦言：“孩子身边的同学都接种了疫苗，趁着现在有优惠活动，我也希望能通过尽早接种，为孩子的健康筑起一道坚实防线。”李先生的选择，正是当下广西众多家庭的缩影——如今，越来越多广西家庭正用科学而温暖的方式为母亲和家人的健康“加码”，广西正加速织密“HPV免疫长城”，通过“国家免疫规划+地方惠民活动”双轨并行，让“预防为主”的健康理念走出宣传册，走进千家万户。网页链接	1778518800	2026-05-11 17:00:00	1	0	0	1779302688881	https://m.weibo.cn/detail/5297433371742825		5070765507	良庆发布	f	https://m.weibo.cn/u/5070765507?luicode=20000061&lfid=5297433371742825&launchid=10000360-page_H5	https://tvax1.sinaimg.cn/crop.0.0.346.346.180/005xapKrly8h8vj2j9ck9j309m09mt9p.jpg?KID=imgbed,tva&Expires=1779313476&ssig=8gLKig2K4k	hpv	2026.05.11	2026.05.21
5297435829079515	#一人之下HPV番外高能上线# 印象最深的是王也在竹林对阵具象化的HPV病毒，奇门招式竟难以招架，那错愕的神情像极了懵懂的我们。随后冯宝宝举着黑板，面无表情抛出“每10个男生有9个一生中可能感染HPV”，平淡语气藏着硬核冲击力，瞬间打破认知壁垒。	1778519386	2026-05-11 17:09:46	0	0	0	1779302688875	https://m.weibo.cn/detail/5297435829079515	天津	1580384625	我叫张美丽	f	https://m.weibo.cn/u/1580384625?launchid=10000360-page_H5	https://tvax2.sinaimg.cn/crop.0.0.1080.1080.180/5e32c171ly8gs8sk1o95zj20u00u0jw5.jpg?KID=imgbed,tva&Expires=1779313475&ssig=z%2BP%2F5KA11x	hpv	2026.05.11	2026.05.21
5297444968727687	#贾冰呼吁正视脂肪肝慢病隐患#这条跟之前苏翊鸣 HPV 是一个套路。对应的是国内做 GLP-1 减重药的玛仕度肽，逻辑是内脏脂肪超标→代谢健康受损→脂肪肝慢性病。不过这个还是比之前苏翊鸣那个给男的扣 HPV 帽子强太多了，很多人确实是有脂肪肝…	1778521565	2026-05-11 17:46:05	24	7	1	1779301962131	https://m.weibo.cn/detail/5297444968727687	北京	3513171522	Navis-慢点评测	m	https://m.weibo.cn/u/3513171522?launchid=10000360-page_H5	https://tvax1.sinaimg.cn/crop.0.0.480.480.180/d166be42ly8fp3bvuizipj20dc0dct96.jpg?KID=imgbed,tva&Expires=1779312743&ssig=SE6rk9YA3W	hpv	2026.05.11	2026.05.21
5297451017437434	#常德# 【接种量激增440%！常德适龄女性免费接种双价HPV疫苗加速落地】宫颈癌是严重威胁女性健康的常见恶性肿瘤，接种HPV疫苗是预防宫颈癌最有效的手段之一。今年3月初，市卫健委调研发现，适龄女性双价HPV疫苗接种率和群众知晓率偏低。为此，市卫健委党组将此列为年度重要民生实事项目，全力推动免费接种工作。 为确保惠民政策落地，市卫健委联合公安、教育部门逐级摸排，精准掌握全市适龄女生底数；牵头成立工作小组，与市教育局等定期会商，并组织3个专家团队深入9个县市区开展督导。3月27日，全市举办接种技术培训会，邀请省疾控中心专家授课，截至4月20日已开展10余场县级培训。同时，市卫健委与常德市融媒体中心（筹）合作，制作推广科普视频10余个，开展进校园活动60余场。自3月起，市卫健委还在网上发布3期疫苗接种知识，向学校发放8000余份科普宣传资料，确保群众充分知晓政策。 4月10日，市卫健委印发《…	1778523006	2026-05-11 18:10:06	1	0	0	1779302551491	https://m.weibo.cn/detail/5297451017437434		6533754235	常德日报社	f	https://m.weibo.cn/u/6533754235?luicode=20000061&lfid=5297451017437434&launchid=10000360-page_H5	https://tvax2.sinaimg.cn/crop.0.0.200.200.180/0078aXWPly8g04kfegxayj305k05kwhv.jpg?KID=imgbed,tva&Expires=1779313349&ssig=QGsXvOlg%2FA	hpv	2026.05.11	2026.05.21
5297458288790884	#一人之下HPV番外高能上线# 整个彩蛋短片紧扣男性HPV防护这一被大众长期忽视的主题，借助角色的独特性格，完成了全方位的知识科普：冯宝宝依旧是清冷直白的风格，用标志性的川普冷静道出关键数据：“每10个男生，有9个可能感染HPV”，直白打破“HPV只和女性相关”的错误认知，点出男性也是HPV易感人群，且18-24岁年轻男性属于感染高发群体。	1778524741	2026-05-11 18:39:01	1	1	0	1779302551490	https://m.weibo.cn/detail/5297458288790884	湖北	1455624913	成成滴妈妈	f	https://m.weibo.cn/u/1455624913?luicode=20000061&lfid=5297458288790884&launchid=10000360-page_H5	https://tva1.sinaimg.cn/crop.13.0.104.104.180/56c312d1gw1eakl3vh948j203b03bjra.jpg?KID=imgbed,tva&Expires=1779313344&ssig=WnDoKhYHq3	hpv	2026.05.11	2026.05.21
5297459261869387	#男生预防HPV掌控健康主场# 男生预防HPV，掌控健康主场🌟🌟小伙伴们，《一人之下》最近上新了HPV彩蛋视频（一人之下动画的微博视频），大家都观看了嘛~ 作为一名关注健康的女性，S我最近看完《一人之下》的HPV彩蛋视频，对男性HPV预防有了不少新知，认知也发生了挺大转变。 今天就来和大家聊聊我的感受，也分享一下视频里关于男性HPV的那些重要内容。🔶🔶起初看到《一人之下》出HPV番外，我还挺好奇，没想到动画能把HPV科普做得这么有趣又专业。 视频一开头，王也和魁爷在竹林里“大战”，那些红色的病毒状物体居然是HPV，这视觉冲击让我一下子就记住了它。 以前总觉得HPV是女性的事，看完才知道，每10个男生有9个一生中可能感染HPV，男性感染概率这么高，我以前真是太无知了。✅划重点：每10个男生有9个一生中可能感染HPV 一项2014年基于美国人群的模型研究估算，在HPV疫苗上市之前，至少有一个…	1778524973	2026-05-11 18:42:53	7	3	0	1779302551488	https://m.weibo.cn/detail/5297459261869387	四川	1827104027	睡到饭熟时S	m	https://m.weibo.cn/u/1827104027?luicode=20000061&lfid=5297459261869387&launchid=10000360-page_H5	https://tvax4.sinaimg.cn/crop.0.0.1080.1080.180/6ce7651bly8i50vzxq2x8j20u00u00ud.jpg?KID=imgbed,tva&Expires=1779313341&ssig=%2FH0O3bsRjJ	hpv	2026.05.11	2026.05.21
5297459515098356	应该在有炎症的时候，就塞保妇康栓目前是一晚上塞一种，保妇康栓和艾坦汀保妇的副作用目前在我身上没有体现出来，痒啊，出血之类的。因人而异，千人千体质！从20多岁开始就有点严症，但是感觉也没啥吧，女生都会有点，后来开始有了xsh之后，感染了hpv。我看网上都说炎症和hpv互相有影响，环境不好hpv就有可乘之机，现在就是一个对HPV，一个对炎症，双管齐下；现在就先塞着吧，希望能早点好！#HPV##hpv#	1778525033	2026-05-11 18:43:53	0	0	0	1779302551487	https://m.weibo.cn/detail/5297459515098356	湖南	7457284227	啾咪西呀	f	https://m.weibo.cn/u/7457284227?luicode=20000061&lfid=5297459515098356&launchid=10000360-page_H5	https://tvax1.sinaimg.cn/crop.0.0.996.996.180/0088G0hRly8gflxd539jlj30ro0rpdhk.jpg?KID=imgbed,tva&Expires=1779313338&ssig=mQUP4TMyu9	hpv	2026.05.11	2026.05.21
5297460509151854	HPV16 66治疗两周，记点真实的流水账查出来HPV之后，生活习惯确实有了改变。随便唠唠最近的状态吧。🥣吃饭：大白让多吃菜吃蛋白质，虽然从小看到绿叶菜都没胃口，但现在每天有一餐忍着难受也会吃点。💤睡觉：想早睡，结果生物钟完全不配合。目前只能做到11点关灯躺下，但脑子还在转，翻来覆去到11点半才睡着。比之前凌晨1，2点后强一丢丢吧。🏃运动：周末开始绕小区慢跑，第一天跑了10分钟心跳得不行，第二天加到15分钟，现在勉强能坚持40分钟。不求多猛，能动起来就行。💊用药：医生开了两种，干扰素和艾坦汀。干扰素可以消炎，对免疫力也有帮助，和艾坦汀交替着用，艾坦汀带了助推杆比较好操作，我这种高危型的还是得用它好好干预。现在心态还行，该吃吃该动动，希望复查能有好消息。#HPV ##高危##生活习惯#	1778525270	2026-05-11 18:47:50	0	0	0	1779302551486	https://m.weibo.cn/detail/5297460509151854	湖南	7778785478	粉红糖果泡泡	f	https://m.weibo.cn/u/7778785478?luicode=20000061&lfid=5297460509151854&launchid=10000360-page_H5	https://tvax2.sinaimg.cn/crop.0.0.690.690.180/008uqZrUly8h90v8okmefj30j60j60ur.jpg?KID=imgbed,tva&Expires=1779313336&ssig=6I%2BgAvEiRf	hpv	2026.05.11	2026.05.21
5297478006211165	【及市日记】300142沃森生物：（大涨逻辑）2025 年实现营收 24.18 亿元（同比 - 14.29%）、归母净利润 1.78 亿元（同比 + 25.03%）—— 营收下滑主因传统疫苗板块受行业价格战冲击，但利润端凭借研发费用精准管控（同比降 51.07%） 与海外市场高增长（同比增 37% 至 5.22 亿元） 实现逆势修复；独家品种 13 价肺炎结合疫苗批签发量达 393.01 万剂（同比 + 53.36%），成为海外收入核心支柱；海外市场覆盖北非、南亚、东南亚，2025 年首次突破拉丁美洲，累计出口成品超 6400 万剂；2026 年一季报净利润同比暴增 4082.41%，主因会计估计变更优化应收账款信用损失核算，但扣非净利润由亏转盈，实质验证经营边际改善 ，疫苗行业 2025 年虽因供需失衡、传统品种价格战整体承压，但mRNA 疫苗、高端肺炎疫苗仍为政策与资本聚焦的高潜力赛…	1778529441	2026-05-11 19:57:21	1	1	0	1779302551483	https://m.weibo.cn/detail/5297478006211165	上海	1583619735	及市日记	m	https://m.weibo.cn/u/1583619735?luicode=20000061&lfid=5297478006211165&launchid=10000360-page_H5	https://tva3.sinaimg.cn/crop.20.0.144.144.180/5e641e97jw8eqinn62dv8j2050040t8s.jpg?KID=imgbed,tva&Expires=1779313333&ssig=mF9mFLSHfV	hpv	2026.05.11	2026.05.21
5297479079697437	【及市日记】562860 疫苗 ETF :在 2026 年的核心看点，集中在 “技术迭代、产品结构升级、国际化增长、估值修复” 四大维度 !技术迭代的红利释放：mRNA 疫苗技术从 “单一疫情防控工具” 向 “通用型治疗平台” 转型，国产管线进入临床验证关键期。其中，沃森生物的冻干 mRNA 带状疱疹疫苗是国内首个该技术路线的产品，智飞生物的 mRNA 带状疱疹疫苗是国内首款该技术路线的带状疱疹疫苗 ， 这些管线的进展，将直接推动行业的技术升级，也为 ETF 带来估值溢价。产品结构的升级驱动：疫苗产品从 “儿童刚需” 向 “成人预防” 迭代，带状疱疹疫苗、HPV 疫苗、RSV 疫苗等成人预防类疫苗的需求持续增长。其中，万泰生物的九价 HPV 疫苗 2026 年一季度已覆盖 27 个省份、3 万余个接种点，2 月单月销量接近 50 万剂；智飞生物的 mRNA 带状疱疹疫苗已获批临床 ,这些…	1778529698	2026-05-11 20:01:38	0	0	0	1779302551480	https://m.weibo.cn/detail/5297479079697437	上海	1583619735	及市日记	m	https://m.weibo.cn/u/1583619735?luicode=20000061&lfid=5297479079697437&launchid=10000360-page_H5	https://tva3.sinaimg.cn/crop.20.0.144.144.180/5e641e97jw8eqinn62dv8j2050040t8s.jpg?KID=imgbed,tva&Expires=1779313331&ssig=i%2FsxwpxHEs	hpv	2026.05.11	2026.05.21
5297480381498699	毕业清单一项项打勾✅论文✅ 聚餐✅ 毕业照✅最后一项：HPV疫苗第三针✅说实话，前两针都是被室友拽着去的。拖着拖着就毕业了，还好赶上了。打完出来阳光特别好，我们站在校医院门口笑：“以后再也没有校医院这么方便的地方了吧。”趁还有人陪你一起紧张、一起撸袖子、一起喊疼，把这件事做完吧。不是矫情，是毕业前最实在的浪漫。#出发吧同学#	1778530008	2026-05-11 20:06:48	0	0	0	1779302551476	https://m.weibo.cn/detail/5297480381498699	重庆	5416843088	瑾夏KHNW	f	https://m.weibo.cn/u/5416843088?luicode=20000061&lfid=5297480381498699&launchid=10000360-page_H5	https://tvax2.sinaimg.cn/crop.0.0.759.759.180/005UAwkUly8h8rlqgpmavj30l30l3jrw.jpg?KID=imgbed,tva&Expires=1779313328&ssig=X2bn7w%2FvGF	hpv	2026.05.11	2026.05.21
5297480934625498	疫苗接种是预防疾病的重要手段，但面对种类繁多的接种点，许多人常常感到困惑：社区医院、特需门诊……到底该去哪里打疫苗？疫苗分为免疫规划疫苗（免费）和非免疫规划疫苗（自费），接种点覆盖范围略有差异：免费疫苗（如乙肝疫苗、百白破疫苗）：所有社区接种门诊、医院产科、卡介苗门诊等均需提供。自费疫苗（如HPV疫苗、流感疫苗）：除社区门诊外，还可选择特需门诊，种类更全、环境更舒适。#老年人疫苗# #健康科普#	1778530140	2026-05-11 20:09:00	0	0	0	1779302551472	https://m.weibo.cn/detail/5297480934625498		2691775132	金山健康教育	f	https://m.weibo.cn/u/2691775132?luicode=20000061&lfid=5297480934625498&launchid=10000360-page_H5	https://tva2.sinaimg.cn/crop.0.0.180.180.180/a0713a9cjw1e8qgp5bmzyj2050050aa8.jpg?KID=imgbed,tva&Expires=1779313325&ssig=qSDfqO7Rfi	hpv	2026.05.11	2026.05.21
5297490360275419	#男生预防HPV掌控健康主场# 以前总觉得HPV离男生很远，看完《一人之下》的科普彩蛋后，真是刷新了认知！😱原来HPV不仅通过亲密接触传播，连酒店浴巾、公共浴池这种生活场景都可能让病毒“钻空子”。作为男生，以为没症状就没事，其实是在拿健康开玩笑。健康这局，怎么能被击溃？必须由我掌控！ 主动接种HPV疫苗，注意公共卫生防护，先人一步，才是真的懂自爱。 拒绝侥幸心理，做自己健康的第一责任人，这才是真·硬汉！💪	1778532387	2026-05-11 20:46:27	0	0	0	1779302413687	https://m.weibo.cn/detail/5297490360275419	广东	7843542257	无限撼之星	f	https://m.weibo.cn/u/7843542257?luicode=20000061&lfid=5297490360275419&launchid=10000360-page_H5	https://tvax4.sinaimg.cn/crop.0.0.1080.1080.180/008yOHE5ly8i9czd7ddy2j30u00u0tci.jpg?KID=imgbed,tva&Expires=1779313211&ssig=66xujt0pBX	hpv	2026.05.11	2026.05.21
5297497742249827	华西去疣三部曲（省钱版）人一如既往的多，从月初跑去华西到现在坚持半个月了，疣已经脱落了一大半，小些的已经看不到痕迹了，悬着的心终于放下了，没留疤！哈哈 不过说凝胶还是要坚持涂。我这段时间非常注重饮食，吃的也都比较清淡，下次直接在医疗官网买了，飞来飞去的太麻烦了所以我想分享一下看看能不能帮到同样感染hpv长疣的人本人用药如下：①炉甘石洗剂②靶向型去疣凝胶医用级 专攻疣瘊③碘伏炉甘石主要作用是止痒，清洗之后直接点涂在疣体部位，然后静等上3-5分钟擦去即可（如果疣体不发痒的话可以省去这一步骤，直接用凝胶）ps：炉甘石长期涂抹的话皮肤会干燥最主要的就是靶向型去疣凝胶了医用级专攻HPV疣体难题 能深层渗透去除疣根。用法，直接点涂在疣体即可，晚上可以厚涂覆盖住疣体；如果疣体比较小像是丝状疣这种 又比较密集的话可以成片涂抹，不用担心涂到正常皮肤因为真的不刺激早晚各一次，一般5-8天疣体就逐渐干瘪变硬结…	1778534147	2026-05-11 21:15:47	0	0	0	1779302413686	https://m.weibo.cn/detail/5297497742249827	山东	5822308203	_鲁肃_	m	https://m.weibo.cn/u/5822308203?luicode=20000061&lfid=5297497742249827&launchid=10000360-page_H5	https://tvax3.sinaimg.cn/crop.0.0.960.960.180/006m1OkPly8hqv2ybyy0vj30qo0qotbz.jpg?KID=imgbed,tva&Expires=1779313208&ssig=xaPgHY7qbb	hpv	2026.05.11	2026.05.21
5297503966858251	六种常见妇科病，不用过度治疗#健闻登顶计划##女性健康必修课# @女性必修课 #烫牛奶是善良的食物# 付虹医生的微博视频	1778535631	2026-05-11 21:40:31	33	4	6	1779302413683	https://m.weibo.cn/detail/5297503966858251	北京	3523916795	付虹医生	f	https://m.weibo.cn/u/3523916795?launchid=10000360-page_H5	https://tvax1.sinaimg.cn/crop.0.0.1080.1080.180/d20ab3fbly8hc5gc6fjtcj20u00u0q4t.jpg?KID=imgbed,tva&Expires=1779313192&ssig=9x2bTs5dGr	hpv	2026.05.11	2026.05.21
5297505577468851	#ai新闻# 为您精选并深度拆解2026年5月10日最具破局思维的十条创新新闻。这十个瞬间，正悄然重构我们的经济底牌、生活方式与精神版图👇💰 经济：打开新棋局1. 向海图强！中国-东盟共建“蓝色经济”共同大市场海南昨日抛出重磅议题：打造中国-东盟蓝色经济共同大市场。这意味着我国正依托自贸港政策，将海洋能源、深海科技转化为实实在在的经济增量，为区域经济一体化提供“深海方案”。2. 大国粮仓“黑科技”护体，秋粮收购顺利收官2025年度秋粮收购昨日正式收官。今年的亮点在于大量新技术、新装备的投入使用，从智能烘干到低温储粮，这套“科技组合拳”不仅让中国人把饭碗端得更牢，更展现了农业供应链的现代智慧。🚀 科技：突破天花板3. 算力狂飙！首台双核原子量子计算机“汉原2号”亮相我国量子计算再落关键一子！昨日，“汉原2号”双核原子量子计算机惊艳亮相。其原子稳定存活时间突破100秒大关，直接迈入复杂场景实…	1778536015	2026-05-11 21:46:55	1	3	3	1779302413686	https://m.weibo.cn/detail/5297505577468851	湖北	1700709963	叶青	m	https://m.weibo.cn/u/1700709963?luicode=20000061&lfid=5297505577468851&launchid=10000360-page_H5	https://tva3.sinaimg.cn/crop.0.0.180.180.180/655ec64bjw1e8qgp5bmzyj2050050aa8.jpg?KID=imgbed,tva&Expires=1779313206&ssig=ijhxW5wI61	hpv	2026.05.11	2026.05.21
5297513545604861	#一人之下HPV番外高能上线# 这次联动给我的感觉是：又燃又“离谱”但又很正经——能把《一人之下》这种国漫顶流和 HPV 科普绑在一起，既不掉价还挺有社会责任感，确实有点东西 😂。如果要选一个最打动我的名场面，我会投给——冯宝宝一脸平静地说出“病毒不分男女”那一段。那种“我只是在讲事实，但这事实有点扎心”的气场，配上她一贯呆萌又直白的表情，真的很有冲击力 👍当时脑子里自动补的画面就是：冯宝宝：（认真脸）「HPV 又不认得你是男是女。」我：（瞳孔地震）「……你说得好有道理我竟然无法反驳。」🫠跟好友聊的时候我可能会这么发：刚看完《一人之下》那个 HPV 彩蛋，冯宝宝一句话给我干清醒了：“病毒不分男女”🙃本来以为又是官方整活，结果一查资料发现男生真的高危……以后这方面得多长点心了🧐你要不要也试着用冯宝宝的语气，给朋友编一句“劝接种语录”？我可以帮你润色成超有梗的那种。 我AB你的微博视频	1778537915	2026-05-11 22:18:35	0	0	0	1779302413680	https://m.weibo.cn/detail/5297513545604861	吉林	1296358677	我AB你	m	https://m.weibo.cn/u/1296358677?luicode=20000061&lfid=5297513545604861&launchid=10000360-page_H5	https://tva2.sinaimg.cn/crop.0.0.996.996.180/4d44dd15jw8f94v83wh99j20ro0rpgn6.jpg?KID=imgbed,tva&Expires=1779313198&ssig=wi3ZO1ac15	hpv	2026.05.11	2026.05.21
5297514385509441	WSJ的详细经过: 首先跟富豪女友前妻爆料→女友不鸟她最后协商拿了650万→后来查出自己得了HPV→就拿裸照要12.5亿→富豪就直接找纽约南区检察院了→佛伯乐搜出了PS出来的黄色小视频→她要跑路被佛伯乐拦下来了。WSJ还加了行评论说说这种杀猪盘通常针对普通人，这种直接刚资本家的不常见	1778538115	2026-05-11 22:21:55	13	5	5	1779302256525	https://m.weibo.cn/detail/5297514385509441	美国	2612672042	学术状态帝	m	https://m.weibo.cn/u/2612672042?launchid=10000360-page_H5	https://tvax4.sinaimg.cn/crop.0.0.828.828.180/9bba362aly8g8pzejfga0j20n00n0mzj.jpg?KID=imgbed,tva&Expires=1779313045&ssig=XqVEB%2BH1CV	hpv	2026.05.11	2026.05.21
5297522809771454	#一人之下HPV番外高能上线# 国漫经典《一人之下》一直凭借热血剧情与深刻的人生哲理圈粉无数，此次更是重磅推出HPV番外篇，将健康科普与动漫IP深度融合，向所有观众传递核心理念：握紧人生健康的主动权，主动预防HPV🥼！健康从来不是顺其自然的侥幸，而是主动出击的掌控，唯有科学认知、提前防护，才能牢牢把握自身健康的凶吉，活出无虞人生✨🛡️。✅HPV防护秘籍 第一章：男生HPV感染风险很高，别让意外打乱手中的舵长久以来，大众对HPV感染存在严重认知误区，普遍认为只有女性需要防范HPV，却忽视了男性群体的感染风险，这份认知盲区，恰恰成为了健康隐患的温床🚨。权威医学数据显示，每10个男生就有9个一生中可能感染HPV📊，这一触目惊心的数字，彻底打破了“男性无需在意HPV”的错误认知。HPV的感染途径远比想象中多样，其中性行为是最主要的传播途径，同时，间接接触被病毒污染的物品，也存在一定的感染概率。更…	1778540124	2026-05-11 22:55:24	0	0	0	1779302256523	https://m.weibo.cn/detail/5297522809771454	广东	7717341485	-Raisekids	f	https://m.weibo.cn/u/7717341485?luicode=20000061&lfid=5297522809771454&launchid=10000360-page_H5	https://tvax1.sinaimg.cn/crop.0.0.1080.1080.180/008qhb3Lly8icfw8v9xdmj30u00u0mzu.jpg?KID=imgbed,tva&Expires=1779313054&ssig=1f4lw8Wyyw	hpv	2026.05.11	2026.05.21
5297522939793066	#男生预防HPV掌控健康主场# ✅HPV防护秘籍 第一章：男生HPV感染风险很高，别让意外打乱手中的舵🚢长久以来，很多人陷入HPV防护的认知盲区，误以为HPV仅与女性相关，男性无需防范，而《一人之下》番外直接戳破这一误区，用真实数据敲响健康警钟😮。权威数据显示，每10个男生有9个一生中可能感染HPV，这一数据足以证明，男性HPV感染风险极高，绝非“无关人群”，忽视防护就等于给健康埋下巨大隐患。HPV的感染途径远比想象中多样🥶，性行为是HPV的主要传播途径，除此之外，间接接触被病毒污染的物品、皮肤黏膜破损后的接触等，都可能导致感染。更值得警惕的是，没症状不等于没感染，男性感染HPV后，病毒往往具有极强的隐蔽性，早期几乎无明显症状，很难被自身察觉，极易在不知情的情况下持续感染，不仅伤害自身健康，还可能在无形中影响身边人😟。人生如局，健康便是最核心的筹码，看清HPV感染的真相，是守护自己的第一…	1778540155	2026-05-11 22:55:55	0	0	0	1779302413668	https://m.weibo.cn/detail/5297522939793066	广东	7717341485	-Raisekids	f	https://m.weibo.cn/u/7717341485?luicode=20000061&lfid=5297522939793066&launchid=10000360-page_H5	https://tvax1.sinaimg.cn/crop.0.0.1080.1080.180/008qhb3Lly8icfw8v9xdmj30u00u0mzu.jpg?KID=imgbed,tva&Expires=1779313193&ssig=kzTCREYt0I	hpv	2026.05.11	2026.05.21
5297525537112209	#男生预防HPV掌控健康主场# 《一人之下》最新彩蛋：健康这局，由我掌控🥊在动漫世界里，主角们凭借自身实力破解重重危机、掌控自身命运；而在现实生活中，健康就是我们最核心的“人生战局”，HPV病毒则是潜伏在身边的隐秘“对手”😮💨。很多人对HPV的认知存在严重盲区，误以为其仅与女性相关，对男性感染风险视而不见，《一人之下》此次番外精准打破误区，用直白专业的科普，带领大家全面认清HPV，筑牢健康防线🛡️。✅HPV防护秘籍 第一章：男生HPV感染风险很高，别让意外打乱手中的舵🚢大众对HPV感染的认知偏差，让男性成为HPV防护的“盲区人群”，但数据早已敲响警钟📢：每10个男生有9个一生中可能感染HPV，这一概率远超大众想象，男性绝非HPV感染的“局外人”，而是高危易感人群！HPV的感染途径极具多样性，性行为是其主要传播途径，除此之外，间接接触被病毒污染的物品、皮肤黏膜微小破损接触病毒等，都可能引发…	1778540773	2026-05-11 23:06:13	0	0	0	1779302256522	https://m.weibo.cn/detail/5297525537112209	广东	5836727551	-睡醒吃土豆	f	https://m.weibo.cn/u/5836727551?luicode=20000061&lfid=5297525537112209&launchid=10000360-page_H5	https://tvax3.sinaimg.cn/crop.0.0.1080.1080.180/006n0jsXly8id6lb93gatj30u00u0diz.jpg?KID=imgbed,tva&Expires=1779313048&ssig=gdIRs%2BGcjs	hpv	2026.05.11	2026.05.21
5297526337176266	#一人之下HPV番外高能上线# 一人之下这个男生预防HPV的公益广告上大分一人之下动画最新一集居然加了一段男生预防HPV的公益广告，这也太棒了，上大分啊！	1778540964	2026-05-11 23:09:24	0	0	0	1779302256520	https://m.weibo.cn/detail/5297526337176266	湖北	7856863265	明者594187	m	https://m.weibo.cn/u/7856863265?launchid=10000360-page_H5	https://tvax3.sinaimg.cn/crop.0.0.428.428.180/008zIB33ly8hrr8rafzruj30bw0bwwf9.jpg?KID=imgbed,tva&Expires=1779313045&ssig=NQQUoyxAQj	hpv	2026.05.11	2026.05.21
5297533190673287	医疗发达的国家已经叫停打疫苗了～ 有用！？！闲着感染个可能灭活的病毒试试水深？！？	1778542599	2026-05-11 23:36:39	3	3	0	1779302256518	https://m.weibo.cn/detail/5297533190673287	江苏	1882226044	REWIN_ZHAO	f	https://m.weibo.cn/u/1882226044?launchid=10000360-page_H5	https://tvax4.sinaimg.cn/crop.0.0.1024.1024.180/70307d7cly8hrg25meecrj20sg0sg76v.jpg?KID=imgbed,tva&Expires=1779313045&ssig=ig3U50FEj%2F	hpv	2026.05.11	2026.05.21
5297535751292273	#一人之下HPV番外高能上线# 看完《一人之下》HPV番外彩蛋全程热血又惊喜！名场面氛围感直接拉满，角色刻画生动鲜活，剧情节奏紧凑精彩，每一处细节都让人回味无穷。和好友一起沉浸式追番，全程被高能剧情打动，越看越上头，期待后续带来更多精彩内容！	1778543209	2026-05-11 23:46:49	0	0	0	1779302256518	https://m.weibo.cn/detail/5297535751292273	浙江	1795461123	内娱最前沿	f	https://m.weibo.cn/u/1795461123?launchid=10000360-page_H5	https://tvax4.sinaimg.cn/crop.0.0.600.600.180/6b049003ly8i6jq0yqn41j20go0goq4q.jpg?KID=imgbed,tva&Expires=1779313045&ssig=bM8OGwfE8P	hpv	2026.05.11	2026.05.21
5297536061672190	#男生预防HPV掌控健康主场# 看完《一人之下》HPV彩蛋收获满满新知！打破了只有女生需要预防HPV的固有认知，男生同样会感染并且可以相互传播。主动了解HPV科普、做好科学预防，就是男生主动掌控自身健康主场，重视健康防护，才是对自己和身边人最大的负责！	1778543283	2026-05-11 23:48:03	0	1	0	1779302256515	https://m.weibo.cn/detail/5297536061672190	浙江	1795461123	内娱最前沿	f	https://m.weibo.cn/u/1795461123?launchid=10000360-page_H5	https://tvax4.sinaimg.cn/crop.0.0.600.600.180/6b049003ly8i6jq0yqn41j20go0goq4q.jpg?KID=imgbed,tva&Expires=1779313045&ssig=bM8OGwfE8P	hpv	2026.05.11	2026.05.21
5297538368017492	#一人之下HPV番外高能上线# 看了《一人之下》HPV科普彩蛋，真的被冯宝宝和也总互动打动了！特别是“10个男生有9个会感染HPV”那组数据，既震惊又走心。最后全员能量爆棚的画面，配合“健康这局由我掌控”的标语，燃点拉满。这次联动不仅有梗，更提醒男生要主动咨询医生、积极预防，太有社会责任心啦！	1778543833	2026-05-11 23:57:13	1	0	0	1779302256512	https://m.weibo.cn/detail/5297538368017492	广东	7843542257	无限撼之星	f	https://m.weibo.cn/u/7843542257?launchid=10000360-page_H5	https://tvax4.sinaimg.cn/crop.0.0.1080.1080.180/008yOHE5ly8i9czd7ddy2j30u00u0tci.jpg?KID=imgbed,tva&Expires=1779313045&ssig=nwqFGXJM86	hpv	2026.05.11	2026.05.21
5297554998953389	#一人之下HPV番外高能上线# 正确认识HPV，共筑健康防线HPV，这个在当今社会令人谈之色变的词汇，如同高悬的达摩克利斯之剑，让不少人忧心忡忡。我们确实需要对HPV给予高度重视，毕竟它可能带来一系列健康问题，但绝不能因此而歧视HPV患者。他们同样是疾病的受害者，需要我们的理解与支持，而不是异样的眼光和冷漠的对待。面对HPV的潜在威胁，我们每个人都应积极主动地守护自身健康。防范风险的关键在于自己，主动掌握相关知识并采取有效措施至关重要。在预防HPV的诸多方法中，做好个人卫生是基础且关键的一步。勤洗手、保持私密部位的清洁，这些看似简单的日常行为，实则能在很大程度上降低感染风险。同时，保持身心健康也不容忽视。规律作息、均衡饮食、适度运动，能增强身体的免疫力，让身体有更强的能力抵御病毒入侵。此外，我们还应多多咨询相关医生。很多人存在一个误区，认为只有女性才会感染HPV，这种偏见必须被彻底摒弃。…	1778547798	2026-05-12 01:03:18	1	0	0	1779302256509	https://m.weibo.cn/detail/5297554998953389	广东	7460927871	爱视号668	m	https://m.weibo.cn/u/7460927871?luicode=20000061&lfid=5297554998953389&launchid=10000360-page_H5	https://tvax2.sinaimg.cn/crop.0.0.996.996.180/0088Viajly8ggpvmznvitj30ro0ro429.jpg?KID=imgbed,tva&Expires=1779313046&ssig=vd1LRkkeiQ	hpv	2026.05.12	2026.05.21
5297633129399600	#男生预防HPV掌控健康主场# 看完《一人之下》HPV科普彩蛋，彻底打破了我长久以来的认知误区，也想好好和身边好友聊聊，正视男性HPV这件事，别再让偏见耽误健康🙅♀️！作为资深一人之下粉丝，本来只是追更放松，没想到片尾的HPV彩蛋直接带来一场硬核健康科普😯。王也直面HPV病毒、宝儿姐冷静科普的画面，把晦涩的健康知识变得通俗易懂，也让我彻底跳出了对HPV的认知盲区，收获了超多实用新知。以前我和身边大多数人一样，陷入了很深的认知误区🤦♀️。总觉得HPV是女性专属健康问题，和男性毫无关系，甚至误以为只有不注意个人卫生的人才会感染，对这个话题避之不及。看完彩蛋才明白，HPV感染不分性别，男性同样是易感人群，数据显示每10个男生里就有9个可能在一生中感染HPV，这个数字真的让人警醒❗而且HPV的传播途径比想象中更广，性行为是主要途径，但日常接触公用毛巾、卫浴用品等，也存在间接感染风险🧼。以前完全不…	1778566426	2026-05-12 06:13:46	0	0	0	1779302109677	https://m.weibo.cn/detail/5297633129399600	安徽	5326923878	你包里有什么吃的	f	https://m.weibo.cn/u/5326923878?luicode=20000061&lfid=5297633129399600&launchid=10000360-page_H5	https://tvax4.sinaimg.cn/crop.0.0.1080.1080.180/005Ovef4ly8iccxkrosamj30u00u0wg3.jpg?KID=imgbed,tva&Expires=1779312907&ssig=SOmvoJP%2BPs	hpv	2026.05.12	2026.05.21
5297634002863152	#3种炎症拖久了很危险#很多大病，都是小炎症拖出来的！这三种高发炎症，初期不起眼、不痛不痒，很多人选择硬扛、拖着不治。长期反复发炎，慢慢损伤器官、诱发病变，甚至一步步往重病方向发展。1. 慢性胃炎 症状：胃胀、反酸、嗳气、饭后隐痛、胃口差，很多人忍忍就过。危险：长期反复发炎→萎缩性胃炎→肠化生→胃癌风险直线升高。 2. 慢性肠炎/结肠炎 症状：反复腹泻、腹痛、便秘腹泻交替、大便不成形。危险：长期黏膜充血糜烂，拖延久了易诱发息肉、溃疡性结肠炎，大大增加肠癌概率。 3. 慢性宫颈炎 症状：白带异常、异味、同房轻微出血、小腹坠胀，很多女性不当回事。危险：长期持续炎症刺激，合并HPV高危感染时，会加速病变，提升宫颈癌风险。	1778566634	2026-05-12 06:17:14	64	13	2	1779302109673	https://m.weibo.cn/detail/5297634002863152	宁夏	1636193754	青虫YN	f	https://m.weibo.cn/u/1636193754?luicode=20000061&lfid=5297634002863152&launchid=10000360-page_H5	https://tvax1.sinaimg.cn/crop.0.0.1080.1080.180/618655daly8ia264fdnymj20u00u0ae4.jpg?KID=imgbed,tva&Expires=1779312896&ssig=KbbbaBc8rB	hpv	2026.05.12	2026.05.21
5297634625717208	#一人之下HPV番外高能上线# 刚刷完《一人之下》最新的HPV科普彩蛋，说实话，第一反应是“好家伙，这波跨界属实是没想到”，但看完之后内心其实挺触动的。😲 作为一个追了这么多年的老粉，原本以为这种硬核的医学科普会显得有点生硬，没想到官方竟然用一种这么巧妙又接地气的方式，把健康观念塞进了我们最爱的动漫世界里。这种打破次元壁的惊喜感，真的太上头了！✨如果要问这次合作最打动我的名场面，那绝对是王也和宝儿姐一本正经科普时的反差萌！😂 尤其是当那句极具冲击力的冷知识被抛出来——“每10个男生中，就有9个一生中可能感染HPV”时，那种视觉和心理的双重震撼简直绝了。⚔️ 看着平时洒脱不羁的王也道长，竟然一脸严肃地讲起男性健康防护，这种强烈的反差感不仅没有让人出戏，反而让人瞬间记住了这个扎心的数据。原来HPV从来都不是女生的“专属考题”，男生同样处于病毒的高危包围圈中。另一个让我狠狠共鸣的画面，就是彩蛋…	1778566783	2026-05-12 06:19:43	0	0	0	1779302109677	https://m.weibo.cn/detail/5297634625717208	安徽	7530625711	我在厕所送点纸	f	https://m.weibo.cn/u/7530625711?luicode=20000061&lfid=5297634625717208&launchid=10000360-page_H5	https://tvax2.sinaimg.cn/crop.0.0.1000.1000.180/008dDJL1ly8i3adkx7mc5j30rs0rs74x.jpg?KID=imgbed,tva&Expires=1779312904&ssig=8QzfVDE3Zd	hpv	2026.05.12	2026.05.21
5297644764398896	感染了HPV，一定是没有洁身自好吗？#男性健康必修课# #健闻登顶计划# #HPV# 先说答案：不一定！虽然人类是HPV唯一的自然宿主。它不会感染动物或植物，无法像细菌一样在空气、水或物体表面长期存活。可不感染，却不代表着自然界没有HPV。更为重要的是，HPV可是有着200多余亚型，其中的高危型虽然在自然界的存活能力较差，可低危型的HPV却是很接“地气”。所以，某些人才会在不知不觉间就感染了扁平疣、寻常疣、丝状疣等皮肤病。是的，你没有看错，上述疾病其实也是感染了HPV所致。	1778569200	2026-05-12 07:00:00	0	0	0	1779302109675	https://m.weibo.cn/detail/5297644764398896	北京	1400767874	王海医生	m	https://m.weibo.cn/u/1400767874?luicode=20000061&lfid=5297644764398896&launchid=10000360-page_H5	https://tvax3.sinaimg.cn/crop.0.0.1052.1052.180/537e0582ly8hoqi87k656j20t80t8404.jpg?KID=imgbed,tva&Expires=1779312902&ssig=LxToLtHDVd	hpv	2026.05.12	2026.05.21
5297647214136337	8：00已更新 神经病忍无可忍了耳朵里的那个女的 陪她演了一晚上睡着醒来又开始折磨我 没完没了 说什么 我就是因为这次体检得了HPV然后说我就是要搞死她 这个女的到底是谁。。。 一直各种吓唬我还说 你知道为什么只有十年吗 就是因为这次 她们三年前说两年 骂我尖锐湿疣（其实是误诊 当时还有个很凶的女的 但是昨晚她不在今早也不在）现在这几个开始说十年 一直各种吓唬我长期 然后我昨晚刷视频他们为了吓唬我不折手 又给我发了HPV最长隐藏10年的短视频推荐 还有百度的隐性自然搜索🔍什么人临终前会害怕吗。。。。 耳朵里那个男的又开始了 她人品有问题 还有另个男的喜欢说怎么样诺蛤 这个男的最近经常在看一个女的直播 他们最近一段时间老提白小白 （还说怎么办喔 她就是不发白小白 其实我忍了十几天了 但是我怀疑是不是还有其他直播只是他们拿她做诱饵 之前还说谁耽误了 谁救我和孩子的时间还有个男的很激动说没有人…	1778569784	2026-05-12 07:09:44	2	0	1	1779302109674	https://m.weibo.cn/detail/5297647214136337	福建	1837855210	Anne星店	f	https://m.weibo.cn/u/1837855210?luicode=20000061&lfid=5297647214136337&launchid=10000360-page_H5	https://tvax1.sinaimg.cn/crop.0.0.579.579.180/6d8b71ealy8hwlpxo709bj20g30g3abf.jpg?KID=imgbed,tva&Expires=1779312899&ssig=wRRuWhhIgI	hpv	2026.05.12	2026.05.21
5297650331028202	#3种炎症拖久了很危险#四种炎症拖久可能癌变：慢性萎缩性胃炎可能进展为胃癌；乙肝等慢性肝炎易引发肝癌；宫颈炎若伴高危HPV持续感染可致宫颈癌；炎症性肠病会增高肠癌风险。身体反复发炎别大意，早检查早干预，防患于未然。#国医的精诚力量# 碧潭捞月的微博视频	1778570527	2026-05-12 07:22:07	67	5	11	1779301707421	https://m.weibo.cn/detail/5297650331028202	四川	7207216685	碧潭捞月	m	https://m.weibo.cn/u/7207216685?launchid=10000360-page_H5	https://tvax2.sinaimg.cn/crop.0.0.979.979.180/007RKKiply8h9t1jb5vtqj30r70r7gn0.jpg?KID=imgbed,tva&Expires=1779312494&ssig=r126zTzwOc	hpv	2026.05.12	2026.05.21
5297655496575846	【男朋友越多，患宫颈癌的几率越大？】#科普大作战##女性健康必修课##健闻登顶计划# 宫颈癌的发生与性生活有一定的关系。早期研究发现，修女和尼姑的宫颈癌发病率较低，这表明宫颈癌主要由人乳头状病毒（HPV）感染引起，而HPV的传播途径主要是性生活，因此，一旦女性开始性生活，就有可能感染HPV。目前医学界已证实，持续的高危型HPV感染是宫颈癌的主要诱因。HPV可以通过黏膜和皮肤接触传播，包括性交、口交等方式。研究发现以下五类女性更容易感染HPV，从而增加宫颈癌的风险：1. 早期发生性行为研究数据显示，初次发生性行为年龄在20岁及以下的女性，其宫颈癌发病风险比初次发生性行为年龄在20岁以上的女性高2.53倍。年轻女性的生殖道尚未完全成熟，宫颈黏膜对细菌、病毒及致癌物质的敏感性较高，早期性生活可能增加宫颈癌的风险。2. 性伴侣数量较多性伴侣数目越多，宫颈癌的发病风险越高。如果性伴侣感染了HPV，…	1778571759	2026-05-12 07:42:39	1	0	1	1779302109671	https://m.weibo.cn/detail/5297655496575846	陕西	6696223001	妇产医生马良坤	f	https://m.weibo.cn/u/6696223001?luicode=20000061&lfid=5297655496575846&launchid=10000360-page_H5	https://tvax4.sinaimg.cn/crop.0.0.1080.1080.180/007jaFuNly8he5wm663h4j30u00u0dgp.jpg?KID=imgbed,tva&Expires=1779312894&ssig=bv4O6yqM2o	hpv	2026.05.12	2026.05.21
5297659587070841	头皮长扁平疣 完整科普 一、什么是头皮扁平疣 扁平疣是人乳头瘤病毒（HPV）低危型感染引起的良性皮肤赘生物，长在头皮、发际线、鬓角都很常见。不是性病、不是高危致癌型HPV，只是普通皮肤病毒感染，有传染性、容易自身扩散。 二、为什么头皮会长扁平疣 1. HPV病毒感染主要是HPV3、10、28、41等低危亚型，接触传染源就可能中招。2. 头皮破损是关键抓头挠痒、洗头用力抠、染烫破皮、毛囊炎、梳头刮伤，微小伤口让病毒钻进去。3. 免疫力下降熬夜、压力大、换季体虚、长期疲劳，免疫力弱就压制不住病毒，慢慢长出来。4. 传染诱因共用梳子、帽子、发箍、枕头、毛巾；经常摸头、抠抓疣体，自己传染自己越长越多。 三、头皮扁平疣典型特征 - 外观：米粒/针头大小，扁平凸起，肤色、淡褐色、浅褐色- 触感：表面光滑、偏硬，不疼不痒，偶尔轻微发痒- 分布：发际线、头顶、后脑勺成片长，密密麻麻一小片- 特点：会蔓延…	1778572734	2026-05-12 07:58:54	0	0	0	1779301962129	https://m.weibo.cn/detail/5297659587070841	河南	6536231715	祥云解疣	f	https://m.weibo.cn/u/6536231715?luicode=20000061&lfid=5297659587070841&launchid=10000360-page_H5	https://tvax1.sinaimg.cn/crop.0.0.1080.1080.180/0078lmsbly8icfyc19dc4j30u00u03zq.jpg?KID=imgbed,tva&Expires=1779312749&ssig=pgqn27Nyb2	hpv	2026.05.12	2026.05.21
5297659965345298	【醋酸白实验是怎么检查尖锐湿疣的】醋酸白实验是怎么检查尖锐湿疣的？就是准备3%到5%的，医用醋酸溶液，将浸湿的纱布，敷到增生物或者是赘生物上面，经过观察3到5分钟后，过后是否有变白的情况，如果说出现增生物明显的变白，就可以初步考虑为尖锐湿疣，虽然醋酸白实验的灵敏度是很高，但是涂抹发白后，不一定都是尖锐湿疣，因为醋酸白实验可能会出现，假阴性和假阳性率，如果说没有症状的，也可以做HPV分型的检查，另外呢，就是做病理检查，病理检查中发现#爱问医生诊室# 【我的诊室】了解更多>> 网页链接 【视频详情】点击↓↓↓ 尖锐湿疣医生李兴春的微博视频	1778572824	2026-05-12 08:00:24	0	0	0	1779301962128	https://m.weibo.cn/detail/5297659965345298	北京	5501056478	尖锐湿疣医生李兴春	m	https://m.weibo.cn/u/5501056478?luicode=20000061&lfid=5297659965345298&launchid=10000360-page_H5	https://tvax3.sinaimg.cn/crop.0.0.1002.1002.180/0060hS5oly8g8lvhrqkv1j30ru0rujsj.jpg?KID=imgbed,tva&Expires=1779312746&ssig=WlGrprroBV	hpv	2026.05.12	2026.05.21
5297662618242465	#一人之下HPV番外高能上线# 异人世界的守护从不止于龙虎山的纷争，更藏在关乎每一个普通人健康的叮嘱里。当张楚岚带着惯有的松弛感登场，宝儿姐依旧以利落的姿态说出“该防的，都得防住”，这场与HPV相关的番外，不仅打破性别防护偏见，更把HPV病毒的真实特性讲透，看完立刻转发给身边好友，让大家真正读懂这份健康隐患。 首先要明确核心：HPV全称人乳头瘤病毒，是一种极易感染人体皮肤和黏膜的双链环状DNA病毒，并非女性专属病原体，它拥有超百种亚型，不同亚型引发的健康风险截然不同，低危亚型易引发良性增生病变，高危亚型则会长期潜伏，诱发恶性病变，且病毒的传播性极强，性接触、间接接触都可能成为传播途径，人群普遍易感，不分男女。 长久以来，大众误以为HPV只针对女性，这是对病毒最大的认知误区。HPV病毒无性别壁垒，男性同样是易感宿主，且男性感染后极具隐蔽性——病毒多潜伏在生殖器、肛周等部位的黏膜中，绝大多数…	1778573457	2026-05-12 08:10:57	54	0	0	1779301553481	https://m.weibo.cn/detail/5297662618242465	江苏	7982566751	紫苏的森林	f	https://m.weibo.cn/u/7982566751?luicode=20000061&lfid=5297662618242465&launchid=10000360-page_H5	https://tvax3.sinaimg.cn/crop.0.0.1080.1080.180/008Ie2gDly8i0qq2fegezj30u00u0q5k.jpg?KID=imgbed,tva&Expires=1779312345&ssig=FW3C4on3tJ	hpv	2026.05.12	2026.05.21
5297667089634409	✨512 国际护士节 致敬最美白衣天使✨💞 护士节快乐💞奉献无声，大爱无言。护士们没有天使的翅膀，却用责任与爱心守护生命、传递温暖。致敬郑州科大医院 HPV 感染防治中心的每一位护士，也致敬所有白衣天使！祝大家节日快乐💖#致敬白衣天使##郑州科大HPV感染防治中心##国际护士节#	1778574523	2026-05-12 08:28:43	0	0	0	1779301962122	https://m.weibo.cn/detail/5297667089634409	河南	7784836085	郑州科大医院HPV	m	https://m.weibo.cn/u/7784836085?launchid=10000360-page_H5	https://tvax4.sinaimg.cn/crop.0.0.599.599.180/008uQnully8hfobue6dwdj30gn0gnwfv.jpg?KID=imgbed,tva&Expires=1779312743&ssig=DrnW4r9X7p	hpv	2026.05.12	2026.05.21
5297669442375931	#3种炎症拖久了很危险#慢性炎症拖着不管，或悄悄变成癌！别不当回事，癌从来都不是突然就有的。平时要注意均衡饮食、规律作息、坚持运动、定期体检，才是真正对自身健康负责！ 归港老船的微博视频	1778575084	2026-05-12 08:38:04	4	1	0	1779301962116	https://m.weibo.cn/detail/5297669442375931	浙江	7606868539	归港老船	m	https://m.weibo.cn/u/7606868539?launchid=10000360-page_H5	https://tvax4.sinaimg.cn/crop.0.0.1068.1068.180/008iNE03ly8gqfeemjbvbj30to0tpgoy.jpg?KID=imgbed,tva&Expires=1779312743&ssig=aWc8YZB7bu	hpv	2026.05.12	2026.05.21
5297683180031355	H`P`u反复，红花+艾叶 HPV 吴主任科普的微博视频	1778578359	2026-05-12 09:32:39	0	0	0	1779301819628	https://m.weibo.cn/detail/5297683180031355	广西	7019379544	吴主任科普	f	https://m.weibo.cn/u/7019379544?launchid=10000360-page_H5	https://tvax1.sinaimg.cn/crop.0.0.600.600.180/007F2Bh6ly8hm4yd9e1axj30go0gowfo.jpg?KID=imgbed,tva&Expires=1779312606&ssig=c8uM7vMH0V	hpv	2026.05.12	2026.05.21
5297687118218963	家居私密抑菌凝胶1.（HPV）套组2.消炎抑菌套组3紧致缩阴套组4.滋养排毒套组5.长肉芽套组此款产品温和养护，经过安全认证，PH值贴合女性私密环境，针对日常护理，菌群平衡和保湿修复舒适度明显，异味，瘙痒，产后修复都有很好的效果！私密健康师长期投资，出差旅行，健身游泳随身携带。	1778579298	2026-05-12 09:48:18	0	0	0	1779301819628	https://m.weibo.cn/detail/5297687118218963	北京	2457007793	焕欣妍	f	https://m.weibo.cn/u/2457007793?launchid=10000360-page_H5	https://tvax1.sinaimg.cn/crop.0.0.700.700.180/9272f6b1ly8fjg0cb8onpj20jg0jgjsw.jpg?KID=imgbed,tva&Expires=1779312606&ssig=CzxMo1Jt8x	hpv	2026.05.12	2026.05.21
5297692528088981	【#2人非法窃取个人信息超9亿条被判刑#】#HPV疫苗预约数据被窃取用于电诈#今日，最高人民法院发布侵犯公民个人信息犯罪及关联犯罪典型案例，其中有一件涉及“开盒”网暴，两名被告人竟然非法获取公民个人信息数据9亿余条；另一件是被告人利用木马程序获取29万余条注射HPV（人乳头瘤病毒）疫苗的女性信息，用于精准实施电信诈骗。CCTV法治在线的微博视频	1778580588	2026-05-12 10:09:48	17	7	0	1779301819626	https://m.weibo.cn/detail/5297692528088981		3898037768	重庆九龙坡法院	m	https://m.weibo.cn/u/3898037768?luicode=20000061&lfid=5297692528088981&launchid=10000360-page_H5	https://tvax4.sinaimg.cn/crop.0.0.1000.1000.180/e8575608ly8hlqmg9ht01j20rs0rsdie.jpg?KID=imgbed,tva&Expires=1779312617&ssig=DY8p5RuqKS	hpv	2026.05.12	2026.05.21
5297692575279120	两年前腿部受伤，用深紫外照射的结果，创面略有色素沉着。而嘴唇部疱疹后用深紫外照射后的结果，无色素沉着，且这两年没有复发。从口唇疱疹感染的结果来看，将深紫外技术用于HPV治疗，理论上是可行的，应该可以减少病毒复发感染次数，至于深紫外的致癌性，老实说应该要比上市的254纳米紫外灯安全的多。教科书里写的254纳米紫外灯的疗法是要照射至皮肤发红，而我们十秒钟就完成，根本不会发红。只是在本人身家达到 10个亿之前，估计没哪个厂家愿意报这个医疗器械注册证。300万的注册费用销售额两千，有情节也得钱包厚才行。	1778580599	2026-05-12 10:09:59	0	0	0	1779301819625	https://m.weibo.cn/detail/5297692575279120	上海	6792924291	牛河梁到南海	m	https://m.weibo.cn/u/6792924291?luicode=20000061&lfid=5297692575279120&launchid=10000360-page_H5	https://tvax1.sinaimg.cn/default/images/default_avatar_male_180.gif?KID=imgbed,tva&Expires=1779312614&ssig=K5%2Fc7o2lmM	hpv	2026.05.12	2026.05.21
5297693899623678	【#2人非法窃取个人信息超9亿条被判刑#】#HPV疫苗预约数据被窃取用于电诈#今日，最高人民法院发布侵犯公民个人信息犯罪及关联犯罪典型案例，其中有一件涉及“开盒”网暴，两名被告人竟然非法获取公民个人信息数据9亿余条；另一件是被告人利用木马程序获取29万余条注射HPV（人乳头瘤病毒）疫苗的女性信息，用于精准实施电信诈骗。 CCTV法治在线的微博视频	1778580915	2026-05-12 10:15:15	6	3	0	1779301819624	https://m.weibo.cn/detail/5297693899623678		5496571663	花山检察	m	https://m.weibo.cn/u/5496571663?luicode=20000061&lfid=5297693899623678&launchid=10000360-page_H5	https://tvax1.sinaimg.cn/crop.0.0.996.996.180/005ZZ3nFly8h8vfkuncgaj30ro0rp76j.jpg?KID=imgbed,tva&Expires=1779312612&ssig=FheAErhmFG	hpv	2026.05.12	2026.05.21
5297693964112178	再强调一遍，多严重的宫颈病变，也不要放弃！#宫颈病变#HPV关爱女性健康#正能量# 中医博士宋洪丽的微博视频	1778580930	2026-05-12 10:15:30	1	1	0	1779301819622	https://m.weibo.cn/detail/5297693964112178	北京	7764135555	中医博士宋洪丽	f	https://m.weibo.cn/u/7764135555?launchid=10000360-page_H5	https://tvax4.sinaimg.cn/crop.0.0.1080.1080.180/008trwkPly8hwepp8kc7qj30u00u00tx.jpg?KID=imgbed,tva&Expires=1779312606&ssig=ALj9EC6Ucf	hpv	2026.05.12	2026.05.21
5297694358897057	HPV阳性，不用终身吃药，扔掉手里的栓剂！HPV关爱女性健康中医#正能量# 中医博士宋洪丽的微博视频	1778581023	2026-05-12 10:17:03	1	1	0	1779301819621	https://m.weibo.cn/detail/5297694358897057	北京	7764135555	中医博士宋洪丽	f	https://m.weibo.cn/u/7764135555?launchid=10000360-page_H5	https://tvax4.sinaimg.cn/crop.0.0.1080.1080.180/008trwkPly8hwepp8kc7qj30u00u00tx.jpg?KID=imgbed,tva&Expires=1779312606&ssig=ALj9EC6Ucf	hpv	2026.05.12	2026.05.21
5297695616930112	HPV困扰，蒲公英+2物#hpv# 小舟说健康的微博视频	1778581324	2026-05-12 10:22:04	0	0	0	1779301819618	https://m.weibo.cn/detail/5297695616930112	广西	7886707270	小舟说健康	m	https://m.weibo.cn/u/7886707270?launchid=10000360-page_H5	https://tvax2.sinaimg.cn/crop.0.0.950.950.180/008BJOPYly8hlwgesl5doj30qe0qe0v3.jpg?KID=imgbed,tva&Expires=1779312606&ssig=bwtgePclSg	hpv	2026.05.12	2026.05.21
5297696531030392	#女子美甲后感染hpv病毒长出菜花# 来自粉丝的投稿分享：“做美甲的姐妹真的要警惕！！别再心大了😭 前天我去yi院看手指上的小疙瘩，直接被确诊低危HPV感染，长的是传染x软疣。yi生说大概率是接触了被污染的器具，我仔细一想，可不就是一个月前做美甲嘛！当时美甲师修死皮太用力，直接把我指缘弄破流血了，我还想着一点小伤口没事，擦了点酒精就继续做了。之后伤口就一直反反复复没愈合好，慢慢长出了小小的疙瘩，我还以为是摩擦出来的茧，完全没放在心上，直到最近越长越大，碰着还疼，才赶紧去看。⚠️ 重点提醒各位姐妹！做美甲真的别随便选小店！一定要选那种一客一消毒、器具干净的正规门店，修死皮的时候一定要让美甲师轻一点！我就是血淋淋的教训，最后yi生建议做了激光，开了姬麦宫，还说回去要多锻炼！对于一个只爱躺着的赖人来说简直天塌了，再次提醒大家一定要引以为戒，做美甲千万不能大意！#美甲 #hpv #晒晒我的可爱美…	1778581542	2026-05-12 10:25:42	0	0	0	1779301819614	https://m.weibo.cn/detail/5297696531030392	广西	7019379544	吴主任科普	f	https://m.weibo.cn/u/7019379544?luicode=20000061&lfid=5297696531030392&launchid=10000360-page_H5	https://tvax1.sinaimg.cn/crop.0.0.600.600.180/007F2Bh6ly8hm4yd9e1axj30go0gowfo.jpg?KID=imgbed,tva&Expires=1779312609&ssig=2DKgvKUEal	hpv	2026.05.12	2026.05.21
5297699859465500	被三盒保妇康栓逼疯...好在有个好结果终于转阴了，hpv33，历时半年！！有种重见天日的感觉！用过保妇康栓的都知道，味道只能是它最小的缺点。大夫让我一次用两颗，第一次塞的 时候我尖头朝里，想着阻力小，然而差点把我弄伤，痛的不想用了，还有异物感，查了攻略才知道平头朝里才行。第二天流出了奇怪颜色的分m物，还有不少水，睡裤都脏了，感觉自己好邋遢，下班火速买了护垫，晚上用上了才能好点。不过u1s1，有用！小花园不发痒了，也没有之前的灼痛感了..另一个我搭的是艾坦丁，是透明的凝胶，软乎乎的有点像啫喱，因为有推管所以好用多了。刚进去冰冰凉凉的，不过也是得垫护垫不过说句实在话，转阴的功劳大多是我的免疫力好了，用的东西只是辅助，贵在坚持，大家也加油，把我的好运传给大家！！#hpv转阴 ##保妇康栓##hpv阳性#	1778582336	2026-05-12 10:38:56	0	0	0	1779301819609	https://m.weibo.cn/detail/5297699859465500	湖南	6457429166	薄荷果果糖	f	https://m.weibo.cn/u/6457429166?luicode=20000061&lfid=5297699859465500&launchid=10000360-page_H5	https://tvax2.sinaimg.cn/crop.0.0.703.703.180/00730Ijkgy1fnrlyd0l1bj30jk0qo3zf.jpg?KID=imgbed,tva&Expires=1779312606&ssig=R6uPAsSmlR	hpv	2026.05.12	2026.05.21
5297716387120231	致各学校关于HPV疫苗纳入国家免疫规划的一封信网页链接	1778586276	2026-05-12 11:44:36	0	0	0	1779301707433	https://m.weibo.cn/detail/5297716387120231		3938927093	陇南文县卫生健康局	m	https://m.weibo.cn/u/3938927093?launchid=10000360-page_H5	https://tvax3.sinaimg.cn/crop.0.0.664.664.180/eac741f5ly8g09ojs3qo6j20ig0ig3zl.jpg?KID=imgbed,tva&Expires=1779312494&ssig=2tTWa6Dgc8	hpv	2026.05.12	2026.05.21
5297717351022755	昨天某网红因宫颈癌不幸去世，然后无论是自媒体还是官媒全把重点放在“未婚未育”然后展开HPV科普，最后呼吁打疫苗。这一系列动作完全无视患者宫颈癌归因（不是所有宫颈癌都是HPV感染引起，也没有证据逝者感染HPV），还加上明眼人都能看出来的引导性（强调“未婚未育”向性接触感染HPV引导），最后“科普”HPV疫苗的内容。这不是科普，这是消费逝者，而且消费的低级且无耻。	1778586505	2026-05-12 11:48:25	53	17	4	1779300899641	https://m.weibo.cn/detail/5297717351022755	北京	1803648617	卤煮疫苗	m	https://m.weibo.cn/u/1803648617?luicode=20000061&lfid=5297717351022755&launchid=10000360-page_H5	https://tvax1.sinaimg.cn/crop.0.0.512.512.180/6b817e69ly8h127e619y8j20e80e8js3.jpg?KID=imgbed,tva&Expires=1779311692&ssig=aMvfdQ6Cvl	hpv	2026.05.12	2026.05.21
5297719665233151	#一人之下HPV番外高能上线# 《一人之下》HPV彩蛋看完直呼惊艳！热血国漫携手健康科普，跨界联动格外暖心。最戳我的名场面，是以温柔的动漫视角科普HPV防护，兼具情怀与实用性。愿所有人都能做好健康防护，守护好自己的身体～	1778587058	2026-05-12 11:57:38	1	1	1	1779301707432	https://m.weibo.cn/detail/5297719665233151	广东	7908666187	Tisky月色	f	https://m.weibo.cn/u/7908666187?launchid=10000360-page_H5	https://tvax2.sinaimg.cn/crop.0.0.1076.1076.180/008DdXm3ly8hvrc6ysqfpj30tw0tw0x9.jpg?KID=imgbed,tva&Expires=1779312494&ssig=CD6R%2FRUPxd	hpv	2026.05.12	2026.05.21
5297720139187600	#男生预防HPV掌控健康主场# 刚看完《一人之下》HPV彩蛋，彻底颠覆我之前的认知！一直以为HPV只有女生要在意，原来男生也会感染HPV，还没明显症状，很容易忽略，甚至会传染给另一半。以前对男性HPV完全不了解，现在才懂，健康防护从来不分性别，男生也该重视HPV筛查和防护，这不是小事，是对自己、对身边人负责。用动漫彩蛋科普这种冷门知识，太有意义了，直接把误区掰正了！	1778587171	2026-05-12 11:59:31	1	2	1	1779301707431	https://m.weibo.cn/detail/5297720139187600	广东	7908666187	Tisky月色	f	https://m.weibo.cn/u/7908666187?luicode=20000061&lfid=5297720139187600&launchid=10000360-page_H5	https://tvax2.sinaimg.cn/crop.0.0.1076.1076.180/008DdXm3ly8hvrc6ysqfpj30tw0tw0x9.jpg?KID=imgbed,tva&Expires=1779312505&ssig=Tr%2B1fDQqyB	hpv	2026.05.12	2026.05.21
5297723702247713	很多家长有个通病，把HPV疫苗当成成年女性专属的妇科疫苗，觉得13岁孩子年纪小，没必要接种，甚至心里还有些难为情。今天直白说清楚：HPV疫苗，是全球唯一能提前预防癌症的疫苗，主要针对高发高危的宫颈癌。医学早已证实，70%以上的宫颈癌，都是16型、18型两种高危HPV病毒引发。国家免费给孩子接种的国产二价疫苗，正好精准覆盖这两类元凶，相当于给孩子提前筑起一道防癌防火墙，从根源降低大病风险。它不是治病用药，是提前防病；不是成年人专属，是青春期女孩最该抓住的健康保障。睡眠是人体最重要的“修复时间”。在正常睡眠中，大脑会进行记忆整合，神经递质重新平衡；身体会完成激素节律调整、免疫调控与代谢修复。如果你长期失眠，白天可能出现注意力下降、反应变慢、情绪失控。时间拉长，还会增加肥胖、2型糖尿病、高血压等代谢与心血管风险。不少人问：“我就是睡得少一点，真有这么严重？”关键不在于偶尔熬夜，而在于长期、反复…	1778588019	2026-05-12 12:13:39	0	0	0	1779301707429	https://m.weibo.cn/detail/5297723702247713	安徽	1934150995	羊羽在合肥	f	https://m.weibo.cn/u/1934150995?luicode=20000061&lfid=5297723702247713&launchid=10000360-page_H5	https://tvax4.sinaimg.cn/crop.0.0.750.750.180/7348cd53ly8g41p68jgenj20ku0kudgg.jpg?KID=imgbed,tva&Expires=1779312502&ssig=EFb6PxA%2B5R	hpv	2026.05.12	2026.05.21
5297729345424848	#贵州一男子2天内嫖娼2次被行拘#之前，我门诊来了个熟人，她因为hpv16阳性，已经cin3级宫颈原位癌了。她坦白是老公出去乱玩的原因。然后我就顺嘴问了一句：那你现在准备离婚了？她：有3个孩子了，离不了了。我：看来生孩子多了，还有助于家庭稳定啊。你记得性生活戴套啊，不然会被你丈夫害死的。男人嫖娼只有0次和无数次。但凡有过一次嫖娼史，男人就失去了和女性维持正常亲密关系的能力了。她：哎，我初恋就是他，从始至终只有他一个男人，到头来却和外面卖淫女一个下场。我：你跟卖淫女当然是不一样的啦。卖淫女至少还有钱，你没钱还一身病。惨过做鸡啊。	1778589366	2026-05-12 12:36:06	207	55	8	1779301021724	https://m.weibo.cn/detail/5297729345424848	江苏	2495784474	妇产科的陈大夫	f	https://m.weibo.cn/u/2495784474?luicode=20000061&lfid=5297729345424848&launchid=10000360-page_H5	https://tvax1.sinaimg.cn/crop.0.0.1080.1080.180/94c2a61aly8ht8qq4sgzjj20u00u041l.jpg?KID=imgbed,tva&Expires=1779311819&ssig=DnT4fKGPZ7	hpv	2026.05.12	2026.05.21
5297736662384977	宁波男子担心自己感染HPV，医院称男子可能会宫颈癌，男子被吓得赶紧去医院治疗，一天开24次艾拉治疗项目。	1778591110	2026-05-12 13:05:10	23	8	3	1779301707428	https://m.weibo.cn/detail/5297736662384977	贵州	7869439970	群体表演艺术家	m	https://m.weibo.cn/u/7869439970?launchid=10000360-page_H5	https://tvax2.sinaimg.cn/crop.0.0.525.525.180/008AzmP8ly8hhoc9m12wrj30el0eltay.jpg?KID=imgbed,tva&Expires=1779312494&ssig=kPGuLcqHqj	hpv	2026.05.12	2026.05.21
5297738269065960	点阵（一种美容激光，平痘坑的）真的挺疼的它不止一种疼法儿！它是三种疼法做完这个，在做那个，然后再做最后一个项目做点阵脸上是有伤口的，不能碰水我疼的我的眼泪自己就掉下来了！根本都控制不住我整个脸都肿了非常之疼但是就这么疼都不如 那天我去体检，给我做妇科hpv检查疼hpv检查真的是上刑做完我内裤上是都血淋淋的下辈子真的不做女人	1778591493	2026-05-12 13:11:33	7	6	0	1779301707426	https://m.weibo.cn/detail/5297738269065960	山东	6444391029	吃不饱的三水	f	https://m.weibo.cn/u/6444391029?luicode=20000061&lfid=5297738269065960&launchid=10000360-page_H5	https://tvax4.sinaimg.cn/crop.0.0.512.512.180/007280uNly8gd4v20lp8nj30e80e80t0.jpg?KID=imgbed,tva&Expires=1779312499&ssig=jujqsi7Sfx	hpv	2026.05.12	2026.05.21
5297746946031905	【美国富商遭勒索12亿美元，华裔女子涉制作深伪影片被捕】美国亿万富商艾登斯（Wesley Edens）被勒索12.15亿美元（折合约83亿元人民币，下同），一名译音罗昌丽（Changli 'Sophia' Luo）的华裔女子被捕，当局指她涉嫌利用深伪（Deepfake）影片及其他威胁手段，企图向艾登斯勒索巨款。艾登斯据美国联邦检察官的指控，现年64岁的艾登斯2022年透过LinkedIn结识了46岁的罗昌丽，之后二人曾发生关系。然而，当艾登斯表明未能继续与罗昌丽发展后， 罗昌丽便开始勒索行动。罗昌丽威胁公开两人发生关系的影片和照片，并声称艾登斯在她无行为能力时与她发生关系。她甚至联系了艾登斯的家人、前妻和商业伙伴，试图施加压力。艾登斯曾同意支付罗昌丽650万美元（约4416万元）作为和解金。不过，罗昌丽随后声称自己患上HPV，并归咎于艾登斯，要求重新谈判赔偿金额。及后，罗昌丽将索赔金额大…	1778593562	2026-05-12 13:46:02	0	0	0	1779301707424	https://m.weibo.cn/detail/5297746946031905		5507836092	橙新聞	m	https://m.weibo.cn/u/5507836092?luicode=20000061&lfid=5297746946031905&launchid=10000360-page_H5	https://tvax3.sinaimg.cn/crop.0.0.600.600.180/0060KjM0ly8i7wa1wf5frj30go0godgd.jpg?KID=imgbed,tva&Expires=1779312497&ssig=odlHEpiv9%2B	hpv	2026.05.12	2026.05.21
5297764070326733	21岁的女孩，HPV 59型感染，TCT 非典型腺细胞。就是不确定。她需要进一步的宫颈科的阴道镜活检。女孩很紧张来了门诊就哭哭啼啼，再问下去呢，她就说别人逼她，我问到底是男朋友还是她家长，她告诉我，是男朋友和宿舍的室友他们认为她出去乱搞。对于HPV感染，首先我们要确定患者是否有癌前病变，甚至是癌变，如果没有这些病变就不需要治疗。HPV感染我们也不需要溯源，不需要去追究传染源，也没有必要向其他人报告。我们更不需要向无关人员，什么同事啊，同学呀，室友啊等等去报告自己感染了HPV。和不相关的人报告自己的健康问题，不会换来同情和帮助，他们只会道德审判。一般日常接触如共用马桶、被褥等等是不会传播HPV。最后，我帮助小姑娘预约了宫颈科门诊，并告知她去接种HPV疫苗。	1778597645	2026-05-12 14:54:05	7	2	0	1779301707417	https://m.weibo.cn/detail/5297764070326733	上海	2156166350	妇产科医生王玉玲	f	https://m.weibo.cn/u/2156166350?luicode=20000061&lfid=5297764070326733&launchid=10000360-page_H5	https://tva2.sinaimg.cn/crop.0.5.502.502.180/80847ccejw8fah0vwino2j20dy0e8glr.jpg?KID=imgbed,tva&Expires=1779312494&ssig=fie%2FSlaMYy	hpv	2026.05.12	2026.05.21
5297770984112862	分享视频 吴主任科普的微博视频	1778599293	2026-05-12 15:21:33	0	0	0	1779301707411	https://m.weibo.cn/detail/5297770984112862	广西	7019379544	吴主任科普	f	https://m.weibo.cn/u/7019379544?launchid=10000360-page_H5	https://tvax1.sinaimg.cn/crop.0.0.600.600.180/007F2Bh6ly8hm4yd9e1axj30go0gowfo.jpg?KID=imgbed,tva&Expires=1779312494&ssig=iKPiQeM3zf	hpv	2026.05.12	2026.05.21
5297773180094504	#闻韶检声#【#2人非法窃取个人信息超9亿条被判刑#】#HPV疫苗预约数据被窃取用于电诈#今日，最高人民法院发布侵犯公民个人信息犯罪及关联犯罪典型案例，其中有一件涉及“开盒”网暴，两名被告人竟然非法获取公民个人信息数据9亿余条；另一件是被告人利用木马程序获取29万余条注射HPV（人乳头瘤病毒）疫苗的女性信息，用于精准实施电信诈骗。CCTV法治在线的微博视频	1778599817	2026-05-12 15:30:17	3	3	0	1779301553483	https://m.weibo.cn/detail/5297773180094504		6353849316	图们市检察	f	https://m.weibo.cn/u/6353849316?luicode=20000061&lfid=5297773180094504&launchid=10000360-page_H5	https://tvax4.sinaimg.cn/crop.0.0.664.664.180/006W06sAly8gog02uow0uj30ig0ihdia.jpg?KID=imgbed,tva&Expires=1779312351&ssig=AwIeijS5Vr	hpv	2026.05.12	2026.05.21
5297778473567467	【#两人非法获取HPV疫苗预约信息用于诈骗# 法院：数罪并罚！】5月8日，最高人民法院发布侵犯公民个人信息犯罪及关联犯罪典型案例，披露一起利用疫苗信息诈骗犯罪的案例，被告人利用木马程序获取29万余条注射HPV（人乳头瘤病毒）疫苗的信息，用于精准实施电信诈骗。2022年2月至7月间，被告人梁某某、王某某共同出资在互联网黑灰产业平台购买木马程序，向HPV（人乳头瘤病毒）疫苗预约注射正规网站植入，非法获取网站管理员账号、密码，进而获取网站存储的HPV疫苗预约订单信息29万余条。后二人租赁虚拟主机服务器，将非法获取的网站源码上传到域名服务空间，制作仿冒的诈骗钓鱼网站，并纠集多人分工协作，通过短信平台群发疫苗预约成功短信，诱使预约人员点击短信中的钓鱼网站链接，冒充网站医生、客服，以“价格调整、优先预约、重新下单享受优惠”等话术骗取51名被害人合计58万余元。江苏省扬州市邗江区人民法院审理认为，被告…	1778601079	2026-05-12 15:51:19	0	0	0	1779301553481	https://m.weibo.cn/detail/5297778473567467		2539279884	青白江法院	m	https://m.weibo.cn/u/2539279884?luicode=20000061&lfid=5297778473567467&launchid=10000360-page_H5	https://tvax4.sinaimg.cn/crop.0.0.512.512.180/975a560cly8h8w4yeie6ij20e80e83zm.jpg?KID=imgbed,tva&Expires=1779312348&ssig=8Jexb1Z9qH	hpv	2026.05.12	2026.05.21
5297787415822911	HPV转阴是很多人最期待的结果。但转阴后不等于终身免疫。你清除了16型，下次可能感染18型，或者同一个亚型再次感染。因为HPV感染产生的抗体水平较低，不足以防止再次感染，这和麻疹、水痘不同。所以转阴后依然要做好三件事：第一，保持良好免疫力，别熬夜、别酗酒；第二，继续定期筛查，转阴后按正常频率（每3-5年）筛查；第三，如果没打过疫苗，转阴后建议补种，可以预防其他亚型。统计显示，转阴后一年内再感染率约5-10%，虽然不高但确实存在。所以别把转阴当终点，养成健康习惯才是长久之计。#hpv##健康科普# 北京三甲皮肤性病科高广程主任的微博视频	1778603211	2026-05-12 16:26:51	0	0	0	1779301553477	https://m.weibo.cn/detail/5297787415822911	北京	2937071293	北京三甲皮肤性病科高广程主任	m	https://m.weibo.cn/u/2937071293?luicode=20000061&lfid=5297787415822911&launchid=10000360-page_H5	https://tvax1.sinaimg.cn/crop.85.72.900.900.180/af1026bdly8gb1wtgqyznj20u0190jvl.jpg?KID=imgbed,tva&Expires=1779312339&ssig=8e8u5vaExs	hpv	2026.05.12	2026.05.21
5297788197539554	三个小技巧，HPV好了。#HPV# 每天健康说的微博视频	1778603397	2026-05-12 16:29:57	0	0	1	1779301553475	https://m.weibo.cn/detail/5297788197539554	广西	7895013623	每天健康说	f	https://m.weibo.cn/u/7895013623?launchid=10000360-page_H5	https://tvax1.sinaimg.cn/crop.0.0.422.422.180/008CiFHply8hneqwjl75vj30bq0bqq38.jpg?KID=imgbed,tva&Expires=1779312336&ssig=KuL1vrbNr3	hpv	2026.05.12	2026.05.21
5297788990786657	能！而且建议打。很多人以为感染了HPV就不用打了，这是个误区。HPV有200多种亚型，你感染的可能只是其中一两种。疫苗可以预防你没有感染的那些亚型。比如你感染了16型，打九价疫苗还能预防18、31、33、45、52、58等高危型。有过性生活、曾经感染、甚至做过宫颈锥切手术的人，接种疫苗也依然有益。当然，疫苗对已经存在的感染没有治疗作用，但它能阻止你“二进宫”。所以HPV阳性不是接种禁忌，反而是接种的理由之一。#hpv##疫苗接种# 北京三甲皮肤性病科高广程主任的微博视频	1778603586	2026-05-12 16:33:06	0	1	0	1779301553473	https://m.weibo.cn/detail/5297788990786657	北京	2937071293	北京三甲皮肤性病科高广程主任	m	https://m.weibo.cn/u/2937071293?luicode=20000061&lfid=5297788990786657&launchid=10000360-page_H5	https://tvax1.sinaimg.cn/crop.85.72.900.900.180/af1026bdly8gb1wtgqyznj20u0190jvl.jpg?KID=imgbed,tva&Expires=1779312337&ssig=35ANLZZMoQ	hpv	2026.05.12	2026.05.21
5297796683138377	分享视频 心血管王星医生的微博视频	1778605420	2026-05-12 17:03:40	8	0	0	1779301362623	https://m.weibo.cn/detail/5297796683138377	天津	2064070791	心血管王星医生	m	https://m.weibo.cn/u/2064070791?launchid=10000360-page_H5	https://tvax2.sinaimg.cn/crop.0.0.600.600.180/7b073887ly8hp15to0ywsj20go0go40m.jpg?KID=imgbed,tva&Expires=1779312159&ssig=M7%2FApNMHke	hpv	2026.05.12	2026.05.21
5297797897391300	分享视频 吴主任科普的微博视频	1778605710	2026-05-12 17:08:30	0	0	0	1779301553468	https://m.weibo.cn/detail/5297797897391300	广西	7019379544	吴主任科普	f	https://m.weibo.cn/u/7019379544?launchid=10000360-page_H5	https://tvax1.sinaimg.cn/crop.0.0.600.600.180/007F2Bh6ly8hm4yd9e1axj30go0gowfo.jpg?KID=imgbed,tva&Expires=1779312336&ssig=cpK10Gb%2FSr	hpv	2026.05.12	2026.05.21
5297800778876597	NBA雄鹿队老板韦斯利·埃登斯被一华女“崩老头”了。👇🏻他现年64岁，Fortress Investment Group联合创始人，身家过亿，是密尔沃基雄鹿队的共同老板，英超阿斯顿维拉俱乐部也是他的崩他的是46岁的离异妇女，在老中出生，已加入美国国籍的，纽约某个NGO的创始人，叫罗昌莉。她的组织是做财经和环保人士的访谈的。俩人怎么搭上线的呢？2022年，罗昌莉通过LinkedIn联系老头，之后俩人频繁发信息。此前罗给老头感觉很好，于是，二人见了三面，第三次见面是约是在罗昌莉的曼哈顿公寓里。时值2023年，孤老头寡妇共处一室，干柴烈火，俩人都没把持住，于是乎，在罗曼哈顿公寓里俩人整了一发。事后，罗昌莉还主动给老头发了一封情书，表达自己爱老头，怎么怎么稀罕老头，反正就是那些个肉麻的话诸如：登，额想你...想结实的胸膛和老人味（这块我瞎编的）😂但老头没回应。2023年11月，罗昌莉开始露出本来…	1778606397	2026-05-12 17:19:57	245	49	12	1779299729711	https://m.weibo.cn/detail/5297800778876597	江西	8013891733	海兰珠阿婶	f	https://m.weibo.cn/u/8013891733?luicode=20000061&lfid=5297800778876597&launchid=10000360-page_H5	https://tvax1.sinaimg.cn/crop.0.0.1079.1079.180/008Kltkhly8i3j4jqa23sj30tz0tzn15.jpg?KID=imgbed,tva&Expires=1779310527&ssig=Rda%2BNnxuTZ	hpv	2026.05.12	2026.05.21
5297803339238875	HPV阳性必须治疗？医生：多数人白花钱！HPV阳性必须治疗？医生：多数人白花钱！#青青医生##HPV#健康科普 感染科青青医生的微博视频	1778607007	2026-05-12 17:30:07	1	0	0	1779301362621	https://m.weibo.cn/detail/5297803339238875	湖南	1725646527	感染科青青医生	f	https://m.weibo.cn/u/1725646527?launchid=10000360-page_H5	https://tvax2.sinaimg.cn/crop.0.0.720.720.180/66db46bfly8iav5iuf98yj20k00k03yz.jpg?KID=imgbed,tva&Expires=1779312159&ssig=BG%2FMPMY4sy	hpv	2026.05.12	2026.05.21
5297805552782512	HPV反复，没你想象的那么复杂 HPV 吴主任科普的微博视频	1778607535	2026-05-12 17:38:55	0	0	0	1779301185617	https://m.weibo.cn/detail/5297805552782512	广西	7019379544	吴主任科普	f	https://m.weibo.cn/u/7019379544?launchid=10000360-page_H5	https://tvax1.sinaimg.cn/crop.0.0.600.600.180/007F2Bh6ly8hm4yd9e1axj30go0gowfo.jpg?KID=imgbed,tva&Expires=1779311982&ssig=uaQT6kmjuh	hpv	2026.05.12	2026.05.21
5297811143788027	HPV转阴的路上，这个大坑千万别踩！HPV#hpv转阴#健康科普 孙晓光大夫的微博视频	1778608868	2026-05-12 18:01:08	2	0	0	1779301185614	https://m.weibo.cn/detail/5297811143788027	北京	1492602474	孙晓光大夫	f	https://m.weibo.cn/u/1492602474?launchid=10000360-page_H5	https://tvax2.sinaimg.cn/crop.0.0.1080.1080.180/58f74e6aly8i5rzddr6c1j20u00u0gn6.jpg?KID=imgbed,tva&Expires=1779311982&ssig=sKNGLjOVNa	hpv	2026.05.12	2026.05.21
5297819944747244	姐妹投稿，大家说说看吧👀	1778610965	2026-05-12 18:36:05	103	114	0	1779300625043	https://m.weibo.cn/detail/5297819944747244	广东	7675524016	进来口嗨	f	https://m.weibo.cn/u/7675524016?launchid=10000360-page_H5	https://tvax4.sinaimg.cn/crop.0.0.600.600.180/008nrIqsly8hkfatm1epoj30go0gowfu.jpg?KID=imgbed,tva&Expires=1779311409&ssig=3zcB%2F7LAAQ	hpv	2026.05.12	2026.05.21
5297826214449275	【#雄鹿队老板遭华裔女子勒索12亿美元#】据报道，NBA密尔沃基雄鹿队老板之一埃登斯，成为了一桩十亿美元勒索案的目标。涉案女性是华人女企业家索菲亚·罗（Changli“Sophia”Luo），她因涉嫌以散布不雅视频和照片为要挟，向埃登斯勒索超过10亿美元而被起诉。根据报道，两人于2022年通过领英结识。46岁的索菲亚·罗居住在纽约。2023年6月，在他们的第三次见面中，埃登斯和索菲亚·罗在她的公寓里发生了关系。几个月后，索菲亚·罗的言辞从奉承变成了威胁。检察官称，关系破裂后，索菲亚·罗采取了一系列恐吓手段，包括骚扰埃登斯的家人、威胁干扰其商业投资，并声称要在媒体上“毁掉”他。尽管双方曾试图通过调解以650万美元达成和解，但索菲亚·罗随后以感染HPV-16（一种可能导致癌症的性传播病毒）为由，将索赔金额大幅提升至12.15亿美元。索菲亚·罗随后对埃登斯进行了长达数月的勒索，她去年因涉嫌敲诈…	1778612461	2026-05-12 19:01:01	251	73	79	1779300167805	https://m.weibo.cn/detail/5297826214449275		2318910945	新浪热点	m	https://m.weibo.cn/u/2318910945?luicode=20000061&lfid=5297826214449275&launchid=10000360-page_H5	https://tvax3.sinaimg.cn/crop.0.0.450.450.180/002wVUFrly8h8vgt7mcs2j60ci0ci0t002.jpg?KID=imgbed,tva&Expires=1779310965&ssig=jwTaAFXWdO	hpv	2026.05.12	2026.05.21
5297826244068268	【#雄鹿队老板遭华裔女子勒索12亿美元#】据报道，NBA密尔沃基雄鹿队老板之一埃登斯，成为了一桩十亿美元勒索案的目标。涉案女性是华人女企业家索菲亚·罗（Changli“Sophia”Luo），她因涉嫌以散布不雅视频和照片为要挟，向埃登斯勒索超过10亿美元而被起诉。根据报道，两人于2022年通过领英结识。46岁的索菲亚·罗居住在纽约。2023年6月，在他们的第三次见面中，埃登斯和索菲亚·罗在她的公寓里发生了关系。几个月后，索菲亚·罗的言辞从奉承变成了威胁。检察官称，关系破裂后，索菲亚·罗采取了一系列恐吓手段，包括骚扰埃登斯的家人、威胁干扰其商业投资，并声称要在媒体上“毁掉”他。尽管双方曾试图通过调解以650万美元达成和解，但索菲亚·罗随后以感染HPV-16（一种可能导致癌症的性传播病毒）为由，将索赔金额大幅提升至12.15亿美元。索菲亚·罗随后对埃登斯进行了长达数月的勒索，她去年因涉嫌敲诈…	1778612468	2026-05-12 19:01:08	0	0	0	1779301362616	https://m.weibo.cn/detail/5297826244068268	北京	1990560631	锐视频RAYVIDEO	m	https://m.weibo.cn/u/1990560631?luicode=20000061&lfid=5297826244068268&launchid=10000360-page_H5	https://tvax4.sinaimg.cn/crop.0.0.1242.1242.180/76a58b77ly8fwsd8md8kpj20yi0yi0u4.jpg?KID=imgbed,tva&Expires=1779312160&ssig=uIF6VYko3W	hpv	2026.05.12	2026.05.21
5297838998686760	#微博视频号迎新计划# HPV接种后有副作用吗？ 产科王贵芳医生的微博视频	1778615509	2026-05-12 19:51:49	0	0	0	1779301362615	https://m.weibo.cn/detail/5297838998686760	河北	7629660063	产科王贵芳医生	m	https://m.weibo.cn/u/7629660063?launchid=10000360-page_H5	https://tvax4.sinaimg.cn/crop.0.0.1080.1080.180/008klh7hly8hz6h2mn1zhj30u00u0jss.jpg?KID=imgbed,tva&Expires=1779312159&ssig=cfeSwjA17k	hpv	2026.05.12	2026.05.21
5297839747896910	#微博视频号迎新计划# 没有性生活，会染HPV吗？ 产科王贵芳医生的微博视频	1778615688	2026-05-12 19:54:48	0	0	0	1779301362614	https://m.weibo.cn/detail/5297839747896910	河北	7629660063	产科王贵芳医生	m	https://m.weibo.cn/u/7629660063?launchid=10000360-page_H5	https://tvax4.sinaimg.cn/crop.0.0.1080.1080.180/008klh7hly8hz6h2mn1zhj30u00u0jss.jpg?KID=imgbed,tva&Expires=1779312159&ssig=cfeSwjA17k	hpv	2026.05.12	2026.05.21
5297840063778462	#微博视频号迎新计划# 住酒店会感染hpv吗？ 产科王贵芳医生的微博视频	1778615763	2026-05-12 19:56:03	0	0	0	1779301185605	https://m.weibo.cn/detail/5297840063778462	河北	7629660063	产科王贵芳医生	m	https://m.weibo.cn/u/7629660063?launchid=10000360-page_H5	https://tvax4.sinaimg.cn/crop.0.0.1080.1080.180/008klh7hly8hz6h2mn1zhj30u00u0jss.jpg?KID=imgbed,tva&Expires=1779311982&ssig=1Z7WqWJNJu	hpv	2026.05.12	2026.05.21
5297840235479621	#微博视频号迎新计划# 如何预防hpv感染？ 产科王贵芳医生的微博视频	1778615804	2026-05-12 19:56:44	0	0	0	1779301362606	https://m.weibo.cn/detail/5297840235479621	河北	7629660063	产科王贵芳医生	m	https://m.weibo.cn/u/7629660063?launchid=10000360-page_H5	https://tvax4.sinaimg.cn/crop.0.0.1080.1080.180/008klh7hly8hz6h2mn1zhj30u00u0jss.jpg?KID=imgbed,tva&Expires=1779312159&ssig=cfeSwjA17k	hpv	2026.05.12	2026.05.21
5298018553169340	近年来25岁到49岁年龄组癌症发病率呈上升趋势，过去1/4世纪上升了22%。高发的一是睾丸癌，当然只有男性得，平均发病年龄33岁，主要危险因素是家族史或者有隐睾，因此高危人群要定期检查，至少每月自我检查。之二是头颈部癌症和女性宫颈癌，这些是因为HPV高危株感染引起的，因此青少年不分男女，接种HPV疫苗，女性定期检查是预防的手段。之三是乳腺癌，除了定期检查之外，有家族史的要查查是否有BRCA1基因变异。之四是肠癌，与饮食习惯和肥胖相关，也许要将肠镜筛查的年龄提前。之五是黑色素瘤，黄种人的风险不高，但也要小心，尤其是女性，要注意有没有可疑的痣。	1778658318	2026-05-13 07:45:18	20	0	3	1779299729709	https://m.weibo.cn/detail/5298018553169340	美国	1271958597	京虎子	m	https://m.weibo.cn/u/1271958597?luicode=20000061&lfid=5298018553169340&launchid=10000360-page_H5	https://tvax2.sinaimg.cn/crop.0.0.1080.1080.180/4bd08c45ly8gbz8lk51ebj20u00u0dhv.jpg?KID=imgbed,tva&Expires=1779310524&ssig=0K%2BMcpZz5B	hpv	2026.05.13	2026.05.21
5298037473936097	💥转阴喜报💥34 岁｜HPV 高危 31 型阳性郑州科大医院规范治疗后，成功转阴✅系统化干预，精准阻断病毒感染#HPV ##HPV 转阴打卡# 如果你也有 HPV 相关困扰，可通过下方提示到公棕号预约咨询～#	1778662829	2026-05-13 09:00:29	0	0	0	1779301021723	https://m.weibo.cn/detail/5298037473936097	河南	7784836085	郑州科大医院HPV	m	https://m.weibo.cn/u/7784836085?launchid=10000360-page_H5	https://tvax4.sinaimg.cn/crop.0.0.599.599.180/008uQnully8hfobue6dwdj30gn0gnwfv.jpg?KID=imgbed,tva&Expires=1779311810&ssig=TXwz7pGPwk	hpv	2026.05.13	2026.05.21
5298037820753849	【中药的有效成分如何治疗HPV及尖锐湿疣】 中药的有效成分如何治疗HPV及尖锐湿疣？我们中医医生通过中药的不同给药途径将中药的有效成分进入病人体内，通过机体的五脏六腑消化吸收，然后药物的有效成分经过经脉输布到机体每一个器官，尤其是病变部位，清除被邪毒侵犯坏死的组织细胞，对机体正常代谢产生的自由基进行结合后转变成对人体没有害的物质将其通过下焦排出体外，其次中药的有效成分还与因为病变受损的细胞紧密结合，渗透到细胞内，直接修补部分损伤的细胞，#爱问医生诊室# 【我的诊室】了解更多>> 网页链接 【视频详情】点击↓↓↓ 尖锐湿疣田医生的微博视频	1778662912	2026-05-13 09:01:52	0	0	0	1779300734582	https://m.weibo.cn/detail/5298037820753849	北京	7765042645	尖锐湿疣田医生	m	https://m.weibo.cn/u/7765042645?luicode=20000061&lfid=5298037820753849&launchid=10000360-page_H5	https://tvax3.sinaimg.cn/crop.38.0.272.272.180/008tvkjjly8h6cz6erh7kj309q08c3yi.jpg?KID=imgbed,tva&Expires=1779311532&ssig=VhLvnD0a7z	hpv	2026.05.13	2026.05.21
5298039363473174	Hpv能治且好治 HPV 吴主任科普的微博视频	1778663280	2026-05-13 09:08:00	0	0	0	1779301021721	https://m.weibo.cn/detail/5298039363473174	广西	7019379544	吴主任科普	f	https://m.weibo.cn/u/7019379544?launchid=10000360-page_H5	https://tvax1.sinaimg.cn/crop.0.0.600.600.180/007F2Bh6ly8hm4yd9e1axj30go0gowfo.jpg?KID=imgbed,tva&Expires=1779311810&ssig=pjreXxLLg6	hpv	2026.05.13	2026.05.21
5298040189751639	跖疣，请自己逼自己，其实很简单#hpv##跖疣# 小舟说健康的微博视频	1778663477	2026-05-13 09:11:17	0	0	0	1779300734579	https://m.weibo.cn/detail/5298040189751639	广西	7886707270	小舟说健康	m	https://m.weibo.cn/u/7886707270?launchid=10000360-page_H5	https://tvax2.sinaimg.cn/crop.0.0.950.950.180/008BJOPYly8hlwgesl5doj30qe0qe0v3.jpg?KID=imgbed,tva&Expires=1779311523&ssig=oCGE3ncdbK	hpv	2026.05.13	2026.05.21
5298041072649641	跖疣其实就是水毒，排出去就好了#HPV##跖疣# 吴主任科普的微博视频	1778663687	2026-05-13 09:14:47	0	0	0	1779301021718	https://m.weibo.cn/detail/5298041072649641	广西	7019379544	吴主任科普	f	https://m.weibo.cn/u/7019379544?launchid=10000360-page_H5	https://tvax1.sinaimg.cn/crop.0.0.600.600.180/007F2Bh6ly8hm4yd9e1axj30go0gowfo.jpg?KID=imgbed,tva&Expires=1779311810&ssig=pjreXxLLg6	hpv	2026.05.13	2026.05.21
5298042343523585	戒色日记 只要出轨，那么运势会立马下降。太多案例无一例外都在印证——男女关系混乱一定会对自己的磁场和运势产生负面的影响，特别是和你产生关系的那个人，如果他本身也乱来，磁场已经混乱了，那么恶果来的也就越快。万恶以淫为首，色字头上一把刀，而且现在HIV HPV患者越来越多，千万不要觉得和自己没有关系，只要你乱搞这个东西，就防不住染病。哪怕治疗好了，你内在的能量也补不回来，后面不管你做什么，都很难顺利。管住自己的心，管住自己的行，你才可能拥有幸福稳定的人生。	1778663990	2026-05-13 09:19:50	5	0	3	1779300734578	https://m.weibo.cn/detail/5298042343523585	四川	5840055602	銀河留夢	m	https://m.weibo.cn/u/5840055602?luicode=20000061&lfid=5298042343523585&launchid=10000360-page_H5	https://tvax2.sinaimg.cn/crop.0.0.664.664.180/006nehfcly8gu18mw9vawj60ig0ihgmf02.jpg?KID=imgbed,tva&Expires=1779311529&ssig=cSjtd0O9XO	hpv	2026.05.13	2026.05.21
5298044127936918	提升免疫力的7个习惯#HPV##免疫力	1778664416	2026-05-13 09:26:56	0	1	0	1779300734576	https://m.weibo.cn/detail/5298044127936918	广西	7895013623	每天健康说	f	https://m.weibo.cn/u/7895013623?launchid=10000360-page_H5	https://tvax1.sinaimg.cn/crop.0.0.422.422.180/008CiFHply8hneqwjl75vj30bq0bqq38.jpg?KID=imgbed,tva&Expires=1779311523&ssig=N6QfP4pJuc	hpv	2026.05.13	2026.05.21
5298044759179347	#阿娇 短剧#戒色日记 只要出轨，那么运势会立马下降。太多案例无一例外都在印证——男女关系混乱一定会对自己的磁场和运势产生负面的影响，特别是和你产生关系的那个人，如果他本身也乱来，磁场已经混乱了，那么恶果来的也就越快。万恶以淫为首，色字头上一把刀，而且现在HIV HPV患者越来越多，千万不要觉得和自己没有关系，只要你乱搞这个东西，就防不住染病。哪怕治疗好了，你内在的能量也补不回来，后面不管你做什么，都很难顺利。管住自己的心，管住自己的行，你才可能拥有幸福稳定的人生。	1778664565	2026-05-13 09:29:25	0	0	2	1779301021710	https://m.weibo.cn/detail/5298044759179347	河北	7846295712	zhi止e恶	m	https://m.weibo.cn/u/7846295712?luicode=20000061&lfid=5298044759179347&launchid=10000360-page_H5	https://tvax2.sinaimg.cn/crop.0.0.1080.1080.180/008z0fWEly8hnsn0s6wnij30u00u0gq6.jpg?KID=imgbed,tva&Expires=1779311811&ssig=0hjD9kMY79	hpv	2026.05.13	2026.05.21
5298045056188854	【朔州平鲁区开展HPV科普知识校园行活动】 朔州发布的微博视频	1778664637	2026-05-13 09:30:37	0	0	0	1779301021704	https://m.weibo.cn/detail/5298045056188854		7281757190	朔州发布	m	https://m.weibo.cn/u/7281757190?launchid=10000360-page_H5	https://tvax2.sinaimg.cn/crop.0.0.600.600.180/007WNvGCly8h8vne7qq5hj30go0gojs8.jpg?KID=imgbed,tva&Expires=1779311810&ssig=ApYGglMKUw	hpv	2026.05.13	2026.05.21
5298045669343531	感染HPV想提高免疫力，大家记住一句话，别被保健品割了韭菜！HPV提高免疫力中医医者仁心关爱女性健康#正能量# 中医博士宋洪丽的微博视频	1778664782	2026-05-13 09:33:02	2	1	0	1779300625056	https://m.weibo.cn/detail/5298045669343531	北京	7764135555	中医博士宋洪丽	f	https://m.weibo.cn/u/7764135555?launchid=10000360-page_H5	https://tvax4.sinaimg.cn/crop.0.0.1080.1080.180/008trwkPly8hwepp8kc7qj30u00u00tx.jpg?KID=imgbed,tva&Expires=1779311409&ssig=O8kxEdGQdQ	hpv	2026.05.13	2026.05.21
5298051350531748	还在发愁，HPV怎么转阴？我的方案不保密！HPV中医#关爱女性健康##正能量##hpv转阴# 中医博士宋洪丽的微博视频	1778666138	2026-05-13 09:55:38	1	1	0	1779300625053	https://m.weibo.cn/detail/5298051350531748	北京	7764135555	中医博士宋洪丽	f	https://m.weibo.cn/u/7764135555?launchid=10000360-page_H5	https://tvax4.sinaimg.cn/crop.0.0.1080.1080.180/008trwkPly8hwepp8kc7qj30u00u00tx.jpg?KID=imgbed,tva&Expires=1779311409&ssig=O8kxEdGQdQ	hpv	2026.05.13	2026.05.21
5298052552459444	带妈妈体检，别买最贵的套餐，要买最对的很多子女孝顺的方式，是给妈妈买一个几千块的“高端体检套餐”，检查项目密密麻麻几十项。结果出来一大堆箭头，有的妈妈吓得睡不着，有的看不懂直接扔一边，钱白花了。其实中老年女性的体检，抓住几个重点就够了。第一，基础项目：血常规、尿常规、肝肾功能、血糖、血脂。这些能看出贫血、感染、糖尿病、高血脂等常见问题。第二，妇科相关：妇科B超（看子宫和卵巢）、乳腺B超（筛查乳腺癌）、TCT和HPV（筛查宫颈癌）。第三，心脑血管：心电图、颈动脉B超、血压。第四，骨骼：骨密度检测。第五，消化系统：幽门螺杆菌吹气试验，有条件的可以做一次胃肠镜，一次管五到十年。这些加起来，在公立医院的体检中心全部做完，也就一千出头。比那些花里胡哨的“基因检测”“免疫力检测”实在得多。拿到报告后，一定要陪妈妈看医生，医生说没事的指标，就告诉她“很好，继续保持”；有问题的指标，问清楚下一步该怎么做…	1778666424	2026-05-13 10:00:24	0	0	0	1779300625051	https://m.weibo.cn/detail/5298052552459444	山东	2575784665	健康养人生	m	https://m.weibo.cn/u/2575784665?luicode=20000061&lfid=5298052552459444&launchid=10000360-page_H5	https://tva2.sinaimg.cn/crop.0.0.1080.1080.180/99875ad9jw8ev5v3n7y0uj20u00u042a.jpg?KID=imgbed,tva&Expires=1779311420&ssig=WTWNaVH%2BDP	hpv	2026.05.13	2026.05.21
5298055270106426	#这是bs##NBA雄鹿队老板遭华裔女子色情勒索# 近日据报道，NBA密尔沃基雄鹿队老板之一埃登斯，遭46岁华裔女子“色情勒索”。据了解，二人第三次见面就在女方公寓发生关系。几个月后，女子开始威胁要公开不雅视频和照片，并以感染HPV-16将索赔金额提升至12.15亿美元。检察官称，联邦调查局特工搜查女方公寓，发现2部手机，里存有几段不雅视频和图片，其中埃登斯的脸被P到了另一个男人的身体上。女方试图登机前往中国时被捕，但拒不认罪，目前正等待审判。	1778667072	2026-05-13 10:11:12	16	0	0	1779300318426	https://m.weibo.cn/detail/5298055270106426	四川	7373059220	贰姑娘要转型	f	https://m.weibo.cn/u/7373059220?luicode=20000061&lfid=5298055270106426&launchid=10000360-page_H5	https://tvax2.sinaimg.cn/crop.0.0.996.996.180/0082YBw0ly8gdvyfz7t0wj30ro0ro764.jpg?KID=imgbed,tva&Expires=1779311116&ssig=rSgEDaCS2h	hpv	2026.05.13	2026.05.21
5298055429489617	#NBA雄鹿队老板遭华裔女子色情勒索#NBA笑亖，我现在怀疑字母哥离开雄鹿就是看他老板不行啊竟然被人做局色情勒索10多亿美元，这钱花在球队建设上不香吗？这华裔女的真是勇，也不怕被人干掉这下好了，真以为国外和国内一样啊	1778667110	2026-05-13 10:11:50	13	2	0	1779300899643	https://m.weibo.cn/detail/5298055429489617	浙江	7905866931	大橘裔锭	m	https://m.weibo.cn/u/7905866931?launchid=10000360-page_H5	https://tvax2.sinaimg.cn/crop.0.0.827.827.180/008D2d8Lly8hn6l9gi1b0j30mz0mz3z8.jpg?KID=imgbed,tva&Expires=1779311683&ssig=60b54x%2BNJr	hpv	2026.05.13	2026.05.21
5298056411221592	#NBA雄鹿队老板遭华裔女子色情勒索#NBA雄鹿队老板韦斯·埃登斯陷入天价色情勒索丑闻。2022年，他与46岁华裔女子罗昌莉通过领英相识并发生关系。事后罗昌莉索要巨额赔偿，埃登斯曾支付650万美元试图平息事件。但对方变本加厉，以曝光私密影像及感染HPV为由，勒索12亿美元，接近埃登斯半数身家。FBI调查发现，部分影像系AI伪造，罗昌莉被捕后拒不认罪，面临四项联邦指控，案件仍在审理中。	1778667344	2026-05-13 10:15:44	20	1	0	1779300625048	https://m.weibo.cn/detail/5298056411221592	天津	2174210753	糖分颜究所	m	https://m.weibo.cn/u/2174210753?luicode=20000061&lfid=5298056411221592&launchid=10000360-page_H5	https://tvax4.sinaimg.cn/crop.0.0.1080.1080.180/8197d2c1ly8ibk481u7wij20u00u0q5b.jpg?KID=imgbed,tva&Expires=1779311417&ssig=xvispVZYp0	hpv	2026.05.13	2026.05.21
5298057864282598	#NBA雄鹿队老板遭华裔女子色情勒索#NBA雄鹿队老板埃登斯深陷跨国敲诈案，事件折射出技术滥用与贪婪驱动的法律风险。2022年起，他与华裔女子罗昌莉交往，后遭对方以私密影像为由勒索。罗昌莉先索要650万美元和解，后又声称感染HPV，将金额提至12.15亿美元 。埃登斯报警后，FBI查出影像系AI换脸伪造，罗昌莉被捕并面临多项重罪指控。此案暴露深度伪造技术的滥用危害，也警示以身试法者，贪婪终会招致法律严惩。	1778667691	2026-05-13 10:21:31	17	0	0	1779300625046	https://m.weibo.cn/detail/5298057864282598	天津	2389529835	内娱欧巴	m	https://m.weibo.cn/u/2389529835?luicode=20000061&lfid=5298057864282598&launchid=10000360-page_H5	https://tvax3.sinaimg.cn/crop.0.0.1080.1080.180/8e6d54ebly8iakgtopc8oj20u00u0gne.jpg?KID=imgbed,tva&Expires=1779311414&ssig=8uzk%2FiIjn%2F	hpv	2026.05.13	2026.05.21
5298062983169946	#一人之下HPV番外高能上线# 看完《一人之下》的HPV彩蛋，直接刷新了我对男性HPV的认知！原来男生也需要主动预防HPV，健康从来不是一个人的事，一起做好防护，才是真正的负责任~	1778668911	2026-05-13 10:41:51	0	0	0	1779300625039	https://m.weibo.cn/detail/5298062983169946	广东	3969839920	HSuper安	f	https://m.weibo.cn/u/3969839920?launchid=10000360-page_H5	https://tvax3.sinaimg.cn/crop.0.0.996.996.180/ec9ef330ly8fx267vezpvj20ro0ro3zk.jpg?KID=imgbed,tva&Expires=1779311409&ssig=G27megBcMs	hpv	2026.05.13	2026.05.21
5298064499934272	#NBA雄鹿队老板遭华裔女子色情勒索#美国联邦调查局（FBI）于去年5月对罗昌丽的住所展开搜查，在其家中洗衣篮和一盒卫生棉中，找到了用于藏匿证据的手机。调查人员核查后发现，手机内存储有多段利用深度伪造（Deepfake）AI技术制作的色情影像，视频中裸体男性的面部均被伪造替换成了埃登斯的样貌，并非真实拍摄内容。据悉，埃登斯起初为保护家人免受骚扰，曾同意支付650万美元（约5054万元人民币）作为和解金，并且已先行支付100万美元现金。但罗昌丽并未就此罢休，反而声称自己感染人类乳突病毒（HPV），并将病因归咎于埃登斯，以此为借口要求重新谈判，直接将勒索金额抬高至12亿美元以上。罗昌丽于去年6月，在纽约肯尼迪国际机场准备搭乘航班飞往中国时被警方抓获，她被控勒索、销毁证据等四项罪名，但其本人拒不认罪。目前，罗昌丽已缴纳50万美元（约380万元人民币民币）保释金，处于居家监禁状态等候庭审，其律师…	1778669273	2026-05-13 10:47:53	30	18	0	1779300497800	https://m.weibo.cn/detail/5298064499934272	甘肃	1955563285	苍南言	m	https://m.weibo.cn/u/1955563285?luicode=20000061&lfid=5298064499934272&launchid=10000360-page_H5	https://tvax2.sinaimg.cn/crop.0.0.1080.1080.180/748f8715ly8i9gtymn1z4j20u00u0dk1.jpg?KID=imgbed,tva&Expires=1779311282&ssig=ls2dwgdC5J	hpv	2026.05.13	2026.05.21
5298067584321096	尖锐湿疣不就是长几个小疙瘩吗？切掉不就完了？第一次进治疗室前，24 岁的小陈也是这么想的。直到第三次躺在手术台上，激光烧灼的焦糊味又一次钻进鼻子，他才后知后觉：这场仗，根本不是快刀斩乱麻的速战速决，而是野火烧不尽的旷日持久…大半年前，小陈发现私密处长了几个“小疙瘩”，不痛不痒，他以为是普通的皮肤湿疹，没当回事。直到丘疹越来越多、越来越大，长成了菜花状的赘生物，他才慌忙去医院做了检查，最后确诊为尖锐湿疣，由低危型 HPV 感染引起的。后来他接受了激光治疗，走出医院的那一刻他以为这就结束了，生活可以重回正轨。没想到这只是漫长煎熬的开始。第一次复发，是在治疗后不到一个月，伤口刚愈合，边缘又冒出了新的白色疣体。他再次走进医院，这一次医生给他做了冷冻治疗，还开了外用药。术后医生叮嘱他：“治疗清除的是肉眼可见的疣体，HPV 病毒可能还在，免疫力一波动，疣体就有可能再次“冒头”，要有心理准备，复发率还…	1778670008	2026-05-13 11:00:08	2124	0	3091	1779300497798	https://m.weibo.cn/detail/5298067584321096	上海	1812175903	科学未来人	m	https://m.weibo.cn/u/1812175903?luicode=20000061&lfid=5298067584321096&launchid=10000360-page_H5	https://tvax4.sinaimg.cn/crop.0.0.1010.1010.180/6c039c1fly8g2rwbv706cj20s20s2n1h.jpg?KID=imgbed,tva&Expires=1779311279&ssig=2bc%2FoJLq4m	hpv	2026.05.13	2026.05.21
5298071661709116	【口腔也会得癌！这些信号一出现，立刻就医】提到口腔问题，大家最先想到蛀牙、口腔溃疡，但口腔癌真实存在，且发病率不容轻视。我国每年新增口腔癌约4.81万例，致死病例达2.2万，已成为威胁国人健康的隐形杀手。口腔癌多为鳞状细胞癌，可发生在舌、牙龈、口底、软硬腭、颌骨、唇等部位，早期症状隐蔽，极易被当成普通溃疡忽视，一旦拖到中晚期，治疗难度、创伤与费用都会大幅增加。诱发口腔癌的高危因素有哪些？吸烟+酗酒：风险比普通人高出12.6倍，烟草致癌，酒精促癌；咀嚼槟榔：世卫组织列为一级致癌物，易致黏膜纤维化、癌变；#多爱吃槟榔##槟榔的危害可不少#口腔慢性刺激：口腔卫生差，残根、残冠、劣质假牙反复摩擦黏膜；病毒感染：HPV感染，近1/4的梅毒患者患有口腔癌；口腔粘膜相关病变：黏膜白斑/红斑等癌前病变，超过2周治疗不愈的口腔溃疡也需提高警惕。口腔癌的早期临床症状口腔溃疡超过2周不愈合，位置固定；口腔黏膜…	1778670980	2026-05-13 11:16:20	4	3	2	1779300497808	https://m.weibo.cn/detail/5298071661709116		2299842572	复旦大学附属中山医院	f	https://m.weibo.cn/u/2299842572?luicode=20000061&lfid=5298071661709116&launchid=10000360-page_H5	https://tvax2.sinaimg.cn/crop.0.0.600.600.180/8914d00cly8h8w2vzm8ktj20go0go413.jpg?KID=imgbed,tva&Expires=1779311295&ssig=HhTh%2BS2x7H	hpv	2026.05.13	2026.05.21
5298072135405757	【#2人非法窃取个人信息超9亿条被判刑#】#HPV疫苗预约数据被窃取用于电诈#今日，最高人民法院发布侵犯公民个人信息犯罪及关联犯罪典型案例，其中有一件涉及“开盒”网暴，两名被告人竟然非法获取公民个人信息数据9亿余条；另一件是被告人利用木马程序获取29万余条注射HPV（人乳头瘤病毒）疫苗的女性信息，用于精准实施电信诈骗。CCTV法治在线的微博视频	1778671093	2026-05-13 11:18:13	1	0	1	1779300625028	https://m.weibo.cn/detail/5298072135405757		5463935364	桓台检察	m	https://m.weibo.cn/u/5463935364?luicode=20000061&lfid=5298072135405757&launchid=10000360-page_H5	https://tvax3.sinaimg.cn/crop.8.8.624.624.180/005XM7bKly8gw228e2e42j30hs0hs0u2.jpg?KID=imgbed,tva&Expires=1779311409&ssig=cpA%2FChUDSv	hpv	2026.05.13	2026.05.21
5298082360067989	HPV用白萝卜煮水有多厉害？HPV 吴主任科普的微博视频	1778673531	2026-05-13 11:58:51	0	0	0	1779300497803	https://m.weibo.cn/detail/5298082360067989	广西	7019379544	吴主任科普	f	https://m.weibo.cn/u/7019379544?launchid=10000360-page_H5	https://tvax1.sinaimg.cn/crop.0.0.600.600.180/007F2Bh6ly8hm4yd9e1axj30go0gowfo.jpg?KID=imgbed,tva&Expires=1779311279&ssig=jU%2B%2FRwZeYa	hpv	2026.05.13	2026.05.21
5298086733678514	女性过了25对可以去做一下宫颈癌筛查，免费的35才开始，付费检查是两种HPV/TCT。很有必要的检查。如果经常生闷气的还可以做个甲状腺检查。早发现早治疗 防患于未然	1778674574	2026-05-13 12:16:14	0	0	0	1779300899637	https://m.weibo.cn/detail/5298086733678514	河南	7727061896	别再陷在回忆里	f	https://m.weibo.cn/u/7727061896?launchid=10000360-page_H5	https://tvax4.sinaimg.cn/crop.0.0.1080.1080.180/008qVXMAly8id5puw2lubj30u00u077a.jpg?KID=imgbed,tva&Expires=1779311683&ssig=zPapiYXXfB	hpv	2026.05.13	2026.05.21
5298088224752132	NBA 【#雄鹿老板被索要12亿美元天价勒索# 】#女子以感染HPV为由索要12亿美元索赔# NBA密尔沃基雄鹿队@密尔沃基雄鹿 老板、64岁的亿万富翁韦斯利・埃登斯，于2026年5月曝出遭46岁华裔女子索菲亚·罗巨额色情勒索案，涉案金额高达12.15亿美元。#经视主播说# 2022年罗昌丽通过领英联系埃登斯，从职业、慈善交流发展为私人关系。2023年两人线下见面三次。6月，在女方曼哈顿公寓第三次见面时发生性关系。2023年底罗向埃登斯写情书遭冷落后，开始威胁曝光两人私密照片与视频。她联系埃登斯家人、商业伙伴，扬言“玷污其声誉”。埃登斯为息事宁人，经前法官调解，同意支付650万美元和解金。2024 年该女子称因关系感染HPV-16，推翻原协议。索赔飙升至12.15亿美元，要求埃登斯承担全部责任。#NBA雄鹿队老板遭华裔女子色情勒索# 2025年FBI搜查罗公寓，在洗衣篮、卫生巾盒内找到藏…	1778674929	2026-05-13 12:22:09	1	0	0	1779300497801	https://m.weibo.cn/detail/5298088224752132		2356298087	河北经视	m	https://m.weibo.cn/u/2356298087?luicode=20000061&lfid=5298088224752132&launchid=10000360-page_H5	https://tvax2.sinaimg.cn/crop.0.0.600.600.180/8c724167ly8icunh0dxa6j20go0go0t7.jpg?KID=imgbed,tva&Expires=1779311287&ssig=RlT0%2BVneMs	hpv	2026.05.13	2026.05.21
5298090309323214	后续来了……虽然这次是乌龙，但确实也呈现出了健康知识的漏洞，而且本身对于疾病的理解也会受到过去刻板印象的影响，很多时候，那些错误理解或偏见反而成了阻碍进一步寻求帮助，也许这是个契机，彼此可以好好聊聊。顺便，有性之后，建议每年查1次HPV，连续3年都是阴性可改为每3年查一次，如果还是连续3次阴性，那就改为每5年查一次。 查看图片	1778675426	2026-05-13 12:30:26	381	25	9	1779299875101	https://m.weibo.cn/detail/5298090309323214	北京	5402666134	六层楼先生	m	https://m.weibo.cn/u/5402666134?luicode=20000061&lfid=5298090309323214&launchid=10000360-page_H5	https://tvax3.sinaimg.cn/crop.0.38.1900.1900.180/005TD2gmly8fi1s4rweyaj31jk1jkwst.jpg?KID=imgbed,tva&Expires=1779310657&ssig=0JFmgogEpJ	hpv	2026.05.13	2026.05.21
5298092511594857	#NBA雄鹿队老板遭华裔女子色情勒索#一桩震惊体坛与华尔街的天价勒索案细节曝光。NBA密尔沃基雄鹿队联合老板、身价25亿美元的韦斯利·埃登斯，遭46岁华裔女子昌丽·"索菲亚"·罗以伪造不雅视频勒索12.15亿美元，接近其一半身家。 两人2022年通过LinkedIn相识，2023年在曼哈顿发生关系。罗最初索要650万美元和解金，埃登斯已支付100万美元。随后她谎称感染HPV，将金额暴涨至12亿美元，并威胁骚扰其家人和商业伙伴。 埃登斯报警后，FBI突袭罗的公寓，在卫生巾盒中搜出关键手机，证实所谓不雅视频是用Deepfake技术将埃登斯的脸P到其他男性身上伪造的 。2025年6月，罗在肯尼迪机场准备登机回国时被捕，目前拒不认罪，以50万美元保释金居家监禁，等待审判。	1778675951	2026-05-13 12:39:11	4	2	0	1779300497800	https://m.weibo.cn/detail/5298092511594857	辽宁	7338506918	单车小朋	f	https://m.weibo.cn/u/7338506918?luicode=20000061&lfid=5298092511594857&launchid=10000360-page_H5	https://tvax1.sinaimg.cn/crop.0.0.512.512.180/0080DCSOly8hliltxsnuej30e80e8jsh.jpg?KID=imgbed,tva&Expires=1779311285&ssig=EHr9isKrPF	hpv	2026.05.13	2026.05.21
5298105461506333	主页有男生打过HPV疫苗嘛？	1778679038	2026-05-13 13:30:38	16	28	0	1779300318417	https://m.weibo.cn/detail/5298105461506333	福建	6461159320	阿恺翘班睡大觉	m	https://m.weibo.cn/u/6461159320?launchid=10000360-page_H5	https://tvax3.sinaimg.cn/crop.0.0.1080.1080.180/0073gmH6ly8i7birjjsydj30u00u0dkt.jpg?KID=imgbed,tva&Expires=1779311099&ssig=5JYzvYvZOD	hpv	2026.05.13	2026.05.21
5298143801384790	【#卫健局回应男子治HPV7天花5.6万#：#涉事医院过度诊疗被停诊整顿#】“他们说我高危型HPV呈阳性，治疗7天花了56620.08元。治疗结束，我去两家三甲医院复查，HPV指标却都是阴性。”5月7日，在宁波打工的赵先生反映，他通过网络搜索HPV的时候，遭遇诱导治疗、过度治疗。对此，涉事的海曙友好医院称“经卫健部门调查，我们没有任何问题”。海曙区卫健局则表示，已根据查实的过度医疗问题，责令海曙友好医院停诊一个月整顿，“其他问题，需要患者提供证据”。 封面新闻的微博视频	1778688180	2026-05-13 16:03:00	0	0	0	1779300318424	https://m.weibo.cn/detail/5298143801384790	吉林	6382509918	长春城市生活	m	https://m.weibo.cn/u/6382509918?luicode=20000061&lfid=5298143801384790&launchid=10000360-page_H5	https://tvax3.sinaimg.cn/crop.42.39.1020.1020.180/006XWmomly8ghuokzl105j30u00u0q5b.jpg?KID=imgbed,tva&Expires=1779311113&ssig=yZTNG9fEHv	hpv	2026.05.13	2026.05.21
5298146651670730	【网警说·案】最高法发布典型案例#窃取个人信息要付出沉重代价##29万多条HPV疫苗预约信息被窃取#医院挂号、坐高铁、查学历、甚至约HPV疫苗，信息都可能被偷被卖、用于精准诈骗！29万条预约信息疫苗预约信息被盗、团伙非法获取数亿条个人信息、车票行程信息被卖出……最高法典型案例明确“谁动个人信息，谁就要付出沉重代价！”#净网2026# CCTV法治在线的微博视频	1778688859	2026-05-13 16:14:19	0	0	0	1779300318421	https://m.weibo.cn/detail/5298146651670730		5921042876	丽江网警	f	https://m.weibo.cn/u/5921042876?luicode=20000061&lfid=5298146651670730&launchid=10000360-page_H5	https://tvax4.sinaimg.cn/crop.0.0.600.600.180/006sI5Jyly8hhsca9dzodj30go0gojsg.jpg?KID=imgbed,tva&Expires=1779311110&ssig=2ByyXILTlz	hpv	2026.05.13	2026.05.21
5298151390185212	分享视频 每天健康说的微博视频	1778689989	2026-05-13 16:33:09	0	0	0	1779300318421	https://m.weibo.cn/detail/5298151390185212	广西	7895013623	每天健康说	f	https://m.weibo.cn/u/7895013623?launchid=10000360-page_H5	https://tvax1.sinaimg.cn/crop.0.0.422.422.180/008CiFHply8hneqwjl75vj30bq0bqq38.jpg?KID=imgbed,tva&Expires=1779311099&ssig=oMgZPjTZ82	hpv	2026.05.13	2026.05.21
5298154568422221	7000人3年随访数据：感染HPV致癌风险研究很多人对HPV的风险认知要么是「感染就会得癌」要么是「HPV阳性不用管」，最新发表在《癌症医学》的中国人群多中心队列研究，给出了最准确的风险数据：本项文献研究——共纳入7240名女性进行细胞学进展评估，总体进展率为0.7%，其中HR-HPV阳性女性的进展率（2.1%）显著高于HR-HPV阴性女性（0.5%）。具体而言，HPV16、HPV52和HPV58与疾病进展风险显著增加相关，其校正后比值比（aOR）分别为6.26（95% CI：2.62–14.95）、6.68（95% CI：3.30–13.53）和4.24（95% CI：1.51–11.94）。此外，与未感染的女性相比，持续感染HPV16、HPV52和HPV58的女性疾病进展风险分别高出约8倍、6倍和5倍。基于高危基因型（尤其是HPV16、HPV52和HPV58）进行分层管理，有助于优先…	1778690747	2026-05-13 16:45:47	0	0	0	1779300318418	https://m.weibo.cn/detail/5298154568422221	辽宁	5470239312	温太医说温热	m	https://m.weibo.cn/u/5470239312?luicode=20000061&lfid=5298154568422221&launchid=10000360-page_H5	https://tvax4.sinaimg.cn/crop.0.0.600.600.180/005Ycz8kly8ht9bewz9phj30go0go3zz.jpg?KID=imgbed,tva&Expires=1779311108&ssig=OuZYsnLK3N	hpv	2026.05.13	2026.05.21
5298155027171963	老白男也是饥不择食。64岁的雄鹿老板，与46岁的东大离异捞女来了一炮，初步和解协议居然愿意赔650万，其中100万预付款。结果捞女表示自己感染了HPV反悔，要求老白男拿出12.15亿作为补偿。老白男急了，直接报警告捞女勒索，捞女预备跑路期间在机场被逮捕。捞女在来一炮期间提前布置好了录音录像设备，早就做局了。	1778690856	2026-05-13 16:47:36	161	50	3	1779299227463	https://m.weibo.cn/detail/5298155027171963	上海	7881153062	狗子的吹水站	m	https://m.weibo.cn/u/7881153062?luicode=20000061&lfid=5298155027171963&launchid=10000360-page_H5	https://tvax2.sinaimg.cn/crop.0.0.512.512.180/008BmvVYly8hjc31dv31vj30e80e8wez.jpg?KID=imgbed,tva&Expires=1779310009&ssig=XvXDe6qpho	hpv	2026.05.13	2026.05.21
5298158961693805	#男生预防HPV掌控健康主场# 🎉哇塞！我盼了好久的《一人之下》终于更新上线了，第一时间追完剧情，最让我惊喜的莫过于里面的HPV科普彩蛋。本来只是抱着看动漫消遣的心态，没想到看完之后直呼太惊喜，趣味性拉满的同时，还实实在在学到了超多实用的健康常识，完全颠覆了我以往的固有认知。👏🏻这次官方真的太会做内容了。把热门国漫IP和健康科普巧妙融合在一起，衔接得自然又流畅，全程看下来一点都不生硬尴尬，完全没有强行植入的违和感。沿用了《一人之下》原有的人物人设和画风，还是我们熟悉的王也、宝儿姐登场，用动漫独有的趣味叙事方式，娓娓道来相关健康知识。没有枯燥死板的教科书式说教，而是借着角色对话、趣味剧情把知识点娓娓道来，对于我们这种追剧党来说，看得轻松有趣，还能不知不觉把知识记在心里，这种科普方式真的太加分了。🌈🌈🌈——🎀🎀🎀——🌈🌈🌈——🎀🎀✅看完这个彩蛋，我最大的感受就是彻底被刷新了认知。生活里绝大多…	1778691794	2026-05-13 17:03:14	0	0	0	1779300318415	https://m.weibo.cn/detail/5298158961693805	江西	6126670444	向小晚发大财	f	https://m.weibo.cn/u/6126670444?luicode=20000061&lfid=5298158961693805&launchid=10000360-page_H5	https://tvax2.sinaimg.cn/crop.0.0.1080.1080.180/006GCSRely8hljuu3jd08j30u00u00uo.jpg?KID=imgbed,tva&Expires=1779311105&ssig=UOWXGMR5gu	hpv	2026.05.13	2026.05.21
5298159800815639	㊙️“根部”保养👉决定了女人的“花期”㊙👉𝗔𝗡𝗩𝗡𝗔活菌型|私密益生菌㊙🥇「妇科专研」独家专利菌株❗㊙️生殖道的保护伞☂私护“头等舱🛬👉有效预防并🉑降低HPV载量❗👉以菌抑菌，告别各种妇科问题‼ 广州	1778691994	2026-05-13 17:06:34	0	0	0	1779300318411	https://m.weibo.cn/detail/5298159800815639	广东	1258378155	ANVNA-于超	m	https://m.weibo.cn/u/1258378155?launchid=10000360-page_H5	https://tvax2.sinaimg.cn/crop.0.0.1080.1080.180/4b0153ably8id4tg6trhuj20u00u0wg2.jpg?KID=imgbed,tva&Expires=1779311099&ssig=oyN3MYzVVw	hpv	2026.05.13	2026.05.21
5298162379000135	【临床实录：四川女性HPV11尿道、肛门尖锐湿疣康复案例】分享一例四川女性尿道、肛周、肛内尖锐湿疣康复案例。患者本人是浙江某医院员工，开始发现有一个肉疙瘩，去医院检查是尖锐湿疣，有HPV11、16、18等阳性，用过药物治疗、做过手术治疗一年多反复复发。他人介绍我院有中医中药专利组方，经过治疗后，现已痊愈。视频经患者同意后公开，仅供参考。版权归南京优嘉病毒疣医学研究所所有，禁止转载，违者必追究法律责任。#爱问医生诊室# 【我的诊室】了解更多>> 网页链接 【视频详情】点击↓↓↓ 尖锐湿疣_在线医生的微博视频	1778692609	2026-05-13 17:16:49	0	0	0	1779300318406	https://m.weibo.cn/detail/5298162379000135	北京	5653919484	尖锐湿疣_在线医生	m	https://m.weibo.cn/u/5653919484?luicode=20000061&lfid=5298162379000135&launchid=10000360-page_H5	https://tvax1.sinaimg.cn/crop.0.0.600.600.180/006aDgJKly8gvi1qknmeoj60go0gogmc02.jpg?KID=imgbed,tva&Expires=1779311102&ssig=GDoYe%2BSDiD	hpv	2026.05.13	2026.05.21
5298163142362294	第一：看手有没有圆疙瘩，表面像沙子一样的粗糙，这个是寻常疣。第二：看脸有没有扁平的小疙瘩，多为椭圆形或圆形，颜色偏浅褐，这是扁平疣。第三：看眼睛、脖子、腋下等等有没有细长的小肉条，顶端还有一些粗糙，这就是丝状疣。这些都是和HPV感染有关，但别慌，这不算是性病，大多数跟免疫力下降有关系，要是发现了不用怕，可以来医院皮肤科就诊寻求医生的帮助，平时少熬夜，多锻炼，提高免疫力，注意卫生，这才是关键。您知道了吗？#hpv##健康科普# 北京三甲皮肤性病科高广程主任的微博视频	1778692791	2026-05-13 17:19:51	0	0	0	1779300318402	https://m.weibo.cn/detail/5298163142362294	北京	2937071293	北京三甲皮肤性病科高广程主任	m	https://m.weibo.cn/u/2937071293?luicode=20000061&lfid=5298163142362294&launchid=10000360-page_H5	https://tvax1.sinaimg.cn/crop.85.72.900.900.180/af1026bdly8gb1wtgqyznj20u0190jvl.jpg?KID=imgbed,tva&Expires=1779311100&ssig=cLT7AG0eG6	hpv	2026.05.13	2026.05.21
5298166148629838	分享视频 朱大夫说健康的微博视频	1778693508	2026-05-13 17:31:48	1	0	0	1779300167803	https://m.weibo.cn/detail/5298166148629838	广西	7890442652	朱大夫说健康	m	https://m.weibo.cn/u/7890442652?launchid=10000360-page_H5	https://tvax2.sinaimg.cn/crop.0.0.600.600.180/008BZuA4ly8hkrd63sgalj30go0gota8.jpg?KID=imgbed,tva&Expires=1779310951&ssig=3A%2Bt829GOb	hpv	2026.05.13	2026.05.21
5298167274540195	女性40+，提免疫的小秘密！女性到了40+，免疫那是断崖式下滑，各种身体问题都一一找上门了，尤其是一些烦人的妇科问题。关于女性提免疫，做好这几点，帮你拉满免疫力：一、睡眠（最关键）1. 保持在22点睡觉，不能太晚了，熬夜最伤免疫。•2. 要睡够8小时，规律性作息。•3. 中午小睡一会就行，不超过半小时，晚上才会有睡意。二、食物（养好底子）1. 优质蛋白不能缺蛋类、鲜奶、瘦肉、鱼虾、豆制品，都是蛋白来源。•2. 深色蔬菜+高花青素、维生素水果蔬菜：菠菜、西蓝花、胡萝卜水果：橙子、猕猴桃，蓝莓、西红柿。•三、温和运动（没必要无氧高强度）1. 30分钟：快走、慢跑、平地自行车。•2. 怕冷就多去户外有阳光的地方，也可以早上进行晒背20分钟，补阳气。•四、生活好习惯1. 每天喝够水，量保持在1500–2000ml。•2. 注意别受凉，夏天不能直吹空调。•3. 少去人员密集场所，勤洗手，减少交叉感…	1778693776	2026-05-13 17:36:16	1	0	0	1779300167800	https://m.weibo.cn/detail/5298167274540195	广西	7890442652	朱大夫说健康	m	https://m.weibo.cn/u/7890442652?luicode=20000061&lfid=5298167274540195&launchid=10000360-page_H5	https://tvax2.sinaimg.cn/crop.0.0.600.600.180/008BZuA4ly8hkrd63sgalj30go0gota8.jpg?KID=imgbed,tva&Expires=1779310962&ssig=T6OyGewZ5h	hpv	2026.05.13	2026.05.21
5298168057299846	离谱到刷新认知！64岁雄鹿老板遭华裔女子仙人跳，从650万封口费到勒索12亿美元，一半身家被盯上，反杀反被锤？这事儿简直比电影还抓马！身价25亿美元的NBA雄鹿队老板Wesley Edens，居然栽在了一场精心设计的“仙人跳”里，直接被对方狮子大开口索要12亿美元，相当于要走他一半身家！据报道，现年64岁的Edens在2022年通过社交平台认识了46岁的华裔女子Changli “Sophia” Luo，两人后续发展了亲密关系。谁能想到，这场短暂的交集竟是一场早已布好的局——对方用隐形摄像头拍下了两人的私密视频，转头就拿着视频威胁要公开，还试图联系Edens的前妻、家人和商业伙伴，全方位拿捏住了这位亿万富豪的软肋。一开始，Edens为了保住自己的声誉和商业形象，选择了破财消灾，和对方达成了650万美元的封口协议，甚至先付了100万美元。可他没想到，对方的贪欲根本填不满！拿到钱后，罗女士直接…	1778693963	2026-05-13 17:39:23	24	0	0	1779300167799	https://m.weibo.cn/detail/5298168057299846	江西	2622335534	老王说球w	f	https://m.weibo.cn/u/2622335534?luicode=20000061&lfid=5298168057299846&launchid=10000360-page_H5	https://tvax2.sinaimg.cn/crop.0.0.500.500.180/9c4daa2ely8ib47sx9nizj20dw0dw3zu.jpg?KID=imgbed,tva&Expires=1779310960&ssig=WYWyJTw%2BPv	hpv	2026.05.13	2026.05.21
5298169713790505	#一人之下HPV番外高能上线# 🙊追《一人之下》真的每次都能给我带来惊喜，这次番外里暗藏的HPV相关彩蛋，真的让我眼前一亮，忍不住想和朋友们好好唠唠。本来只是抱着追剧看剧情的心态点开，却意外在精彩流畅的故事里，挖到了超有意义的健康科普内容，既有熟悉的角色面孔加持，剧情节奏紧凑又趣味十足，名场面一波接着一波，看完不光过足了追剧瘾，还悄悄get到了超多实用的健康小知识，不得不说《一人之下》真的太懂观众了，娱乐和科普完美兼顾。💐💐——💐💐——💐💐——💐💐——💐💐——💐💐这几年大家的健康意识真的在悄悄觉醒，越来越多人开始主动关注自身防护，尤其是女性群体，对于HPV相关防护都格外重视。我身边很多女生都早早做好功课，按时预约接种疫苗，认真做好日常防护，把自身健康放在第一位。但我发现一个很普遍的现象，身边几乎都是女生在了解、在防护，很少有男生会主动去关注这方面知识，甚至不少人还抱着事不关己的心态，觉得…	1778694358	2026-05-13 17:45:58	0	0	0	1779300167797	https://m.weibo.cn/detail/5298169713790505	江西	7572378297	海棠依旧yxj	f	https://m.weibo.cn/u/7572378297?luicode=20000061&lfid=5298169713790505&launchid=10000360-page_H5	https://tvax4.sinaimg.cn/crop.0.0.960.960.180/008gsVvPly8hl6b357kemj30qo0qowgp.jpg?KID=imgbed,tva&Expires=1779310957&ssig=A%2F%2F3COZM1k	hpv	2026.05.13	2026.05.21
5298170303086887	#男生预防HPV掌控健康主场# 看完《一人之下》HPV科普彩蛋内容后，借着宝儿姐向张楚岚、王也科普讲解的情节，我对HPV感染有了全新的思考，也收获了很多关于健康防护的真切心得，彻底打破了以往片面的认知误区。💐💐💐感染概率远超想象💐💐💐通过剧情里的科普我才恍然大悟，原来男生感染HPV的概率并不低，这个事实真的让人十分震惊。HPV从来不是小众罕见的健康问题，而是潜藏在日常生活中、覆盖面极广的普遍健康隐患。如今大家生活方式更加多元，日常社交往来也愈发频繁，无形中也加大了接触和感染HPV的几率。病毒从不会区分性别，不管男性还是女性，都有被感染的可能。这也提醒我们，千万不能抱有侥幸心态，更不能因为身边暂时没有出现严重案例，就忽略高感染率背后的潜在风险。很多外表看起来身体健康的人，都有可能在不经意间置身风险当中，日常外出公共场所、生活亲密相处等场景，都存在被感染的可能，提升健康防护意识真的刻不容缓。…	1778694497	2026-05-13 17:48:17	0	0	0	1779300167794	https://m.weibo.cn/detail/5298170303086887	江西	7572378297	海棠依旧yxj	f	https://m.weibo.cn/u/7572378297?luicode=20000061&lfid=5298170303086887&launchid=10000360-page_H5	https://tvax4.sinaimg.cn/crop.0.0.960.960.180/008gsVvPly8hl6b357kemj30qo0qowgp.jpg?KID=imgbed,tva&Expires=1779310955&ssig=4CaU%2BT3xGH	hpv	2026.05.13	2026.05.21
5298187158161482	#男生预防HPV掌控健康主场# 🔥🔥🔥必看！《一人之下》HPV番外高能上线，男生预防HPV掌控健康主场！刷完番外我才知道原来HPV不是“女生专属剧本”，男生才是那个被遗忘的“隐藏主角”！王也道长都下场开大了，你还觉得这局跟你没关系？快来一起刷新认知！💥重磅来袭！《一人之下HPV番外》掀起健康风暴，带你直面HPV真相，主动掌控自己的健康主场！无论男女，都不可错过！💕💕💕 〰️〰️ 🌸🌸 〰️〰️ 💕💕💕😮坦白说，点开番外之前，我脑子里对HPV的印象还停留在“妇科”“宫颈癌”这些关键词上，甚至觉得“我又没子宫，关我啥事”。结果开屏暴击——宝儿姐一本正经说“男生感染HPV后，虽然不会得宫颈癌，但可能引发尖锐湿疣、肛门癌、口咽癌”，我手里的冰可乐差点喷屏幕上。等等，口咽癌？我嚼着槟榔熬夜打游戏的老哥当场沉默了。🙄以前有个铁瓷查出HPV阳性，我们那帮兄弟的反应是递烟安慰“没事儿，过阵子自己就消了”…	1778698517	2026-05-13 18:55:17	0	1	0	1779300037434	https://m.weibo.cn/detail/5298187158161482	安徽	7443395737	奶冻小猫梨不熬夜	f	https://m.weibo.cn/u/7443395737?luicode=20000061&lfid=5298187158161482&launchid=10000360-page_H5	https://tvax4.sinaimg.cn/crop.0.0.1080.1080.180/0087JJfXly8i7apvzcgsvj30u00u0td8.jpg?KID=imgbed,tva&Expires=1779310835&ssig=DW93dKAFr5	hpv	2026.05.13	2026.05.21
5298188854756818	女人被激素控制的一生#HPV# #刘彦春# 地坛刘彦春医生的微博视频	1778698921	2026-05-13 19:02:01	5	0	4	1779300037433	https://m.weibo.cn/detail/5298188854756818	北京	1109564533	地坛刘彦春医生	f	https://m.weibo.cn/u/1109564533?launchid=10000360-page_H5	https://tva2.sinaimg.cn/crop.529.22.1137.1137.180/42229c75jw8ex2s4e8pewj21kw11xn5g.jpg?KID=imgbed,tva&Expires=1779310823&ssig=4nsZYGVbqp	hpv	2026.05.13	2026.05.21
5298193921475796	“HPV疫苗之父”嫡传弟子刘晓松，30年只死磕这一件事#宫颈癌预防行动# HPV# 疫苗#中奥生物#诺奖#尖锐湿疣复发# 科创#创业#商业访谈#对话#相对论#闻某相对论 闻某相对论的微博视频	1778700129	2026-05-13 19:22:09	2	0	0	1779300167781	https://m.weibo.cn/detail/5298193921475796	广东	2099104570	闻某相对论	m	https://m.weibo.cn/u/2099104570?launchid=10000360-page_H5	https://tvax4.sinaimg.cn/crop.0.0.1000.1000.180/7d1dcb3aly8i4r2m99egij20rs0rs0tj.jpg?KID=imgbed,tva&Expires=1779310951&ssig=f3uqf1mqgD	hpv	2026.05.13	2026.05.21
5298197573668630	网友爆料：这个德国男的在上海某德国学校当幼师，40岁了谎话连篇，一边吊着女友一边深夜约女生回家过夜，还被抓过现行。骗女生说生孩子读书免费，关键是死都不戴套，大概率HPV携带者 以前某妇产科医生说过，好多跟洋男友交往的女生来流产、治性病，宫颈炎、梅毒、艾滋啥都有。劝她们戴套，还哭着说男友不让，怕被打。连基本的安全都不敢提，被拿捏得死死的，既蠢又卑微！	1778701000	2026-05-13 19:36:40	70	24	29	1779299729709	https://m.weibo.cn/detail/5298197573668630	江西	6065607249	清宁日月v	f	https://m.weibo.cn/u/6065607249?luicode=20000061&lfid=5298197573668630&launchid=10000360-page_H5	https://tvax3.sinaimg.cn/crop.0.0.664.664.180/006CuFwZly8g2cnja3fwlj30ig0ig0tu.jpg?KID=imgbed,tva&Expires=1779310522&ssig=kVMRTALWRQ	hpv	2026.05.13	2026.05.21
5298219878713160	#一人之下HPV番外高能上线# 刷到彩蛋里王也这句“过去无法改变，未来还可以改变，要把未来掌握在自己手上”时，真的瞬间被戳中了。这里真的超级打动我 尤其是他自信说出HPV也能被主动掌控的那一刻，那种通透又笃定的气场，完全就是王道长本道！原来面对HPV这种难缠的病毒，只要主动了解、做好预防，它根本翻不了天。 更惊喜的是，还有宝儿姐补了关键科普，真的太赞了，听宝儿姐科普，真的超级有感觉，点明了男生也要重视HPV，一下子打破了很多人的固有认知，这种把健康主动权握在手里的感觉，真的又燃又安心！#王也的人生哲学##男生预防HPV掌控健康主场#	1778706318	2026-05-13 21:05:18	5	0	0	1779300037431	https://m.weibo.cn/detail/5298219878713160	上海	9014744448	圆滚滚招财吃货酱	f	https://m.weibo.cn/u/9014744448?luicode=20000061&lfid=5298219878713160&launchid=10000360-page_H5	https://tvax3.sinaimg.cn/crop.0.160.960.960.180/009Q4WQ0ly8i90z95uuvsj30qo0zkacy.jpg?KID=imgbed,tva&Expires=1779310832&ssig=iF04JaFF8E	hpv	2026.05.13	2026.05.21
5298220041503398	【#男童感染HPV脚底板长跖疣#】#家长用火针治跖疣男孩疼得全身颤抖# 小男孩感染HPV后脚底板长出跖疣，家长选择火针治疗，一针下去孩子疼得全身颤抖，大喊：不扎了！童爸汇总的关于皮肤疣和传染性软疣的科普文章。最后修订：2026.5.13。关键词：疣、寻常疣、扁平疣、扁平疣、软疣、跖疣、刺瘊、瘊子、水猴子、休子。文章：网页链接	1778706357	2026-05-13 21:05:57	2	0	0	1779300037429	https://m.weibo.cn/detail/5298220041503398	浙江	1990821721	罗百竹	m	https://m.weibo.cn/u/1990821721?luicode=20000061&lfid=5298220041503398&launchid=10000360-page_H5	https://tvax2.sinaimg.cn/crop.216.360.688.688.180/76a98759ly8gqg41br519j20u0140gqm.jpg?KID=imgbed,tva&Expires=1779310829&ssig=ASovsF4SP%2B	hpv	2026.05.13	2026.05.21
5298223075295321	#一人之下HPV番外高能上线# ⚡⚡⚡看完《一人之下》HPV彩蛋视频，我直接被“健康觉醒Buff”叠满了！张楚岚那句“主动出击才是王道”，简直把我对健康摆烂的心态锤得稀碎。💥以前总觉得“HPV科普”是别人家的事，甚至觉得讨论这个很“矫情”。但视频里张楚岚那种“明知山有虎，偏向虎山行”的主动劲儿，瞬间点醒我——健康这局，被动防守就是慢性自杀，主动出击才能当主角！💕💕💕 〰️〰️ 🌸🌸 〰️〰️ 💕💕💕😮最戳我的名场面，不是炫酷打斗，而是宝儿姐举着黑板说“每10个男生有9个可能感染HPV”时的直白。那一刻我想起我弟，仗着年轻天天熬夜打游戏，体检报告上“亚健康”几个字都快印成黑底了，还嘴硬说“年轻人哪有那么多毛病”。🙄我曾经也是“健康鸵鸟党”，奶茶火锅轮着造，体检能拖就拖，总觉得“疾病不会找上我”。直到去年陪同事去看肛周疣，他那治疗时疼到冒汗的样子，还有医生说“这是HPV持续感染导致”的诊断，…	1778707079	2026-05-13 21:17:59	0	0	0	1779300037426	https://m.weibo.cn/detail/5298223075295321	江西	7443395737	奶冻小猫梨不熬夜	f	https://m.weibo.cn/u/7443395737?luicode=20000061&lfid=5298223075295321&launchid=10000360-page_H5	https://tvax4.sinaimg.cn/crop.0.0.1080.1080.180/0087JJfXly8i7apvzcgsvj30u00u0td8.jpg?KID=imgbed,tva&Expires=1779310827&ssig=auGg6Mjkyc	hpv	2026.05.13	2026.05.21
5298225716134606	#一人之下HPV番外高能上线# 看完《一人之下》与HPV科普的这组“彩蛋”，最直接的感受是：健康科普原来可以这么“对味”。当热血国漫与严肃医学议题碰撞，产生的不是违和感，而是一种打破次元壁的亲切沟通——那些我们熟悉的角色，正用他们的方式，把关乎每个人、却容易被忽视的健康知识，带到我们眼前。💡这次合作最打动我的“名场面”，无疑是宝儿姐站在黑板前，指着“每10个男生有9个一生中可能感染HPV”那一幕。这个场景巧妙地将动漫的视觉张力和科学的严谨数据融合在一起。黑板上醒目的黄色大字带来的冲击力，远比干巴巴的文字叙述强烈得多而宝儿姐那副标志性的、略带执着又真诚的神情，仿佛在说：“看好了，这个事，很重要。”它瞬间消解了我们对医学数据的距离感和畏惧心，让我们愿意停下来，记住这个关键信息。背景中那些若隐若现的“工具”图案，也像是一种隐喻——面对健康风险，我们需要提前备好知识的“工具”。✍️通过宝儿姐的“…	1778707710	2026-05-13 21:28:30	0	0	0	1779300037421	https://m.weibo.cn/detail/5298225716134606	广东	7847805942	无敌好运的锦鲤	f	https://m.weibo.cn/u/7847805942?luicode=20000061&lfid=5298225716134606&launchid=10000360-page_H5	https://tvax1.sinaimg.cn/crop.0.0.1080.1080.180/008z6APcly8i7aecnsuhjj30u00u0myy.jpg?KID=imgbed,tva&Expires=1779310824&ssig=8mOFD5oD59	hpv	2026.05.13	2026.05.21
5298233007146946	HPV疫苗快过期了是吧？连知乎都投广告	1778709448	2026-05-13 21:57:28	4	4	0	1779300037415	https://m.weibo.cn/detail/5298233007146946	河南	6052350992	墨鱼Ty	m	https://m.weibo.cn/u/6052350992?launchid=10000360-page_H5	https://tvax1.sinaimg.cn/crop.0.0.1080.1080.180/006BB2Yoly8gdijvo011cj30u00u0dh1.jpg?KID=imgbed,tva&Expires=1779310823&ssig=mOxpuNwcGU	hpv	2026.05.13	2026.05.21
5298234171851684	被老公感染了高危hpv，然后还要给老公上贡完了这头还要“好心”的给我介绍男人都不知道这种人怎么想的，生怕我不得病？这种人真他妈跟个水鬼一样	1778709725	2026-05-13 22:02:05	0	0	0	1779299875113	https://m.weibo.cn/detail/5298234171851684	广东	1732066380	肥皂上有阴谋不要捡	f	https://m.weibo.cn/u/1732066380?launchid=10000360-page_H5	https://tvax3.sinaimg.cn/crop.0.0.896.896.180/673d3c4cly8h5sbuf05ouj20ow0owtap.jpg?KID=imgbed,tva&Expires=1779310656&ssig=k6zcLBmLDG	hpv	2026.05.13	2026.05.21
5298239125328515	#孙杨回应婚后变化#戒色日记 只要出轨，那么运势会立马下降。太多案例无一例外都在印证——男女关系混乱一定会对自己的磁场和运势产生负面的影响，特别是和你产生关系的那个人，如果他本身也乱来，磁场已经混乱了，那么恶果来的也就越快。万恶以淫为首，色字头上一把刀，而且现在HIV HPV患者越来越多，千万不要觉得和自己没有关系，只要你乱搞这个东西，就防不住染病。哪怕治疗好了，你内在的能量也补不回来，后面不管你做什么，都很难顺利。管住自己的心，管住自己的行，你才可能拥有幸福稳定的人生。	1778710907	2026-05-13 22:21:47	1	0	2	1779299875112	https://m.weibo.cn/detail/5298239125328515	河北	7846295712	zhi止e恶	m	https://m.weibo.cn/u/7846295712?luicode=20000061&lfid=5298239125328515&launchid=10000360-page_H5	https://tvax2.sinaimg.cn/crop.0.0.1080.1080.180/008z0fWEly8hnsn0s6wnij30u00u0gq6.jpg?KID=imgbed,tva&Expires=1779310672&ssig=yBzYROs2zw	hpv	2026.05.13	2026.05.21
5298239613961888	#一分钟精选视频扶持计划##健康奥斯卡##健康小知识##HPV疫苗# 感染科李侗曾的微博视频	1778711023	2026-05-13 22:23:43	3	0	1	1779299875110	https://m.weibo.cn/detail/5298239613961888	北京	1995638633	感染科李侗曾	m	https://m.weibo.cn/u/1995638633?launchid=10000360-page_H5	https://tvax1.sinaimg.cn/crop.0.0.1125.1125.180/76f30769ly8fr6m9gmzvwj20v90v90u8.jpg?KID=imgbed,tva&Expires=1779310656&ssig=roVoeOpaos	hpv	2026.05.13	2026.05.21
5298239786192534	#一人之下HPV番外高能上线# 姐妹们，我老公今晚陪我一起观看了《一人之下》那集关于HPV的番外彩蛋，我在沙发上坐了好一会儿，心里有种沉甸甸的感觉。家里有个十七岁的儿子，平时自认为对他的健康挺上心的，但这个小小的彩蛋却像一记温柔的提醒，让我意识到可能还有一些重要的事，我一直没真正放在心上。💖彩蛋里有个情节特别戳中我。一开始王也道长听说HPV的时候，那种漫不经心、甚至觉得“男生感染了也没什么大不了”的反应，真的太真实了。我一下子就想到了我家那位，还有身边不少男性朋友，总觉得身体底子好，小毛病扛一扛就过去，更别说HPV这种听起来像是女性才需要关注的事了。👉可接下来的转变才真正打动我。经过宝儿姐一番解释，王也的表情从随意慢慢变得认真。这种态度的改变特别有力量——一个在故事里那么厉害的角色都能放下成见去了解、去重视，我们普通人是不是更应该认真对待呢？🎀🎀🎀～～🌻🌻🌻～～～🌼🌼🌼🌱说实话，在看这个…	1778711064	2026-05-13 22:24:24	0	0	0	1779299875110	https://m.weibo.cn/detail/5298239786192534	湖南	2727345894	浮舟向晚	m	https://m.weibo.cn/u/2727345894?luicode=20000061&lfid=5298239786192534&launchid=10000360-page_H5	https://tva2.sinaimg.cn/crop.0.0.749.749.180/a28ffee6jw8f6qp771kg7j20ku0kt3zi.jpg?KID=imgbed,tva&Expires=1779310670&ssig=maMmxrmrem	hpv	2026.05.13	2026.05.21
5298242200013473	👊健康这局，由我掌控。握紧人生健康的主动权，主动预防HPV。 #男生预防HPV掌控健康主场# 🤯朋友们，你们有没有发现——以前聊到HPV，所有人的固有思维都定格在“这是女生才需要在意的健康话题”。男生仿佛天生就是旁观者、局外人，总觉得感染离自己很远，就算中招也无伤大雅，不必放在心上……🎞️直到小臭看完《一人之下》最新HPV彩蛋，才彻底推翻自己过去片面又狭隘的错误认知。今天就坦诚和大家聊聊我的真实感悟与全新看法——男生主动做好HPV预防，才是真正稳稳掌控健康主场！💪💥视频一开场，王也就遭遇莫名胁迫，对方勒令他交出风后奇门，否则就用HPV病毒对他发起攻击。（图1）👏不得不说这则彩蛋剧情大胆又写实！王也险些被HPV病毒侵扰的名场面，健康警示感直接拉满——原来就连身怀绝技的异人都难以抵御病毒侵害，我们普通人更要提高警惕！❗️❗️⚠️HPV病毒来势汹汹，王也赶紧使出看家本领“乱金柝”，竟然招架不住…	1778711640	2026-05-13 22:34:00	7	4	0	1779299875109	https://m.weibo.cn/detail/5298242200013473	重庆	1929962380	摄影师小臭臭	f	https://m.weibo.cn/u/1929962380?luicode=20000061&lfid=5298242200013473&launchid=10000360-page_H5	https://tva4.sinaimg.cn/crop.0.240.360.360.180/7308e38cgw1ejxcbl38i3j20b40goq51.jpg?KID=imgbed,tva&Expires=1779310667&ssig=RiZT5fpeGw	hpv	2026.05.13	2026.05.21
5298250137469404	#男生预防HPV掌控健康主场# 《一人之下》HPV番外，给我整破防了！🔥🔥🔥刷到这支番外的时候，我正跟我室友联机打游戏，本来想等打完再看，结果他手贱点开了。好家伙，我们俩直接挂机两分钟，把视频看完了。[捂脸]队友在语音里骂我们，我俩谁都没还嘴，因为脑子已经被王也道长那番话塞满了。💜💜— 🌟 —💜💜— 🌟 —💜💜视频开头我还以为是常规操作，王也道长云淡风轻地站那儿，妥妥的稳。结果魁爷一开口，我整个人都不好了——“你体内有HPV病毒。”我当时反应跟王也一模一样：啊？什么HPV？这跟我有什么关系？然后宝儿姐端着小黑板走出来那段，我室友笑得跟傻子似的，但我笑不出来。因为宝儿姐说“男性感染HPV很常见，但很多人根本不知道自己感染了”的时候，我突然意识到——我可能也是那个“很多人”之一。👀我以前真的觉得HPV是女生的事。大学的时候陪前女友去打HPV疫苗，我还开玩笑说“你们女生真麻烦，又要打这个又要打…	1778713531	2026-05-13 23:05:31	0	0	0	1779299875107	https://m.weibo.cn/detail/5298250137469404	天津	7907695749	糖宝要向钱看	m	https://m.weibo.cn/u/7907695749?luicode=20000061&lfid=5298250137469404&launchid=10000360-page_H5	https://tvax4.sinaimg.cn/crop.0.0.512.512.180/008D9STPly8hx3uqnhkurj30e80e8gmr.jpg?KID=imgbed,tva&Expires=1779310664&ssig=ZHvHOxCEN7	hpv	2026.05.13	2026.05.21
5298251016179901	#男生预防HPV掌控健康主场# 从“这跟我有啥关系”到“这我必须管”，《一人之下》那个HPV彩蛋，把我从“健康看客”变成了“行动派”👀坦白说，我是个老“异人粉”了，追番五年，周边买了一大堆。但当我刷到官方出HPV科普番外的消息时，第一反应是：“米二老师是不是被绑架了？这也能联动？”抱着“我倒要看看你们怎么编”的心态点开，三分钟后，我默默退出去查了附近医院的挂号页面——原来我之前的“自信”，全是无知撑起来的。🔰💚🔰💚🔰💚🔰💚🔰💚🔰💚🔰💚🔰😯我以前对HPV的认知，基本等于零。唯一的知识储备就是“女生打疫苗”这五个字。甚至还跟朋友吹过牛：“咱大老爷们儿，怕什么病毒？”直到彩蛋里宝儿姐面无表情地甩出一组数据：男性感染HPV的概率其实非常高，而且大部分感染没有任何症状，你可能带着病毒到处晃悠，自己还浑然不觉。我当场就愣住了——这不比张楚岚的“隐忍”还可怕？起码人家知道自己装傻，我这是真傻。更让我后…	1778713742	2026-05-13 23:09:02	0	0	0	1779299875106	https://m.weibo.cn/detail/5298251016179901	浙江	5391647621	语诺小小	m	https://m.weibo.cn/u/5391647621?luicode=20000061&lfid=5298251016179901&launchid=10000360-page_H5	https://tvax1.sinaimg.cn/crop.0.0.960.960.180/005SSNQply8hz47g4yavbj30qo0qo75i.jpg?KID=imgbed,tva&Expires=1779310662&ssig=katSPvVhhi	hpv	2026.05.13	2026.05.21
5298251571142263	广州一55岁男房东，为了撩上大学生美女租客，给她免半年房租，两人3天内发生8次关系，且没采取全措施，没想到，过了一周，房东突然感觉身体不舒服，去检查结果感染了HPVicon，房东将女租客诉至法院，要求赔偿32万医疗费，然而，法院的判决结果却让人意想不到…事情的起因要追溯到几个月前，55岁的房东张先生看到有个女租客长得漂亮，经常找各种理由去找她聊天，为了能把她得到手，房东对大学生李小姐说给免半年租，但是要跟他交朋友，李小姐听到免半年租，这样下来省不少钱，于是就答应了。李小姐和张先生的关系迅速升温。两人之间的互动从最初的房东与租客关系，渐渐变成了如胶似漆的情侣模式。仅仅在三天内，他们就发生了8次亲密关系，而两人都没有采取任何安全措施。这样的速度简直让人咋舌！对于五十多岁的张先生来说，这样的火热夜晚堪称梦想成真，仿佛回到了年轻时光。而李小姐也置身于这种刺激的体验中，感受着生活的另一番滋味。然而…	1778713874	2026-05-13 23:11:14	128	1	0	1779299557091	https://m.weibo.cn/detail/5298251571142263	江西	6818129459	萝卜萝卜大萝卜xy	f	https://m.weibo.cn/u/6818129459?luicode=20000061&lfid=5298251571142263&launchid=10000360-page_H5	https://tvax2.sinaimg.cn/crop.0.0.1080.1080.180/007rqaVZly8i8z13iwfb8j30u00u0n0r.jpg?KID=imgbed,tva&Expires=1779310354&ssig=Pb73Q3l6Yy	hpv	2026.05.13	2026.05.21
5298251877584280	#孙杨回应婚后变化#戒色日记 只要出轨，那么运势会立马下降。太多案例无一例外都在印证——男女关系混乱一定会对自己的磁场和运势产生负面的影响，特别是和你产生关系的那个人，如果他本身也乱来，磁场已经混乱了，那么恶果来的也就越快。万恶以淫为首，色字头上一把刀，而且现在HIV HPV患者越来越多，千万不要觉得和自己没有关系，只要你乱搞这个东西，就防不住染病。哪怕治疗好了，你内在的能量也补不回来，后面不管你做什么，都很难顺利。管住自己的心，管住自己的行，你才可能拥有幸福稳定的人生。	1778713947	2026-05-13 23:12:27	0	0	0	1779299875103	https://m.weibo.cn/detail/5298251877584280	广东	7791805859	在田园学太极的柠檬冰	m	https://m.weibo.cn/u/7791805859?luicode=20000061&lfid=5298251877584280&launchid=10000360-page_H5	https://tvax1.sinaimg.cn/crop.0.0.500.500.180/008vjCE3ly8hubsa2bwjlj30dw0dwmyd.jpg?KID=imgbed,tva&Expires=1779310659&ssig=PjvvIXFi5n	hpv	2026.05.13	2026.05.21
5298291889931810	这个东西隔两三条就会出现有病啊	1778723487	2026-05-14 01:51:27	0	0	0	1779299875095	https://m.weibo.cn/detail/5298291889931810	山东	7510893891	瘦美零	m	https://m.weibo.cn/u/7510893891?launchid=10000360-page_H5	https://tvax1.sinaimg.cn/crop.0.0.828.828.180/008ciWBRly8iai5aci71sj30n00n00u2.jpg?KID=imgbed,tva&Expires=1779310656&ssig=dxFchSVwvD	hpv	2026.05.14	2026.05.21
5298372017914439	造谣“河南某牧业董事长被通缉”等南阳通报4起典型案例近期，南阳公安查处了四起网上违法违规行为案例一3月24日，南阳警方在工作中发现，邓州籍网民闫某为博取眼球，利用其今日头条账号发布“河南某牧业董事长被通缉”相关虚假贴文，造成不良影响。3月24日，公安机关已依法对其作出行政处罚决定。案例二3月24日，南阳警方在工作中发现，新野籍网民许某为博取眼球，利用其个人抖音账号发布“全市普通小学、幼儿园探索推行放春假”相关虚假贴文，造成不良影响。3月26日，公安机关已依法对其作出行政处罚决定。案例三4月22日，南阳警方在工作中发现，南阳籍网民房某某为引流变现，在其个人抖音账号发布“快递不消毒，直接接触后感染HPV病毒，电影院座椅比较脏，直接坐会感染HPV病毒”相关虚假贴文，造成不良影响。4月22日，公安机关已依法对其作出行政处罚决定。案例四4月28日，南阳警方在工作中发现，南阳籍网民李某为博取眼球，利…	1778742591	2026-05-14 07:09:51	0	1	2	1779299729708	https://m.weibo.cn/detail/5298372017914439		3316714211	人民网河南频道	m	https://m.weibo.cn/u/3316714211?luicode=20000061&lfid=5298372017914439&launchid=10000360-page_H5	https://tvax3.sinaimg.cn/crop.0.0.635.635.180/c5b10ae3ly8hgyqtqs9t8j20hn0hn751.jpg?KID=imgbed,tva&Expires=1779310519&ssig=NBte03h1Fr	hpv	2026.05.14	2026.05.21
5298380646648445	#男生预防HPV掌控健康主场# 🌿🌿🌿姐妹们，本来看《一人之下》是为了追王也道长的戏份，结果不小心点开了那个HPV科普彩蛋，全程被宝儿姐的硬核输出震得一愣一愣的。说真的，看完之后我整个人都不好了，感觉过去二十多年对HPV的认知简直错得离谱，必须立刻跟你们唠一唠。🌸我以前就跟彩蛋里刚开始的王也一样，甚至比他还天真。一提到HPV，脑子里自动关联的就是“女生专属”“宫颈癌”“疫苗是给女孩子打的”。身边兄弟聊起来也差不多，都觉得男生跟HPV八竿子打不着，要是哪个男的跑去打疫苗，保准被笑话“是不是想太多”“太矫情”。现在想想，这种想法不仅无知，还有点可怕。🌿—🌿🌿—🌿🌿—🌿🌿—🌿🌿—🌿🌿—🌿🍃这个彩蛋给我上的第一课，就直接把我砸懵了。宝儿姐面无表情地甩出一个数据：在HPV疫苗普及之前，有过至少一个伴侣的男性，一生中感染HPV的平均概率竟然高达91.3%。我盯着屏幕反应了好几秒，91.3%？这不等于…	1778744648	2026-05-14 07:44:08	0	1	0	1779299729706	https://m.weibo.cn/detail/5298380646648445	江西	7901242063	小兔子特别可爱	m	https://m.weibo.cn/u/7901242063?luicode=20000061&lfid=5298380646648445&launchid=10000360-page_H5	https://tvax4.sinaimg.cn/crop.0.0.1080.1080.180/008CIO07ly8id9tuoftljj30u00u00u5.jpg?KID=imgbed,tva&Expires=1779310516&ssig=fsoS7woznd	hpv	2026.05.14	2026.05.21
5298382198800617	#一人之下HPV番外高能上线# 看完《一人之下》HPV彩蛋视频，我直接把“主动预防”刻进DNA里🚨🚨🚨谁能想到，追《一人之下》这么多年，有天会被王也道长的“健康哲学”戳中！当他在视频里淡定说出“健康这局，由我掌控”时，我手里的奶茶都差点惊得掉地上——这破次元壁的科普，也太上头了！追番这么久，见过王也运筹帷幄算尽天机，见过他在罗天大醮大杀四方，却从没见他这么“接地气”地跟我们聊健康。但就是这种反差，让我把视频里每一个关于HPV的知识点都牢牢记住了。💜💜— 🌟 —💜💜— 🌟 —💜💜👇👇👇视频里最让我破防的，不是那些炫酷的打斗场面，而是宝儿姐拿着小黑板，一脸认真地科普“每10个男生有9个一生中可能感染HPV”时的样子。那个平时埋人超飒的宝儿姐，突然变成科普小老师，这种反差萌直接让我把“男性感染率高”这个点刻进了脑子。👀这让我想起上周陪闺蜜去咨询HPV疫苗的事。她之前总觉得“自己注意点就没事”，…	1778745017	2026-05-14 07:50:17	0	0	0	1779299729704	https://m.weibo.cn/detail/5298382198800617	天津	7907695749	糖宝要向钱看	m	https://m.weibo.cn/u/7907695749?luicode=20000061&lfid=5298382198800617&launchid=10000360-page_H5	https://tvax4.sinaimg.cn/crop.0.0.512.512.180/008D9STPly8hx3uqnhkurj30e80e8gmr.jpg?KID=imgbed,tva&Expires=1779310514&ssig=Bmc4faBtGW	hpv	2026.05.14	2026.05.21
5298384877391456	【尖锐湿疣的病毒型号有哪些】尖锐湿疣的病毒型号有哪些？引起尖锐湿疣的主要是HPV6和11型，当然也有一部分是由HPV16和18，或者是其他的亚型所致，人是人乳头瘤病毒的唯一宿主，这种病毒主要就是在人与人之间传播，传播的方式呢主要是，与皮肤和黏膜部位的直接接触，通过物品的间接接触所感染，尖锐湿疣主要发生在生殖器的区域，6和11这两种型号，易感染部位就是生殖器部位，它的发生主要是通过，生殖器区域和皮肤黏膜直接接触，或者是物品的间#爱问医生诊室# 【我的诊室】了解更多>> 网页链接 【视频详情】点击↓↓↓ 尖锐湿疣医生李兴春的微博视频	1778745657	2026-05-14 08:00:57	0	0	0	1779299729702	https://m.weibo.cn/detail/5298384877391456	北京	5501056478	尖锐湿疣医生李兴春	m	https://m.weibo.cn/u/5501056478?luicode=20000061&lfid=5298384877391456&launchid=10000360-page_H5	https://tvax3.sinaimg.cn/crop.0.0.1002.1002.180/0060hS5oly8g8lvhrqkv1j30ru0rujsj.jpg?KID=imgbed,tva&Expires=1779310511&ssig=h0eFrRc%2F6D	hpv	2026.05.14	2026.05.21
5298386114971403	“守护最美的她，从一次全面妇科检查开始” 原创 BNH中文市场部 母亲节，是一个感谢母亲的节日“守护最美的她，从一次全面妇科检查开始。”这句话不是口号，是你真正能为她做的事。一次检查，换全家半年的安心。比花贵一点，比后悔便宜太多。据世界卫生组织统计，80%以上的妇科疾病在早期无明显症状，一次全面检查，可能避免一场大病的发生女士关爱套餐3此套餐包含：宫颈癌筛查套餐（宫颈抹片及HPV DNA检测）经阴道超声波乳房钼靶（乳房摄影术）及超声波价格：10,000 泰铢01宫颈癌联合筛查的好处：高准确性：联合筛查是宫颈癌筛查中最准确的方法，对癌前病变的检出灵敏度超过99%。早期发现：联合筛查能够在宫颈癌早期阶段发现异常，此时治疗效果最佳。降低风险：定期进行联合筛查可以显著降低患宫颈癌的风险。02经阴道超声有什么好处？在评估子宫和卵巢健康方面，经阴道超声比腹部超声具有以下优势：图像更清晰、更详细：探头…	1778745952	2026-05-14 08:05:52	0	0	0	1779299729700	https://m.weibo.cn/detail/5298386114971403	山东	7881275154	心之所向XINING	f	https://m.weibo.cn/u/7881275154?luicode=20000061&lfid=5298386114971403&launchid=10000360-page_H5	https://tvax1.sinaimg.cn/crop.0.0.1080.1080.180/008Bn1Hcly8i93epy928nj30u00u0ady.jpg?KID=imgbed,tva&Expires=1779310509&ssig=YyEgZh02KM	hpv	2026.05.14	2026.05.21
5298397579840197	HPV“偷袭”，皮肤早已告诉你HPV#皮肤# 吴主任科普的微博视频	1778748685	2026-05-14 08:51:25	0	0	0	1779299557089	https://m.weibo.cn/detail/5298397579840197	广西	7019379544	吴主任科普	f	https://m.weibo.cn/u/7019379544?launchid=10000360-page_H5	https://tvax1.sinaimg.cn/crop.0.0.600.600.180/007F2Bh6ly8hm4yd9e1axj30go0gowfo.jpg?KID=imgbed,tva&Expires=1779310346&ssig=es0keyr4wZ	hpv	2026.05.14	2026.05.21
5298400752830491	HPV反复，可以用艾叶煮水吗？ HPV 每天健康说的微博视频	1778749442	2026-05-14 09:04:02	0	0	0	1779299557088	https://m.weibo.cn/detail/5298400752830491	广西	7895013623	每天健康说	f	https://m.weibo.cn/u/7895013623?launchid=10000360-page_H5	https://tvax1.sinaimg.cn/crop.0.0.422.422.180/008CiFHply8hneqwjl75vj30bq0bqq38.jpg?KID=imgbed,tva&Expires=1779310346&ssig=M15dXr7qbo	hpv	2026.05.14	2026.05.21
5298402892186980	Hpv就是水毒，其实很简单HPV 每天健康说的微博视频	1778749952	2026-05-14 09:12:32	0	0	0	1779299557087	https://m.weibo.cn/detail/5298402892186980	广西	7895013623	每天健康说	f	https://m.weibo.cn/u/7895013623?launchid=10000360-page_H5	https://tvax1.sinaimg.cn/crop.0.0.422.422.180/008CiFHply8hneqwjl75vj30bq0bqq38.jpg?KID=imgbed,tva&Expires=1779310346&ssig=M15dXr7qbo	hpv	2026.05.14	2026.05.21
5298404680535275	HPV困扰，几块钱的方子，刷到就是赚到HPV#HPV# 每天健康说的微博视频	1778750378	2026-05-14 09:19:38	0	0	0	1779299557084	https://m.weibo.cn/detail/5298404680535275	广西	7895013623	每天健康说	f	https://m.weibo.cn/u/7895013623?launchid=10000360-page_H5	https://tvax1.sinaimg.cn/crop.0.0.422.422.180/008CiFHply8hneqwjl75vj30bq0bqq38.jpg?KID=imgbed,tva&Expires=1779310346&ssig=M15dXr7qbo	hpv	2026.05.14	2026.05.21
5298406929206554	多按揉涌泉，真的能提免疫吗？ 每天健康说的微博视频	1778750914	2026-05-14 09:28:34	0	0	0	1779299557082	https://m.weibo.cn/detail/5298406929206554	广西	7895013623	每天健康说	f	https://m.weibo.cn/u/7895013623?launchid=10000360-page_H5	https://tvax1.sinaimg.cn/crop.0.0.422.422.180/008CiFHply8hneqwjl75vj30bq0bqq38.jpg?KID=imgbed,tva&Expires=1779310346&ssig=M15dXr7qbo	hpv	2026.05.14	2026.05.21
5298410588735915	#贝克汉姆14岁小女儿因不上学被吐槽##孙杨回应婚后变化#戒色日记 只要出轨，那么运势会立马下降。太多案例无一例外都在印证——男女关系混乱一定会对自己的磁场和运势产生负面的影响，特别是和你产生关系的那个人，如果他本身也乱来，磁场已经混乱了，那么恶果来的也就越快。万恶以淫为首，色字头上一把刀，而且现在HIV HPV患者越来越多，千万不要觉得和自己没有关系，只要你乱搞这个东西，就防不住染病。哪怕治疗好了，你内在的能量也补不回来，后面不管你做什么，都很难顺利。管住自己的心，管住自己的行，你才可能拥有幸福稳定的人生。	1778751787	2026-05-14 09:43:07	0	0	0	1779299410014	https://m.weibo.cn/detail/5298410588735915	河北	7846295712	zhi止e恶	m	https://m.weibo.cn/u/7846295712?luicode=20000061&lfid=5298410588735915&launchid=10000360-page_H5	https://tvax2.sinaimg.cn/crop.0.0.1080.1080.180/008z0fWEly8hnsn0s6wnij30u00u0gq6.jpg?KID=imgbed,tva&Expires=1779310207&ssig=YtowZF0ILd	hpv	2026.05.14	2026.05.21
5298412019777575	感染HPV，干扰素能天天用吗？HPV关爱女性健康#干扰素#涨知识#正能量# 中医博士宋洪丽的微博视频	1778752127	2026-05-14 09:48:47	1	1	0	1779299557076	https://m.weibo.cn/detail/5298412019777575	北京	7764135555	中医博士宋洪丽	f	https://m.weibo.cn/u/7764135555?launchid=10000360-page_H5	https://tvax4.sinaimg.cn/crop.0.0.1080.1080.180/008trwkPly8hwepp8kc7qj30u00u00tx.jpg?KID=imgbed,tva&Expires=1779310346&ssig=YH2o8AU9dV	hpv	2026.05.14	2026.05.21
5298412494783398	HPV疣别乱治！认准三甲同款温热技术✨得过 HPV 皮肤疣、尖锐湿疣的人都懂最怕的不是长疣体是治了又复发、反复折腾、伤皮肤留创面分享一款院士团队的学术技术，三家医院临床早就在用专门针对 HPV 疣类问题的温热免疫方案💡选有三甲医院背书、是有 SCI 论文、临床机制支撑的正规方案，维稳复发、减少困扰，比瞎折腾靠谱太多 44℃温热免疫诱导技术院士团队科研成果，有论文、有临床数据适配人群很明确：▪ 寻常 HPV 皮肤疣▪ 尖锐湿疣▪ 免疫力差、容易反复复发▪ 爆发性疣体多患者核心逻辑很简单：不烧疣、不腐蚀皮肤用精准恒温温热激活局部免疫让自身免疫力去对抗HPV从根源降低复发概率官方家用同款直接把院线方案搬回家✅ #HPV 尖锐湿疣科普 #三甲仪器家用 #温热免疫疗法 #创新医疗器械	1778752241	2026-05-14 09:50:41	0	0	0	1779299410010	https://m.weibo.cn/detail/5298412494783398	辽宁	5470239312	温太医说温热	m	https://m.weibo.cn/u/5470239312?luicode=20000061&lfid=5298412494783398&launchid=10000360-page_H5	https://tvax4.sinaimg.cn/crop.0.0.600.600.180/005Ycz8kly8ht9bewz9phj30go0go3zz.jpg?KID=imgbed,tva&Expires=1779310205&ssig=Q8%2BezTi4j7	hpv	2026.05.14	2026.05.21
5298414838613197	#2026HPV健康科普大赛# 正式上线！@微博健康 @医师报社 联合主办，面向全体医务工作者发出诚挚邀约！大众对男性 HPV 认知普遍薄弱，误解深、科普缺口大，急需专业医生发声破误区、传真知。诚邀各位专家医生踊跃参赛，发挥专业权威优势，科普男性 HPV 感染危害、传播途径、疫苗接种与科学防控知识。以专业力量破除认知壁垒，强化全民男女同防 HPV 健康意识，助力挖掘优质科普人才，打造高影响力 HPV 专业科普阵地，期待医者执笔，为全民健康科普赋能！	1778752800	2026-05-14 10:00:00	0	0	0	1779299557068	https://m.weibo.cn/detail/5298414838613197		2637767371	医师报社	f	https://m.weibo.cn/u/2637767371?luicode=20000061&lfid=5298414838613197&launchid=10000360-page_H5	https://tvax1.sinaimg.cn/crop.0.0.591.591.180/9d3922cbly8haq87j8vq3j20gf0gft99.jpg?KID=imgbed,tva&Expires=1779310347&ssig=xxKBiwBoQC	hpv	2026.05.14	2026.05.21
5298415147684519	【尖锐湿疣常见的传染途径有哪些】 尖锐湿疣常见的传染途径有哪些？尖锐湿疣也叫性病疣，是感染HPV病毒发病的，就是外生殖器和肛门的部位，长出比如像菜花状、鸡冠状、乳头状的赘生物，传染的途径大部分是通过，不洁的性生活传染的，大概占到尖锐湿疣患者发病的，百分之八十左右，通过阴道性交性行为，感染到生殖器部位，通过肛交的行为，可以传染到肛周和肛内部位，通过口交可以传染到口腔，咽喉的部位，还有少部分患者，是通过间接接触了污染的物品传染，比#爱问医生诊室# 【我的诊室】了解更多>> 网页链接 【视频详情】点击↓↓↓ 尖锐湿疣医生戴华的微博视频	1778752874	2026-05-14 10:01:14	0	0	0	1779299410007	https://m.weibo.cn/detail/5298415147684519	北京	5499538074	尖锐湿疣医生戴华	f	https://m.weibo.cn/u/5499538074?luicode=20000061&lfid=5298415147684519&launchid=10000360-page_H5	https://tvax3.sinaimg.cn/crop.0.0.1002.1002.180/0060bv50ly8gl9t3g5krmj30ru0rujs6.jpg?KID=imgbed,tva&Expires=1779310199&ssig=kmuYtbwuiA	hpv	2026.05.14	2026.05.21
5298419421676895	#一人之下HPV番外高能上线# 看完一人之下HPV彩蛋，火速来跟你唠唠！ 我刚刷完《一人之下》的HPV彩蛋，真的又惊喜又感慨，必须第一时间跟你分享我的感受！ 本来以为就是普通的动漫小番外，没想到官方居然悄悄做了HPV科普，这种破次元的合作也太有意义了吧！一直觉得动漫只是用来放松娱乐的，可这次一人之下把硬核的健康知识，用我们最爱的角色讲出来，完全没有生硬的说教感，反而让人看得特别投入，看完真心觉得健康防护这件事，真的不能掉以轻心。要说最打动我的名场面，必须是宝儿姐拿着小黑板科普的那段！平时的宝儿姐要么是飒爽打怪，要么是呆萌接地气，这次一本正经地用她标志性的平淡语气，说出“每10个男生里有9个一生中可能感染HPV”，还认真讲日常住酒店、用公共物品的防护细节，这种反差感直接戳中我。还有王也直面HPV病毒的画面也超戳人，平时随性的道长，在健康问题上一点不含糊，配合着宝儿姐的科普，把男生也要重视H…	1778753893	2026-05-14 10:18:13	0	1	0	1779299410006	https://m.weibo.cn/detail/5298419421676895	广东	7726565670	超幸运的暴富锦鲤	f	https://m.weibo.cn/u/7726565670?luicode=20000061&lfid=5298419421676895&launchid=10000360-page_H5	https://tvax1.sinaimg.cn/crop.0.0.1080.1080.180/008qTSGWly8ibh2hvxj7tj30u00u0t9z.jpg?KID=imgbed,tva&Expires=1779310197&ssig=ddisCRPwx2	hpv	2026.05.14	2026.05.21
5298419597840083	【2026年湖南疾控健康科普资源库优质作品展播】科普兴湘，健康圆梦❤️湖南疾控健康科普资源库有趣权威的科普等你来解锁全是干货！让科学的健康知识成为你生活中的得力助手一起为健康生活努力吧！今日湖南疾控展播作品名称:防治艾滋病《HPV风波记》科普动画片#疾控科普##湖南疾控##湖南疾控科普视频##湖南疾控健康科普资源库##艾滋病科普# 湖南疾控的微博视频	1778753935	2026-05-14 10:18:55	0	0	0	1779299410005	https://m.weibo.cn/detail/5298419597840083		2057335335	湖南疾控	f	https://m.weibo.cn/u/2057335335?luicode=20000061&lfid=5298419597840083&launchid=10000360-page_H5	https://tvax2.sinaimg.cn/crop.0.0.600.600.180/7aa07227ly8hkbzlxst1sj20go0goq4u.jpg?KID=imgbed,tva&Expires=1779310194&ssig=6F%2FDZ3WNuy	hpv	2026.05.14	2026.05.21
5298426146195871	2026年5月13日，由@微博健康 与@医师报社 联合发起的#2026HPV健康科普大赛# 在新浪总部大厦正式启动医师报社社长张艳萍主持启动仪式并介绍大赛赛制。微博潮流与健康事业部总经理李梁总、医师协会科普分会会长田艳涛、北京佑安医院主任医师知名传染病专家李侗曾等专家现场发声，呼吁更多医生加入科普行列，关注男性HPV防控。大赛即日起面向全国医生及科普创作者开放作品征集，优秀作品将获得权威展播支持。#2026HPV健康科普大赛##HPV健康公开课#	1778755496	2026-05-14 10:44:56	61	4	9	1779299410003	https://m.weibo.cn/detail/5298426146195871	北京	6178893767	微博健康	f	https://m.weibo.cn/u/6178893767?luicode=20000061&lfid=5298426146195871&launchid=10000360-page_H5	https://tvax2.sinaimg.cn/crop.0.0.600.600.180/006Ka0wTly8hwen6625vpj30go0goaam.jpg?KID=imgbed,tva&Expires=1779310192&ssig=U8O8zDL59d	hpv	2026.05.14	2026.05.21
5298426923450915	医生教你正确认识HPV：安全套隔绝不了HPV 壹号馋嘴猫的微博视频	1778755680	2026-05-14 10:48:00	2	0	2	1779299409999	https://m.weibo.cn/detail/5298426923450915	安徽	7298193976	壹号馋嘴猫	m	https://m.weibo.cn/u/7298193976?launchid=10000360-page_H5	https://tvax3.sinaimg.cn/crop.0.0.996.996.180/007XUtE4ly8g6kudmyhjzj30ro0ro0ue.jpg?KID=imgbed,tva&Expires=1779310188&ssig=eNiUlDMLQH	hpv	2026.05.14	2026.05.21
5298430080453913	【尖锐湿疣激光后伤口没愈合可以涂干扰素吗】尖锐湿疣激光后伤口没愈合可以涂干扰素吗？尖锐湿疣伤口没有愈合是可以涂抹干扰素的，实际上尖锐湿疣是由人乳头瘤病毒，所引起的一个性传播疾病，目前并没有针对HPV病毒特效药，干扰素是用于提高皮肤对于病毒的抵抗力，患者应该根据自身伤口的修复程度，来判断是否可以使用，最好是在经验丰富的皮肤科医生指导下进行选择。#爱问医生诊室# 【我的诊室】了解更多>> 网页链接 【视频详情】点击↓↓↓ 南京圣贝医院皮肤科孙洁的微博视频	1778756434	2026-05-14 11:00:34	0	0	0	1779299409994	https://m.weibo.cn/detail/5298430080453913	北京	5630944746	南京圣贝医院皮肤科孙洁	f	https://m.weibo.cn/u/5630944746?luicode=20000061&lfid=5298430080453913&launchid=10000360-page_H5	https://tvax4.sinaimg.cn/crop.0.0.1002.1002.180/00694RXsly8gmjg983n54j30ru0ru3zd.jpg?KID=imgbed,tva&Expires=1779310189&ssig=MuRZQ0wlDa	hpv	2026.05.14	2026.05.21
5298441929359691	章泽天在采访里聊到，以前医生是一个个救病人，而公共卫生能帮一大片女性，预防宫颈癌，作用更长远。这份工作累、不赚钱，但每个数字背后都是普通人和他们的家庭。她想挖掘真实故事，让更多人看到被忽略的人，一起做些小事慢慢改变现状。章泽天真的心怀大爱，深耕女性公共健康，用影响力关注普通人，温柔且有格局。#视频播客开麦计划# 娱味番茄的微博视频	1778759258	2026-05-14 11:47:38	70	1	1	1779298760081	https://m.weibo.cn/detail/5298441929359691	河南	6239219507	娱味番茄	f	https://m.weibo.cn/u/6239219507?luicode=20000061&lfid=5298441929359691&launchid=10000360-page_H5	https://tvax3.sinaimg.cn/crop.0.0.1080.1080.180/006Of80Hly8i8ahta7c7wj30u00u0aci.jpg?KID=imgbed,tva&Expires=1779309539&ssig=UYg%2BNkc%2Fms	hpv	2026.05.14	2026.05.21
5298456963057722	#一人之下HPV番外高能上线# 一直都很喜欢看《一人之下》，这次看完里面的HPV合作彩蛋，心里特别有感触，也学到了很多实用的健康知识，整个彩蛋做得用心又有意义，特别想和好朋友好好分享🦠。原本以为只是普通的动漫小彩蛋，没想到是特别正能量的健康科普，把动漫角色和HPV防护知识完美结合在一起，一点都不生硬，看着好代入，也让人看得格外认真。没有复杂难懂的内容，用我们喜欢的动漫画面，讲解健康知识，轻松好懂，看完让人印象深刻。整个彩蛋里，最打动我的名场面，就是王也道长直面HPV病毒，用自己的能力守护大家，还有冯宝宝平静又认真地讲解HPV相关知识。平时看动漫，就很喜欢这些角色，他们勇敢、坚定，这次化身健康守护者，用大家熟悉的方式，提醒我们重视身体健康，做好HPV预防，守护好自己。以前我对HPV了解很少，总觉得离自己很遥远，也不懂该怎么预防。通过这个彩蛋，才慢慢明白，HPV病毒离我们的生活很近，做好日常…	1778762843	2026-05-14 12:47:23	0	0	0	1779299227484	https://m.weibo.cn/detail/5298456963057722	浙江	2122560191	惹我让你变呆子	f	https://m.weibo.cn/u/2122560191?luicode=20000061&lfid=5298456963057722&launchid=10000360-page_H5	https://tvax3.sinaimg.cn/crop.0.0.1080.1080.180/7e83b2bfly8hymcz7czwoj20u00u0wi5.jpg?KID=imgbed,tva&Expires=1779310025&ssig=W53klHu13B	hpv	2026.05.14	2026.05.21
5298458719159792	#男生预防HPV掌控健康主场# 一直都超爱《一人之下》，这次追完动漫里的HPV合作彩蛋，不光看得很有代入感，还彻底改掉了我之前对HPV的错误认知，学到了超多实用的健康新知识，必须和好朋友好好聊聊！以前我总以为，HPV只是和女生有关，男生完全不用在意，就算听到相关话题，也觉得跟自己没关系，从来没主动了解过。看完这个彩蛋我才明白，HPV并不是女生的专属，男生也会感染，也需要做好防护，这是我最大的认知转变，直接打破了之前的错误想法。彩蛋里用通俗易懂的方式，讲清了HPV的传播和防护知识，没有难懂的专业术语，一看就明白。原来男生感染HPV后，自身也会有健康风险，还可能在不经意间影响身边人，不管男生女生，都要重视HPV防护，不能抱有侥幸心理。之前身边很少有人聊男性HPV这个话题，大家都避而不谈，我也一直有错误认知，总觉得男生不用关注这方面健康。现在才知道，关注男性HPV，不是尴尬的事，而是对自己负责…	1778763262	2026-05-14 12:54:22	0	0	0	1779299227482	https://m.weibo.cn/detail/5298458719159792	浙江	2122560191	惹我让你变呆子	f	https://m.weibo.cn/u/2122560191?luicode=20000061&lfid=5298458719159792&launchid=10000360-page_H5	https://tvax3.sinaimg.cn/crop.0.0.1080.1080.180/7e83b2bfly8hymcz7czwoj20u00u0wi5.jpg?KID=imgbed,tva&Expires=1779310022&ssig=R%2FUB7K4q%2Bo	hpv	2026.05.14	2026.05.21
5298464552651304	【皮肤平整许多】 感染足疣几个月，做过多种处理无法彻底杀毒，按压有痛感。经过封包浸泡杀毒后，皮下潜藏的病毒逐渐清除，皮肤逐渐恢复平整。感谢朋友对孙叔公的信任，继续加油💪#孙叔公##健康##跖疣#HPV	1778764653	2026-05-14 13:17:33	0	0	0	1779299227481	https://m.weibo.cn/detail/5298464552651304	河南	7822029329	孙叔公老查	m	https://m.weibo.cn/u/7822029329?launchid=10000360-page_H5	https://tvax3.sinaimg.cn/crop.0.0.959.959.180/008xmr9nly8hb7fnxrw9ej30qn0qnmy8.jpg?KID=imgbed,tva&Expires=1779310008&ssig=pzhOJCgJTU	hpv	2026.05.14	2026.05.21
5298464640467913	【皮肤平整许多】 感染足疣几个月，做过多种处理无法彻底杀毒，按压有痛感。经过封包浸泡杀毒后，皮下潜藏的病毒逐渐清除，皮肤逐渐恢复平整。感谢朋友对孙叔公的信任，继续加油💪#孙叔公##健康##跖疣#HPV	1778764674	2026-05-14 13:17:54	0	0	0	1779299227480	https://m.weibo.cn/detail/5298464640467913	河南	7821305864	孙叔公于腾	m	https://m.weibo.cn/u/7821305864?launchid=10000360-page_H5	https://tvax3.sinaimg.cn/crop.0.0.959.959.180/008xjoWAly8hb6lls5kn8j30qn0qndgz.jpg?KID=imgbed,tva&Expires=1779310008&ssig=EaV16QZad0	hpv	2026.05.14	2026.05.21
5298465347208190	【皮肤平整许多】 感染足疣几个月，做过多种处理无法彻底杀毒，按压有痛感。经过封包浸泡杀毒后，皮下潜藏的病毒逐渐清除，皮肤逐渐恢复平整。感谢朋友对孙叔公的信任，继续加油💪#孙叔公##健康##跖疣#HPV	1778764842	2026-05-14 13:20:42	0	0	0	1779299227478	https://m.weibo.cn/detail/5298465347208190	河南	7822028555	皮肤科查叔	m	https://m.weibo.cn/u/7822028555?launchid=10000360-page_H5	https://tvax3.sinaimg.cn/crop.0.0.960.960.180/008xmqWTly8hb7emct49tj30qo0qogmh.jpg?KID=imgbed,tva&Expires=1779310008&ssig=aSEO9WZ%2B8D	hpv	2026.05.14	2026.05.21
5298470128192337	#一人之下HPV番外高能上线# 谁能想到，我追了五年的《一人之下》，居然用一场打破次元壁的联动，给我上了一堂刻进DNA的健康课！😭😭 刚刷完HPV彩蛋时，我正窝在沙发上啃薯片，结果笑到薯片撒了一地，眼泪混着薯片渣往下掉——这波操作真的太绝了，把严肃的健康知识揉进角色的灵魂里，每一个名场面都戳得我又笑又暖，现在想起王也的懵圈脸还忍不住嘴角上扬！🤣🤣第一个让我笑到拍大腿的名场面，必须是王也给大老王打电话那段！🤯 画面里王也坐在自家院子的竹椅上，手里捏着半杯凉茶，阳光透过竹叶洒在他微卷的头发上，本来是一副“与世无争”的佛系模样，结果电话那头大老王一句“HPV是什么鬼”直接把他整懵了——他的眼睛瞬间瞪圆，手指无意识地抠着手机壳，嘴角抽搐了两下，连凉茶都洒了一滴在裤子上！更绝的是宝宝姐突然从他身后冒出来，手里还攥着半个没吃完的馒头，面无表情地凑到听筒边：“大老王别着急，宝宝姐说给咱科普一下。”王也…	1778765982	2026-05-14 13:39:42	0	0	0	1779299227476	https://m.weibo.cn/detail/5298470128192337	江西	7574826277	桃露妤渝筱_	f	https://m.weibo.cn/u/7574826277?luicode=20000061&lfid=5298470128192337&launchid=10000360-page_H5	https://tvax1.sinaimg.cn/crop.0.0.1080.1080.180/008gDclnly8hs4necttrrj30u00u0wjv.jpg?KID=imgbed,tva&Expires=1779310019&ssig=XYvYzRugjL	hpv	2026.05.14	2026.05.21
5298471479541853	#男生预防HPV掌控健康主场# 看完《一人之下》HPV彩蛋，我把发小拽去了医院——这3个认知颠覆，男生一定要看！昨天熬夜补《一人之下》最新彩蛋，看到王也被红色HPV病毒球追着打的瞬间，我手里的可乐直接洒在了键盘上😱 不是因为剧情燃，是因为我突然发现：我之前对HPV的认知，全！是！错！的！彩蛋里的“惊雷”：原来男生才是HPV的“隐形高危人群”彩蛋里魁爷治疗后6个月复发率26.98%的数字，像针一样扎进我心里——我一直以为HPV是女生的事，男生沾不上边，结果彩蛋直接甩来真相：男生持续感染HPV，会得肛门癌、阴茎癌、生殖器疣！更可怕的是，男生感染后症状往往不明显（比如没有疣体），很容易成为“隐形携带者”，悄悄传给伴侣！我当时就给发小打了电话，他正在打《英雄联盟》，听完我的话直接暂停了游戏：“啥？男生也会得HPV？我之前还笑我妹打九价疫苗‘小题大做’……”我把彩蛋里的知识点给他念了一遍，他沉默了…	1778766303	2026-05-14 13:45:03	0	0	0	1779299227475	https://m.weibo.cn/detail/5298471479541853	江西	7574826277	桃露妤渝筱_	f	https://m.weibo.cn/u/7574826277?luicode=20000061&lfid=5298471479541853&launchid=10000360-page_H5	https://tvax1.sinaimg.cn/crop.0.0.1080.1080.180/008gDclnly8hs4necttrrj30u00u0wjv.jpg?KID=imgbed,tva&Expires=1779310017&ssig=u2TNlNtDN4	hpv	2026.05.14	2026.05.21
5298473100641716	#一人之下HPV番外高能上线# 家人们谁懂啊！《一人之下》最新HPV彩蛋一上线，直接把我对“健康江湖”的认知狠狠刷新了✨！本来还觉得HPV科普是枯燥的医学知识，结果这部国漫直接把它拍成了武侠大片，这波操作简直把期待值拉满🥳！ 视频一开场，竹林深处，魁爷操控着红黑相间的“HPV病毒军团”步步紧逼，喊着“把风后奇门交出来”，那压迫感直接焊在屏幕上😱！王也道长懵了：“什么HPV？”一招“看招”放出火焰大招，结果病毒军团毫发无损，他惊了：“这HPV怎么这么强！” 眼看道长陷入“乱金柝”困境，赶紧打电话求助“大老王”，结果电话那头张楚岚和宝儿姐一脸懵：“HPV是什么鬼？”宝儿姐直接开启科普模式，Q版形象太萌了🥰！她指着黑板说：“每10个男生有9个一生中可能感染HPV”，还特意强调“男性感染概率很高，一定提前做好预防”。 接着的科普更绝！把HPV传播途径拟人化成粉色怪物，它不仅通过性行为传播，住酒店…	1778766691	2026-05-14 13:51:31	0	0	0	1779299227472	https://m.weibo.cn/detail/5298473100641716	四川	7861357666	一碗馄饨不要葱_	f	https://m.weibo.cn/u/7861357666?luicode=20000061&lfid=5298473100641716&launchid=10000360-page_H5	https://tvax1.sinaimg.cn/crop.0.0.1080.1080.180/008A1sfoly8icr9xanybqj30u00u0whi.jpg?KID=imgbed,tva&Expires=1779310014&ssig=NOjrJCIFZD	hpv	2026.05.14	2026.05.21
5298478629521701	35+女性免疫，越吃越强的6大食物女性到了35岁，免疫那是肉眼的下降，再也没有25之前的能力，在35岁后，由于免疫下降，会遇到很多妇科问题，比较多见的就是hp∨，非常的烦人。关于免疫，食物是最好的补进器，这几种食物日常可以帮你守护免疫系统。一、山药山药有丰富的粘性蛋白，淀粉转化成营养。吃法:蒸山药、山药小米粥，山药排骨汤，可以轮流吃。二、野生浆果野生浆果维C、花青素、SOD都很高，非常适合刺激免疫机制。吃法:新鲜直接吃，每天一小把。三、猕猴桃猕猴桃它酸甜可口，好吃营养足，维C、非常适合中年女性守护免疫。吃法:新鲜直接吃，一次2个，一天三:次。四、姬松茸它是一种特殊菇类，日常煲汤比较多，营养是多糖和三萜类，茯苓多糖。吃法：炖鸡汤，一周2次。五、西红柿普通的西红柿，却是维生素大户，对免疫的进补非常好用吃法：直接生吃，或者煮熟，也可以和白糖凉拌，一天一次。六：猴头菇外形长得像猴脑，所以得以名称…	1778768009	2026-05-14 14:13:29	0	0	0	1779299227468	https://m.weibo.cn/detail/5298478629521701	广西	7895013623	每天健康说	f	https://m.weibo.cn/u/7895013623?luicode=20000061&lfid=5298478629521701&launchid=10000360-page_H5	https://tvax1.sinaimg.cn/crop.0.0.422.422.180/008CiFHply8hneqwjl75vj30bq0bqq38.jpg?KID=imgbed,tva&Expires=1779310012&ssig=D5lGai2KzX	hpv	2026.05.14	2026.05.21
5298487690266573	创新医防融合门诊 西城全科家庭医生首张疫苗处方落地 2026年5月13日上午，西长安街社区卫生服务中心全科的医防融合门诊正式开启工作模式，跟中心王医生签约的刘阿姨拿着全科开出的第一张肺炎疫苗接种处方，开心的说：“现在家庭医生的服务越来越丰富了，也越来越贴心了，原来体检只是建议我接种疫苗，现在家庭医生不仅详细给我讲述了疫苗接种的好处，还直接给我办理了接种手续，减少了我预约接种的麻烦，真是太方便了。”在中心附近工作的孙女士和周女士来中心就诊过程中，得知全科可以接种成人疫苗，一直想接种HPV疫苗的两人立刻询问是否可以接种，经过全科医生的评估，二人符合接种条件，并按照相关流程为两人开具了疫苗处方，做好相关登记，两人很快完成了疫苗接种。对于医防融合门诊的服务，两人赞不绝口，表示真是“既专业，又方便，不用为了接种疫苗专程跑一趟了。” 为深入贯彻医防协同、医防融合部署要求，承接西城区医防融合试点任务，…	1778770169	2026-05-14 14:49:29	0	0	0	1779299072601	https://m.weibo.cn/detail/5298487690266573		2600354387	西长安街社区卫生服务中心	f	https://m.weibo.cn/u/2600354387?luicode=20000061&lfid=5298487690266573&launchid=10000360-page_H5	https://tvax1.sinaimg.cn/crop.0.0.828.828.180/9afe4253ly8ged60xp925j20n00n00tl.jpg?KID=imgbed,tva&Expires=1779309862&ssig=bKUaiMAUHC	hpv	2026.05.14	2026.05.21
5298488083747925	男性 HPV 感染有什么症状 别再以为 HPV 是女生的 “专属病” 了！男生感染后，这些信号一定要注意⚠️🔹早期：多数无症状，或轻微灼痒、异物感、同房不适🔹中后期：低危型：皮肤长粗糙丘疹（寻常疣 / 扁平疣）高危型：生殖器出现菜花状丘疹，甚至糜烂渗液，有癌变风险郑州科大医院 HPV 预约中心提醒：男性 HPV 感染多隐匿，别忽视防护和检查，避免交叉感染！#HPV ##男性HPV#	1778770263	2026-05-14 14:51:03	0	0	0	1779299072599	https://m.weibo.cn/detail/5298488083747925	河南	7784836085	郑州科大医院HPV	m	https://m.weibo.cn/u/7784836085?luicode=20000061&lfid=5298488083747925&launchid=10000360-page_H5	https://tvax4.sinaimg.cn/crop.0.0.599.599.180/008uQnully8hfobue6dwdj30gn0gnwfv.jpg?KID=imgbed,tva&Expires=1779309859&ssig=VHEjLY4raK	hpv	2026.05.14	2026.05.21
5298491177828687	妇科这5个谎言，尽用些吓唬人的词#健康奥斯卡#｜#一分钟精选视频扶持计划# 香薷薄荷茶的微博视频	1778771000	2026-05-14 15:03:20	0	0	0	1779299072596	https://m.weibo.cn/detail/5298491177828687	山东	2676345125	香薷薄荷茶	f	https://m.weibo.cn/u/2676345125?launchid=10000360-page_H5	https://tvax1.sinaimg.cn/crop.0.0.1080.1080.180/9f85c925ly8icqatgaqdoj20u00u0wgi.jpg?KID=imgbed,tva&Expires=1779309851&ssig=ZlLUKndWjg	hpv	2026.05.14	2026.05.21
5298492490646235	【部门动态】筑牢免疫屏障 守护群众健康近日，和平区疾病预防控制中心依托第40个“全国儿童预防接种日”，围绕“预防接种、苗助健康、全民行动”主题，在中山广场开展集中宣传活动，辖区9家社区卫生服务中心同步联动，形成区级主会场与基层网点协同发力的宣传格局，全方位普及预防接种知识。活动紧扣辖区传染病防控实际，精准聚焦儿童、家长及中老年等重点人群，针对性开展科普宣传。工作人员详细讲解甲肝、乙肝、流脑、麻腮风等常见传染病防控知识，深入阐释疫苗在阻断疾病传播、构筑群体免疫屏障中的核心作用，同时现场解读2价HPV免费接种、麻疹类疫苗查漏补种等惠民政策，推动防疫政策家喻户晓。现场通过悬挂宣传条幅、张贴科普海报、发放宣传资料、设置咨询台等多种形式，搭建多元互动科普平台。工作人员一对一回应居民疑问，专业解答多疫苗联合接种安全性、儿童接种禁忌等家长关切问题，细致讲解带状疱疹、流感疫苗接种要点，精准满足不同年龄段…	1778771314	2026-05-14 15:08:34	110	113	3	1779298927287	https://m.weibo.cn/detail/5298492490646235		3309769973	和平发布	m	https://m.weibo.cn/u/3309769973?luicode=20000061&lfid=5298492490646235&launchid=10000360-page_H5	https://tvax1.sinaimg.cn/crop.0.0.1024.1024.180/c54714f5ly8h8vhbz6671j20sg0sggmn.jpg?KID=imgbed,tva&Expires=1779309724&ssig=k%2FNMQIC5xq	hpv	2026.05.14	2026.05.21
5298493625470860	#一人之下HPV番外高能上线# 从屏幕到生活：那枚温暖的HPV彩蛋 刷到《一人之下》里的HPV彩蛋时，正和好友连麦追剧。当冯宝宝一本正经说出“打疫苗是对自己的保护”，张楚岚在旁边猛点头的样子，我俩突然都笑了——这种把严肃科普藏在日常对话里的巧思，比生硬的宣传让人记牢百倍。 最打动我的是结尾那幕：大家围坐在一起，没人刻意强调“必须要打”，只是像聊天气一样说起“记得预约”，那种自然的关心，像家人递过来的一杯温水，熨帖又实在。好友在电话那头说：“这才是最酷的科普啊，不说教，只提醒。” 这让我想起福州家里的事。去年姑姑体检后，医生建议她打HPV疫苗，她总说“一把年纪了没必要”。堂妹翻出各种资料劝说，效果都一般。直到有天看到这集彩蛋，堂妹拉着姑姑一起看，冯宝宝那句“保护自己，啥时候都不晚”，让姑姑沉默了会儿，突然说“明天去社区医院问问”。 上个月陪姑姑去接种第二针，排队时遇见不少同龄人。有位阿姨说…	1778771584	2026-05-14 15:13:04	0	0	0	1779299072589	https://m.weibo.cn/detail/5298493625470860	福建	5371113710	白鹿的小白鞋	f	https://m.weibo.cn/u/5371113710?luicode=20000061&lfid=5298493625470860&launchid=10000360-page_H5	https://tvax3.sinaimg.cn/crop.0.0.1079.1079.180/005RuE2ily8i4icgqqxdpj30tz0u0n0h.jpg?KID=imgbed,tva&Expires=1779309854&ssig=MXVJENZ4MT	hpv	2026.05.14	2026.05.21
5298508854986159	#一人之下HPV番外高能上线# 藏在动画里的关心 和好友连麦刷《一人之下》HPV彩蛋时，我俩都没说话，直到冯宝宝举着疫苗宣传单问张楚岚“这个能护着人不”，张楚岚嚼着油条点头：“比练炁靠谱，得安排”，我俩突然笑出声——这科普也太会了，比医院的小册子亲切十倍。 最戳我的是结尾那幕：大家围在院子里吃饭，诸葛青夹着青菜说“对自己上心，比啥都强”，没人喊口号，就像杭州巷子里阿婆们聊天，话里藏着暖。 这让我想起我姑妈的事。她在西湖边开了家丝绸铺，总说“一把年纪折腾啥”，我劝了半年没用。那天把彩蛋片段发她，第二天一早她发来消息：“湖滨社区医院能约不？陪我去。”原来冯宝宝那句“护着自己，啥时候都不晚”，比我唠叨管用多了。 陪她打针那天，排队时遇见个挎菜篮的阿婆，手里还捏着手机看同款片段，说“孙女让我学动画里的样，对自己好点”。姑妈扎针时念叨：“现在的动画片比你们会说话”，说完自己先笑了。 回家路过河坊街…	1778775215	2026-05-14 16:13:35	0	1	0	1779298927285	https://m.weibo.cn/detail/5298508854986159	福建	1720582457	周翊然粉丝团	m	https://m.weibo.cn/u/1720582457?luicode=20000061&lfid=5298508854986159&launchid=10000360-page_H5	https://tvax4.sinaimg.cn/crop.0.0.690.690.180/668e0139ly8i17cx5ovisj20j60j6418.jpg?KID=imgbed,tva&Expires=1779309719&ssig=4dFBwg5SPu	hpv	2026.05.14	2026.05.21
5298509555433644	分享视频 小舟说健康的微博视频	1778775381	2026-05-14 16:16:21	0	0	0	1779299072580	https://m.weibo.cn/detail/5298509555433644	广西	7886707270	小舟说健康	m	https://m.weibo.cn/u/7886707270?launchid=10000360-page_H5	https://tvax2.sinaimg.cn/crop.0.0.950.950.180/008BJOPYly8hlwgesl5doj30qe0qe0v3.jpg?KID=imgbed,tva&Expires=1779309851&ssig=n2bT%2BERGCe	hpv	2026.05.14	2026.05.21
5298513996415359	NBA雄鹿队老板遭性敲诈，42岁华裔女子索要12亿美元，FBI火速出动逮捕！2026年5月10日，《华尔街日报》独家发布一条消息：NBA密尔沃基雄鹿队老板、64岁的华尔街亿万富豪韦斯利·埃登斯，被一名46岁的华裔离异女子罗长丽以私密影像相要挟，勒索高达12亿美元。《纽约时报》随即援引该报道，证实了这一消息的来源。FBI去年5月已介入了此案的调查，6月14日，这名女子在纽约肯尼迪国际机场准备登机时被捕。埃登斯毕业于金融界，身为堡垒投资集团的联合创始人，稳坐华尔街显赫的交椅。他是2014年以5.5亿美元购入密尔沃基雄鹿队的主要老板之一，身价估值在25亿美元上下，同时拥有英超阿斯顿维拉的多数股权。2022年，刚刚结束婚姻的他，在职场社交平台领英上，偶然收到了罗长丽的私信。线上相识后，埃登斯数次赴其公寓相聚，终于在2023年6月第三次见面时，在公寓内发生了一夜情。发生关系后，罗长丽向埃登斯发送了…	1778776441	2026-05-14 16:34:01	51	8	5	1779298594784	https://m.weibo.cn/detail/5298513996415359	北京	1624195875	战刀007	m	https://m.weibo.cn/u/1624195875?luicode=20000061&lfid=5298513996415359&launchid=10000360-page_H5	https://tva3.sinaimg.cn/crop.72.13.195.195.180/60cf4323jw8eplmh6kdggj209s064mx4.jpg?KID=imgbed,tva&Expires=1779309387&ssig=cKp%2Fk3DX3h	hpv	2026.05.14	2026.05.21
5298515479625928	【高新区开展免费双价HPV疫苗专题宣教活动】为扎实有序推进适龄女生双价HPV疫苗免费接种工作，提升青少年健康防护意识，筑牢校园健康防线，5月13日，高新区疾控中心在辖区开展免费双价HPV疫苗接种政策宣讲及健康知识科普活动。此次活动在高新区第六初级中学、兴隆卫生院开展。在高新区第六初级中学，工作人员用通俗易懂的语言面向全校700余名女学生开展宣讲，详细讲解宫颈癌致病原因、HPV疫苗预防原理，重点解读免费双价HPV疫苗接种政策、接种流程、安全性及注意事项，引导学生树立早预防、早接种的健康理念，主动做好自身健康防护。在兴隆卫生院，工作人员邀请校医及学生家委会代表参加讲座，围绕家长关心的疫苗接种禁忌、知情同意、后续接种安排等问题逐一答疑，明确校医工作职责，指导家委会做好政策传达，搭建家校医沟通桥梁，消除家长顾虑，凝聚工作合力。此次活动实现学生、校方、家长群体全覆盖科普，有效提升了惠民疫苗政策知晓…	1778776794	2026-05-14 16:39:54	0	0	0	1779298927282	https://m.weibo.cn/detail/5298515479625928		2261739790	西安高新	m	https://m.weibo.cn/u/2261739790?luicode=20000061&lfid=5298515479625928&launchid=10000360-page_H5	https://tvax4.sinaimg.cn/crop.0.0.844.844.180/86cf690ely8h8vhggestdj20ng0ngaax.jpg?KID=imgbed,tva&Expires=1779309717&ssig=J1Ea1QWKZA	hpv	2026.05.14	2026.05.21
5298516287029672	常见的性病有淋病、梅毒、尖锐湿疣、生殖器疱疹、艾滋病等等。大多得了性病，身体多个部位可能会出现溃疡、糜烂，还可能出现红斑、水泡、丘疹。通过肉眼观察生殖器是否有红色的丘疹、溃疡。洗澡的时候摸摸这个腹股沟，看看有没有变肿变大、变硬。在小便的时候感觉是不是有疼痛，用手摸摸生殖器是不是会有流脓等等。#hpv##健康科普# 北京三甲皮肤性病科高广程主任的微博视频	1778776986	2026-05-14 16:43:06	0	0	0	1779298927280	https://m.weibo.cn/detail/5298516287029672	北京	2937071293	北京三甲皮肤性病科高广程主任	m	https://m.weibo.cn/u/2937071293?luicode=20000061&lfid=5298516287029672&launchid=10000360-page_H5	https://tvax1.sinaimg.cn/crop.85.72.900.900.180/af1026bdly8gb1wtgqyznj20u0190jvl.jpg?KID=imgbed,tva&Expires=1779309714&ssig=tkYUhr67hl	hpv	2026.05.14	2026.05.21
5298520535862280	感染HPV，应该如何转阴？#女性健康必修课# #hpv# #女性健康科普# 恩哥聊健康的微博视频	1778778000	2026-05-14 17:00:00	5	2	0	1779298927279	https://m.weibo.cn/detail/5298520535862280	上海	2812186552	恩哥聊健康	m	https://m.weibo.cn/u/2812186552?launchid=10000360-page_H5	https://tvax3.sinaimg.cn/crop.240.240.600.600.180/a79e8fb8ly8g166govjxlj20u00u03zg.jpg?KID=imgbed,tva&Expires=1779309708&ssig=SORGpN68gE	hpv	2026.05.14	2026.05.21
5298522699072320	兒科醫生被爆對兒童推針拿「疫苗獎金」, 不打還可能直接拒收病患家庭.議員 Ron Johnson 的小組聽證會上, Polly Tommey 與 Dr. Brian Hooker 指控, 兒科醫師只要達到疫苗接種配額, 就能獲得每名兒童 200 至 600 美元的獎金, 有些診所一年甚至可因此進帳超過百萬美元.他們還聲稱, 若家長拒絕施打疫苗, 部分診所可能終止醫病關係, 並批評醫療體系利用恐懼說服父母, 例如:"不打維他命 K, 新生兒可能大出血!""不打 HPV 疫苗, 孩子將來可能死於癌症!"現今醫療制度已變成以配額與獎金驅動的利益體系, 根本不在乎兒童健康. 来源：16	1778778516	2026-05-14 17:08:36	24	1	2	1779298273063	https://m.weibo.cn/detail/5298522699072320	广东	7798055227	Kainin20221027	f	https://m.weibo.cn/u/7798055227?luicode=20000061&lfid=5298522699072320&launchid=10000360-page_H5	https://tvax4.sinaimg.cn/crop.0.0.1080.1080.180/008vJQojly8h7lafsa26wj30u00u0tat.jpg?KID=imgbed,tva&Expires=1779309057&ssig=g3lP%2FBtYXe	hpv	2026.05.14	2026.05.21
5298526082828663	提升免疫力6个好习惯提高免疫力#HPV#	1778779323	2026-05-14 17:22:03	0	0	0	1779298927277	https://m.weibo.cn/detail/5298526082828663	广西	7895013623	每天健康说	f	https://m.weibo.cn/u/7895013623?launchid=10000360-page_H5	https://tvax1.sinaimg.cn/crop.0.0.422.422.180/008CiFHply8hneqwjl75vj30bq0bqq38.jpg?KID=imgbed,tva&Expires=1779309708&ssig=cc4DmALXgk	hpv	2026.05.14	2026.05.21
5298527357899954	【从百年老厂房到新地标，请你来赴一场健康之约】2026年5月10日，第十个“中国品牌日”，国药集团把主题展办在了上海上生·新所，这里曾是上海生物制品研究所的老厂区，如今成了城市文化新地标。现场分为四大展区，既有中药控股的五大中华老字号、国家级非遗丸剂技艺，也有国药中生带来的口服六价轮状疫苗、四价HPV疫苗等硬核创新产品。星鲨D维生素滴剂连续七年位居非处方药维生素类榜首，“深度逆转”脑健康系列现场体验拉满，54个康养基地、130余家医疗机构亮出央企服务版图。活动云端访问量已近20万人次。从传承到创新，从药材基地到AI制药，让参观者近距离感受到了具有中国特色、全球影响力的世界一流医药健康品牌的魅力。	1778779627	2026-05-14 17:27:07	6	6	4	1779298927273	https://m.weibo.cn/detail/5298527357899954		2752396553	国资小新	m	https://m.weibo.cn/u/2752396553?luicode=20000061&lfid=5298527357899954&launchid=10000360-page_H5	https://tvax3.sinaimg.cn/crop.0.0.600.600.180/0030gM4Nly8hj9jov7r2aj60go0gowfh02.jpg?KID=imgbed,tva&Expires=1779309711&ssig=mMJaQ1ndzQ	hpv	2026.05.14	2026.05.21
5298527485821167	#一人之下HPV番外高能上线# 被《一人之下》HPV彩蛋戳到了！原来健康才是女生最飒的“异能”✨💥💥💥作为追《一人之下》从大学到职场的女粉，看到宝儿姐拿着铁锹给我科普HPV的那一刻，我直接在工位上“哇”出声——这是什么神仙联动，把健康科普拍成了热血番，还让我这个“养生摆烂人”瞬间清醒！尤其是结尾那句“健康这局，由我掌控”，配上宝儿姐挥铁锹的画面，谁懂啊，这比看张楚岚耍无赖还让我上头🔥💪健康这局，由我掌控！🌿🌿🌿🌿🌿🌿🌿🌿🌿🌿🌿🌿🌿🌿🌿🌿❤️宝儿姐挥着铁锹带你直面HPV真相，从今天起，做自己健康的“执棋者”！ 以前总觉得“HPV离我还远”，直到闺蜜体检出高危型HPV，在医院哭着给我打电话：“我以为只有私生活乱的人才会得，我明明很注意……” 那一刻我才知道，病毒从不管你是谁，它只挑“没准备”的人下手。💬「HPV？那不是女生才需要担心的事吗？」‼️你是不是也这么想？👉 视频里宝儿姐说“每10个…	1778779656	2026-05-14 17:27:36	0	0	0	1779298927269	https://m.weibo.cn/detail/5298527485821167	江西	5554284500	fang的小王	m	https://m.weibo.cn/u/5554284500?luicode=20000061&lfid=5298527485821167&launchid=10000360-page_H5	https://tvax3.sinaimg.cn/crop.0.0.1080.1080.180/0063Td7Sly8i757uztjjkj30u00u0adl.jpg?KID=imgbed,tva&Expires=1779309709&ssig=OSXqaDS7tm	hpv	2026.05.14	2026.05.21
5298537182532011	#一人之下HPV番外高能上线# 一口气刷完《一人之下》这部自带“宝儿姐”方言科普的HPV彩蛋，真的有种被现实狠狠敲了一闷棍又瞬间清醒的感觉！😲 这波联动简直打破了次元壁，让人不得不重新审视自己的健康观。今天就来聊聊我的新知与转变，以及对男性HPV的真实看法。🤯 认知颠覆：HPV从来不是“女性专属病”在追番之前，我对HPV的认知一直局限于“女性宫颈癌疫苗”这七个字。❌ 但在彩蛋里，看着一本正经的王也道长下场和HPV病毒“干架”，宝儿姐用四川话严肃科普“男娃儿感染概率很高”时，我突然意识到自己以前的观念有多落伍。以前总觉得HPV是妇科病、离男生很远，而事实上男生感染HPV的概率（一生中高达约90%）甚至比女性还要高！这次彩蛋彻底打碎了我“事不关己”的刻板印象。🤯 更让我心惊的是，除了性传播，住酒店共用未消毒彻底的毛巾、浴巾，甚至共用指甲刀等不起眼的生活细节，都可能成为病毒的传播途径。原来病毒…	1778781969	2026-05-14 18:06:09	21	10	0	1779298760101	https://m.weibo.cn/detail/5298537182532011	重庆	6600208564	早川阪鸢	m	https://m.weibo.cn/u/6600208564?luicode=20000061&lfid=5298537182532011&launchid=10000360-page_H5	https://tvax3.sinaimg.cn/crop.0.0.1080.1080.180/007cFNKQly8icfsv6ryb8j30u00u0acx.jpg?KID=imgbed,tva&Expires=1779309557&ssig=qoFIubyc%2BY	hpv	2026.05.14	2026.05.21
5298548948076752	#一人之下HPV番外高能上线# 银滩边的暖心针 在北海的糖水铺刷到《一人之下》HPV彩蛋时，海风吹得吊扇慢悠悠转。冯宝宝举着疫苗宣传单问张楚岚“这针能防生病不”，他正啃着虾饼含糊点头，背后的沙滩和椰子树晃悠悠的，像极了侨港街的模样，我“噗嗤”笑出声，赶紧戳了戳对面的好友。 “你看这段！”好友把手机凑过来，诸葛青坐在礁石上说“护着自己，比啥都强”，浪花溅在他裤脚，语气漫不经心，倒像银滩上卖椰子的阿叔，道理说得轻描淡写，却让人记牢。 这让我想起二姨的事。她在侨港卖越南卷粉，凌晨三点就起身调米浆，总说“海边人耐折腾，不用这些”。表妹劝了半年，她都笑着摆手。直到某天我把彩蛋转发给她，画面里冯宝宝打完针举着棉签傻笑，第二天一早她发来微信：“陪我去社区医院，顺路买两斤沙虫。” 排队时，前面的阿姨举着手机跟护士说：“我外孙女给我看的动画片，说你们这儿有苗。”二姨跟着凑过去，手指在屏幕上划来划去。打针时…	1778784774	2026-05-14 18:52:54	0	0	0	1779298760100	https://m.weibo.cn/detail/5298548948076752	福建	6006244216	在娱乐圈的小叮当	f	https://m.weibo.cn/u/6006244216?luicode=20000061&lfid=5298548948076752&launchid=10000360-page_H5	https://tvax3.sinaimg.cn/crop.0.0.600.600.180/006ytAuIly8h9hkkkfr1gj30go0gowfn.jpg?KID=imgbed,tva&Expires=1779309555&ssig=dRTPO6X8Q2	hpv	2026.05.14	2026.05.21
5298555615183730	#预防疾病护健康# 【各地全面推进国家免疫规划HPV疫苗接种服务】网页链接	1778786364	2026-05-14 19:19:24	0	0	0	1779298760099	https://m.weibo.cn/detail/5298555615183730		5601972391	健康山东	m	https://m.weibo.cn/u/5601972391?launchid=10000360-page_H5	https://tvax3.sinaimg.cn/crop.6.4.91.91.180/00677iVply8gdi6l82e0oj302s02sdfw.jpg?KID=imgbed,tva&Expires=1779309538&ssig=dBsYRvR4Bj	hpv	2026.05.14	2026.05.21
5298564688510991	备孕期问题快问快答！#微博视频号迎新计划##健闻登顶计划##健康奥斯卡# 皮肤科医生王世宁的微博视频	1778788526	2026-05-14 19:55:26	0	0	0	1779298760098	https://m.weibo.cn/detail/5298564688510991	河北	5309810371	皮肤科医生王世宁	m	https://m.weibo.cn/u/5309810371?launchid=10000360-page_H5	https://tvax1.sinaimg.cn/crop.0.0.512.512.180/005NlqeLly8gul8m3vd72j60e80e8wes02.jpg?KID=imgbed,tva&Expires=1779309538&ssig=OllroTu0Aj	hpv	2026.05.14	2026.05.21
5298574707656898	#一人之下HPV番外高能上线# 真正打动人心的跨界联动，从不是生硬的捆绑营销，而是把责任藏进情怀，把关怀融入热爱，《一人之下》HPV彩蛋正是如此。这部承载无数人青春回忆的国漫，没有局限于热血江湖的快意恩仇，反而主动聚焦大众羞于提及却至关重要的私密健康，用最贴合年轻人的方式，打破健康科普的尴尬与隔阂。它没有晦涩难懂的专业术语，没有居高临下的刻板说教，只用熟悉的角色、流畅的剧情、戳心的名场面，把HPV防护、定期筛查、男女同防的核心知识，温柔又坚定地传递给每一位观众。当下很多人被忙碌的生活裹挟，对私密健康避而不谈、认知模糊，总抱着侥幸心理忽视预防，直到风险来临才追悔莫及，而这枚彩蛋就像一束温暖的光，照亮被忽略的健康盲区，让我们在享受追番快乐的同时，牢牢树立科学的健康防护意识。这样有情怀、有担当、有温度的内容，早已超越普通娱乐本身，成为守护大众健康的暖心载体，值得每一个人认真观看、用心分享，把这…	1778790916	2026-05-14 20:35:16	0	0	0	1779298760096	https://m.weibo.cn/detail/5298574707656898	福建	1863158193	张凌赫超话粉丝圈	f	https://m.weibo.cn/u/1863158193?luicode=20000061&lfid=5298574707656898&launchid=10000360-page_H5	https://tvax1.sinaimg.cn/crop.0.0.719.719.180/6f0d89b1ly8ia5gr946dtj20jz0jz3zf.jpg?KID=imgbed,tva&Expires=1779309552&ssig=dpPF8S%2Fw6o	hpv	2026.05.14	2026.05.21
5298574802026882	#一人之下HPV番外高能上线# 在这个快节奏的时代，健康科普常常陷入两难：太过严肃枯燥，年轻人不愿接受；太过随意浅显，又无法传递核心知识，而《一人之下》HPV彩蛋，却找到了最完美的平衡点，用热血动漫的外壳，承载起硬核健康科普的内核，让人眼前一亮、满心触动。陪伴我们多年的经典角色，依旧保持着鲜活的性格与独特的魅力，没有丝毫OOC的违和感，精彩剧情自然衔接，高光名场面兼具氛围感与感染力，在不知不觉中，把原本隐晦敏感的HPV知识，讲得透彻清晰、深入人心。现实生活中，私密健康一直是大众的认知盲区，很多人对HPV存在诸多误解，觉得它离自己十分遥远，觉得只有女性需要关注，觉得没有不适就无需筛查，这些错误认知让无数人陷入潜在的健康风险。这枚彩蛋用最温和的方式消解尴尬，用最真诚的内容传递力量，让健康防护不再是生硬的提醒，而是融入日常的习惯，看完只想立刻分享给好友，一起正视健康、科学防护，好好爱惜独一无二…	1778790937	2026-05-14 20:35:37	0	0	0	1779298760095	https://m.weibo.cn/detail/5298574802026882	福建	3977289028	白鹿超话粉丝团2026	f	https://m.weibo.cn/u/3977289028?luicode=20000061&lfid=5298574802026882&launchid=10000360-page_H5	https://tvax3.sinaimg.cn/crop.0.0.629.629.180/ed109d44ly8i9rv4m3e0wj20hh0hhabh.jpg?KID=imgbed,tva&Expires=1779309549&ssig=ewt8pcWzbr	hpv	2026.05.14	2026.05.21
5298576041186752	#一人之下HPV番外高能上线# 看完《一人之下》HPV健康彩蛋，我真的被这次有温度、有态度、有责任的联动狠狠戳中。一直以来HPV都是大家不好意思开口、不愿主动了解的敏感话题，很多人因为认知不足、心存侥幸，长期忽视预防与筛查，给身体健康埋下隐患。而这部陪伴无数人青春的国漫，没有选择回避，反而用最热血、最接地气的方式，把严肃的健康知识变得轻松易懂、深入人心。没有尴尬说教，没有生硬植入，全程用大家熟悉的角色、流畅的剧情、高燃的名场面，悄悄传递“主动预防、科学防护、男女同防”的健康理念，让我们在追番快乐中，自然而然记住关键常识。这种把娱乐与公益完美结合的创作，不仅守住了动漫本身的质感，更扛起了正向引导的社会责任，看完既过瘾又安心，特别想分享给身边每一位朋友，一起重视健康、守护自己，在热爱里成长，在平安中生活。一人之下动画的微博视频	1778791234	2026-05-14 20:40:34	0	0	0	1779298760094	https://m.weibo.cn/detail/5298576041186752	福建	3288017741	大力水手y03	f	https://m.weibo.cn/u/3288017741?luicode=20000061&lfid=5298576041186752&launchid=10000360-page_H5	https://tva2.sinaimg.cn/crop.0.0.180.180.180/c3fb2b4djw1e8qgp5bmzyj2050050aa8.jpg?KID=imgbed,tva&Expires=1779309547&ssig=FaXpB59FoT	hpv	2026.05.14	2026.05.21
5298586621577153	谁懂啊家人们！被《一人之下》科普HPV这段狠狠戳中了！原来男生也会感染HPV，而且概率超90%，住酒店毛巾都可能中招！别再觉得HPV只是女生的事啦，主动预防、咨询医生、重视健康，才是真的酷！《一人之下》的HPV彩蛋真的很有意义：男性并非HPV免疫，不仅有多种传播途径，持续感染还可能引发癌症和生殖器疣，治疗过程也十分痛苦。主动了解HPV知识、咨询医生并考虑接种疫苗，才是对自己和伴侣负责，真正掌控健康主场。#男生预防HPV掌控健康主场##一人之下##王也#	1778793756	2026-05-14 21:22:36	5	0	0	1779298760092	https://m.weibo.cn/detail/5298586621577153	上海	9014744448	圆滚滚招财吃货酱	f	https://m.weibo.cn/u/9014744448?luicode=20000061&lfid=5298586621577153&launchid=10000360-page_H5	https://tvax3.sinaimg.cn/crop.0.160.960.960.180/009Q4WQ0ly8i90z95uuvsj30qo0zkacy.jpg?KID=imgbed,tva&Expires=1779309544&ssig=S%2BEu3Imrb4	hpv	2026.05.14	2026.05.21
5298587556119782	#男生预防HPV掌控健康主场# 一人之下HPV番外｜异人集结入局，健康棋局由我掌控💪 谁能想到追了这么久的一人之下，居然带来了这么有意义的惊喜番外🥰国风异人江湖遇上全民健康科普，王也、冯宝宝、张楚岚全员集结，用我们熟悉的异人斗法名场面，温柔又直白地讲透男性健康防护知识，看完真的狠狠被戳中内心✨ 一直以为HPV相关防护是专属女性的健康话题，看完这篇番外才恍然大悟，原来男生同样是HPV防护路上不可或缺的主角😲番外里用趣味动画直观科普，每10位男生里，就有9位一生中都有可能面临相关感染风险，远远超出大家日常的认知。不止亲密接触会带来传播风险，酒店浴巾、公共浴室、泳池等日常高频接触场景，清洁不到位的皮肤黏膜接触，都有可能埋下健康隐患，细碎又贴近生活的知识点，一下子打破了很多人固有的认知盲区📊 Q版呆萌的角色画面生动又鲜活，王也一脸错愕感慨“这HPV怎么这么强”的名场面，又好笑又让人警醒🤣异人团全…	1778793979	2026-05-14 21:26:19	0	0	0	1779298760087	https://m.weibo.cn/detail/5298587556119782	湖北	3995880074	轻弦忆薇雪	m	https://m.weibo.cn/u/3995880074?luicode=20000061&lfid=5298587556119782&launchid=10000360-page_H5	https://tvax4.sinaimg.cn/crop.0.0.786.786.180/ee2c4a8aly8hwd8wtn95hj20lu0lujst.jpg?KID=imgbed,tva&Expires=1779309542&ssig=uUasWna1pz	hpv	2026.05.14	2026.05.21
5298592077583368	#男生预防HPV掌控健康主场# 看完《一人之下》HPV彩蛋，我对男性预防HPV的认知，被彻底刷新了。原来，健康从来都不是某一方的责任，主动掌控自己的健康主场，才是对自己、对他人最负责任的态度。 以前总觉得，HPV只是女性需要关注的话题，和男生关系不大。可看完彩蛋才知道，这种想法有多片面。HPV并不是女性专属，男性同样可能感染，而且感染后可能引发的健康问题，同样不容忽视。更重要的是，男性在HPV的传播中，也扮演着关键角色，做好预防，不仅是保护自己，也是守护身边人的健康。《一人之下》用轻松有趣的方式，打破了这种认知误区，也让我意识到，关注自身健康，从来都不是一件需要回避的事。 彩蛋里的科普内容，让我对男性HPV有了全新的认识。原来，HPV的传播途径不止一种，日常生活中的接触也可能存在风险；原来，男性接种HPV疫苗，同样能有效降低感染风险，为自己建立一道健康防线；原来，定期筛查、保持健康的生活…	1778795057	2026-05-14 21:44:17	0	0	0	1779298594787	https://m.weibo.cn/detail/5298592077583368	广东	8333197013	盛夏遇湛	m	https://m.weibo.cn/u/8333197013?luicode=20000061&lfid=5298592077583368&launchid=10000360-page_H5	https://tvax1.sinaimg.cn/crop.0.0.132.132.180/0095Xfdrly4i851bzzsqbj303o03ot8l.jpg?KID=imgbed,tva&Expires=1779309392&ssig=TSMnjLdasU	hpv	2026.05.14	2026.05.21
5298596971808767	#一人之下HPV番外高能上线# 从未想过，《一人之下》会以HPV彩蛋的形式，给所有观众上一堂温暖又实用的健康课。它没有宏大的口号，没有夸张的宣传，只用细腻的剧情、鲜活的角色，悄悄传递着关乎每个人的健康常识，看完久久难以忘怀。在传统印象里，HPV相关知识总是带着一层“羞涩滤镜”，很多人不好意思主动了解，也不愿和他人讨论，导致认知模糊、误区重重。有人觉得这是女性专属疾病，男生无需在意；有人觉得只要没有不适，就不用做筛查；还有人觉得年轻力壮，感染风险极低，无需预防。这些错误认知，很容易让人放松警惕，忽视日常防护，甚至错过最佳干预时机，给身体健康埋下隐患。而这次彩蛋，恰好打破了这些偏见，用年轻人最容易接受的动漫形式，把复杂的健康知识简单化、通俗化。剧情流畅自然，名场面氛围感拉满，角色互动生动真实，科普内容巧妙融入，没有丝毫违和感。追剧的过程中，轻松记住HPV的危害、预防方式和筛查重要性，没有枯燥…	1778796224	2026-05-14 22:03:44	0	0	0	1779298594786	https://m.weibo.cn/detail/5298596971808767	福建	3805871207	柠檬水唯粉田栩宁	f	https://m.weibo.cn/u/3805871207?luicode=20000061&lfid=5298596971808767&launchid=10000360-page_H5	https://tvax4.sinaimg.cn/crop.0.0.1080.1080.180/e2d8fc67ly8i5c2ukzeg6j20u00u0wfm.jpg?KID=imgbed,tva&Expires=1779309389&ssig=0bOdMfRhwz	hpv	2026.05.14	2026.05.21
5298604261511720	#男生预防HPV掌控健康主场# 作为一个常年蹲《一人之下》的老粉，我本来是抱着追番吃瓜的心态打开最新一集，结果被那个HPV彩蛋给砸得瞬间坐直了身体😂。之前一直觉得HPV是女生要操心的事儿，漫画里那句“男生也会感染HPV哦”像小锤子一样，哐当一下敲碎了我脑子里那层固有的糊涂认知! 其实之前刷科普帖的时候，也扫到过“男性也会感染HPV”的说法，但我向来左耳朵进右耳朵出，总觉得这事儿离自己远得很，不就是女生打疫苗防癌吗？跟我们大老爷们儿有半毛钱关系？结果这次看完彩蛋，我瞬间后背发凉，赶紧翻出手机查资料，这不查不知道，一查吓一跳啊!原来男性感染HPV的概率真不低，生活中一不小心就可能中招，而且很多时候感染了都没症状，悄咪咪就把病毒带给伴侣，这简直是隐形的健康炸弹啊💣! 我当天就坐不住了，直接约了相熟的皮肤科医生咨询，面对面聊完才知道自己之前错得有多离谱。医生说，男性不光会感染HPV，还可能引发尖…	1778797962	2026-05-14 22:32:42	2	0	0	1779298594784	https://m.weibo.cn/detail/5298604261511720	浙江	4016214753	万千星辰sl	f	https://m.weibo.cn/u/4016214753?luicode=20000061&lfid=5298604261511720&launchid=10000360-page_H5	https://tvax2.sinaimg.cn/crop.0.0.1080.1080.180/ef6292e1ly8i6i2svbgmfj20u00u00vv.jpg?KID=imgbed,tva&Expires=1779309384&ssig=ZXApCLTzTh	hpv	2026.05.14	2026.05.21
5298624210668633	南康白起 南康，好久没来了，心里难受，想和你唠叨，虽然如果荷过世的人唠嗑不开心的事会拖累往生者 可是我真的不知道该和谁说，2016年开始，我小妹的老公出轨多个女人，那个时候我妹不知道，导致我小妹感染了HPV16阳性 后来治疗了3个月，才知道，2021年离婚，后来因为我爸的原因23年初最后两个人复婚，最近HPV16重来，已经演变成癌前病变，医生说建议子宫切除，可她才34岁，现在不知道什么和我爸说明情况，毕竟是他逼迫我妹复婚的，而我爸自己也进入生命倒计时，是用钱吊着命的，现在我小妹的老公还不承认病毒是他带入的，叫去检查也不检查 所以不要说是同性恋，异性婚前恶心的渣男也是很多的 当初我是反对他们复婚的，可是我爸他用命逼迫我妈，而我小妹自己也放不下她的一个儿子，我现在不知道该什么做才好 心里压力好难受，我妹妹自己也是难受的要命，估计最近肯定失眠的厉害	1778802718	2026-05-14 23:51:58	1	0	0	1779298594782	https://m.weibo.cn/detail/5298624210668633	福建	7729485216	听闻远方有你37816	f	https://m.weibo.cn/u/7729485216?luicode=20000061&lfid=5298624210668633&launchid=10000360-page_H5	https://tvax1.sinaimg.cn/crop.0.0.654.654.180/008r68coly8hknmmaam6rj30i60i6abx.jpg?KID=imgbed,tva&Expires=1779309382&ssig=TylhAa3%2FHY	hpv	2026.05.14	2026.05.21
5298647010116158	#健闻登顶计划# 【值得关注的动向】安索普公司（Anthropic）与盖茨基金会达成2亿美元合作，推进AI赋能的医疗健康教育！合作周期长达四年。其中安索普将提供旗下Claude AI算力使用额度与专业技术人员支持，承担半数投入；由比尔・盖茨创办的盖茨基金会则负责提供公益资助、项目规划及专业领域技术指导。此前盖茨基金会于1月与OpenAI达成5000万美元合作协议，计划2028年前借助AI帮扶非洲千家诊所及基层社区。在当下AI易引发就业替代、加剧社会贫富差距的舆论背景下，本次全新合作旨在让AI惠及更多群体。一方面着力解决非洲小语种的AI文字创作与翻译短板，统筹公开化语言数据采集与标注工作，助力全行业优化AI语言模型；另一方面计划推出知识图谱体系，贴合撒哈拉以南非洲及印度地区教师实际教学需求。双方还将赋能各地科研机构，依托Claude AI筛选人乳头瘤病毒（HPV）、子痫前期相关候选物，填补…	1778808154	2026-05-15 01:22:34	49	8	0	1779297814555	https://m.weibo.cn/detail/5298647010116158	北京	1692775792	照完镜子正衣冠	m	https://m.weibo.cn/u/1692775792?luicode=20000061&lfid=5298647010116158&launchid=10000360-page_H5	https://tva1.sinaimg.cn/crop.27.0.570.570.180/64e5b570jw1e6q1v9kv4rj20gz0pm0vc.jpg?KID=imgbed,tva&Expires=1779308607&ssig=hKcDY1al9a	hpv	2026.05.15	2026.05.21
5298691407348790	#男生预防HPV掌控健康主场# 🔥男生必看！HPV预防不是女生专属，你的健康同样重要！💪💥长久以来，是不是觉得HPV预防只是女生的事儿？大错特错！🙅♂️ 男生们，别再忽视HPV防护了，它真的和你息息相关！📺最近看了《一人之下》的HPV番外，简直被震撼到了！原来HPV感染不分男女，男生同样有感染风险！😱 不仅影响自身健康，还可能间接伤害到身边的家人和伴侣，这可不是闹着玩的！🎉感谢《一人之下》用这么热血、易懂的方式，打破了我们的刻板偏见！👏 没有枯燥的说教，只有满满的干货和正能量，告诉我们：健康防护，是每个人的必修课！💪真正的成熟，不是肆意随性，而是主动掌控自己的身体与健康！男生们，正视HPV，主动了解知识，做好科学预防，这不是矫情，而是清醒、自律、有责任感的体现！💖身体健康，才是一切的底气！提前规避风险，拒绝侥幸心理，稳稳握住自己的健康主动权！💪🙏希望更多男生能打破认知盲区，正视HPV预防…	1778818739	2026-05-15 04:18:59	1	0	0	1779298594780	https://m.weibo.cn/detail/5298691407348790	福建	2796278531	田曦薇超话后援粉丝团	f	https://m.weibo.cn/u/2796278531?luicode=20000061&lfid=5298691407348790&launchid=10000360-page_H5	https://tvax2.sinaimg.cn/crop.0.0.1080.1080.180/a6abd303ly8ibfpu98chfj20u00u0ac5.jpg?KID=imgbed,tva&Expires=1779309379&ssig=Zg%2BV2zbkeG	hpv	2026.05.15	2026.05.21
5298747345997279	【白带常规检查会查出尖锐湿疣吗】白带常规检查会查出尖锐湿疣吗？首先白带常规检查，是妇科比较常见的一种检查，主要检查内容包括阴道的PH，阴道的清洁度，阴道的微生物等等，从此判断女性是否存在白带异常，是一项有关女性生理卫生的身体检查，而尖锐湿疣主要是结合局部临床症状来做判断，一般症状典型的，通过肉眼可以判断，当然特殊检查项目也是很多，比较快捷方便的，可以做醋酸白实验，这种方法准确率不是百分之百，其次就是HPV分型检测，这种检查项目，#爱问医生诊室# 【我的诊室】了解更多>> 网页链接 【视频详情】点击↓↓↓ 尖锐湿疣医生李兴春的微博视频	1778832076	2026-05-15 08:01:16	0	0	0	1779298594777	https://m.weibo.cn/detail/5298747345997279	北京	5501056478	尖锐湿疣医生李兴春	m	https://m.weibo.cn/u/5501056478?luicode=20000061&lfid=5298747345997279&launchid=10000360-page_H5	https://tvax3.sinaimg.cn/crop.0.0.1002.1002.180/0060hS5oly8g8lvhrqkv1j30ru0rujsj.jpg?KID=imgbed,tva&Expires=1779309376&ssig=MtS0JU7Uyv	hpv	2026.05.15	2026.05.21
5298754009957883	HPV反复，其实非常好恢复 吴主任科普的微博视频	1778833665	2026-05-15 08:27:45	0	0	0	1779298594774	https://m.weibo.cn/detail/5298754009957883	广西	7019379544	吴主任科普	f	https://m.weibo.cn/u/7019379544?launchid=10000360-page_H5	https://tvax1.sinaimg.cn/crop.0.0.600.600.180/007F2Bh6ly8hm4yd9e1axj30go0gowfo.jpg?KID=imgbed,tva&Expires=1779309376&ssig=ijaQyq%2F2pH	hpv	2026.05.15	2026.05.21
5298756754607225	🎉【转阴喜讯】恭喜王女士 HPV 高危 51 经我院规范治疗成功转阴！高危阳性并不可怕，找对方法就能守护宫颈健康💚王女士的案例告诉你：科学规范治疗，顺利转阴真的不是梦💪#HPV ##HPV 转阴打卡##郑州科大HPV感染防治中心#	1778834319	2026-05-15 08:38:39	0	0	0	1779298594768	https://m.weibo.cn/detail/5298756754607225	河南	7784836085	郑州科大医院HPV	m	https://m.weibo.cn/u/7784836085?launchid=10000360-page_H5	https://tvax4.sinaimg.cn/crop.0.0.599.599.180/008uQnully8hfobue6dwdj30gn0gnwfv.jpg?KID=imgbed,tva&Expires=1779309376&ssig=qkzNvgJCEs	hpv	2026.05.15	2026.05.21
5298765347949010	免疫低，hpv一直不好怎么办？ 每天健康说的微博视频	1778836368	2026-05-15 09:12:48	0	0	0	1779298415687	https://m.weibo.cn/detail/5298765347949010	广西	7895013623	每天健康说	f	https://m.weibo.cn/u/7895013623?launchid=10000360-page_H5	https://tvax1.sinaimg.cn/crop.0.0.422.422.180/008CiFHply8hneqwjl75vj30bq0bqq38.jpg?KID=imgbed,tva&Expires=1779309196&ssig=P3VeWgD896	hpv	2026.05.15	2026.05.21
5298770971463202	hpv说白了就是内热，记好这2样hpv九价九价hpv#hpv# 吴主任科普的微博视频	1778837709	2026-05-15 09:35:09	0	0	0	1779298415685	https://m.weibo.cn/detail/5298770971463202	广西	7019379544	吴主任科普	f	https://m.weibo.cn/u/7019379544?launchid=10000360-page_H5	https://tvax1.sinaimg.cn/crop.0.0.600.600.180/007F2Bh6ly8hm4yd9e1axj30go0gowfo.jpg?KID=imgbed,tva&Expires=1779309196&ssig=0E2qeX%2FM61	hpv	2026.05.15	2026.05.21
5298771323781330	好消息来了，HPV别再乱治了，我来告诉你真相！HPV中医关爱女性健康#正能量# 中医博士宋洪丽的微博视频	1778837792	2026-05-15 09:36:32	1	1	0	1779298415684	https://m.weibo.cn/detail/5298771323781330	北京	7764135555	中医博士宋洪丽	f	https://m.weibo.cn/u/7764135555?launchid=10000360-page_H5	https://tvax4.sinaimg.cn/crop.0.0.1080.1080.180/008trwkPly8hwepp8kc7qj30u00u00tx.jpg?KID=imgbed,tva&Expires=1779309196&ssig=P35OKlfj0F	hpv	2026.05.15	2026.05.21
5298779511339280	为进一步提升医疗服务品质，推进精准医疗，改善群众就医体验， 南昌市立医院（江西省皮肤病专科医院）今年以来至5月份先后增设了荨麻疹专病门诊、真菌（感染性）皮肤病门诊，美容中医专病门诊、慢性创面专病门诊、美容清创缝合门诊等五个专病门诊。至此，医院除设有独立的皮肤科普通门诊、皮肤科专家门诊、名医诊室、中西医结合皮肤科专家门诊、美容皮肤科门诊、皮肤外科门诊、外阴皮肤病/HPV感染门诊外，并设有痤疮专病门诊、白癜风专病门诊、瘢痕专病门诊、银屑病专病门诊、儿童皮肤病门诊、老年皮肤病（疱病专病）门诊、疼痛门诊、毛发诊疗中心、荨麻疹专病门诊、真菌（感染性）皮肤病门诊，美容中医专病门诊、慢性创面专病门诊、美容清创缝合门诊等13个专病专科门诊。	1778839745	2026-05-15 10:09:05	0	0	0	1779298415682	https://m.weibo.cn/detail/5298779511339280		5294391194	江西省皮肤病专科医院	m	https://m.weibo.cn/u/5294391194?luicode=20000061&lfid=5298779511339280&launchid=10000360-page_H5	https://tvax3.sinaimg.cn/crop.82.111.591.591.180/005MiJ0mly8g6kvhu0xb2j30le0m8dj8.jpg?KID=imgbed,tva&Expires=1779309213&ssig=ZF%2FTytHMJ5	hpv	2026.05.15	2026.05.21
5298781757115523	#男生预防HPV掌控健康主场# 以前提起HPV，我总下意识觉得这是“女生才需要关注的事”，甚至觉得男生谈论这个话题会很尴尬，直到看完《一人之下》的HPV彩蛋，才彻底打破了这种片面认知。彩蛋里用轻松有趣的剧情，直白点出“HPV并非女性专属，男性同样面临感染风险”，瞬间刷新了我对这个话题的固有印象。原来HPV的传播不分性别，男性感染后不仅可能影响自身健康，还会成为传播链条上的一环，而很多男生因为缺乏认知，既不了解防护方式，也不会主动筛查，反而让风险悄悄潜伏。和身边朋友聊起这件事，发现不少人都和曾经的我一样，对男性HPV存在严重的认知误区，觉得“男生不用在意”“打疫苗是女生的事”，这些错误想法恰恰让大家忽视了防护的重要性。这枚彩蛋就像一把钥匙，打开了大家对这个话题的认知壁垒，让我们明白健康从来不分性别，正视问题、主动了解、做好防护，才是对自己和身边人负责的态度。	1778840280	2026-05-15 10:18:00	2	0	0	1779298415680	https://m.weibo.cn/detail/5298781757115523	福建	2047346855	张凌赫超话粉丝团	f	https://m.weibo.cn/u/2047346855?luicode=20000061&lfid=5298781757115523&launchid=10000360-page_H5	https://tvax2.sinaimg.cn/crop.0.0.719.719.180/7a0808a7ly8i9r7cnhzj7j20jz0jz0tn.jpg?KID=imgbed,tva&Expires=1779309210&ssig=W19gnIRm4b	hpv	2026.05.15	2026.05.21
5298787967830901	什么是阴茎癌？#田龙医生##科普一下##好医生 随时问#微博兴趣创作计划 它是由慢性炎症、HPV感染等诱因，导致阴茎皮肤发生的癌变，其中绝大多数是皮肤鳞癌。虽然阴茎癌在普通人群中发病率不高，但一旦发生，对生殖系统的影响极大，必须严肃对待、高度重视。重点提醒：阴茎癌的早期表现，大多以炎症形式出现——比如反复不愈的溃疡、阴茎皮肤表面长出的菜花样肿物，这些肿物可能侵犯龟头、包皮皮肤。这里要强调的是，越早期干预处理，预后效果越好。而今天接诊的这7位患者，大多已处于相对晚期，实在令人惋惜。所以再次呼吁：如果发现阴茎出现新生皮肤赘生物、肿物，尤其是伴有深部溃疡或菜花样外观的，一定要及早重视、及时就医，切勿拖延！再说说阴茎癌的主要诱因，核心是两类慢性炎症：1. 病毒性炎症：最常见的是HPV病毒感染，这就要求我们在性生活、日常私密卫浴中，务必做好清洁卫生，做好防护。2、长期炎症刺激：比如包茎患者，长时间…	1778841761	2026-05-15 10:42:41	0	0	1	1779298415679	https://m.weibo.cn/detail/5298787967830901	北京	6637009536	男科医生田龙	m	https://m.weibo.cn/u/6637009536?luicode=20000061&lfid=5298787967830901&launchid=10000360-page_H5	https://tvax4.sinaimg.cn/crop.0.0.438.438.180/007fadmUly1g63m20y0anj30c60c6wi5.jpg?KID=imgbed,tva&Expires=1779309208&ssig=DpqZ66zt6J	hpv	2026.05.15	2026.05.21
5298792998109921	#男生预防HPV掌控健康主场# 刷到《一人之下》HPV彩蛋的那一刻，我本以为只是普通的动漫联动，没想到看完却被狠狠科普了一课，也彻底扭转了我对男性HPV的看法。作为一个男生，以前我总觉得HPV和自己毫无关系，甚至听到相关话题就下意识回避，更别说主动去了解防护知识了，可彩蛋里用鲜活的剧情告诉我们，每10个男生里，就有9个一生可能感染HPV，这个数据让我瞬间愣住了。原来男性HPV感染比我们想象中更普遍，它不仅会影响皮肤黏膜健康，还可能通过亲密接触传播给伴侣，而很多人因为认知盲区，既不重视日常防护，也不知道男性也可以接种疫苗、定期筛查。和兄弟聊起这件事，大家一开始都觉得“小题大做”，可听完彩蛋里的科普细节，也纷纷表示原来自己一直都忽视了这个重要的健康问题。现在再提起HPV，我们不再觉得尴尬回避，反而会互相提醒做好防护、了解相关知识，这份认知的转变，或许就是这枚彩蛋最珍贵的意义。	1778842960	2026-05-15 11:02:40	0	0	0	1779298415677	https://m.weibo.cn/detail/5298792998109921	福建	3692546135	赵露思新的一年闪闪发光	f	https://m.weibo.cn/u/3692546135?luicode=20000061&lfid=5298792998109921&launchid=10000360-page_H5	https://tvax2.sinaimg.cn/crop.0.0.501.501.180/dc17c857ly8i9srsnx72bj20dx0dx74p.jpg?KID=imgbed,tva&Expires=1779309205&ssig=K9TZRTSvhz	hpv	2026.05.15	2026.05.21
5298793975121022	#男生预防HPV掌控健康主场# 作为追了《一人之下》多年的老粉，这次HPV彩蛋带给我的不仅是追番的快乐，更是一次重要的健康认知升级，尤其是对男性HPV的看法，完全被刷新了。以前总觉得，HPV相关话题离男生很遥远，甚至觉得讨论这件事是“女生的事”，可彩蛋里的内容，却用轻松不尴尬的方式，把男性面临的风险讲得明明白白。原来男性同样是HPV感染的高发群体，只是很多时候症状不明显，大家才误以为风险离自己很远。HPV病毒的传播途径并不单一，日常接触、亲密行为都可能成为传播渠道，而男性感染后，不仅可能引发生殖器疣、肛门癌等健康问题，还会把病毒传播给伴侣，影响家人健康。可现实里，很少有渠道专门科普男性HPV防护知识，大家要么一无所知，要么羞于了解，长期下来就形成了认知盲区。和身边朋友分享彩蛋里的内容，大家才意识到原来自己一直都误解了HPV，男生同样需要关注防护，同样可以接种疫苗、定期筛查。这枚彩蛋打破了…	1778843193	2026-05-15 11:06:33	0	0	0	1779298415674	https://m.weibo.cn/detail/5298793975121022	福建	3936133763	闫董宇	f	https://m.weibo.cn/u/3936133763?luicode=20000061&lfid=5298793975121022&launchid=10000360-page_H5	https://tvax4.sinaimg.cn/crop.0.0.500.500.180/ea9ca283ly8ia36krrl8qj20dw0dwdh2.jpg?KID=imgbed,tva&Expires=1779309202&ssig=OX8os0Xm44	hpv	2026.05.15	2026.05.21
5298796313708792	西安市红会医院皮肤科与医疗美容科告诉您美甲后如何科学卸甲↓↓↓先用磨砂条轻磨美甲封层，破坏甲油胶的保护层；再用浸湿温和款卸甲水（优先选择不含丙酮的款式）的棉片包裹指甲，封包10-15分钟，让甲油胶充分软化；待甲油胶软化后，用棉片轻轻擦拭，残留部分用橘木棒轻轻推掉，切勿用力刮擦或撕扯。卸甲时需避开3大常见误区：一是暴力撕扯、硬掰美甲，这会直接扯掉指甲表层，导致甲床裸露，增加感染风险，甚至可能造成指甲断裂；二是用未经消毒的工具刮擦甲面，容易传播真菌、HPV等，引发灰指甲、甲周疣等问题；三是频繁使用含丙酮的卸甲水，丙酮会破坏指甲的天然油脂层，加剧甲面脱水、变薄。#红会健康科普##变美超能力##头一次见老胞胎#	1778843751	2026-05-15 11:15:51	1	0	0	1779298415669	https://m.weibo.cn/detail/5298796313708792		3232142874	西安市红会医院官微	m	https://m.weibo.cn/u/3232142874?luicode=20000061&lfid=5298796313708792&launchid=10000360-page_H5	https://tvax1.sinaimg.cn/crop.0.0.600.600.180/c0a6961aly8i6vlv6bx63j20go0gojuc.jpg?KID=imgbed,tva&Expires=1779309200&ssig=Q7frkRg0ma	hpv	2026.05.15	2026.05.21
5298805336706218	#男生预防HPV掌控健康主场# 《一人之下》的HPV彩蛋，给我带来的不仅是健康知识的补充，更是一次对“男性HPV”话题的认知重塑。以前，这个话题对我来说，是遥远的、尴尬的、与己无关的，可看完彩蛋，我才明白，这份回避和忽视，恰恰是健康最大的隐患。彩蛋里没有居高临下的说教，也没有尴尬的话题，只是用熟悉的动漫角色和剧情，把男性HPV的风险、传播方式和防护知识，娓娓道来。看着喜欢的角色认真科普HPV知识，原本晦涩敏感的话题，也变得轻松易懂，让人忍不住跟着一起了解、一起讨论。以前总觉得，男生感染HPV是“小事”，可实际上，高危型HPV的持续感染，对男性的威胁同样不容小觑。它会引发生殖器疣、肛门癌、口咽癌等多种疾病，不仅影响身体健康，还会降低免疫力，影响伴侣健康，可很多男生因为缺乏认知，根本不知道自己面临这些风险。更让人无奈的是，社会上对男性HPV话题的避讳，让很多男生羞于了解、羞于检查，网络上的信…	1778845902	2026-05-15 11:51:42	0	0	0	1779298415665	https://m.weibo.cn/detail/5298805336706218	福建	7802534752	田栩宁超话粉丝团	f	https://m.weibo.cn/u/7802534752?luicode=20000061&lfid=5298805336706218&launchid=10000360-page_H5	https://tvax2.sinaimg.cn/crop.0.0.1080.1080.180/008w2DIIly8i60atjfclqj30u00u0wfq.jpg?KID=imgbed,tva&Expires=1779309197&ssig=5SEwKEzqrI	hpv	2026.05.15	2026.05.21
5298809741771077	#男生预防HPV掌控健康主场# 看完《一人之下》HPV彩蛋，我才真正跳出长久以来的认知误区，彻底明白HPV从来不是女性专属的健康议题，男性同样身处风险之中，不该被忽视、更不该被偏见裹挟。此前我和身边绝大多数男生一样，对HPV的了解近乎空白，总下意识觉得这是只有女生需要关注、需要接种疫苗、需要定期筛查的问题，甚至把这个话题归为尴尬敏感、难以启齿的范畴，平日里绝口不提，也从未主动了解过相关知识。直到彩蛋用贴近年轻人的方式，温和又清晰地拆解真相，才让我惊醒：男性感染HPV的概率远超想象，病毒感染后大多症状隐匿，极易成为隐性传播者，不仅会危害自身健康，更会给伴侣带来潜在威胁。我们总因羞耻心回避谈论，因无知放松警惕，因偏见放弃防护，却不知这份漠视才是最大的健康隐患。真正的成熟，从不是回避私密健康话题，而是放下偏见、主动了解、科学防护，正视男性HPV风险，既是对自己的身体负责，也是对身边人的温柔担当。	1778846952	2026-05-15 12:09:12	1	0	0	1779298273069	https://m.weibo.cn/detail/5298809741771077	福建	1863158193	张凌赫超话粉丝圈	f	https://m.weibo.cn/u/1863158193?luicode=20000061&lfid=5298809741771077&launchid=10000360-page_H5	https://tvax1.sinaimg.cn/crop.0.0.719.719.180/6f0d89b1ly8ia5gr946dtj20jz0jz3zf.jpg?KID=imgbed,tva&Expires=1779309070&ssig=yZ2mgNaktz	hpv	2026.05.15	2026.05.21
5298810424920409	终于，终于，拖延了三四年的宫颈癌筛查提上日程了。周一查医院地址和营业时间，打电话约好。昨天去做了tct，很早前就看过视频讲解，问过身边的人，也见过所用的工具，但是那一瞬间还是让人很难受。我疼的喊出来了。首先是个男大夫我就很不喜欢，但是没得选。刚开始我还在新奇那个升降旋转坐垫也可以落下去的椅子构造，然后听到大夫说了句有点冰哦，就感觉有东西放进去了，不知道是撑开的时候疼，还是指检的时候疼。刷子取样的时候是明显感觉到刷的动作，只是一些不舒服，没有痛感。最后器械取出来的时候我感觉一股黏液流下来，护士帮我擦拭过后，操作椅子转回，让我穿好出去。大夫说没啥异常，化验结果两周后寄到家里。检查之前大夫问我有没有啥在意的地方，因为月经一直很正常，不来的时候是因为压力大我自己知道，再没啥疑问。坐等结果吧。这边HPV不能一起做，要根据这个结果来判断是否进一步检查。最后只收了150日元的快递费。出来前去了趟厕所，…	1778847115	2026-05-15 12:11:55	0	3	0	1779298273069	https://m.weibo.cn/detail/5298810424920409	日本	2546170631	__INSIDE__	f	https://m.weibo.cn/u/2546170631?luicode=20000061&lfid=5298810424920409&launchid=10000360-page_H5	https://tvax1.sinaimg.cn/crop.0.0.1044.1044.180/97c37b07ly8htwipae149j20t00t0423.jpg?KID=imgbed,tva&Expires=1779309068&ssig=E%2FqhRpNI%2F4	hpv	2026.05.15	2026.05.21
5298811577831343	#男生预防HPV掌控健康主场# 《一人之下》的HPV彩蛋，没有热血炫酷的打斗，却给我带来了最深刻的认知洗礼，彻底扭转了我对男性HPV的所有偏见，让我从无知漠视，转向主动正视。在此之前，HPV于我而言，是陌生又敏感的词汇，是只和女生相关的健康问题，我从未主动了解过，也从未觉得男生需要关注这件事。直到看完彩蛋才明白，HPV病毒从不对性别区别对待，男性感染风险远超我们的想象，只是感染后症状不明显，才让我们误以为毫无危险。这种隐蔽的感染状态，恰恰是最大的隐患，不仅会悄悄损害自身健康，还会在无形之中影响身边最亲近的人。我们总觉得“男生不用在意”，却不知这份无所谓，是对健康的轻视，更是对他人的不负责。这枚彩蛋最珍贵的意义，就是帮我们打破了话题羞耻感，让男性敢于直面HPV问题，主动学习防护知识。	1778847390	2026-05-15 12:16:30	0	0	0	1779298273067	https://m.weibo.cn/detail/5298811577831343	福建	3850629277	赵露思超话粉丝团	f	https://m.weibo.cn/u/3850629277?luicode=20000061&lfid=5298811577831343&launchid=10000360-page_H5	https://tvax1.sinaimg.cn/crop.0.0.1000.1000.180/e583f09dly8i5vvamzwfoj20rs0rstcw.jpg?KID=imgbed,tva&Expires=1779309065&ssig=42U87l7GAF	hpv	2026.05.15	2026.05.21
5298816723194934	打工暂停，让我们一起恭喜一下🍑女士，一次性还完了助学贷款，就算是不被偏爱，需要自己付学费，也能在不亏待自己，去很多地方的情况下，靠自己还完贷款！！！大学时候打hpv疫苗，买手机平板也没有找家里要钱！还偷偷支援哥嫂很多钱！！都是靠自己的！！！🍑 你怎么那么厉害！！！	1778848617	2026-05-15 12:36:57	3	9	0	1779298273066	https://m.weibo.cn/detail/5298816723194934	广东	7478390738	一起去爬山吧啦吧啦卟噜biu	f	https://m.weibo.cn/u/7478390738?launchid=10000360-page_H5	https://tvax1.sinaimg.cn/crop.0.0.1080.1080.180/008a6z3sly8ibh7dq9v9bj30u00u078k.jpg?KID=imgbed,tva&Expires=1779309051&ssig=D4IINKfLmV	hpv	2026.05.15	2026.05.21
5298823783776549	你必须知道的知识1、女生的口腔比男生的深3-4厘米，嘴唇到喉咙的距离大约是13厘米，容积达到了92mL。所以，女生喝水时，口腔容纳的水多，更容易被呛到。2、所谓酒后乱 性不过是借口。喝很醉后，性反应会直接降到低点，根本就没有办法正常排精 液。3、女性一生中约排出400个卵细胞，约在12岁初潮开始排卵，48岁绝经后就再无卵细胞排出。4、蹲坑时间别过长，会得滴虫病之类的妇科病，尤其在外面的公共厕所，上厕所尽量别耍手机，别让蹲坑时间过长。5、头脸爱出油，莫名其妙有口臭，粑粑粘马桶，人变“懒”了都是湿气重的原因，尤其两广地区爱喝祛湿茶，推荐桃怡可祛湿茶，配料干净，都是袪湿理气的药材，脾胃虚弱的人很好吸收，喝着人不浮肿油腻，湿气排了舌苔干净没口气，减肥也会效果翻倍！6、没有性生活的女生也容易患妇科病，因为抵抗力下降。日常可以吃维然多硒软胶囊增强免疫力，人体一旦缺硒，免疫力就会跟着下降，让细菌和HP…	1778850300	2026-05-15 13:05:00	3	0	1	1779298273065	https://m.weibo.cn/detail/5298823783776549	广东	3117048833	种草长草	f	https://m.weibo.cn/u/3117048833?luicode=20000061&lfid=5298823783776549&launchid=10000360-page_H5	https://tvax2.sinaimg.cn/crop.0.0.512.512.180/b9ca6401ly8fpotmlujh0j20e80e8myb.jpg?KID=imgbed,tva&Expires=1779309062&ssig=UoGRqiHOZa	hpv	2026.05.15	2026.05.21
5298827152067644	📣宝子们❗️当熟悉的异人江湖遇上硬核健康科普，国漫《一人之下》HPV番外高能上线，瞬间打破次元壁垒，让无数漫粉在热血剧情之外，解锁了关乎自身健康的重要一课❗️📖本以为只是一场异人之间的精彩博弈，没想到彩蛋里藏着颠覆大众认知的HPV干货，看完番外，我不再只沉浸于张楚岚、冯宝宝的异人故事，更读懂了预防HPV，不分性别、不分年龄，健康这一局，必须由自己掌控。👊 🥷🏥🥷🏥🥷🏥🥷🏥🥷🏥🥷🏥 最打动我的，莫过于番外里主角团直面HPV风险、打破认知偏见的名场面。一直以来，很多人都陷入固有误区：HPV只是女性需要关注的问题，男性无需在意。可《一人之下》番外彩蛋借用宝儿姐之口，清清楚楚科普：男性感染HPV的概率同样居高不下。据临床权威数据显示，全球超半数男性曾感染HPV，部分高危型HPV持续感染，会诱发肛门癌、口咽癌、阴茎癌等多种疾病，并非大众认知里的“女性专属隐患”。 异人对线需警惕招式陷阱，我们生活里…	1778851103	2026-05-15 13:18:23	9	8	0	1779298273064	https://m.weibo.cn/detail/5298827152067644	福建	2435118200	Verme_咯	m	https://m.weibo.cn/u/2435118200?luicode=20000061&lfid=5298827152067644&launchid=10000360-page_H5	https://tvax3.sinaimg.cn/crop.0.0.750.750.180/9124f478ly8fxtf9fycijj20ku0kuaap.jpg?KID=imgbed,tva&Expires=1779309060&ssig=aJbWoCvfGb	hpv	2026.05.15	2026.05.21
5298828599363112	魁爷：“王也，把风后奇门交出来，否则就用HPV攻击！”王也：“什么HPV？看招！”（图2：此时还不把HPV当回事哈哈~）❓等会儿~这HPV怎么这么强？（图3：此时已被打脸嘿嘿~）🍀《一人之下》的最新彩蛋视频，上来就提供“王也被打脸”的名场面，宋宋姐姐也是又好笑又震撼。☀️🍃☀️🍃☀️🍃☀️🍃☀️🍃☀️🍃☀️🍃☀️🍃☀️🍃#一人之下HPV番外高能上线# 📝以前，宋宋姐姐对HPV的认知也是比较浅的，只知道它是和女性宫颈癌联系非常密切的一种病毒，女性应该尽早预防。👉 这个彩蛋视频，让我学习了很多新知识，也大大提高了我的健康意识。⬇️⬇️⬇️⬇️⬇️⬇️✅HPV作为一种病毒，它在传播时并不区分性别。就像宝儿姐科普到的：“HPV是一种常见的病毒，男娃感染概率很高，一定提前做好预防。”所以，感染HPV从来不是“女性专属”，说白了，HPV这事儿，不分男女，谁都有可能中招。☀️🍃☀️🍃☀️🍃☀️🍃☀️🍃…	1778851448	2026-05-15 13:24:08	0	2	0	1779298273060	https://m.weibo.cn/detail/5298828599363112	贵州	3971616025	Big宋宋姐姐	f	https://m.weibo.cn/u/3971616025?luicode=20000061&lfid=5298828599363112&launchid=10000360-page_H5	https://tvax2.sinaimg.cn/crop.0.0.1080.1080.180/ecba0d19ly8hz8o4fcgajj20u00u0wie.jpg?KID=imgbed,tva&Expires=1779309054&ssig=%2Fl6MoRuVFn	hpv	2026.05.15	2026.05.21
5298830801110777	#男生预防HPV掌控健康主场# 在看《一人之下》HPV彩蛋之前，我对男性HPV的认知，完全是一片空白，甚至带着根深蒂固的错误认知，总觉得这是女性专属的健康问题，男生根本无需费心关注，即便偶尔听闻相关话题，也会下意识跳过、刻意回避。年轻群体本就对私密健康科普缺乏接触，加上传统观念里“男性不谈此类话题”的束缚，让我们对HPV的认知充满误区。我们不知道男性感染HPV极为普遍，不知道无症状感染才是最可怕的隐性风险，不知道科学防护和适度筛查，对男性而言同样重要。彩蛋没有刻意制造焦虑，只是客观还原HPV的真实风险，直白打破“男性无需防护”的误区，让我们在毫无压力的状态下，接收到靠谱的健康知识，彻底扭转过往的错误认知。真正的健康守护，从来不是遮遮掩掩，而是坦然面对、主动了解、科学防范。正视男性HPV问题，摒弃偏见与无知，做好自我防护，既是爱护自己，也能守护身边人的健康，这才是这枚彩蛋留给我们最珍贵的启…	1778851973	2026-05-15 13:32:53	0	0	0	1779298273057	https://m.weibo.cn/detail/5298830801110777	福建	7611989161	赵露思超话粉丝团2025	f	https://m.weibo.cn/u/7611989161?luicode=20000061&lfid=5298830801110777&launchid=10000360-page_H5	https://tvax4.sinaimg.cn/crop.0.0.512.512.180/008j986Jly8i5u80tly3kj30e80e8jsj.jpg?KID=imgbed,tva&Expires=1779309052&ssig=RRDGfYYzC4	hpv	2026.05.15	2026.05.21
5298837757624695	妇科这5个谎言，尽用些吓唬人的词，让您白白花钱 #徐文斌医生 #健康 #妇科#来杯甄稀 放空一下# 傅明FM的微博视频	1778853631	2026-05-15 14:00:31	2	0	1	1779298090240	https://m.weibo.cn/detail/5298837757624695	江西	2663154454	傅明FM	m	https://m.weibo.cn/u/2663154454?launchid=10000360-page_H5	https://tvax1.sinaimg.cn/crop.0.0.1080.1080.180/9ebc8316ly8i5qt9b6zc9j20u00u0dio.jpg?KID=imgbed,tva&Expires=1779308868&ssig=8%2BkGu6RLKt	hpv	2026.05.15	2026.05.21
5298841444419379	该不该帮室友涂hpv的药？	1778854511	2026-05-15 14:15:11	333	42	1	1779297957338	https://m.weibo.cn/detail/5298841444419379	广东	5548631420	高昊然	m	https://m.weibo.cn/u/5548631420?launchid=10000360-page_H5	https://tvax3.sinaimg.cn/crop.0.0.751.751.180/0063vuvaly8gr278incwlj30kv0kvaad.jpg?KID=imgbed,tva&Expires=1779308738&ssig=aHAKPnGlot	hpv	2026.05.15	2026.05.21
5298847800623979	#男生预防HPV掌控健康主场# 看完《一人之下》HPV彩蛋，我最大的感触是，我们对男性HPV的偏见与无知，实在太深了。长久以来，这个话题被贴上“尴尬”“敏感”“男性无关”的标签，被所有人刻意回避，可越是逃避，越让我们深陷健康误区，白白增加不必要的风险。我从前总觉得，男生只要保持良好习惯，就不会和HPV产生交集，更不用像女性一样关注疫苗、筛查等问题，对相关知识完全不屑一顾，也从不和他人谈论。直到真正了解后才明白，HPV病毒的传播与感染，从来不会因性别而区别对待，男性感染后症状隐蔽，不易察觉，极易在不知不觉中影响自身健康，还会给伴侣带来健康威胁。我们之所以漠视，不是因为没有风险，而是因为从未被正确科普，从未有人用温和的方式，帮我们打破偏见。这枚彩蛋没有刻意煽情，没有夸大风险，只是理性传递真相，却彻底改变了我的健康观念。健康面前，从来没有性别差异，放下偏见、主动了解、科学防护，才是每个成年人该…	1778856026	2026-05-15 14:40:26	0	0	0	1779298090238	https://m.weibo.cn/detail/5298847800623979	福建	5029447916	赵露思2026年要快乐	f	https://m.weibo.cn/u/5029447916?luicode=20000061&lfid=5298847800623979&launchid=10000360-page_H5	https://tvax3.sinaimg.cn/crop.0.0.502.502.180/005un39Gly8i9qlw9qwgej30dy0dyaaj.jpg?KID=imgbed,tva&Expires=1779308885&ssig=rYzbYT%2FH3F	hpv	2026.05.15	2026.05.21
5298847991728709	#男生预防HPV掌控健康主场# 谁能想到，追《一人之下》的同时，还能上一堂这么生动的男性HPV科普课。看完这枚彩蛋，我彻底扭转了对男性HPV的看法，也终于明白，为什么大家会说，优质的科普，从来都不是生硬的说教，而是走进生活、走进年轻人的世界，用大家喜欢的方式传递知识。以前，提起男性HPV，很多人的第一反应都是尴尬、回避，甚至觉得这是“女生的事”，男生没必要关注。可彩蛋里的内容，却用鲜活的剧情，打破了这些偏见：HPV的传播不分性别，男性感染率并不低，感染后的危害同样严重，而做好防护，是每一个人的责任。现实生活里，很多男生都存在认知误区：觉得自己年轻、身体好，就不会被感染；觉得没有症状，就不用在意；觉得打HPV疫苗只是女生的事，男生没必要接种。可实际上，这些想法恰恰让大家忽视了潜在的风险，给了病毒可乘之机。男性感染HPV后，不仅可能引发生殖系统疾病，还会通过亲密接触传播给伴侣，影响家庭健康，…	1778856072	2026-05-15 14:41:12	0	0	0	1779298090237	https://m.weibo.cn/detail/5298847991728709	福建	3805871207	柠檬水唯粉田栩宁	f	https://m.weibo.cn/u/3805871207?luicode=20000061&lfid=5298847991728709&launchid=10000360-page_H5	https://tvax4.sinaimg.cn/crop.0.0.1080.1080.180/e2d8fc67ly8i5c2ukzeg6j20u00u0wfm.jpg?KID=imgbed,tva&Expires=1779308882&ssig=hlr%2FCvAejA	hpv	2026.05.15	2026.05.21
5298848132237040	#男生预防HPV掌控健康主场# 《一人之下》的HPV彩蛋，最难得的地方，在于它打破了男性健康话题的羞耻感，让我们不再回避、不再漠视，坦然正视男性HPV的真实风险，完成了一次全民向的温和科普。在此之前，几乎没有哪个内容，能让年轻男性主动静下心来，了解HPV相关知识。我们从小被灌输“男性不谈私密健康”的观念，面对这类话题，要么回避，要么调侃，从未真正严肃对待，更不会主动学习防护知识。我们误以为HPV离自己很遥远，觉得只有女性需要防范，对自身面临的风险全然不知。实际上，男性HPV感染率并不低，病毒潜伏期长、症状隐蔽，很容易被忽视，长期持续感染会带来诸多健康隐患，隐性传播更是会影响身边人的健康。传统科普太过生硬，让人难以接受，而彩蛋用动漫的形式，消解了话题的尴尬，让科普变得轻松易懂，让我们心甘情愿接受知识、改变认知。它让我们明白，关注男性HPV，不是矫情，而是对健康的基本重视。谈论私密健康，不是…	1778856105	2026-05-15 14:41:45	0	0	0	1779298090236	https://m.weibo.cn/detail/5298848132237040	福建	7905541123	娱乐不能停	f	https://m.weibo.cn/u/7905541123?luicode=20000061&lfid=5298848132237040&launchid=10000360-page_H5	https://tvax4.sinaimg.cn/crop.0.0.512.512.180/008D0QnNly8hn6ywj2oqdj30e80e8aah.jpg?KID=imgbed,tva&Expires=1779308880&ssig=X81EVTzRER	hpv	2026.05.15	2026.05.21
5298848395430207	#男生预防HPV掌控健康主场# 我从未想过，一堂深刻的男性HPV科普课，会通过一枚动漫彩蛋走进心里，彻底颠覆我多年的错误认知。《一人之下》这波内容，没有居高临下的说教，没有晦涩难懂的术语，只是用贴近我们的方式，讲清了被所有人忽略的男性健康真相。一直以来，男性HPV都是被大众遗忘的角落，女性HPV防护被广泛提及，而男性群体的感染风险，却始终无人关注，被偏见与羞耻心牢牢掩盖。我们这一代年轻男性，大多缺乏正确的健康引导，对HPV的认知全是误区：觉得与己无关、觉得无需防护、觉得谈论羞耻，对潜在风险一无所知。可现实是，HPV无性别之分，男性随时面临感染风险，无症状感染的隐蔽性，更是让风险防不胜防。我们的漠视与无知，只会让自己和身边人陷入健康危机。这枚彩蛋的出现，刚好填补了这份科普空白，用温和的方式打破偏见，让我们正视男性健康问题。它让我们放下羞耻，主动了解知识，学会科学防护。真正的成长，就是从正视…	1778856168	2026-05-15 14:42:48	0	0	0	1779298090234	https://m.weibo.cn/detail/5298848395430207	福建	3695009490	灵魂尽头是我爱你	m	https://m.weibo.cn/u/3695009490?luicode=20000061&lfid=5298848395430207&launchid=10000360-page_H5	https://tvax2.sinaimg.cn/crop.0.0.1023.1023.180/dc3d5ed2ly8hf54msulu2j20sg0sfdkn.jpg?KID=imgbed,tva&Expires=1779308877&ssig=uYfau50ctK	hpv	2026.05.15	2026.05.21
5298849032700076	#男生预防HPV掌控健康主场# 看完《一人之下》HPV彩蛋，我彻底摒弃了长久以来“HPV只关乎女性”的错误认知，清晰意识到男性从来不是这一健康议题的旁观者，而是必须重视的参与者。此前我和身边多数男生一样，对HPV几乎毫无了解，只因传统观念的束缚和科普的缺失，便下意识将其归为女性专属话题，觉得与自己毫无关联，甚至对相关内容避之不及，认为谈论这类私密健康问题十分尴尬。直到这枚彩蛋用温和又直白的方式，拆解了男性感染HPV的真实风险，我才猛然醒悟，HPV病毒传播不分性别，男性感染概率极高，且大多症状隐匿、难以察觉，不仅会危害自身生殖健康、增加病变风险，还会在亲密接触中成为隐性传播者，给伴侣带来健康威胁。我们总因羞耻心回避、因无知漠视，却不知这份视而不见，才是最可怕的健康隐患。正视男性HPV问题，从来不是矫情，而是成年人对自己、对他人最基本的责任，放下偏见、主动了解、科学防护，才是对健康最真诚的敬…	1778856319	2026-05-15 14:45:19	0	0	0	1779298090232	https://m.weibo.cn/detail/5298849032700076	福建	3288017741	大力水手y03	f	https://m.weibo.cn/u/3288017741?luicode=20000061&lfid=5298849032700076&launchid=10000360-page_H5	https://tva2.sinaimg.cn/crop.0.0.180.180.180/c3fb2b4djw1e8qgp5bmzyj2050050aa8.jpg?KID=imgbed,tva&Expires=1779308874&ssig=uyWwxQPAI8	hpv	2026.05.15	2026.05.21
5298857526694250	#健闻登顶计划# 粉丝问我：我是个老实人，怎么会得尖锐湿疣？你说你是个老实人，实际上不一定是。老实人一般不说自己是老实人。假设你真的是个老实人，你的伴侣也不一定是。就算你是个老实人，你的伴侣也是个老实人，但HPV不是个老实病毒，除了性，也有其它的途径有几率会感染。	1778858345	2026-05-15 15:19:05	0	1	0	1779298090229	https://m.weibo.cn/detail/5298857526694250	河南	3178283162	梦秋药师	f	https://m.weibo.cn/u/3178283162?launchid=10000360-page_H5	https://tvax4.sinaimg.cn/crop.0.0.996.996.180/bd70c09aly8gdirq5zbwnj20ro0rogmo.jpg?KID=imgbed,tva&Expires=1779308868&ssig=7QxppzyL%2BG	hpv	2026.05.15	2026.05.21
5298858785243995	#男生预防HPV掌控健康主场# 《一人之下》的HPV彩蛋，就像一道光，照亮了“男性HPV”这个被大家长期忽视的话题，也彻底改变了我对这个话题的所有看法。以前，我总觉得HPV是女生的“专属健康问题”，男生完全没必要关注，可看完彩蛋，我才意识到，自己的认知有多狭隘，这份偏见，又让我们忽视了多少健康风险。彩蛋里用轻松有趣的剧情，把男性HPV的风险、传播方式和防护知识，讲得清清楚楚，既没有尴尬的说教，也没有生硬的科普，只是用大家熟悉的动漫角色，传递科学的健康理念，让追番的同时，就能轻松学到有用的知识。以前总觉得，男生感染HPV是小概率事件，可实际上，绝大多数男性在一生中，都有机会接触到HPV病毒，免疫力下降、不良生活习惯、不洁接触，都会增加感染的风险。很多时候，男性感染后没有明显症状，大家就误以为自己没事，可病毒依旧会潜伏在体内，持续感染就可能引发多种疾病。高危型HPV的持续感染，对男性的威胁同…	1778858645	2026-05-15 15:24:05	0	0	0	1779298090227	https://m.weibo.cn/detail/5298858785243995	福建	7897206335	田栩宁超话粉丝团笑笑	f	https://m.weibo.cn/u/7897206335?luicode=20000061&lfid=5298858785243995&launchid=10000360-page_H5	https://tvax4.sinaimg.cn/crop.0.0.1024.1024.180/008CrS7Jly8i4itskuak5j30sg0sgmzk.jpg?KID=imgbed,tva&Expires=1779308872&ssig=KV2EngnbWx	hpv	2026.05.15	2026.05.21
5298863426503602	#男生预防HPV掌控健康主场# 长久以来，男性HPV都是被大众忽略的健康盲区，被偏见掩盖、被羞耻心包裹，很少有人愿意主动提及，更少有针对性的科普，直到《一人之下》这枚彩蛋出现，才真正照亮了这片被遗忘的角落，让无数男生走出认知误区。我们这代年轻人，从小缺失系统的私密健康教育，传统观念又让我们对这类话题讳莫如深，久而久之便形成了根深蒂固的错误认知。我们总觉得，男性不会感染HPV，即便感染也无大碍，不用筛查、不用防护，完全放任风险潜伏。可现实并非如此，男性感染HPV后，病毒会长期潜伏在体内，高危型持续感染会引发多种健康问题，隐性感染更是会成为亲密关系中的健康定时炸弹。这枚彩蛋没有生硬说教，没有制造焦虑，只是用我们最容易接受的方式，传递科学的健康知识，让我们懂得健康从来没有性别之分，正视男性HPV风险、主动做好防护，才是理性且成熟的生活态度。	1778859752	2026-05-15 15:42:32	0	0	0	1779298090223	https://m.weibo.cn/detail/5298863426503602	福建	1222587761	穆祉丞2026年一定要快乐	f	https://m.weibo.cn/u/1222587761?luicode=20000061&lfid=5298863426503602&launchid=10000360-page_H5	https://tvax4.sinaimg.cn/crop.0.0.512.512.180/48df3571ly8ia7tzxgos4j20e80e8wf3.jpg?KID=imgbed,tva&Expires=1779308869&ssig=4YxbWWzYoB	hpv	2026.05.15	2026.05.21
5298865923427501	#一人之下HPV番外高能上线# 国漫破次元科普｜一人之下HPV联动，看完真的被狠狠戳中✨ 追热血国漫《一人之下》，居然解锁了一堂颠覆固有认知的健康公开课。这次跨界健康科普彩蛋，没有生硬的说教，没有晦涩的专业术语，用我们熟悉的异人江湖，把HPV健康知识讲得鲜活又好懂，看完只想立刻分享给身边的朋友们💫 打破刻板偏见，健康从来不分性别⚡️ 长久以来，大家都陷入一个固化误区：HPV只是女生需要关注的健康议题，和男生完全无关。 但这次短片直接打破了这个根深蒂固的误解。数据直白告诉我们：每10个男生里，就有9个人一生中都存在HPV感染的可能。很多男生总觉得风险离自己很远，日常完全疏于防护，殊不知隐患早就潜藏在身边。 更刷新认知的还有传播途径。性行为虽然是HPV的主要传播方式，但绝非唯一途径。酒店未彻底消毒的浴巾毛巾、公共浴室、泳池等场景，只要皮肤黏膜发生直接接触，同样存在感染概率。这些日常被我们忽略…	1778860347	2026-05-15 15:52:27	8	3	0	1779297957340	https://m.weibo.cn/detail/5298865923427501	江苏	7716464712	好运气来锦鲤	f	https://m.weibo.cn/u/7716464712?luicode=20000061&lfid=5298865923427501&launchid=10000360-page_H5	https://tvax4.sinaimg.cn/crop.0.0.1080.1080.180/008qduYgly8hv7r2oqvo0j30u00u0acv.jpg?KID=imgbed,tva&Expires=1779308755&ssig=9n6tfJawPt	hpv	2026.05.15	2026.05.21
5298865928668293	#男生预防HPV掌控健康主场# 看完《一人之下》HPV彩蛋，我最大的收获，不是收获了追番的快乐，而是完成了一次彻底的健康认知蜕变，从回避、漠视、误解，到正视、了解、担当，这份转变，让我对健康与责任有了全新的理解。长久以来，男性HPV被贴上太多负面标签，尴尬、敏感、无关紧要，让我们始终不愿直面。我们从小被灌输“男生不谈私密健康”的观念，即便成年后，也依旧对这类话题讳莫如深，宁愿在无知中承担风险，也不愿主动学习科学知识。我们误以为，HPV离自己很遥远，觉得自己年轻、身体好，就不会被病毒侵袭，却忽略了病毒从不会因为年轻，就手下留情。我们也从未想过，自己的漠视，不仅会毁掉自身健康，更会给最亲近的人带来伤害，健康从来都不是一个人的事。这枚彩蛋没有刻意说教，只是用真诚的内容，传递最实用的健康真相，唤醒我们的防护意识。它让我们懂得，真正的强大，不是回避问题，而是直面风险。真正的责任，不是故作洒脱，而是…	1778860348	2026-05-15 15:52:28	0	0	0	1779297957340	https://m.weibo.cn/detail/5298865928668293	福建	3695401141	赵露思超话粉丝团肉丝	f	https://m.weibo.cn/u/3695401141?luicode=20000061&lfid=5298865928668293&launchid=10000360-page_H5	https://tvax2.sinaimg.cn/crop.0.0.503.503.180/dc4358b5ly8i5t4rvb1v0j20dz0dzq3h.jpg?KID=imgbed,tva&Expires=1779308752&ssig=gMY5t8GTyy	hpv	2026.05.15	2026.05.21
5298866352030890	#男生预防HPV掌控健康主场# 看完《一人之下》HPV彩蛋，我彻底推翻了“HPV与男性无关”的刻板认知，终于明白健康从来没有性别边界，男性从来不是HPV议题的局外人。长久以来，受传统观念和科普缺位影响，我和身边绝大多数男生一样，对HPV充满误解，默认这是女性专属的健康问题，将其归为尴尬敏感、无需关注的范畴，既不主动了解，也不刻意在意，甚至对相关话题避之不及。直到彩蛋用温和接地气的方式，清晰科普男性HPV感染的真相，我才猛然惊醒：HPV病毒传播不分男女，男性感染概率极高，且感染后症状极其隐蔽，极易成为隐性感染者，不仅会引发自身健康病变，还会在亲密接触中给伴侣带来不可逆的伤害。我们总以羞耻为借口回避，以无知为理由漠视，却不知这份刻意的视而不见，恰恰让健康隐患步步逼近。正视男性HPV，从来不是矫情多事，而是成年人最基本的健康自觉，放下偏见、主动学习、科学防护，才是对自己、对他人最真诚的责任与守…	1778860449	2026-05-15 15:54:09	0	0	0	1779297957339	https://m.weibo.cn/detail/5298866352030890	福建	3693655351	张凌赫超话粉丝馆	f	https://m.weibo.cn/u/3693655351?luicode=20000061&lfid=5298866352030890&launchid=10000360-page_H5	https://tvax3.sinaimg.cn/crop.0.0.512.512.180/dc28b537ly8ia71499lfzj20e80e8q3a.jpg?KID=imgbed,tva&Expires=1779308749&ssig=htCo3fEJ9h	hpv	2026.05.15	2026.05.21
5298875435057459	这是鸡眼还是HPV？这么大一个，怎么磨出来的？？ 黄老炮勇闯天涯的微博视频	1778862614	2026-05-15 16:30:14	15	1	0	1779297957336	https://m.weibo.cn/detail/5298875435057459	四川	3771251624	黄老炮勇闯天涯	m	https://m.weibo.cn/u/3771251624?launchid=10000360-page_H5	https://tvax2.sinaimg.cn/crop.0.0.480.480.180/e0c8bba8ly8i1f6nuykzpj20dc0dct97.jpg?KID=imgbed,tva&Expires=1779308738&ssig=5yzpH1EEq4	hpv	2026.05.15	2026.05.21
5298877075033754	中年女人，免疫来到一个端口，很多姐妹因为免疫差，被各种烦恼找上门，特别是多发的hpⅴ，真的让人崩溃，这时候，就需要我们做好补充了。#改善生活习惯 #健康生活方式 #生活习惯调整 #hpv #免疫力 #免疫力低 #免疫力提升	1778863006	2026-05-15 16:36:46	1	0	0	1779297957334	https://m.weibo.cn/detail/5298877075033754	广西	7890442652	朱大夫说健康	m	https://m.weibo.cn/u/7890442652?launchid=10000360-page_H5	https://tvax2.sinaimg.cn/crop.0.0.600.600.180/008BZuA4ly8hkrd63sgalj30go0gota8.jpg?KID=imgbed,tva&Expires=1779308738&ssig=%2BMlIXuIdcZ	hpv	2026.05.15	2026.05.21
5298877239397354	#男生预防HPV掌控健康主场# 从《一人之下》彩蛋到饭桌上的疫苗话题 追《一人之下》最新话时，突然被那个HPV科普彩蛋戳中——原来张楚岚说的"不光女生要注意"不是玩笑，男性也会感染HPV。这让我想起半年前饭桌上的争论，那时表哥说"疫苗是女生的事"，现在想来真是脸红。 以前总觉得HPV和男性没关系，顶多是"可能传给伴侣"的模糊概念。看了彩蛋里的科普才知道，男性感染后可能引发尖锐湿疣，甚至肛门癌、喉癌。查资料时发现，有数据说男性生殖器HPV感染率比女性还高，只是症状更隐蔽。 最触动我的是堂哥的故事。他去年体检时查出感染低危型HPV，医生建议伴侣也检查，嫂子吓得连夜去预约疫苗。后来堂哥主动去打了四价疫苗，成了我们家第一个接种的男性。上周家庭聚餐，他举着酒杯说："以前觉得这是矫情，现在才懂，保护自己也是保护家里人。" 这半年明显感觉到变化。小区药店的疫苗宣传页上，开始印"男女均可接种"；表弟高考…	1778863045	2026-05-15 16:37:25	0	0	0	1779297957333	https://m.weibo.cn/detail/5298877239397354	福建	5371113710	白鹿的小白鞋	f	https://m.weibo.cn/u/5371113710?luicode=20000061&lfid=5298877239397354&launchid=10000360-page_H5	https://tvax3.sinaimg.cn/crop.0.0.1079.1079.180/005RuE2ily8i4icgqqxdpj30tz0u0n0h.jpg?KID=imgbed,tva&Expires=1779308747&ssig=hWajCOcPLG	hpv	2026.05.15	2026.05.21
5298877571007233	HPV年年阳性难转阴，背后被忽略的真正原因是？打了疫苗还需要查HPV、TCT吗？如果尿道里长了尖锐湿疣，什么时候需要做尿道镜？北京地坛医院妇产科、泌尿外科专家团队将在直播间带来相关科普，敬请关注！#微博电台计划# #全民慢病健康科普计划# #辉耀百院行# #辉耀百院行之首都医科大学附属北京地坛医院# 北京地坛医院的微博视频 面对HPV感染，医生想说	1778863124	2026-05-15 16:38:44	2	7	3	1779297957331	https://m.weibo.cn/detail/5298877571007233		1613953781	北京地坛医院	m	https://m.weibo.cn/u/1613953781?luicode=20000061&lfid=5298877571007233&launchid=10000360-page_H5	https://tvax4.sinaimg.cn/crop.0.0.600.600.180/6032faf5ly8h8vi1vdj67j20go0gogni.jpg?KID=imgbed,tva&Expires=1779308744&ssig=7ythGhNL2k	hpv	2026.05.15	2026.05.21
5298878187569997	#男生预防HPV掌控健康主场# 从动漫彩蛋到家庭疫苗局 追《一人之下》时猝不及防刷到HPV科普彩蛋，冯宝宝面无表情说"男的也得防"的样子，比任何健康讲座都让人记牢。那天晚上我翻出收藏的疫苗科普，第一次发现自己过去的认知漏洞——原来HPV从不是女性专属课题。 以前和朋友聊起疫苗，总默认是"女生要打的针"，甚至觉得男性讨论这个有点"矫情"。直到看彩蛋里提到，男性感染可能引发生殖器疣，还会增加伴侣的风险，才惊觉过去的想法多片面。查资料时看到一组数据：男性生殖器HPV感染率超50%，比女性更高，只是症状更隐蔽，这才明白"共同防护"不是空话。 家里第一个打破偏见的是表哥。他去年陪嫂子打疫苗时，医生建议他也接种，起初他还笑"大男人打这干啥"，回家查完资料第二天就去约了四价。上周家庭聚餐，他主动跟舅舅们科普："这不是丢人的事，就跟小时候打乙肝疫苗一样，是保护自己也护着家里人。" 现在和朋友聊天，大家不…	1778863271	2026-05-15 16:41:11	0	0	0	1779297957326	https://m.weibo.cn/detail/5298878187569997	福建	7803818472	娱乐追剧小天才	f	https://m.weibo.cn/u/7803818472?luicode=20000061&lfid=5298878187569997&launchid=10000360-page_H5	https://tvax2.sinaimg.cn/crop.0.0.960.960.180/008w81FSly8i4mwduwlcvj30qo0qo419.jpg?KID=imgbed,tva&Expires=1779308741&ssig=cxFJvJth9u	hpv	2026.05.15	2026.05.21
5298878691934361	看完《一人之下》HPV彩蛋视频，宋宋姐姐又有了新的认知转变——✅HPV不是“女性专属”，男生感染HPV的概率也很高。主动掌控健康，提前预防HPV真的很重要！——————————————————————#男生预防HPV掌控健康主场# 因为HPV与宫颈癌的高关联性，很多人会理所当然的认为HPV是仅与女性相关的健康隐患。其实，这种认知是错误的！！！⬇️⬇️⬇️⬇️⬇️⬇️✅HPV作为一种病毒，它在传播时并不区分性别。宝儿姐在视频里说📢：“HPV是一种常见的病毒，男娃感染概率很高，一定提前做好预防。”科普视频里面还提到📢：“一项2014年基于美国人群的模型研究估算，在HPV疫苗上市前，至少有一位异性伴侣的男生一生中，相当于每10人中就有9人可能感染HPV。”☀️🍃☀️🍃☀️🍃☀️🍃☀️🍃☀️🍃✅男性感染HPV，有什么危害呢？❓也有很多男生和王也的想法一样：“就算感染了，应该也没关系吧？”千万不能…	1778863390	2026-05-15 16:43:10	0	1	0	1779297957322	https://m.weibo.cn/detail/5298878691934361	贵州	3971616025	Big宋宋姐姐	f	https://m.weibo.cn/u/3971616025?luicode=20000061&lfid=5298878691934361&launchid=10000360-page_H5	https://tvax2.sinaimg.cn/crop.0.0.1080.1080.180/ecba0d19ly8hz8o4fcgajj20u00u0wie.jpg?KID=imgbed,tva&Expires=1779308739&ssig=9dvHt6LzA6	hpv	2026.05.15	2026.05.21
5298878731780148	分享视频 小舟说健康的微博视频	1778863400	2026-05-15 16:43:20	0	0	0	1779297814563	https://m.weibo.cn/detail/5298878731780148	广西	7886707270	小舟说健康	m	https://m.weibo.cn/u/7886707270?launchid=10000360-page_H5	https://tvax2.sinaimg.cn/crop.0.0.950.950.180/008BJOPYly8hlwgesl5doj30qe0qe0v3.jpg?KID=imgbed,tva&Expires=1779308603&ssig=fFgWEb9pKK	hpv	2026.05.15	2026.05.21
5298879325274679	感染HPV就一定会得宫颈癌吗？打了疫苗就万事大吉？有性生活必须做筛查吗？宫颈癌为啥越来越年轻化？高危型HPV到底有多危险？筛查和疫苗该怎么搭配？一文讲清女生必看的HPV与宫颈癌知识！『#问多滴#关于HPV和宫颈癌，这5个问题你可能一直想问，但又不好意思开口』网页链接	1778863542	2026-05-15 16:45:42	0	0	0	1779297814561	https://m.weibo.cn/detail/5298879325274679	广东	1635796711	松爸严凯	m	https://m.weibo.cn/u/1635796711?launchid=10000360-page_H5	https://tvax3.sinaimg.cn/crop.0.0.1080.1080.180/618046e7ly8hm4nyjk6wuj20u00u03zz.jpg?KID=imgbed,tva&Expires=1779308603&ssig=Xang6d21fQ	hpv	2026.05.15	2026.05.21
5298880381715636	HPV其实就是水毒，恢复并不难。 每天健康说的微博视频	1778863794	2026-05-15 16:49:54	0	0	0	1779297814559	https://m.weibo.cn/detail/5298880381715636	广西	7895013623	每天健康说	f	https://m.weibo.cn/u/7895013623?launchid=10000360-page_H5	https://tvax1.sinaimg.cn/crop.0.0.422.422.180/008CiFHply8hneqwjl75vj30bq0bqq38.jpg?KID=imgbed,tva&Expires=1779308603&ssig=4Y1wRA0h9S	hpv	2026.05.15	2026.05.21
5298885073307994	免疫力低的可以这样做HPV 每天健康说的微博视频	1778864913	2026-05-15 17:08:33	0	0	0	1779297814559	https://m.weibo.cn/detail/5298885073307994	广西	7895013623	每天健康说	f	https://m.weibo.cn/u/7895013623?launchid=10000360-page_H5	https://tvax1.sinaimg.cn/crop.0.0.422.422.180/008CiFHply8hneqwjl75vj30bq0bqq38.jpg?KID=imgbed,tva&Expires=1779308603&ssig=4Y1wRA0h9S	hpv	2026.05.15	2026.05.21
5298885314482330	#一人之下HPV番外高能上线# 当《一人之下》的热血格斗遇上HPV科普，本以为会是“次元壁破裂”的违和感，没想到看完这个彩蛋，我和好友的聊天框里全是“绝了”“这科普方式太会了”的感叹。那些把HPV病毒拟人化的打斗、宝儿姐接地气的科普、王也掌控健康“风后奇门”的收尾，每个名场面都在刷新我对健康科普的认知，也让“主动预防HPV”的观念在不知不觉中刻进了心里。最让我和好友拍案叫绝的，是开头王也对战HPV病毒的“异人式科普”。竹林里，魁爷操控着一颗颗红黑相间的HPV病毒球步步紧逼，王也从最初的“什么HPV”到放出“乱金柝”试图定住病毒，却发现这病毒“怎么这么强”。火焰攻击、奇门术法轮番上阵，HPV病毒却像打不死的小强，散了又聚。这段把病毒的顽固和传播性具象成格斗对手的设计，简直是“脑洞天花板”。我和好友聊起时，都觉得这比干巴巴的医学讲解带感多了——原来HPV这么“难缠”，就像漫画里打不死的反派，…	1778864970	2026-05-15 17:09:30	2	1	0	1779297814558	https://m.weibo.cn/detail/5298885314482330	浙江	5597737793	温柔皆因渝起	m	https://m.weibo.cn/u/5597737793?luicode=20000061&lfid=5298885314482330&launchid=10000360-page_H5	https://tvax3.sinaimg.cn/crop.0.0.1080.1080.180/0066Pxjrly8icljwdr6oej30u00u0go8.jpg?KID=imgbed,tva&Expires=1779308612&ssig=o4egwS2kab	hpv	2026.05.15	2026.05.21
5298885402824020	#男生预防HPV掌控健康主场# 从动漫里的知识点到饭桌上的实在话 《一人之下》最新集里，张楚岚拿着HPV宣传册说“男的也得注意”时，我正举着手机给室友看——这场景太眼熟了，像极了上个月我拽着表哥去社区医院的样子。 以前总觉得HPV是女生才要操心的事，和朋友聊起疫苗，男生们要么插科打诨，要么摆手说“用不上”。直到看彩蛋里科普，男性感染可能引发尖锐湿疣，还会增加伴侣患宫颈癌的风险，才惊觉过去的认知多狭隘。查资料时发现，有研究说男性生殖器HPV感染率比女性高，只是症状更隐蔽，容易被忽略。 家里第一个“吃螃蟹”的是堂哥。他去年陪嫂子做检查，医生建议他也接种疫苗，起初他红着脸说“大男人打这针怪不好意思的”，架不住嫂子一句“你不爱惜自己，我也跟着担惊受怕”，最终约了四价。现在他见人就说：“打完心里踏实，这不是矫情，是对家里人负责。” 上个月家庭聚餐，我把动漫里的彩蛋转给姑父看，60后的他摸着下巴说：…	1778864991	2026-05-15 17:09:51	0	1	0	1779297814557	https://m.weibo.cn/detail/5298885402824020	福建	7899377868	梓渝的炒方便面	f	https://m.weibo.cn/u/7899377868?luicode=20000061&lfid=5298885402824020&launchid=10000360-page_H5	https://tvax1.sinaimg.cn/crop.0.0.500.500.180/008CAZ2sly8i2mafvtk5rj30dw0dwt9x.jpg?KID=imgbed,tva&Expires=1779308609&ssig=oYE3lEnhjH	hpv	2026.05.15	2026.05.21
5298887012123467	我姐的爱女可不是说说而已！鞠婧祎、考古 #一分钟精选视频扶持计划##微博二创视频创作季# 追星不EMO的微博视频	1778865375	2026-05-15 17:16:15	2	2	1	1779297814553	https://m.weibo.cn/detail/5298887012123467	上海	7870759444	追星不EMO	f	https://m.weibo.cn/u/7870759444?launchid=10000360-page_H5	https://tvax2.sinaimg.cn/crop.0.0.1080.1080.180/008AEU4Yly8ia2eq09plmj30u00u0q7x.jpg?KID=imgbed,tva&Expires=1779308603&ssig=Xp2ZJmvh9l	hpv	2026.05.15	2026.05.21
5298887263782609	如果你在网上看到这些产品，请立刻捂紧你的钱包，转身就走。第一：号称口服就能杀死HPV病毒的药物或保健品。Hpv病毒待在皮肤黏膜的上皮细胞里，目前没有任何口服药物能去杀死它。第二：号称阴道用药就能排毒的凝胶栓剂，说什么用了会排出毒素、坏死组织。那多半是药物本身的载体混合阴道的分泌物给你制造的排毒假象。第三：各种价格昂贵的免疫力增强套餐，比如天价的硒片、特效的蛋白粉，增强免疫力靠的是均衡营养，规律作息，而不是某一种单一的神奇食物或保健品，这些都是利用你的焦虑在赚钱。记住我的话，全世界都没有HPV特效药，真正能帮你转阴的是你。把钱花在健康饮食、规律运动和好心情上，比啥都强。#hpv##健康科普# 北京三甲皮肤性病科高广程主任的微博视频	1778865435	2026-05-15 17:17:15	0	0	0	1779297814550	https://m.weibo.cn/detail/5298887263782609	北京	2937071293	北京三甲皮肤性病科高广程主任	m	https://m.weibo.cn/u/2937071293?luicode=20000061&lfid=5298887263782609&launchid=10000360-page_H5	https://tvax1.sinaimg.cn/crop.85.72.900.900.180/af1026bdly8gb1wtgqyznj20u0190jvl.jpg?KID=imgbed,tva&Expires=1779308604&ssig=s%2BcjVXOuFS	hpv	2026.05.15	2026.05.21
5298887430505822	我姐的爱女可不是说说而已！#鞠婧祎# 女性//考古//娱乐圈#微博二创视频创作季##一分钟精选视频扶持计划# 上等圣女果的微博视频	1778865475	2026-05-15 17:17:55	23	0	0	1779297814544	https://m.weibo.cn/detail/5298887430505822	浙江	7441300329	上等圣女果	m	https://m.weibo.cn/u/7441300329?launchid=10000360-page_H5	https://tvax4.sinaimg.cn/crop.0.0.1080.1080.180/0087AW93ly8hcn1x5dzgxj30u00u0jt5.jpg?KID=imgbed,tva&Expires=1779308603&ssig=0R5BiFLnt%2B	hpv	2026.05.15	2026.05.21
5298892318968708	长了宫颈息肉，一定要切吗？宫颈息肉，是宫颈黏膜组织因为慢性发炎或受体内激素变化的刺激，局部冒出来的“小肉赘”。它数量不定，可能单发，也可能成串；个头不定，可能只有米粒大，也可能长到几厘米，育龄期和绝经后的女性最容易碰上它。大部分人长了息肉，身体没有任何感觉，都是做妇科体检时偶然发现的。但也有些人会碰到这些情况——① 同房或做妇科检查后出血；② 非经期阴道出血；③ 白带异常增多，或发黄、有异味等。要是碰上这些信号，最好去医院查查。确认是息肉，也不一定要开刀，得分情况——① 如果息肉个头很小、没有症状，且TCT和HPV都正常，可以先观望，定期复查；② 如果息肉大小＞1cm ，并出现出血、白带异常等症状，或医生认为有必要切除，再考虑手术的事。切除宫颈息肉，一般在门诊治疗室就能做，无需麻醉，不用住院，切除的组织送去病理化验，进行确认诊断。整个过程和平时做一次妇科检查差不多，不用感到害怕。切完息肉…	1778866640	2026-05-15 17:37:20	16	1	2	1779297333553	https://m.weibo.cn/detail/5298892318968708		2831150640	深圳卫健委	f	https://m.weibo.cn/u/2831150640?luicode=20000061&lfid=5298892318968708&launchid=10000360-page_H5	https://tvax1.sinaimg.cn/crop.0.0.600.600.180/a8bfee30ly8hzqqd2d2q8j20go0godhm.jpg?KID=imgbed,tva&Expires=1779308126&ssig=TJAR7VMLLs	hpv	2026.05.15	2026.05.21
5298925415959266	我姐的爱女可不是说说而已 #微博二创视频创作季##鞠婧祎樱花公主# 大眼说剧的微博视频	1778874531	2026-05-15 19:48:51	0	0	0	1779297643126	https://m.weibo.cn/detail/5298925415959266	内蒙古	6017638877	大眼说剧	f	https://m.weibo.cn/u/6017638877?launchid=10000360-page_H5	https://tvax3.sinaimg.cn/crop.0.0.500.500.180/006zfoLzly8i47dxa7wikj30dw0dwjrf.jpg?KID=imgbed,tva&Expires=1779308426&ssig=5OjyF8S1NQ	hpv	2026.05.15	2026.05.21
5298943831578573	我姐的爱女可不是说说而已 "鞠婧祎 "女性 "考古 辣条鱼楽冰的微博视频	1778878922	2026-05-15 21:02:02	38	2	0	1779297643125	https://m.weibo.cn/detail/5298943831578573	四川	7401045420	辣条鱼楽冰	m	https://m.weibo.cn/u/7401045420?launchid=10000360-page_H5	https://tvax4.sinaimg.cn/crop.0.0.512.512.180/0084S20kly8gmibyyq83uj30e80e8t9c.jpg?KID=imgbed,tva&Expires=1779308426&ssig=74deNHl6Vj	hpv	2026.05.15	2026.05.21
5298957574212241	#男生预防HPV掌控健康主场# 真没想到追个番还能涨知识！《一人之下》这个彩蛋让我愣了好久🤯！以前和哥们儿喝酒吹牛，从来没人提过男生也要防HPV这茬儿，现在想想，这种沉默反而有点危险啊⚠️。查了资料才知道，男性感染HPV的概率其实不低，而且可能导致生殖器疣甚至某些癌症😰。疫苗明明男女都能打，可为啥身边那么多兄弟都觉得这事与自己无关呢？这种认知偏差真的要改改了💡。朋友们，健康这件事可不能双标啊！真正的好兄弟，就该互相提醒，把科学防护当成一件普通又重要的事来认真对待👬。别等健康亮红灯才后悔！我已经打算找机会和死党们好好唠唠了，咱们都得支棱起来啊🌱！	1778882198	2026-05-15 21:56:38	0	0	0	1779297643123	https://m.weibo.cn/detail/5298957574212241	河北	2273514050	皮皮望着红豆杉_459	m	https://m.weibo.cn/u/2273514050?luicode=20000061&lfid=5298957574212241&launchid=10000360-page_H5	https://tvax1.sinaimg.cn/default/images/default_avatar_male_180.gif?KID=imgbed,tva&Expires=1779308440&ssig=MrZtnbXMWK	hpv	2026.05.15	2026.05.21
5298958508232361	#男生预防HPV掌控健康主场# 天！看个动漫居然被科普了！🎉《一人之下》的HPV彩蛋让我瞬间清醒💡 姐妹们兄弟们，这事儿必须认真聊聊！我以前对男性HPV的了解真的浅薄…😳 总觉得离自己生活很远。但现在懂了，病毒传播根本没有性别界限🚫 男生感染后也可能出现健康问题，这可不是闹着玩的！😰 更感动的是，接种疫苗其实是一种双向保护～❤️ 既守护自己，也守护心爱的人，这才是现代人该有的担当吧！✨说真的，健康知识更新太关键了！🔑 打破“只有女性需要关注”的刻板印象，才能织起更完整的防护网～🌐 主动了解、科学预防，这份责任心让关系更踏实、更温暖呢！🤗所以，别再把话题藏起来啦！🗣️ 大方讨论、积极行动，这才是真的酷！😎 从今天起，一起做健康生活的先锋吧～为自己，也为所爱之人！💞	1778882421	2026-05-15 22:00:21	0	0	0	1779297643121	https://m.weibo.cn/detail/5298958508232361	广东	2239149481	风骚六少	m	https://m.weibo.cn/u/2239149481?luicode=20000061&lfid=5298958508232361&launchid=10000360-page_H5	https://tvax1.sinaimg.cn/default/images/default_avatar_male_180.gif?KID=imgbed,tva&Expires=1779308437&ssig=vZTu4zCinD	hpv	2026.05.15	2026.05.21
5298959804795988	#男生预防HPV掌控健康主场# 真的被《一人之下》这个HPV彩蛋惊到了！😮 它用我完全没想到的方式，狠狠补全了我健康认知的拼图～🧩 原来男生和HPV的关系，一直被我们大大低估了！我以前模糊地觉得，男生就算感染了也可能自愈，问题不大…😅 但现实是，HPV在男性中感染率很高，且可能潜伏多年，不仅会传染给伴侣，更会让自己成为口腔癌、喉癌等疾病的后备军！📈 这种“不痛不痒”的隐形威胁，反而最让人后怕！🌫️现在我觉得，关注男性HPV是健康观念的一次重要升级。🚀 这无关性别对立，而是关乎对生命的同等尊重与保护。当男生也能自然地去了解、讨论并接种疫苗，我们才真正构建了一个没有短板的防护网！🕸️ 这种互相照亮的健康意识，才是现代人最该追求的时尚吧！💖我立刻就和几个好哥们儿分享了！👬 希望更多男生能卸下无谓的羞怯，把这话题当作普通健康常识来聊。🌈 因为我们对自己的每一分了解，都是对彼此未来的珍贵馈赠呀！🎁✨	1778882730	2026-05-15 22:05:30	0	0	0	1779297643120	https://m.weibo.cn/detail/5298959804795988	广东	3036349353	骆帅帅201314_997	m	https://m.weibo.cn/u/3036349353?luicode=20000061&lfid=5298959804795988&launchid=10000360-page_H5	https://tvax1.sinaimg.cn/default/images/default_avatar_male_180.gif?KID=imgbed,tva&Expires=1779308435&ssig=4r1P%2Fq9jvH	hpv	2026.05.15	2026.05.21
5298961394173884	#男生预防HPV掌控健康主场# 看宝儿姐在科普什么是HPV？这说明还有很多网友根本都不知道什么是HPV，尤其是男生，应该对HPV有更加深刻的了解，毕竟对于男生来说，感染HPV的概率还是超级高的，首先要认识它是什么，再者就是要预防，再者就是如何的保护好自己。这样才能是掌控健康主场的大男生	1778883109	2026-05-15 22:11:49	0	0	0	1779297643118	https://m.weibo.cn/detail/5298961394173884	河南	7533382803	你不要偷偷地看着我	f	https://m.weibo.cn/u/7533382803?launchid=10000360-page_H5	https://tvax4.sinaimg.cn/crop.0.0.996.996.180/008dPj0fly8glgcy9pcrqj30ro0ro0tg.jpg?KID=imgbed,tva&Expires=1779308426&ssig=R3wirsnrJf	hpv	2026.05.15	2026.05.21
5298962756272190	#一人之下HPV番外高能上线# 天哪！《一人之下》HPV科普彩蛋也太会了吧！看到冯宝宝一脸“机智”地拿出疫苗，张楚岚在旁边目瞪口呆的样子，我直接笑出声！这种打破次元壁的联动真是又惊喜又暖心😆最最打动我的，绝对是宝儿姐用她标志性的淡定语气说“打了疫苗，揍人更坦率”那个瞬间！🎯 她一边说着“靠谱”，一边比出那个经典手势，明明还是那副“莫得感情”的脸，却让人感受到浓浓的守护意味💪 瞬间就觉得——这很“哪都通”，这很“一人之下”！用最动漫的方式传递最实在的关怀，真是又酷又实用✨已经疯狂安利给所有小伙伴了！这种既有创意又有社会责任感的合作请多来一点好吗！看完不仅想去重温漫画，更想把健康防护也稳稳安排上～这才是真正“入脑又入心”的跨界啊！强烈打call！🎉	1778883433	2026-05-15 22:17:13	0	0	0	1779297643112	https://m.weibo.cn/detail/5298962756272190	广东	2940629864	吉安县腻子粉	m	https://m.weibo.cn/u/2940629864?luicode=20000061&lfid=5298962756272190&launchid=10000360-page_H5	https://tvax1.sinaimg.cn/default/images/default_avatar_male_180.gif?KID=imgbed,tva&Expires=1779308430&ssig=ztv4x7HXEA	hpv	2026.05.15	2026.05.21
5298962753392570	#一人之下HPV番外高能上线# 天呐！看完《一人之下》和HPV科普的跨界彩蛋，我真的被狠狠戳中了！这波合作也太有温度了吧💖最最打动我的，绝对是宝儿姐一脸淡定说出“防病毒，也要有常识”的那个瞬间😭 她平时总“瓜兮兮”的，但这次眼神特别认真，手里还比划着小手势，瞬间就把“为自己健康负责”的念头种进我心里了！谁说热血漫只能打斗？守护现实中的健康，才是真·热血啊🔥还有张楚岚挠着头吐槽“这可比练功麻烦多了”，接着又认真补充预防知识的样子，简直人间真实✨ 动漫角色突然这么接地气地关心我们，这种破次元壁的叮嘱太戳心窝子了！用我们熟悉的角色，讲对我们重要的事，这创意我给一百分🌟 看完心里暖洋洋的，立刻就想分享给所有在乎的姐妹！守护花开，咱们可都要学宝儿姐——又稳又聪明呀🌼	1778883433	2026-05-15 22:17:13	0	0	0	1779297643115	https://m.weibo.cn/detail/5298962753392570	广东	1653551944	binbintotti1	m	https://m.weibo.cn/u/1653551944?luicode=20000061&lfid=5298962753392570&launchid=10000360-page_H5	https://tvax1.sinaimg.cn/default/images/default_avatar_male_180.gif?KID=imgbed,tva&Expires=1779308432&ssig=gbZvmF6Kgr	hpv	2026.05.15	2026.05.21
5298965756248373	#一人之下HPV番外高能上线# 说实话这颜值依旧能是顶牛呀，太帅了，他#鹿晗这就是京圈佛子吗#	1778884148	2026-05-15 22:29:08	5	0	0	1779297643111	https://m.weibo.cn/detail/5298965756248373	河南	5746186779	带汽儿的玫瑰	f	https://m.weibo.cn/u/5746186779?launchid=10000360-page_H5	https://tvax1.sinaimg.cn/crop.0.0.1080.1080.180/006gSpFVly8i9kzukd29cj30u00u0tbj.jpg?KID=imgbed,tva&Expires=1779308426&ssig=feTrQ04G8b	hpv	2026.05.15	2026.05.21
5298969158618488	#长瘊子就是感染了HPV吗#【直播！预防HPV 筑牢“宫墙”】什么是HPV？HPV通过哪些途径传播？皮肤出现“瘊子”或尖锐湿疣，是否意味着感染了HPV？5月15日，《#中华名医号#》邀请首都医科大学附属北京地坛医院HPV感染及相关病变门诊主任医师刘彦春，@央广网 实习主持人张萌与您相约直播间，与大家一起分享HPV病毒相关健康知识。 央广网的微博视频	1778884960	2026-05-15 22:42:40	0	0	0	1779297643108	https://m.weibo.cn/detail/5298969158618488		6444725927	吉视守望都市	m	https://m.weibo.cn/u/6444725927?luicode=20000061&lfid=5298969158618488&launchid=10000360-page_H5	https://tvax4.sinaimg.cn/crop.0.0.720.720.180/00729pCnly8h8vgi5rd0lj30k00k0wgb.jpg?KID=imgbed,tva&Expires=1779308427&ssig=8m%2BckPcf%2FY	hpv	2026.05.15	2026.05.21
5298971506379725	#一人之下HPV番外高能上线# 闲暇宅家重温《一人之下》，意外被全新HPV科普番外狠狠科普到🥰原本以为只是精彩的异人剧情，没想到暖心联动健康知识，用轻松有趣的动漫形式，讲透了大家羞于谈论、又极易误解的健康常识，看完瞬间恍然大悟，打破了长久以来根深蒂固的偏见。 生活里绝大多数人，都对HPV有着很深的误会😔大家习惯性觉得这类健康问题只和女性相关，男生天生不受影响，不用筛查不用防护，公共浴室、民宿酒店、日常贴身接触也毫不在意，总觉得病毒离自己十分遥远。很少有人愿意主动了解相关知识，更不会坦然正视健康风险，害羞回避、盲目侥幸，让很多隐形隐患一直被忽视。 番外清晰科普了HPV多样的传播途径，不只是亲密接触，日常公共用品、皮肤黏膜间接接触，都有可能潜藏感染风险⚠️很多不起眼的生活习惯，看似平常无害，久而久之都会悄悄增加患病概率。而且男性感染HPV之后，并不会毫无症状，长期持续感染，会诱发多种难缠的身…	1778885520	2026-05-15 22:52:00	0	0	0	1779297478733	https://m.weibo.cn/detail/5298971506379725	福建	6723017934	漂浮的白云lu	f	https://m.weibo.cn/u/6723017934?luicode=20000061&lfid=5298971506379725&launchid=10000360-page_H5	https://tvax2.sinaimg.cn/crop.0.0.512.512.180/007kZ658ly8g013u07qlzj30e80e8js3.jpg?KID=imgbed,tva&Expires=1779308276&ssig=r40cCVcIcQ	hpv	2026.05.15	2026.05.21
5298972956564858	#男生预防HPV掌控健康主场# 追了这么多年国漫，《一人之下》在我心里一直很特别。张楚岚的隐忍、王也的洒脱、老天师的威压……每个角色都立得住，每季都能看得人热血上头。结果最近刷到片尾的HPV科普彩蛋，我整个人直接被砸进一片“新知海洋”——好多我以为自己懂的事，原来从头到尾都搞错了。今天就顺着王也道长的经历，好好聊聊这些让我认知彻底转变的瞬间，也顺便说说我对男性HPV的真实看法。关于HPV新知1️⃣：HPV从来不是“女生专属题”，男生才是最容易被钻空子的那个。 坦白讲，以前我也隐隐觉得：HPV嘛，那是女生要担心的事，男生注意点卫生就不会中招。结果彩蛋里宝儿姐一顿冷知识输出，直接把我这层侥幸砸得稀碎——男生感染后往往没明显症状，自己浑然不觉，反而更容易在不知不觉中传播。这个认知反转实在太猛了，我不得不重新打量自己过去那些“无所谓”的瞬间。关于HPV新知2️⃣：传播途径远不止性生活，日常生活里…	1778885866	2026-05-15 22:57:46	1	1	0	1779297478731	https://m.weibo.cn/detail/5298972956564858	江西	2445169705	Tinsecret_	f	https://m.weibo.cn/u/2445169705?luicode=20000061&lfid=5298972956564858&launchid=10000360-page_H5	https://tvax4.sinaimg.cn/crop.0.0.1080.1080.180/91be5429ly8i2bggkngicj20u00u03zr.jpg?KID=imgbed,tva&Expires=1779308273&ssig=5XFSIZxGh1	hpv	2026.05.15	2026.05.21
5298973342700486	#男生预防HPV掌控健康主场# 🦠🦠🦠👧👦👧👦🦠🦠🦠🦠👧👦👧👦🦠🦠🦠看完一人之下HPV彩蛋彻底扭转我的固有认知✨ 追完《一人之下》官方HPV公益彩蛋短片，我的认知真的被彻底刷新了。原本我和大多数人一样，对相关健康知识存在巨大盲区，一直刻板认为这只是女生需要关注的健康问题。这部超走心的科普番外，用熟悉的异人剧情、鲜活的角色演绎，温柔击碎大众多年的错误认知。今天想和所有好友聊聊心里话，聊聊被全网忽略的男性健康真相。 🦠🦠🦠👧👦👧👦🦠🦠🦠🦠👧👦👧👦🦠🦠🦠💥【打破刻板偏见】在看这个彩蛋之前，我身边包括网络上，几乎所有人都深陷同一个误区。大家下意识将这类健康问题和女性绑定，绝大多数男生更是完全不关注、不筛查、不预防，觉得和自己毫无关系。 长久以来的舆论和科普偏向女性，让所有人都遗漏了最重要的一点：健康病毒从不会区分性别。HPV是人乳头瘤病毒，是所有人日常生活中，都有可能接触感染的常见病毒，不存在性…	1778885958	2026-05-15 22:59:18	0	0	0	1779297478730	https://m.weibo.cn/detail/5298973342700486	四川	2833567491	胖毛奶梦	f	https://m.weibo.cn/u/2833567491?luicode=20000061&lfid=5298973342700486&launchid=10000360-page_H5	https://tvax3.sinaimg.cn/crop.0.0.1002.1002.180/a8e4cf03ly8gnkjwm3wugj20ru0ru75g.jpg?KID=imgbed,tva&Expires=1779308271&ssig=rdgvlJ2PGl	hpv	2026.05.15	2026.05.21
5298975029856029	#一人之下HPV番外高能上线# 🎞️ 番外高能开播，热血之外更有守护深意 《一人之下》HPV番外彩蛋高能上线！熟悉的异人江湖、全员集结的名场面瞬间拉满情怀，剧情全程紧凑高能、看点拉满，一口气看完直呼过瘾，没想到热血国漫番外，还藏着这么温柔又硬核的健康守护内核✨ 💥 名场面破圈，健康科普也能热血出圈 最打动我的，就是这次合作打破了常规科普的枯燥感。用大家超爱的国漫角色、精彩高能的剧情桥段，把HPV防护这个严肃健康话题，用年轻人喜闻乐见的方式轻松讲透。原本陌生难懂的健康知识，跟着角色故事就能轻松看懂，名场面看完不仅记得住，更真正把主动防护、提前守护的理念刻进心里，科普一下子就变得好懂又好记。 🛡️ 别等“中招”，我们都要做自己的守护者 异人世界里大家拼尽全力守护身边人、守护本心；现实生活里，好好守护自己的身体健康，才是一辈子的修行。HPV从来不是难以启齿的话题，主动了解、提前预防、做好筛查，…	1778886360	2026-05-15 23:06:00	30	17	0	1779297333563	https://m.weibo.cn/detail/5298975029856029	江苏	5933387082	想自律de小闻	f	https://m.weibo.cn/u/5933387082?luicode=20000061&lfid=5298975029856029&launchid=10000360-page_H5	https://tvax4.sinaimg.cn/crop.0.0.821.821.180/006txT1Ely8h47db198itj30mt0mtq5c.jpg?KID=imgbed,tva&Expires=1779308131&ssig=fEB3BbrsRR	hpv	2026.05.15	2026.05.21
5298975154635988	#男生预防HPV掌控健康主场# 🍃 当国漫里最通透清醒的道长，遇上现实中最容易被忽视的健康真相，我经历了一场关于“打破偏见，主动掌控”的认知觉醒。🌟 王也身上最让人心安的，从来不是他身怀风后奇门的绝技，而是那种“看透世事却依然温和清醒”的通透感。从武当到都市，从异人江湖到烟火人间——他好像总能用最淡定的表情，说出最扎心的真相。🛡️ 而这次《一人之下》HPV科普彩蛋，恰好把这种“温柔点醒”的力量发挥到了极致。没有说教，没有恐吓，只是把王也放进被HPV病毒围攻的剧情里，让宝儿姐用一贯平淡又实在的语气把健康真相一一道来。❣️ 一个用“乱金柝”都镇不住的敌人；❣️ 一个用四川话打破所有偏见的科普。从小时候觉得“生病离我很远”的盲目自信，到长大后在体检报告前突然心虚的瞬间——这既是无数男生走过的侥幸弯路，也是王也彩蛋里那段剧情深深戳中我的原因。💖 在我眼里，这次《一人之下》的彩蛋联动从来不是简单的…	1778886390	2026-05-15 23:06:30	1	0	0	1779297478728	https://m.weibo.cn/detail/5298975154635988	安徽	3216047941	胎菊小哥	m	https://m.weibo.cn/u/3216047941?luicode=20000061&lfid=5298975154635988&launchid=10000360-page_H5	https://tvax3.sinaimg.cn/crop.0.0.1080.1080.180/bfb0ff45ly8i3ijibq6s1j20u00u0752.jpg?KID=imgbed,tva&Expires=1779308268&ssig=7HMvn1tuq0	hpv	2026.05.15	2026.05.21
5298975980656766	#男生预防HPV掌控健康主场# 在学生群体里，对HPV的误解真的太普遍了🙏。我们平时很少接触正规的健康科普，同学之间更是很少讨论这类话题，久而久之就形成了固定误区：总觉得HPV是专属女性的健康问题，男生完全不用操心，也不存在感染风险。大家仗着年轻身体好，对公共卫生、日常防护毫不在意，去公共泳池、澡堂、外出住宿时，从不主动做好防护，抱着绝对不会中招的侥幸心理，放任各种健康隐患存在。 但这部番外真实又直白地揭开了真相，彻底打破所有刻板印象⚠️。HPV的传播途径远比我们想象的更广，不只是单一传播方式，日常公共环境的间接接触、皮肤黏膜接触，都有可能成为病毒传播的渠道。更关键的是，男生根本不是HPV的绝缘体，超高的终身感染概率，是很多人完全不知道的冷知识。 而且持续感染带来的后果，远比我们想象的更严重😨。不仅会引发各类皮肤、身体问题，后续治疗过程繁琐又痛苦，复发率极高，反反复复折磨身心，严重影响生…	1778886587	2026-05-15 23:09:47	0	0	0	1779297478728	https://m.weibo.cn/detail/5298975980656766	内蒙古	7868792968	艺菲的森林	m	https://m.weibo.cn/u/7868792968?luicode=20000061&lfid=5298975980656766&launchid=10000360-page_H5	https://tvax3.sinaimg.cn/crop.0.0.1080.1080.180/008AwEvCly8i8yy14fm20j30u00u077d.jpg?KID=imgbed,tva&Expires=1779308266&ssig=JL%2BCYADC1m	hpv	2026.05.15	2026.05.21
5298977406720866	#一人之下HPV番外高能上线# ✨没有早一步，也没有晚一步——在我还天真地以为HPV只和女生有关时，这支番外彩蛋像一记温柔又精准的“乱金柝”，直接把我定在原地。🎬从满脑子“这也能联动？”的疑惑，到王也满头大汗对着电话喊“魁爷救命”时我笑出声，再到宝儿姐举着科普小黑板一本正经甩数据，最后鼻酸沉默——这次《一人之下》的HPV番外，彻底推翻了我对健康科普的所有预设。不是强行植入，而是一场本就该被所有人看见的、关于生命的诚恳对谈。💬视频里王也最后说“过去无法挽回，未来还可以改变”，那句话响起来的时候，我突然意识到：原来有些防护，我们一直来得及。🍃🍃🍃🍃🍃🍃🍃🍃🍃🍃🍃🍃🍃🍃💖 为什么这支HPV彩蛋能让我连刷多遍？三个维度，层层见血🌟内容破壁：把病毒的“难缠”揉进每一帧武侠叙事里说实话，以前看到“HPV科普”四个字，脑子里浮现的都是枯燥的病理图和乏味的说教腔。但《一人之下》这次直接让王也和HPV病毒…	1778886927	2026-05-15 23:15:27	3	0	0	1779297478726	https://m.weibo.cn/detail/5298977406720866	安徽	3216047941	胎菊小哥	m	https://m.weibo.cn/u/3216047941?luicode=20000061&lfid=5298977406720866&launchid=10000360-page_H5	https://tvax3.sinaimg.cn/crop.0.0.1080.1080.180/bfb0ff45ly8i3ijibq6s1j20u00u0752.jpg?KID=imgbed,tva&Expires=1779308263&ssig=qRYKYNGDlJ	hpv	2026.05.15	2026.05.21
5298977471731083	#一人之下HPV番外高能上线##男生预防HPV掌控健康主场# 健康这局，由我掌控！握紧人生健康的主动权，主动预防HPV。看了👀《一人之下》HPV最新番外彩蛋，安吉想说HPV不是女生专属，男生也要重视预防。TVC中魁爷放出红黑“HPV病毒🦠军团”逼王也就范，王也的风后奇门打不动HPV，于是宝儿姐用Q版四川话开讲硬核科普。说到让安吉印象深刻的内容，就是那一项项研究发现，都在告诉我们HPV不仅感染风险高，而且感染途径还多，持续感染甚至可能引发多种疾病。🔸HPV感染风险高一项2014年基于美国人群的模型研究估算， 在HPV疫苗上市之前，对于至少有一个异性性伴侣的人一生中，男性感杂HPV的平伪概率为91.3%， 女性为84.6%，可见HPV感染的风险真的很高。🔸HPV感染途径多样很多人以为没有对象就不会感染HPV，殊不知HPV的传播途径可不简单，性行为是感染HPV的主要途径，但不是唯一途径。HPV…	1778886942	2026-05-15 23:15:42	1	0	0	1779297478724	https://m.weibo.cn/detail/5298977471731083	安徽	1950683455	安吉莉娅angelia	f	https://m.weibo.cn/u/1950683455?luicode=20000061&lfid=5298977471731083&launchid=10000360-page_H5	https://tvax1.sinaimg.cn/crop.0.0.1080.1080.180/7445113fly8hyx1nfum83j20u00u0tdi.jpg?KID=imgbed,tva&Expires=1779308260&ssig=dgYAkS0vMb	hpv	2026.05.15	2026.05.21
5298978527642371	🌸 握紧人生健康的主动权🌸 每个人都可以是自己的“异人”最近迎来了一段难得的休息时光，我一口气狂刷了好几部国漫，结果被《一人之下》最新上线的HPV番外彩蛋“硬控”了好一阵子一人之下动画的微博视频所以今天，菲菲菲👧🏻就想借着这股东风，跟小伙伴们好好唠一唠这次走心的跨界联动，也顺便分享那些对我们极其实用的HPV健康冷知识~ #一人之下HPV番外高能上线# 🍃🍃🍃🍃🍃🍃🍃🍃🍃🍃🍃🍃🍃🍃🍃🍃🍃🍃 🛑 宝儿姐的硬核科普，直白又震撼说实话，平常我跟学生们打交道，最怕的就是那种干巴巴的填鸭式说教……但这次《一人之下》的彩蛋，直接把健康知识融入到角色日常里，处理得特别丝滑，感觉就像是在看正片的一个日常小插曲彩蛋里，王也道长遇到了一个浑身“长满”HPV病毒🦠的家伙（图1~图3），打起来倒是不怕，可是HPV是什么呢？紧接着，外表三无、实则通透的宝儿姐突然上线，用她那极具辨识度的四川话展开了一顿硬核科普，告诉…	1778887193	2026-05-15 23:19:53	0	2	1	1779297478721	https://m.weibo.cn/detail/5298978527642371	山东	5101156894	杜菲不是杜飞是DF	f	https://m.weibo.cn/u/5101156894?luicode=20000061&lfid=5298978527642371&launchid=10000360-page_H5	https://tvax1.sinaimg.cn/crop.0.0.996.996.180/005zdVW6ly8g5antxjzwgj30ro0rotbg.jpg?KID=imgbed,tva&Expires=1779308258&ssig=Q0sOudBPSy	hpv	2026.05.15	2026.05.21
5298983083180803	#男生预防HPV掌控健康主场# 🔍 打破误区：HPV从来不是女生专属 看完《一人之下》HPV番外彩蛋，彻底扭转了我的固有认知！绝大多数人都以为HPV只是女性健康问题，实际上男女都会感染HPV，传播途径也不止一种。男性不仅是病毒的易感人群，也会成为病毒的传播者，引发生殖器病变、肛周问题、甚至口咽相关健康风险，绝对不能置身事外。 📚 男生必须知道的HPV硬核科普 1. 感染率远超想象：绝大多数成年人一生中都有概率感染HPV，男性整体感染比例一点也不低，高危型持续感染同样会带来严重健康隐患。2. 大多无症状≠没有危害：男性感染后常常没有明显不适感，很容易被忽略，但病毒会持续潜伏、悄悄影响自身和伴侣健康。3. 防护就是双向守护：做好自身HPV预防，不只是对自己的身体负责，更是对伴侣、家人的健康负责，是成年人最基本的担当。 🛡️ 男生专属HPV防护实用妙招 ✅ 主动接种HPV疫苗，大幅降低高危型病…	1778888280	2026-05-15 23:38:00	29	16	0	1779297218448	https://m.weibo.cn/detail/5298983083180803	江苏	5933387082	想自律de小闻	f	https://m.weibo.cn/u/5933387082?luicode=20000061&lfid=5298983083180803&launchid=10000360-page_H5	https://tvax4.sinaimg.cn/crop.0.0.821.821.180/006txT1Ely8h47db198itj30mt0mtq5c.jpg?KID=imgbed,tva&Expires=1779308005&ssig=B5HaJidRWq	hpv	2026.05.15	2026.05.21
5298985100640840	HPV反复，别傻傻等自愈免疫力 吴主任科普的微博视频	1778888761	2026-05-15 23:46:01	0	0	0	1779297478716	https://m.weibo.cn/detail/5298985100640840	广西	7019379544	吴主任科普	f	https://m.weibo.cn/u/7019379544?launchid=10000360-page_H5	https://tvax1.sinaimg.cn/crop.0.0.600.600.180/007F2Bh6ly8hm4yd9e1axj30go0gowfo.jpg?KID=imgbed,tva&Expires=1779308257&ssig=j5V1Ba82p3	hpv	2026.05.15	2026.05.21
5298993907106290	What is HPV and how can you protect yourself from itHPV病毒到底是什么，如何科学做好自身防护#一分钟精选视频扶持计划# #专业视频创作季# 彩橙橘子花的微博视频	1778890861	2026-05-16 00:21:01	0	0	0	1779297333564	https://m.weibo.cn/detail/5298993907106290	四川	6512098742	彩橙橘子花	m	https://m.weibo.cn/u/6512098742?launchid=10000360-page_H5	https://tvax2.sinaimg.cn/crop.0.0.512.512.180/0076I6mGly8i3esi2dkldj30e80e8jrv.jpg?KID=imgbed,tva&Expires=1779308125&ssig=p55F6JOzbt	hpv	2026.05.16	2026.05.21
5299053352977052	宫颈糜烂，真是宫颈癌的预警吗？#宫颈病变# #hpv感染# #我的白大褂# 流浪猫的喵喵家的微博视频	1778905034	2026-05-16 04:17:14	0	0	0	1779297333561	https://m.weibo.cn/detail/5299053352977052	北京	5992567656	流浪猫的喵喵家	m	https://m.weibo.cn/u/5992567656?launchid=10000360-page_H5	https://tvax1.sinaimg.cn/crop.256.64.640.640.180/006xycB2ly8glwwsdxtovj30w00lcb29.jpg?KID=imgbed,tva&Expires=1779308125&ssig=Q7tk0RMfdy	hpv	2026.05.16	2026.05.21
5299053594411124	为何发现“宫颈糜烂”就得查HPV？这个令人恐慌的旧术语早已被医学界淘汰#宫颈糜烂# #hpv# #hpv感染# sing音乐基地的微博视频	1778905091	2026-05-16 04:18:11	0	0	0	1779297333560	https://m.weibo.cn/detail/5299053594411124	北京	6179910842	sing音乐基地	f	https://m.weibo.cn/u/6179910842?launchid=10000360-page_H5	https://tvax1.sinaimg.cn/crop.0.0.512.512.180/006Keh7kly8gy1hym4m9oj30e80e8gme.jpg?KID=imgbed,tva&Expires=1779308125&ssig=hKJAkqEk7J	hpv	2026.05.16	2026.05.21
5299095276096151	#微博AI创作季##健康奥斯卡##AI创造营# 尖锐湿疣一旦怀疑，及时就诊，千万不要拖延，疾病并不会因为你的拖延而消失。 我叫皮小徐的微博视频	1778915029	2026-05-16 07:03:49	5	0	0	1779297333558	https://m.weibo.cn/detail/5299095276096151	北京	1750529573	我叫皮小徐	m	https://m.weibo.cn/u/1750529573?launchid=10000360-page_H5	https://tvax4.sinaimg.cn/crop.0.0.1080.1080.180/6856f625ly8i7hpe7o060j20u00u0agg.jpg?KID=imgbed,tva&Expires=1779308125&ssig=PQggJEFgxZ	hpv	2026.05.16	2026.05.21
5299106473838149	近 4 成癌症能预防，最值得做的是这 3 件事癌症不仅与遗传和基因突变有关最新研究显示，近 4 成癌症可以靠我们自己规避 👇2026 年 2 月，《Nature Medicine》发布的研究揭示了癌症与生活方式的紧密联系：📊 总体比例： 全球约 37.8% 的新发癌症源于可改变的风险因素。👨🏻 男性更甚： 约 45.4% 的病例可预防，主因是男性吸烟比例更高。👩🏻 女性情况： 约 29.7% 的病例与生活习惯等因素相关。 想要有效防癌，这三件事性价比最高👇 1️⃣ 戒烟 🚭烟草是全球最主要的致癌风险因素。它不只和肺癌有关，也会增加口腔癌、喉癌、食管癌、膀胱癌、胰腺癌等多种癌症风险。从防癌角度看，戒烟是最明确、也最值得优先做的一步。少抽几根不是终点，真正有效的是尽早戒烟。 2️⃣ 预防和控制感染 🦠感染也是很容易被忽视的致癌因素。需要重点关注这几类👇● HPV 感染：与宫颈癌等癌症有关，符…	1778917699	2026-05-16 07:48:19	0	0	0	1779297333558	https://m.weibo.cn/detail/5299106473838149	广东	1276216251	王赟	m	https://m.weibo.cn/u/1276216251?luicode=20000061&lfid=5299106473838149&launchid=10000360-page_H5	https://tvax4.sinaimg.cn/crop.0.0.1080.1080.180/4c1183bbly8i6gqpzkg18j20u00u0n0d.jpg?KID=imgbed,tva&Expires=1779308128&ssig=Ubap7Zs0iW	hpv	2026.05.16	2026.05.21
5299130976961091	经常吃甜食，会加重HPV吗？告诉你大实话！HPV关爱女性健康涨知识#正能量#中医 中医博士宋洪丽的微博视频	1778923541	2026-05-16 09:25:41	1	1	0	1779297333557	https://m.weibo.cn/detail/5299130976961091	北京	7764135555	中医博士宋洪丽	f	https://m.weibo.cn/u/7764135555?launchid=10000360-page_H5	https://tvax4.sinaimg.cn/crop.0.0.1080.1080.180/008trwkPly8hwepp8kc7qj30u00u00tx.jpg?KID=imgbed,tva&Expires=1779308125&ssig=nTMJ39DpIt	hpv	2026.05.16	2026.05.21
5299132323597128	宫颈锥切术后，还能活多久？#宫颈病变#HPV#锥切#关爱女性健康#涨知识##正能量# 中医博士宋洪丽的微博视频	1778923862	2026-05-16 09:31:02	1	1	0	1779297333555	https://m.weibo.cn/detail/5299132323597128	北京	7764135555	中医博士宋洪丽	f	https://m.weibo.cn/u/7764135555?launchid=10000360-page_H5	https://tvax4.sinaimg.cn/crop.0.0.1080.1080.180/008trwkPly8hwepp8kc7qj30u00u00tx.jpg?KID=imgbed,tva&Expires=1779308125&ssig=nTMJ39DpIt	hpv	2026.05.16	2026.05.21
5299145193557572	公布又一次复查结果：显示感染HPV病毒，呈阳性。 离婚每日心情记录不健全关系 西安·西安医专附属医院	1778926930	2026-05-16 10:22:10	0	0	0	1779297218461	https://m.weibo.cn/detail/5299145193557572	陕西	7812257616	天使的守护LiIy	m	https://m.weibo.cn/u/7812257616?launchid=10000360-page_H5	https://tvax2.sinaimg.cn/crop.0.0.1080.1080.180/008wHr56ly8i8w3xm04wwj30u00u0n0h.jpg?KID=imgbed,tva&Expires=1779308002&ssig=Xg9yp5bB7E	hpv	2026.05.16	2026.05.21
5299146905092721	20年那会 所有的矛头都指向了她 但是我在一个个黑她的视频里 发现她是个坚强的人 后来又是刷到她的抖音视频 发现她这人长得好美 当时吧 她抖音视频的评论区里全都是骂她的 我有点心疼 但也谈不上喜欢 可是后来一个接一个的做公益视频让我发现他这人一直都很好 后来也就粉上了 现在已经成为了我生活中不可缺少的一部分 感谢你的坚强与善良 让我遇到了你@鞠婧祎 #鞠婧祎##520向鞠婧祎告白##鞠婧祎露芜衣#	1778927338	2026-05-16 10:28:58	7	3	0	1779297218457	https://m.weibo.cn/detail/5299146905092721	河南	7908380789	smoothly-碎碎冰	f	https://m.weibo.cn/u/7908380789?luicode=20000061&lfid=5299146905092721&launchid=10000360-page_H5	https://tvax1.sinaimg.cn/crop.0.0.1080.1080.180/008DcL6Rly8id8c0vtrqcj30u00u046q.jpg?KID=imgbed,tva&Expires=1779308016&ssig=SdHWgMFnlp	hpv	2026.05.16	2026.05.21
5299147007590671	⚠️女生必看！上厕所有这 3 个表现，别忽视 HPV 信号！1️⃣ 下身持续腥臭味，刺鼻难闻2️⃣ 三角区莫名发黑3️⃣ 非经期白带有血丝郑州科大医院提醒：身体异常别硬扛，及时检查更安心。#HPV 科普 #女性健康小知识#	1778927362	2026-05-16 10:29:22	0	0	0	1779297218455	https://m.weibo.cn/detail/5299147007590671	河南	7784836085	郑州科大医院HPV	m	https://m.weibo.cn/u/7784836085?launchid=10000360-page_H5	https://tvax4.sinaimg.cn/crop.0.0.599.599.180/008uQnully8hfobue6dwdj30gn0gnwfv.jpg?KID=imgbed,tva&Expires=1779308002&ssig=Bwoug77pJ6	hpv	2026.05.16	2026.05.21
5299147432265887	治疗菜花（尖锐湿疣）的药物，有咪喹莫特、鬼臼毒素等，在我国的指南里面提到了美国的茶多酚软膏，但是它没有在我国申报药物批文并进入我国市场，可能是因为我国菜花得主比较少的原因。茶多酚软膏是美国FDA批准的第一个植物药，是经过了600多人的临床试验的。30克的在美国价格高达1500多美元，主要原因是研发和申报投入大，风险高，而且是冷藏保存的处方药；这么贵，在我国能承担的人太少了。它并不是特殊的制剂，理论上规模足够大了之后，GMP生产线昂贵但能够分摊多年，原料药、辅料和生产工艺技术的壁垒不是特别高。临床试验也统计到了副作用，总的来说副作用属于常见，不怎么严重。这次我们检测的消字号的茶多酚抑菌霜，茶多酚的量接近15%，价格是1/7，理论上有点那个意思。粉丝更新了使用16天的情况，看起来对这个疣子有点效果，这是个普通的瘊子，也是某种HPV病毒引起的，但不是尖锐湿疣。#热点科普##尖锐湿疣#	1778927464	2026-05-16 10:31:04	18	5	8	1779297218453	https://m.weibo.cn/detail/5299147432265887	江苏	7548639008	凯喜博士DrCash	m	https://m.weibo.cn/u/7548639008?luicode=20000061&lfid=5299147432265887&launchid=10000360-page_H5	https://tvax2.sinaimg.cn/crop.0.0.1080.1080.180/008eRjQ4ly8he668iyaslj30u00u0adp.jpg?KID=imgbed,tva&Expires=1779308013&ssig=sWEVVs78A6	hpv	2026.05.16	2026.05.21
5299152289533973	年近半百包装成精英大姐的罗大姐，在纽约崩有钱离婚单身富豪老头，被抓起来的事，看似匪夷所思，其实这几乎是“捞女精英”大姐们，把手段发挥到登峰造极的一次反面案例。这个罗大姐，在国内的信息不多，有说是湖南人，出走美国捞金之前，在深圳混，离异，有孩子，已经在美国拿了绿卡。这些信息，都不可考，因为她在简体中文社交媒体实在是一个素人。这个跟男姐几乎是同龄人的老大姐，去美国捞金这个操作，太有对了。她这个年龄在我们这靠着男女关系捞金，已经失去了竞争力。这个大姐，我猜能去到美国，前边的婚姻和她出事前的情感生活肯定助力了不少，她甚至手里有跟别的男的那个的视频素材，后来通过换头换身让美国老头觉得自己跟她发生关系时被录了下来。她这次对美国富豪老头的骚操作，可不是一个新手干得出来的，通过社交媒体认识外国富豪，经过两次得体优雅谈吐高大上的约会跟老头建立起一点熟悉感，第三次约老头去自己的公寓，发生了一次关系，就要跟老…	1778928622	2026-05-16 10:50:22	19	1	1	1779297218451	https://m.weibo.cn/detail/5299152289533973	河北	2474019120	王欠男	f	https://m.weibo.cn/u/2474019120?luicode=20000061&lfid=5299152289533973&launchid=10000360-page_H5	https://tvax4.sinaimg.cn/crop.0.0.512.512.180/93768930ly8g1mfsxm43wj20e80e8q3f.jpg?KID=imgbed,tva&Expires=1779308010&ssig=488SzcaV2c	hpv	2026.05.16	2026.05.21
5299167636492393	#虞书欣个人捐款70万# 韩红基金会2025年度报告于2026年5月16日发布，披露虞书欣个人通过该基金会向香港受灾同胞捐款70万元，定向用于受灾同胞过渡安置与灾后重建。信息来自韩红基金会2025年度报告及公开报道。 此次捐赠延续了她一贯低调公益的风格，本人及工作室未主动宣传，信息由基金会年报公开后才被大众知晓。 她此前也多次以匿名方式参与公益，包括河南水灾匿名捐款50万元、北京洪灾捐赠1000套应急包等，均是事后曝光。 长期以来，她的公益行动覆盖多个领域，从资助贫困学生HPV疫苗接种、援建乡村音乐教室，到灾害发生后第一时间响应，提供适配受灾群众需求的物资，始终将公益视为义务而非营销资本，这种“行动大于宣传”的态度也收获了大量网友的认可。（以上内容来自微博智搜的回答）@微博智搜#微博智搜内容共创计划# 虞书欣个人捐款70万	1778932281	2026-05-16 11:51:21	161	177	7	1779297016567	https://m.weibo.cn/detail/5299167636492393	河南	6102778445	余生好好过1978	f	https://m.weibo.cn/u/6102778445?luicode=20000061&lfid=5299167636492393&launchid=10000360-page_H5	https://tvax3.sinaimg.cn/crop.0.0.1080.1080.180/006F0Dsply8i6lzip13rbj30u00u0n1y.jpg?KID=imgbed,tva&Expires=1779307800&ssig=%2B9vaBOUD2u	hpv	2026.05.16	2026.05.21
5299169472546370	有什么因素能诱发癌症呢？你会想到核辐射、抽烟或吃下了含致癌物的食品。但很少人知道病菌、病毒感染也能诱发癌症。方舟子讲科学 病毒也能诱发癌症#科普# 5号学习笔记的微博视频	1778932719	2026-05-16 11:58:39	17	1	5	1779296556353	https://m.weibo.cn/detail/5299169472546370	北京	4099992555	5号学习笔记	f	https://m.weibo.cn/u/4099992555?launchid=10000360-page_H5	https://tvax3.sinaimg.cn/crop.0.0.720.720.180/f460ebebly8i931olqql8j20k00k076g.jpg?KID=imgbed,tva&Expires=1779307350&ssig=MFdlOAMWUY	hpv	2026.05.16	2026.05.21
5299170802139817	果妹今天接了个电话，是位女性提出要做一系列妇检的要求。果妹接到这个电话，她就很兴奋，因为她专长是妇科（主要是最早接触关于医学的翻译，就是我去妇科做检查，她给我做翻译，然后就自学了许多和妇科有关的单词）。这位女性是有HPV高危感染之后，做了手术干预（注意，初期不用干预，自己的免疫力可以驱逐），所以估计发现的时候，就是已经到需要干预了，做了利普刀。感觉她有些紧张和焦虑（果妹感觉），她説她的腹股沟有痛感，担心是不是没有切干净。她对医生抱怨説，就是她先生传给她的，她说男人感染这个啥事没有，她却要因此要接受手术。而且她説她先生二十几岁就感染这个了。。现在四十多岁，我觉得这位女士已经非常幸运，就是在最坏的结果出现前查出来，且干预了。有个小常识分享，就是女性腹股沟痛，有时候只是扯到，有时候的确和妇科相关，我巧囊的时候，也是痛。。还有时候，哪怕手术后，也不代表就能完全不疼，因为手术是可以解决根本原因，但…	1778933036	2026-05-16 12:03:56	11	0	0	1779297218448	https://m.weibo.cn/detail/5299170802139817	美国	1079798565	萝卜ME荟	f	https://m.weibo.cn/u/1079798565?luicode=20000061&lfid=5299170802139817&launchid=10000360-page_H5	https://tvax2.sinaimg.cn/crop.0.0.512.512.180/405c6b25ly8gh314pwf5nj20e80e8wer.jpg?KID=imgbed,tva&Expires=1779308008&ssig=i3wxwVG9tQ	hpv	2026.05.16	2026.05.21
5299188184124099	【#女子称婚检HPV阳性换医院复查阴性#】今年3月，市民张女士前往昆明普健金福地医院进行婚前检查，期间做了TCT与HPV病毒专项筛查，报告显示为高危型性病病毒感染。不敢置信的她随后在两家不同的医院复查，结果均为阴性，于是要求昆明普健金福地医院给她一个合理的解释并退还相应费用。张女士：“第一家医院就是出具的虚假报告，我在其他两家医院已经做了相应的检查，都显示是阴性。昆明普健金福地医院院方给出的说法是我的病毒载量很高，是性病传播，就导致我婚也结不了，院方也不给我解决问题，我也花了一大笔费用来检查。”院方相关负责人称，检测结果、检测标本、检测时间、检测方法、检测环境与张女士的自身免疫力有一定的关系，检查结果不是绝对的，会存在假阴性或假阳性的情况。对于张女士存在三次检测结果不一致的情况，在没有经过鉴定、明晰谁的责任的前提下，医院愿意承担他们的检查费用和三甲医院的检测费用。医院的检查流程和检查结果…	1778937180	2026-05-16 13:13:00	0	0	0	1779297218445	https://m.weibo.cn/detail/5299188184124099	吉林	6382509918	长春城市生活	m	https://m.weibo.cn/u/6382509918?luicode=20000061&lfid=5299188184124099&launchid=10000360-page_H5	https://tvax3.sinaimg.cn/crop.42.39.1020.1020.180/006XWmomly8ghuokzl105j30u00u0q5b.jpg?KID=imgbed,tva&Expires=1779308003&ssig=MQzLPMVDuT	hpv	2026.05.16	2026.05.21
5299188515737782	原来真的有人不知道HPVbgyxl比txl数量多啊，配重➗就这样快和你的亲亲㊗️♂劳恭108台去，招笑乐子	1778937259	2026-05-16 13:14:19	59	4	1	1779297016584	https://m.weibo.cn/detail/5299188515737782	湖南	7821320754	一个佩终真的很奇妙	f	https://m.weibo.cn/u/7821320754?launchid=10000360-page_H5	https://tvax1.sinaimg.cn/crop.0.0.1080.1080.180/008xjsOKly8ic42p3ynxzj30u00u0ad7.jpg?KID=imgbed,tva&Expires=1779307799&ssig=pRSLFKkH23	hpv	2026.05.16	2026.05.21
5299199247909851	若无喜欢的人，从此封心锁爱，因为我吃过的肉并不好吃。谈过的恋爱并不爽，有障碍的也死不承认自己有问题。现在谈恋爱的要求高了，首先看这个男人圈子是否干净，是否有Hpv 病毒携带，还能看见你的精神世界，拒绝被短择。	1778939818	2026-05-16 13:56:58	0	0	0	1779297218443	https://m.weibo.cn/detail/5299199247909851	福建	7698955726	小猪崽-奔跑吧	f	https://m.weibo.cn/u/7698955726?launchid=10000360-page_H5	https://tvax2.sinaimg.cn/crop.0.0.1080.1080.180/008p225gly8id42wqyoqkj30u00u0die.jpg?KID=imgbed,tva&Expires=1779308002&ssig=qTG3MVMPkI	hpv	2026.05.16	2026.05.21
5299207141590675	你说陪我散散步	1778941700	2026-05-16 14:28:20	10	2	0	1779297128528	https://m.weibo.cn/detail/5299207141590675	山东	5669353056	z1uocc	f	https://m.weibo.cn/u/5669353056?launchid=10000360-page_H5	https://tvax1.sinaimg.cn/crop.0.0.512.512.180/006bG1Ikly8gddgrfr1a1j30e80e8t8x.jpg?KID=imgbed,tva&Expires=1779307928&ssig=GxMmdgIOOF	hpv	2026.05.16	2026.05.21
5299208795196452	#健康奥斯卡##一分钟精选视频扶持计划# #AI创造营# 一个关于HPV的故事，HPV来相亲，HPV会得病，女性会得男性也会得HPV感染，HPV可预防，女性可以接种HPV疫苗，男性也可以接种HPV疫苗。感谢@卤煮疫苗 @急诊科的大徐 我叫皮小徐的微博视频	1778942094	2026-05-16 14:34:54	3	1	1	1779297128526	https://m.weibo.cn/detail/5299208795196452	北京	1750529573	我叫皮小徐	m	https://m.weibo.cn/u/1750529573?launchid=10000360-page_H5	https://tvax4.sinaimg.cn/crop.0.0.1080.1080.180/6856f625ly8i7hpe7o060j20u00u0agg.jpg?KID=imgbed,tva&Expires=1779307928&ssig=gmjgka35f2	hpv	2026.05.16	2026.05.21
5299212419860337	你知道应该怎么体检呢？应该选择什么项目呢？ 惠大夫在江湖的微博视频	1778942958	2026-05-16 14:49:18	20	3	14	1779296414896	https://m.weibo.cn/detail/5299212419860337	辽宁	1671181382	惠大夫在江湖	m	https://m.weibo.cn/u/1671181382?launchid=10000360-page_H5	https://tva2.sinaimg.cn/crop.0.3.1242.1242.180/639c3446jw8f9t7eqohi6j20yi0ypjtp.jpg?KID=imgbed,tva&Expires=1779307209&ssig=7cO9R1TkyY	hpv	2026.05.16	2026.05.21
5299214120911196	复查结果显示：感染HPV。 身体“呈阳性”反应 ———- 离婚 离婚每日心情记录日常分享 西安·孙家湾村	1778943363	2026-05-16 14:56:03	0	0	0	1779297128525	https://m.weibo.cn/detail/5299214120911196	陕西	7812257616	天使的守护LiIy	m	https://m.weibo.cn/u/7812257616?launchid=10000360-page_H5	https://tvax2.sinaimg.cn/crop.0.0.1080.1080.180/008wHr56ly8i8w3xm04wwj30u00u0n0h.jpg?KID=imgbed,tva&Expires=1779307928&ssig=mSPjjPaKtf	hpv	2026.05.16	2026.05.21
5299215820391488	#虞书欣个人捐款70万#你永远是你最好的宝宝	1778943769	2026-05-16 15:02:49	6	2	0	1779297128523	https://m.weibo.cn/detail/5299215820391488	马来西亚	7745705879	妮粗冰鱼嘛_	f	https://m.weibo.cn/u/7745705879?launchid=10000360-page_H5	https://tvax2.sinaimg.cn/crop.0.0.1080.1080.180/008scbVZly8id494ve7b7j30u00u0mzw.jpg?KID=imgbed,tva&Expires=1779307928&ssig=z8%2BUjcQqSZ	hpv	2026.05.16	2026.05.21
5299216360411445	#虞书欣个人捐款70万#我家女孩就这样默默无名做好事	1778943898	2026-05-16 15:04:58	8	2	0	1779297128523	https://m.weibo.cn/detail/5299216360411445	福建	7405849984	翘Q泥_麻	f	https://m.weibo.cn/u/7405849984?launchid=10000360-page_H5	https://tvax4.sinaimg.cn/crop.0.0.1080.1080.180/0085cbTily8ida2ukizkhj30u00u0go3.jpg?KID=imgbed,tva&Expires=1779307928&ssig=p5YR%2FvvYi2	hpv	2026.05.16	2026.05.21
5299218206953328	#虞书欣个人捐款70万#虞书欣一直都是这样实打实地做好事 每次有需要都会提供物资和捐款 不营销不炒作 只是默默献一份力	1778944338	2026-05-16 15:12:18	14	2	0	1779297128522	https://m.weibo.cn/detail/5299218206953328	广东	7211848475	小鱼酥气泡	f	https://m.weibo.cn/u/7211848475?launchid=10000360-page_H5	https://tvax2.sinaimg.cn/crop.0.0.960.960.180/007S4beHly8ic3v9pr1ysj30qo0qowgf.jpg?KID=imgbed,tva&Expires=1779307928&ssig=9YnhQtS7QI	hpv	2026.05.16	2026.05.21
5299219397349554	#虞书欣个人捐款70万#虞书欣通过北京韩红爱心慈善基金会个人捐款70万元，用于支援2025年日喀则地震救灾工作。该笔款项信息源自韩红基金会发布的2025年度工作报告，于2026年5月15日公开披露。此次捐赠延续了她一贯低调行善的风格，本人及工作室未主动宣传，系事后由基金会年报曝光后引发公众关注。除本次捐赠外，虞书欣还曾多次参与公益行动，包括向河南暴雨灾区捐款50万元、联合上海复星公益基金会为北京洪灾提供千套应急物资、资助贫困女性HPV疫苗接种项目等。#微博二创视频创作季##一分钟精选视频扶持计划# 虞书欣个人捐款70万 #虞书欣# 等待夏天65794的微博视频	1778944622	2026-05-16 15:17:02	45	61	6	1779297016576	https://m.weibo.cn/detail/5299219397349554	重庆	5885337078	等待夏天65794	m	https://m.weibo.cn/u/5885337078?luicode=20000061&lfid=5299219397349554&launchid=10000360-page_H5	https://tvax2.sinaimg.cn/crop.0.0.500.500.180/006qih1Aly8gxy6wezvaij30dw0dw40c.jpg?KID=imgbed,tva&Expires=1779307805&ssig=vE8uqRJCZO	hpv	2026.05.16	2026.05.21
5299219630131938	#虞书欣个人捐款70万#书欣一直很好很好	1778944677	2026-05-16 15:17:57	4	1	0	1779297128520	https://m.weibo.cn/detail/5299219630131938	广东	7804305185	恋欣病_	f	https://m.weibo.cn/u/7804305185?launchid=10000360-page_H5	https://tvax2.sinaimg.cn/crop.0.0.1080.1080.180/008wa4i5ly8icmrhbywbwj30u00u0dhn.jpg?KID=imgbed,tva&Expires=1779307928&ssig=gWh6N414Rd	hpv	2026.05.16	2026.05.21
5299219814679501	因为五一假期晚了半个月的HPV第2针，因为我上周培训晚了一周的母亲节聚餐，以及14.9元一组3个发圈满足少女心。	1778944721	2026-05-16 15:18:41	0	3	0	1779297128517	https://m.weibo.cn/detail/5299219814679501	福建	2001331253	莹莹家有两千金	f	https://m.weibo.cn/u/2001331253?launchid=10000360-page_H5	https://tvax3.sinaimg.cn/crop.0.0.1080.1080.180/7749e435ly8i8tw0hm0x4j20u00u0tc5.jpg?KID=imgbed,tva&Expires=1779307928&ssig=FnbE8Djnt9	hpv	2026.05.16	2026.05.21
5299220261373700	#虞书欣个人捐款70万#虞书欣一直是正能量艺人	1778944828	2026-05-16 15:20:28	8	0	0	1779297128515	https://m.weibo.cn/detail/5299220261373700	北京	7748211489	小绿鱼菜籽油	f	https://m.weibo.cn/u/7748211489?launchid=10000360-page_H5	https://tvax4.sinaimg.cn/crop.0.0.1080.1080.180/008smHL3ly8ic0rf4wyasj30u00u0wgj.jpg?KID=imgbed,tva&Expires=1779307928&ssig=9SJ4G74o60	hpv	2026.05.16	2026.05.21
5299222845066009	鞠婧祎的“爱女”操作，在娱乐圈掀起千层浪！有人狂夸她是“内娱女性嘴替”，综艺里怼妈宝男“恋爱结婚带亲妈”，把男生怼到集体沉默；当导师力挺女选手，硬刚偏心男嘉宾，这霸气谁看了不说绝！私下捐50万HPV疫苗、资助贫困女童还低调到不行，“清醒事业脑”直接焊死。 但也有人骂她“立人设捞钱”，综艺怼人是剧本，公益捐款是洗白，甚至扒黑料说她“被黑12年”是卖惨。更有人觉得她颜值精致过头，“爱女”是包装出来的假象。 可她不炒CP、一心搞事业，那句“我很满意我自己”的自信，又确实碾压不少女星。 你觉得鞠婧祎是真·女性觉醒代表，还是人设崩塌倒计时？ 星闻慢半拍的微博视频	1778945444	2026-05-16 15:30:44	166	2	0	1779297016580	https://m.weibo.cn/detail/5299222845066009	吉林	7017996706	星闻慢半拍	m	https://m.weibo.cn/u/7017996706?luicode=20000061&lfid=5299222845066009&launchid=10000360-page_H5	https://tvax1.sinaimg.cn/crop.0.0.1080.1080.180/007EWNxgly8ialtn314coj30u00u00un.jpg?KID=imgbed,tva&Expires=1779307808&ssig=%2FJ7vrfTBOr	hpv	2026.05.16	2026.05.21
5299226986940718	TB搜到有商家在卖所谓“抗HPV”内裤，生理不适了。问客服有什么依据？答：保密 好吧，拿不出证据那我直接一个举报了举报内容：1. HPV病毒主要经性行为、黏膜直接接触传播，普通贴身衣物无法抵御、降低HPV感染，商家无医学/权威机构验证，虚构产品医疗功效，属于虚假、夸大宣传；2. 借HPV、妇科健康制造女性健康焦虑，诱导消费，违背科学常识，误导消费者；3. 普通内裤不属于医疗器械，不得宣传抗病毒、防病等医疗功效，违反《广告法》《消费者权益保护法》相关规定，请求平台责令删除违规宣传语并整改。#虚假宣传#	1778946431	2026-05-16 15:47:11	0	0	0	1779297016583	https://m.weibo.cn/detail/5299226986940718	浙江	6415680694	在云端belucky	f	https://m.weibo.cn/u/6415680694?luicode=20000061&lfid=5299226986940718&launchid=10000360-page_H5	https://tvax1.sinaimg.cn/crop.0.0.1080.1080.180/0070bxCSly8hf5kktca7dj30u00u0ac6.jpg?KID=imgbed,tva&Expires=1779307814&ssig=GQciMfCTgf	hpv	2026.05.16	2026.05.21
5299236639867967	#虞书欣个人捐款70万#2021年河南暴雨：匿名捐款50万元（后由基金会公示）；2023年甘肃地震：联合上海复星公益基金会捐赠军大衣、棉帐篷等防寒物资；2025年北京洪灾：捐赠1000套含医疗用品、生活保障物资的应急包，因“必须署名”要求才标注来源。长期匿名项目资助贫困地区女性HPV疫苗接种、援建乡村音乐教室、疫情期间点对点配送物资给粉丝与独居老人等，均遵循“行动大于宣传”原则。虞书欣人美心善，不会拿做公益来大肆宣扬，只是做好自己该做的事情 虞书欣个人捐款70万	1778948733	2026-05-16 16:25:33	4	0	0	1779297016582	https://m.weibo.cn/detail/5299236639867967	河南	7703409720	小南恋欣欣	f	https://m.weibo.cn/u/7703409720?luicode=20000061&lfid=5299236639867967&launchid=10000360-page_H5	https://tvax3.sinaimg.cn/crop.0.1.1078.1078.180/008pkILSly8id7adoqr22j30ty0u0djc.jpg?KID=imgbed,tva&Expires=1779307810&ssig=bmfegWaSX7	hpv	2026.05.16	2026.05.21
5299249119233089	#whatdoyouthink#	1778951708	2026-05-16 17:15:08	209	42	2	1779296556351	https://m.weibo.cn/detail/5299249119233089	江苏	1963758693	z白鹿	m	https://m.weibo.cn/u/1963758693?launchid=10000360-page_H5	https://tvax1.sinaimg.cn/crop.0.0.1080.1080.180/750c9465ly8gdm8le5uw0j20u00u0goc.jpg?KID=imgbed,tva&Expires=1779307350&ssig=e9PIX16WRd	hpv	2026.05.16	2026.05.21
5299259960197562	HPV16阳性能转阴吗？#hpv16##hpv转阴#健康科普 孙晓光大夫的微博视频	1778954293	2026-05-16 17:58:13	2	0	0	1779297016578	https://m.weibo.cn/detail/5299259960197562	北京	1492602474	孙晓光大夫	f	https://m.weibo.cn/u/1492602474?launchid=10000360-page_H5	https://tvax2.sinaimg.cn/crop.0.0.1080.1080.180/58f74e6aly8i5rzddr6c1j20u00u0gn6.jpg?KID=imgbed,tva&Expires=1779307799&ssig=rUMESptxEd	hpv	2026.05.16	2026.05.21
5299280195616978	竟然，邻国韩国已经开始针对12岁男童的HPV疫苗国家预防接种支持。日本的三原じゅん子议员也在国会中表示“男生也应该纳入定期接种”，但她难道不知道HPV疫苗与其他疫苗相比，健康被害件数是其7.3倍，重篤症例是其6倍吗？なんと、お隣の国、韓国では12歳男子を対象としたHPVワクチンの国家予防接種支援を開始している。日本でも三原じゅん子議員が「男子にも定期接種を」と国会で発言していたが、HPVワクチンが他のワクチンに比べる健康被害件数が7.3倍、重篤症例が6倍あることをご存知ないのだろうか。 @koumonka_doctor	1778959116	2026-05-16 19:18:36	14	0	3	1779297016573	https://m.weibo.cn/detail/5299280195616978	上海	1728825692	neoblue_Philipsx	m	https://m.weibo.cn/u/1728825692?luicode=20000061&lfid=5299280195616978&launchid=10000360-page_H5	https://tva1.sinaimg.cn/crop.0.0.180.180.180/670bc95cjw1e8qgp5bmzyj2050050aa8.jpg?KID=imgbed,tva&Expires=1779307802&ssig=oJgaVBOsrp	hpv	2026.05.16	2026.05.21
5299301561664984	#虞书欣个人捐款70万# 我姐姐什么时候成为你嘴里十恶不赦的恶人了	1778964211	2026-05-16 20:43:31	7	1	0	1779297016570	https://m.weibo.cn/detail/5299301561664984	辽宁	5473269532	浅欣到底y不y_期待小林老师版	f	https://m.weibo.cn/u/5473269532?launchid=10000360-page_H5	https://tvax4.sinaimg.cn/crop.0.0.1080.1080.180/005YphqQly8idc7xhwfnkj30u00u0wgy.jpg?KID=imgbed,tva&Expires=1779307799&ssig=GKRxy%2Ffw6R	hpv	2026.05.16	2026.05.21
5299318081721148	#明星个人捐款名单##虞书欣个人捐款70万#一直默默做公益的小女孩	1778968150	2026-05-16 21:49:10	5	0	0	1779297016562	https://m.weibo.cn/detail/5299318081721148	广东	7752949054	抱抱我的小舒心Esther	f	https://m.weibo.cn/u/7752949054?launchid=10000360-page_H5	https://tvax3.sinaimg.cn/crop.0.0.1080.1080.180/008sGAdoly8icpusoxomwj30u00u0jvr.jpg?KID=imgbed,tva&Expires=1779307799&ssig=HbGroqmLAX	hpv	2026.05.16	2026.05.21
5299325089613587	HPV反复，用大血藤煮水可以吗？HPV 吴主任科普的微博视频	1778969821	2026-05-16 22:17:01	1	0	0	1779296837831	https://m.weibo.cn/detail/5299325089613587	广西	7019379544	吴主任科普	f	https://m.weibo.cn/u/7019379544?launchid=10000360-page_H5	https://tvax1.sinaimg.cn/crop.0.0.600.600.180/007F2Bh6ly8hm4yd9e1axj30go0gowfo.jpg?KID=imgbed,tva&Expires=1779307637&ssig=xNZgkkDQmd	hpv	2026.05.16	2026.05.21
5299326360229363	能治好吗	1778970124	2026-05-16 22:22:04	136	14	0	1779295485945	https://m.weibo.cn/detail/5299326360229363	湖北	7291310471	Iazygaga	m	https://m.weibo.cn/u/7291310471?launchid=10000360-page_H5	https://tvax4.sinaimg.cn/crop.0.0.600.600.180/007XrAVNly8ho74x146mfj30go0gota7.jpg?KID=imgbed,tva&Expires=1779306272&ssig=EWT3NhcIg8	hpv	2026.05.16	2026.05.21
[truncated: 391 more rows]

## Sheet: 微博评论
comment_id	create_time	create_date_time	note_id	content	sub_comment_count	comment_like_count	last_modify_ts	ip_location	parent_comment_id	user_id	nickname	gender	profile_url	avatar	create_date	last_modify_date
[truncated: 1,796 more rows]
