# Supplementary material for: Policy events, emotional fluctuations, and vaccination behavior: a longitudinal analysis of public opinion on HPV vaccines in China
Source: Front Public Health. 2026 Jul 14;14:1889894. doi: 10.3389/fpubh.2026.1889894 (PMC13377298; doi:10.3389/fpubh.2026.1889894)
Supplement: Supplementary Table 6 — Sentiment analysis results. [file Table_6.xlsx]

## Sheet: 按年份
year	total	positive_n	negative_n	neutral_n	positive_%	negative_%	neutral_%	A2P	avg_sentiment
2016	11	3	4	4	27.27	36.36	36.36	1.33	0
2017	348	173	45	130	49.71	12.93	37.36	0.26	1.562
2018	134	61	16	57	45.52	11.94	42.54	0.26	1.243
2019	235	119	27	89	50.64	11.49	37.87	0.23	3.155
2020	1082	608	128	346	56.19	11.83	31.98	0.21	2.274
2021	1586	921	197	468	58.07	12.42	29.51	0.21	1.849
2022	958	558	114	286	58.25	11.9	29.85	0.2	2.348
2023	954	532	127	295	55.77	13.31	30.92	0.24	1.383
2024	1889	1061	252	576	56.17	13.34	30.49	0.24	2.012
2025	2411	1222	334	855	50.68	13.85	35.46	0.27	1.642
2026	5399	3114	629	1656	57.68	11.65	30.67	0.2	3.901

## Sheet: 按时期(论文)
Period	Total	Positive_%	Negative_%	Neutral_%	A2P	Avg_Score
2017	348	49.71	12.93	37.36	0.26	1.562
2018	134	45.52	11.94	42.54	0.26	1.243
2020	1082	56.19	11.83	31.98	0.21	2.274
2021-2022	2544	58.14	12.22	29.64	0.21	2.037

## Sheet: 2017_样本
source	year	stage	pos_score	neg_score	label
posts	2017	2016-2018	2	0	positive
posts	2017	2016-2018	18	3	positive
posts	2017	2016-2018	3	2	positive
posts	2017	2015及以前	71.5	17.5	positive
posts	2017	2015及以前	71.5	17.5	positive
comments	2017	2016-2018	1.5	2.5	negative
comments	2017	2016-2018	0	1	negative
comments	2017	2016-2018	0	2	negative
comments	2017	2016-2018	0	1	negative
comments	2017	2016-2018	0	1.5	negative

## Sheet: 2018_样本
source	year	stage	pos_score	neg_score	label
posts	2018	2016-2018	9	7.5	positive
posts	2018	2015及以前	9.5	3	positive
posts	2018	2015及以前	10	5.5	positive
posts	2018	2015及以前	37	21.5	positive
comments	2018	2016-2018	1	0	positive
posts	2018	2016-2018	2	3	negative
comments	2018	2016-2018	1	3	negative
comments	2018	2016-2018	0	1.5	negative
comments	2018	2015及以前	1	1.5	negative
comments	2018	2015及以前	4	5	negative

## Sheet: 2020_样本
source	year	stage	pos_score	neg_score	label
posts	2020	2019-2024	2	0	positive
posts	2020	2019-2024	2	1	positive
posts	2020	2019-2024	2	0	positive
posts	2020	2019-2024	1	0	positive
posts	2020	2015及以前	69	16	positive
posts	2020	2019-2024	2	4	negative
posts	2020	2019-2024	2	9.5	negative
comments	2020	2019-2024	0	1	negative
comments	2020	2019-2024	0	1	negative
comments	2020	2019-2024	0	1	negative

## Sheet: 2021-2022_样本
source	year	stage	pos_score	neg_score	label
posts	2021	2019-2024	8	0	positive
posts	2021	2019-2024	24	6	positive
posts	2021	2019-2024	3	0	positive
posts	2021	2019-2024	1	0	positive
posts	2021	2019-2024	1	0	positive
posts	2021	2019-2024	3	3.5	negative
posts	2022	2019-2024	1	2	negative
posts	2021	2015及以前	8	12	negative
comments	2021	2019-2024	0	1	negative
comments	2021	2019-2024	0	1	negative
